# Supplementary material for: Multi-omics characterization of the monkeypox virus infection
Source: Nat Commun. 2024 Aug 8;15:6778. doi: 10.1038/s41467-024-51074-6 (PMC11310467; doi:10.1038/s41467-024-51074-6)
Supplement: Supplementary file 5 — Supplementary Dataset 2 [file 41467_2024_51074_MOESM5_ESM.xlsx]

## Sheet: Legend
	Supplementary data 2: Transcriptomics of HFF cells infected with MPXV	Statistical analysis of transcriptomic changes in HFF cells 6, 12 and 24 hours post MPXV infection (n=4 independent experiments). The two-sided p-values were calculated by Wald test and FDR-adjusted as per standard DESeq2 workflow (see materials and methods).
	A - Data
	Column	Description
	gene_name	Gene name
	is_hit	Transcript was considered as hit according to material and methods ("Transcriptomic analysis of MPXV-infected HFF cells"), taking into account the fold change, adjusted p-value and mean count in each condition
	change	Direction of transcript expression change: upregulation (+), downregulation (-), nonsignificant (.)
	fold_change_log2	Log2 fold change in the given comparison
	p_value	P-value in the given comparison
	p_value_adj	Adjusted p-value in the given comparison
	B - Relevant studies	A selection of previous transcriptomic studies on poxviruses that are relevant to this study.
	Column	Description
	Study	Study
	DOI	DOI of the study
	Experimental type	Method used for transcriptomics
	Model	Cellular models used for infection
	Virus	Poxviruses used in the study
	Time points	Time points when samples were extracted and measured
	C - Primers used in RT-qPCR validation	Sequences of primers used for RT-qPCR experiments.
	Column	Description
	Name	Gene name_direction (fw = forward, rev = reverse)
	Sequence	5' -> 3' Sequence of the primer

## Sheet: A
gene_name	is_hit.6h	change.6h	fold_change_log2.6h	p_value.6h	p_value_adj.6h	is_hit.12h	change.12h	fold_change_log2.12h	p_value.12h	p_value_adj.12h	is_hit.24h	change.24h	fold_change_log2.24h	p_value.24h	p_value_adj.24h
A1BG-AS1	FALSE	.	-0.136938	0.0706644	0.261412	FALSE	.	-0.513306	0.0023587	0.00727753	FALSE	.	0.153323	0.474263	0.534397
A2M	FALSE	.	-0.521243	9.52858e-05	0.00181973	FALSE	.	0.492654	0.00320544	0.00951219	FALSE	.	-1.21092	9.38981e-06	2.27145e-05
A4GALT	FALSE	.	0.00853254	0.904363	0.964983	FALSE	.	0.340023	0.0406992	0.0842766	FALSE	.	1.07362	1.68937e-07	4.84581e-07
AAAS	FALSE	.	-0.0127586	0.848675	0.941664	FALSE	.	-0.683286	5.44776e-10	5.83508e-09	FALSE	.	-1.4676	4.84687e-17	2.8396e-16
AACS	FALSE	.	0.00544161	0.939579	0.977866	FALSE	.	-0.109053	0.399596	0.525036	FALSE	.	-0.0433155	0.817161	0.846597
AADAT	FALSE	.	-0.00639684	0.921222	0.970594	FALSE	.	0.0492443	0.781773	0.848709	FALSE	.	0.234474	0.450565	0.511893
AAGAB	FALSE	.	-0.0811284	0.249997	0.547977	FALSE	.	-0.0481542	0.64421	0.743751	FALSE	.	-0.798851	6.13395e-06	1.51089e-05
AAK1	FALSE	.	-0.0993163	0.102168	0.329333	FALSE	.	-0.620337	8.77885e-14	1.53671e-12	FALSE	.	0.411469	5.22125e-06	1.29221e-05
AAMDC	FALSE	.	0.158772	0.0166854	0.0998687	FALSE	.	-0.0977576	0.252191	0.369875	FALSE	.	-0.913926	2.97198e-13	1.35452e-12
AAMP	FALSE	.	-0.0884026	0.180449	0.461796	FALSE	.	-0.0671734	0.44405	0.568283	FALSE	.	-0.303724	0.0118855	0.0192444
AAR2	FALSE	.	-0.232255	0.00169009	0.0184676	FALSE	.	-0.677712	5.25857e-10	5.65112e-09	FALSE	.	0.112297	0.379477	0.441215
AARD	FALSE	.	-0.0106541	0.832566	0.93579	FALSE	.	0.0889649	0.662716	0.758567	FALSE	.	0.110887	0.78454	0.818686
AARS1	FALSE	.	-0.339565	2.32525e-05	0.00055177	TRUE	-	-0.86901	5.99833e-14	1.07169e-12	FALSE	.	-0.585471	3.64085e-05	8.29391e-05
AARS2	FALSE	.	0.0638655	0.317289	0.61803	FALSE	.	-0.281569	0.162047	0.261986	FALSE	.	0.081279	0.816617	0.846191
AASDH	FALSE	.	-0.0330495	0.622718	0.840713	FALSE	.	-0.00761627	0.965212	0.978183	FALSE	.	0.148418	0.602686	0.655771
AASDHPPT	FALSE	.	-0.0770402	0.236288	0.532579	FALSE	.	0.0678796	0.429943	0.554629	FALSE	.	0.0398163	0.734606	0.775059
AASS	FALSE	.	-0.165084	0.0313957	0.153698	FALSE	.	-0.0981049	0.608569	0.714994	FALSE	.	-1.02585	0.00950507	0.015648
AATF	FALSE	.	-0.0842268	0.155053	0.423473	FALSE	.	-0.305449	0.000124475	0.000525574	FALSE	.	-0.0613153	0.520982	0.578319
AB019441.29	TRUE	+	0.77876	2.21123e-12	2.34372e-10	TRUE	+	0.80619	1.04717e-11	1.40174e-10	FALSE	.	0.362783	0.0260482	0.0395767
ABC12-46663800M24.2	FALSE	.	0.0578881	0.291853	0.591755	FALSE	.	-0.0398406	0.845206	0.895295	FALSE	.	0.475136	0.22558	0.278988
ABCA1	FALSE	.	0.0229458	0.74916	0.902839	FALSE	.	0.452972	0.000739399	0.00261115	FALSE	.	0.341473	0.059593	0.0844234
ABCA2	FALSE	.	0.136201	0.0605247	0.237012	FALSE	.	0.360081	0.0655376	0.125474	FALSE	.	0.809689	0.00698462	0.0117766
ABCA5	FALSE	.	-0.543276	0.00028929	0.00453137	FALSE	.	-0.0258689	0.877677	0.917723	FALSE	.	-0.539095	0.0835535	0.114673
ABCB10	FALSE	.	-0.0375227	0.586974	0.819149	FALSE	.	0.580045	0.001163	0.00392029	FALSE	.	1.15328	5.5817e-07	1.52582e-06
ABCB4	FALSE	.	-0.0162382	0.747227	0.902134	FALSE	.	0.150227	0.461445	0.585297	FALSE	.	0.691847	0.0867525	0.118749
ABCB7	FALSE	.	-0.0287174	0.687054	0.87349	FALSE	.	0.169124	0.263607	0.382937	FALSE	.	-0.42721	0.102066	0.13732
ABCB8	FALSE	.	-0.0463583	0.510041	0.76799	FALSE	.	-0.418541	0.0011985	0.00402963	FALSE	.	-1.38401	1.95482e-09	6.57571e-09
ABCB9	FALSE	.	0.00367461	0.951453	0.982064	FALSE	.	-0.383728	0.0674726	0.128421	FALSE	.	0.50962	0.114056	0.152032
ABCC1	FALSE	.	0.0421106	0.554857	0.798497	FALSE	.	0.0568671	0.697132	0.785411	FALSE	.	1.28245	4.87824e-10	1.72932e-09
ABCC10	FALSE	.	-0.00779165	0.912664	0.967907	FALSE	.	-0.0400396	0.785316	0.851248	FALSE	.	0.513575	0.0156485	0.0247865
ABCC3	FALSE	.	0.039593	0.554473	0.798408	FALSE	.	-0.191309	0.0531606	0.105419	FALSE	.	-0.668001	1.22719e-05	2.93092e-05
ABCC4	FALSE	.	0.0781991	0.279795	0.578746	FALSE	.	0.208237	0.0873101	0.158658	FALSE	.	-0.124644	0.518804	0.576296
ABCC5	FALSE	.	-0.0894089	0.205159	0.495804	FALSE	.	0.03265	0.838437	0.890037	FALSE	.	0.893683	0.000160544	0.00034043
ABCC9	FALSE	.	-0.0317915	0.533023	0.784121	FALSE	.	0.441056	0.0454607	0.0924394	FALSE	.	-0.00105054	0.998128	0.998512
ABCD1	FALSE	.	-0.0625502	0.366063	0.66164	FALSE	.	-0.925717	6.45085e-06	3.57905e-05	FALSE	.	-0.379169	0.182595	0.231746
ABCD3	FALSE	.	-0.0844616	0.248744	0.54624	FALSE	.	0.0841086	0.535915	0.654184	FALSE	.	-0.668569	0.0065546	0.0110963
ABCD4	FALSE	.	0.00429866	0.952264	0.982129	FALSE	.	0.298504	0.0342647	0.0730158	FALSE	.	0.370094	0.0443789	0.0645769
ABCE1	FALSE	.	0.0448585	0.482693	0.750984	FALSE	.	0.479022	5.86289e-08	4.63987e-07	FALSE	.	0.983092	9.68683e-23	7.76563e-22
ABCF1	FALSE	.	-0.0781504	0.215783	0.507626	FALSE	.	-0.198381	0.0187951	0.0438632	FALSE	.	0.00937749	0.922858	0.935918
ABCF2	FALSE	.	-0.0795117	0.214429	0.505884	FALSE	.	-0.647891	4.16332e-12	5.91484e-11	FALSE	.	-0.917839	1.22795e-13	5.76675e-13
ABCF3	FALSE	.	-0.137326	0.043013	0.190688	FALSE	.	-0.706271	1.4366e-11	1.89179e-10	FALSE	.	-0.710629	9.20361e-07	2.4584e-06
ABCG2	FALSE	.	0.0397759	0.459369	0.73243	FALSE	.	0.0856362	0.673625	0.767128	FALSE	.	0.277342	0.489432	0.548792
ABHD10	FALSE	.	0.0896242	0.195728	0.481988	FALSE	.	-0.168631	0.0995931	0.176744	FALSE	.	-0.644815	0.000128601	0.000276082
ABHD11	FALSE	.	0.0498348	0.490556	0.756551	FALSE	.	-0.0742161	0.56006	0.674627	FALSE	.	-0.283801	0.138321	0.180972
ABHD11-AS1	FALSE	.	0.257207	0.00761353	0.057238	FALSE	.	-0.13597	0.503766	0.625117	FALSE	.	-0.478614	0.273859	0.331798
ABHD12	FALSE	.	0.0834658	0.0961271	0.318313	FALSE	.	-0.000203455	0.997135	0.99878	FALSE	.	-0.569313	1.45868e-13	6.81087e-13
ABHD13	FALSE	.	0.0367205	0.610357	0.832961	FALSE	.	-0.12638	0.348456	0.471847	FALSE	.	-0.0799614	0.686486	0.732632
ABHD14A	FALSE	.	0.148874	0.0461673	0.19911	FALSE	.	-0.148495	0.222844	0.335754	TRUE	-	-1.70222	1.41418e-11	5.68786e-11
ABHD14B	FALSE	.	0.0472444	0.499901	0.762745	FALSE	.	-0.129636	0.230094	0.343842	FALSE	.	-1.45935	1.54299e-12	6.68472e-12
ABHD15	FALSE	.	-0.0633784	0.319449	0.619277	FALSE	.	-0.186043	0.344397	0.467964	FALSE	.	0.231433	0.473521	0.533766
ABHD17A	FALSE	.	0.050873	0.450182	0.725988	FALSE	.	-0.20418	0.0398006	0.0827329	FALSE	.	-0.645095	2.02509e-06	5.19943e-06
ABHD17B	FALSE	.	0.00750505	0.913785	0.968375	FALSE	.	0.0395341	0.793627	0.857488	FALSE	.	0.358712	0.119827	0.159037
ABHD17C	FALSE	.	0.019426	0.782878	0.917542	FALSE	.	0.239966	0.0343234	0.0731049	FALSE	.	-0.118528	0.45191	0.513151
ABHD18	FALSE	.	0.0562389	0.384892	0.675659	FALSE	.	0.063809	0.727767	0.808282	FALSE	.	1.08838	0.000638795	0.00125523
ABHD2	FALSE	.	0.0295213	0.668161	0.863515	FALSE	.	-0.177111	0.102629	0.180993	FALSE	.	-0.828571	3.43944e-06	8.63924e-06
ABHD3	FALSE	.	0.0402973	0.556209	0.799303	FALSE	.	0.723946	0.000123989	0.000523864	FALSE	.	1.35163	2.70402e-08	8.29955e-08
ABHD4	FALSE	.	-0.273594	0.000494955	0.00691036	TRUE	-	-0.849549	7.0508e-12	9.65744e-11	FALSE	.	-1.32082	5.05193e-11	1.93929e-10
ABHD5	FALSE	.	-0.0158686	0.797289	0.922556	FALSE	.	-0.132683	0.113573	0.196709	FALSE	.	-0.353021	0.00613835	0.0104325
ABHD6	FALSE	.	0.0658186	0.364781	0.660386	FALSE	.	0.222562	0.118644	0.204169	FALSE	.	0.616844	0.00168279	0.00311466
ABHD8	FALSE	.	-0.05155	0.470434	0.740073	FALSE	.	-0.47515	0.00473628	0.0133699	FALSE	.	-0.160264	0.50113	0.559538
ABI1	FALSE	.	-0.0170586	0.766971	0.909652	FALSE	.	0.265659	0.000307349	0.00118826	FALSE	.	0.392101	2.93899e-05	6.7568e-05
ABI2	FALSE	.	0.0593484	0.367818	0.663511	FALSE	.	0.0686954	0.431797	0.556467	FALSE	.	0.0737427	0.526582	0.583885
ABITRAM	FALSE	.	0.0137801	0.845916	0.940637	FALSE	.	0.00860491	0.940002	0.959546	FALSE	.	0.781036	4.69136e-07	1.29279e-06
ABL1	FALSE	.	-0.227294	0.00467049	0.0397955	FALSE	.	-0.654432	2.77739e-06	1.65864e-05	FALSE	.	0.134063	0.419865	0.48191
ABL2	FALSE	.	-0.156043	0.0279702	0.14229	FALSE	.	0.229475	0.0298548	0.0650724	TRUE	+	2.01935	6.34644e-77	3.03762e-75
ABLIM1	FALSE	.	-0.0296135	0.648382	0.853496	FALSE	.	-0.0128808	0.945612	0.963363	FALSE	.	0.218408	0.439181	0.500776
ABLIM3	FALSE	.	0.0103547	0.883275	0.955401	FALSE	.	-0.0106399	0.925144	0.948748	FALSE	.	0.333114	0.0450372	0.0654174
ABR	FALSE	.	-0.0277663	0.699314	0.879476	FALSE	.	-0.106525	0.40664	0.531921	FALSE	.	0.240669	0.184398	0.233668
ABRACL	FALSE	.	0.16868	0.00202947	0.0212163	FALSE	.	-0.0685435	0.291095	0.412239	FALSE	.	-0.861917	1.13001e-16	6.46554e-16
ABRAXAS1	FALSE	.	0.0778017	0.276311	0.576415	FALSE	.	0.286422	0.0839409	0.153611	FALSE	.	-0.486599	0.0803274	0.110737
ABRAXAS2	FALSE	.	-0.0621621	0.386689	0.677359	FALSE	.	-0.219892	0.0793468	0.146799	FALSE	.	0.399992	0.0113696	0.0184714
ABT1	FALSE	.	-0.134583	0.0570141	0.227967	TRUE	-	-0.764364	5.53427e-11	6.77218e-10	FALSE	.	-0.330565	0.0225885	0.0346986
ABTB1	FALSE	.	-0.137349	0.0680231	0.254991	FALSE	.	-0.606035	9.05101e-05	0.000396892	FALSE	.	-0.0340555	0.870081	0.891033
ABTB2	FALSE	.	-0.101568	0.0731871	0.267411	FALSE	.	0.346272	0.100003	0.177302	FALSE	.	2.42332	8.27965e-09	2.64573e-08
AC002044.4	FALSE	.	0.311439	0.0045127	0.0388606	FALSE	.	0.733791	0.0023429	0.00723221	FALSE	.	1.20211	0.0017236	0.00318428
AC002075.4	TRUE	+	0.917297	3.30623e-27	1.10663e-24	TRUE	+	0.886455	9.46696e-25	4.58194e-23	FALSE	.	0.605157	3.59547e-08	1.09399e-07
AC002398.12	FALSE	.	-0.048415	0.239009	1	FALSE	.	-0.133224	0.467886	0.591542	FALSE	.	-0.148946	0.762366	0.799793
AC002467.7	FALSE	.	0.00219577	0.970987	0.98878	FALSE	.	-0.196026	0.337463	0.460955	FALSE	.	0.15125	0.673286	0.720739
AC003075.4	FALSE	.	0.108194	0.100964	0.327634	FALSE	.	-0.414978	0.0525259	0.104448	FALSE	.	-0.332822	0.391982	0.453842
AC003092.1	FALSE	.	0.0289999	0.545566	0.793035	FALSE	.	0.639525	0.00657467	0.0177704	FALSE	.	1.35744	0.00162776	0.0030184
AC003986.7	FALSE	.	-0.00828649	0.867063	0.947906	FALSE	.	-0.139465	0.494981	0.615984	FALSE	.	0.847744	0.0595494	0.0843709
AC004069.2	FALSE	.	0.315091	0.00434522	0.0377506	FALSE	.	0.842823	0.00103119	0.00352732	FALSE	.	0.700779	0.126188	0.166572
AC005262.2	FALSE	.	-0.00498408	0.939501	0.977865	FALSE	.	-0.0736771	0.680685	0.772523	FALSE	.	-0.178606	0.575767	0.630767
AC005523.2	FALSE	.	-0.0501233	0.455656	0.729854	FALSE	.	-0.234476	0.187525	0.293271	FALSE	.	1.02564	5.71351e-05	0.000127578
AC005786.3	FALSE	.	0.33111	0.00382336	0.0343007	FALSE	.	0.724278	0.00285324	0.00858686	FALSE	.	0.3164	0.496076	0.554755
AC005944.2	FALSE	.	0.0579777	0.38625	0.677148	FALSE	.	0.103662	0.576225	0.687854	FALSE	.	-0.265454	0.432702	0.494195
AC006369.2	FALSE	.	-0.0839686	0.225144	0.518864	FALSE	.	-0.769678	0.000130253	0.00054712	TRUE	-	-2.02179	1.52249e-07	4.39044e-07
AC006483.5	FALSE	.	-0.0100702	0.809378	1	FALSE	.	-0.145145	0.42025	0.545542	FALSE	.	-1.8365	0.00150669	0.00280351
AC007238.1	FALSE	.	0.0257648	0.640988	0.849798	FALSE	.	0.240208	0.251592	0.369079	FALSE	.	0.511261	0.192042	0.242172
AC007563.5	FALSE	.	-0.0586756	0.36378	0.659763	FALSE	.	-0.276086	0.162512	0.262595	FALSE	.	-1.20681	0.00607018	0.0103234
AC008440.5	FALSE	.	0.0760121	0.287589	0.587478	FALSE	.	0.265497	0.0308374	0.0668689	FALSE	.	-0.368093	0.0464887	0.0673448
AC009120.6	FALSE	.	0.0434378	0.46478	0.734961	FALSE	.	0.0614645	0.75544	0.830127	FALSE	.	0.389281	0.241418	0.296385
AC009133.12	FALSE	.	-0.245846	0.00553575	0.0450475	FALSE	.	-0.387215	0.0311021	0.0673275	FALSE	.	0.536987	0.0266999	0.0404679
AC009245.3	FALSE	.	0.0362452	0.515399	0.772274	FALSE	.	0.37438	0.0841607	0.153905	FALSE	.	0.363493	0.358669	0.41992
AC009362.2	FALSE	.	0.0856163	0.186114	0.468713	FALSE	.	-0.215546	0.286967	0.408007	FALSE	.	-0.148645	0.697264	0.741937
AC009403.2	FALSE	.	0.143724	0.0507927	0.211949	FALSE	.	-0.129792	0.489506	0.611412	FALSE	.	0.630065	0.0362834	0.0536272
AC009501.4	FALSE	.	-0.0294745	0.575737	0.81175	FALSE	.	0.354776	0.0984676	0.17501	FALSE	.	1.63307	6.6841e-06	1.63986e-05
AC011558.5	FALSE	.	-0.13668	0.0536932	0.219167	FALSE	.	-0.907771	0.000127956	0.000538518	FALSE	.	-0.750255	0.0527078	0.0755523
AC016739.2	FALSE	.	0.212476	0.00807218	0.0596919	FALSE	.	0.197823	0.133113	0.224061	FALSE	.	-0.0169765	0.925212	0.937938
AC016747.3	FALSE	.	-0.00816432	0.909442	0.966672	FALSE	.	-0.710319	5.14626e-06	2.90859e-05	FALSE	.	-0.170489	0.410766	0.47326
AC018755.16	FALSE	.	0.0374433	0.441741	1	FALSE	.	-0.142029	0.481611	0.604113	FALSE	.	-1.04487	0.0372954	0.0549864
AC024560.3	FALSE	.	0.0376695	0.54485	0.792663	FALSE	.	0.331599	0.102612	0.180987	TRUE	+	1.98707	1.19218e-11	4.82112e-11
AC025171.1	FALSE	.	0.0278647	0.637362	0.847807	FALSE	.	0.0432279	0.82852	0.882544	FALSE	.	0.464919	0.17251	0.220266
AC046143.3	FALSE	.	0.0469556	0.48114	0.750239	FALSE	.	0.702012	0.000533106	0.0019466	FALSE	.	0.176775	0.577228	0.632047
AC058791.1	FALSE	.	-0.0049691	0.931678	0.974646	FALSE	.	0.284334	0.172832	0.275576	FALSE	.	1.31245	7.65954e-05	0.000168736
AC079250.1	FALSE	.	0.784482	0.000309598	0.00479049	FALSE	.	0.543394	0.0170445	0.0402704	FALSE	.	-0.145975	0.754697	0.793031
AC079922.3	FALSE	.	-0.0385678	0.507918	0.767611	FALSE	.	-0.333515	0.116623	0.201102	FALSE	.	0.968132	0.0117262	0.0189936
AC084082.3	FALSE	.	-0.0132648	0.634435	0.846438	FALSE	.	0.539155	0.0115858	0.0288777	TRUE	+	6.71231	3.97757e-12	1.67184e-11
AC091633.2	FALSE	.	0.24951	0.00825087	0.0605556	FALSE	.	0.858276	0.000657477	0.00235442	FALSE	.	-0.20553	0.658469	0.707622
AC093142.2	FALSE	.	0.305249	0.00471033	0.0400668	FALSE	.	0.517598	0.0202305	0.0466838	FALSE	.	0.214879	0.606043	0.658649
AC093323.3	FALSE	.	-0.0221914	0.729189	0.893613	FALSE	.	-0.275747	0.154346	0.251922	FALSE	.	1.12265	3.01934e-05	6.93289e-05
AC093388.3	FALSE	.	-0.0420353	0.465957	0.735938	FALSE	.	-0.1155	0.563789	0.677309	FALSE	.	-0.13485	0.71565	0.758328
AC093627.10	FALSE	.	-0.0364983	0.505986	1	FALSE	.	-0.219523	0.289872	0.410966	FALSE	.	-1.52181	0.00455047	0.00789093
AC093673.5	FALSE	.	-0.0939256	0.166482	0.4405	FALSE	.	-0.511465	4.26037e-06	2.44953e-05	FALSE	.	-0.634472	0.000125236	0.000269169
AC098614.2	FALSE	.	0.19664	0.0167928	0.10016	FALSE	.	0.0899589	0.629005	0.73239	FALSE	.	0.434627	0.155644	0.201322
AC104653.1	FALSE	.	0.0839487	0.161083	0.432414	FALSE	.	-0.06066	0.765393	0.838052	FALSE	.	-0.601093	0.190676	0.24059
AC107081.5	FALSE	.	-0.0738017	0.195399	0.481549	FALSE	.	0.248566	0.22877	0.342337	FALSE	.	0.0657296	0.872639	0.89337
AC113189.5	FALSE	.	-0.015027	0.79472	0.921649	FALSE	.	-0.0680213	0.737146	0.815577	FALSE	.	-0.244384	0.557777	0.613441
AC114271.2	FALSE	.	0.0754016	0.236642	0.532845	FALSE	.	-0.682145	0.00278667	0.00842366	FALSE	.	0.793468	0.00754471	0.0126527
AC115617.2	FALSE	.	0.317497	0.00426774	0.0372045	FALSE	.	0.778676	0.00134473	0.00445303	FALSE	.	0.17626	0.6786	0.725589
AC124789.1	FALSE	.	0.0527273	0.458141	0.731405	FALSE	.	-0.216168	0.0733692	0.137486	FALSE	.	-1.2275	2.61331e-09	8.70945e-09
AC135048.13	FALSE	.	0.863158	0.000128688	0.0023316	FALSE	.	0.449942	0.0356003	0.0753544	FALSE	.	0.425573	0.298688	0.358232
AC141586.5	FALSE	.	-0.0478932	0.410944	0.69905	FALSE	.	0.309969	0.127106	0.215968	TRUE	+	2.16398	1.93127e-13	8.93384e-13
AC144525.1	FALSE	.	0.0333228	0.479742	1	FALSE	.	-0.305854	0.149378	0.245139	FALSE	.	-1.30703	0.0123085	0.0198748
AC144530.1	FALSE	.	0.0371701	0.488805	0.755054	FALSE	.	0.396856	0.0692135	0.131176	FALSE	.	0.168595	0.679293	0.72627
AC145124.2	FALSE	.	0.115441	0.101481	0.328433	FALSE	.	0.353616	0.0710373	0.134025	FALSE	.	0.806502	0.00338995	0.0059996
ACAA1	FALSE	.	0.0373195	0.565617	0.806511	FALSE	.	0.0226833	0.795815	0.85935	FALSE	.	-0.950614	7.40294e-11	2.81264e-10
ACAA2	FALSE	.	0.0866068	0.180101	0.46137	FALSE	.	0.035784	0.67175	0.765531	FALSE	.	-0.509638	3.37222e-05	7.70768e-05
ACACA	FALSE	.	-0.0731252	0.303955	0.604724	FALSE	.	-0.143401	0.372734	0.497298	FALSE	.	0.768836	0.000366753	0.000745169
ACAD10	FALSE	.	-0.0986776	0.124272	0.367328	FALSE	.	0.225665	0.266761	0.386264	FALSE	.	0.656645	0.0633555	0.0891983
ACAD8	FALSE	.	-0.138039	0.0683429	0.255889	FALSE	.	0.293928	0.0432872	0.0887039	FALSE	.	0.399694	0.051963	0.0745671
ACAD9	FALSE	.	-0.0123212	0.851837	0.942541	FALSE	.	0.0421884	0.64887	0.748157	FALSE	.	-0.617149	1.64579e-05	3.87151e-05
ACADM	FALSE	.	-0.119928	0.0978877	0.321714	FALSE	.	0.287544	0.0123044	0.030429	FALSE	.	0.250094	0.0734971	0.102212
ACADS	FALSE	.	-0.0170563	0.812371	0.927898	FALSE	.	-0.395427	0.00734918	0.0196024	FALSE	.	-0.471198	0.0452429	0.0656868
ACADSB	FALSE	.	-0.149142	0.0482745	0.205628	FALSE	.	-0.0873282	0.599038	0.707662	FALSE	.	-1.13794	0.000541819	0.00107362
ACADVL	FALSE	.	-0.148888	0.0100514	0.0700131	FALSE	.	-0.0927738	0.17876	0.282905	FALSE	.	-0.869759	5.87293e-20	4.08022e-19
ACAP1	FALSE	.	0.0151203	0.799355	0.923517	FALSE	.	-0.269334	0.189042	0.295054	FALSE	.	-0.382489	0.30044	0.360035
ACAP2	FALSE	.	-0.0421188	0.516038	0.77263	FALSE	.	0.518517	3.30016e-08	2.7127e-07	FALSE	.	0.257461	0.0234767	0.0359439
ACAP3	FALSE	.	-0.492248	1.15496e-06	4.09191e-05	FALSE	.	-0.516884	2.72503e-05	0.000133182	FALSE	.	0.256764	0.0744809	0.103502
ACAT1	FALSE	.	-0.0578795	0.298681	0.598115	FALSE	.	-0.355343	5.74195e-07	3.86702e-06	FALSE	.	-1.30915	7.89628e-32	9.58116e-31
ACAT2	FALSE	.	-0.0883887	0.122254	0.364158	FALSE	.	-0.199327	0.00538538	0.0149452	FALSE	.	-0.732874	1.0472e-14	5.28119e-14
ACBD3	FALSE	.	0.0489466	0.409749	0.69767	FALSE	.	0.457357	4.32546e-09	4.02479e-08	FALSE	.	0.211091	0.0178589	0.0280106
ACBD4	FALSE	.	0.025446	0.716438	0.888059	FALSE	.	-0.64998	0.000705054	0.00250281	FALSE	.	-0.175714	0.528236	0.585519
ACBD5	FALSE	.	-0.0229617	0.748075	0.902425	FALSE	.	0.356577	0.00615869	0.0167648	FALSE	.	0.816223	2.8694e-07	8.07528e-07
ACBD6	FALSE	.	0.052902	0.396526	0.687581	FALSE	.	-0.502824	4.16389e-08	3.3714e-07	FALSE	.	-0.803877	6.24887e-10	2.19481e-09
ACCS	FALSE	.	-0.0281047	0.592096	0.822327	FALSE	.	-0.0174702	0.931687	0.952993	FALSE	.	-0.535023	0.206173	0.25806
ACD	FALSE	.	-0.0907749	0.18265	0.464812	TRUE	-	-0.840461	1.52115e-14	2.90159e-13	FALSE	.	-1.30739	2.15836e-15	1.14597e-14
ACE	FALSE	.	-0.123108	0.0513952	0.213347	FALSE	.	-0.000107768	0.99957	0.99957	FALSE	.	0.457917	0.281027	0.339688
ACER3	FALSE	.	0.0830607	0.252714	0.550618	FALSE	.	-0.127882	0.292228	0.413538	FALSE	.	0.0740608	0.67426	0.721544
ACIN1	FALSE	.	-0.0861191	0.223601	0.517487	FALSE	.	0.552767	1.1812e-06	7.5661e-06	FALSE	.	0.714863	6.34149e-09	2.05587e-08
ACKR4	FALSE	.	-0.0469291	0.508751	0.767644	FALSE	.	-0.43129	0.011385	0.0284482	FALSE	.	-3.28074	7.51443e-08	2.22483e-07
ACLY	FALSE	.	0.0540126	0.392209	0.682235	FALSE	.	0.120004	0.155961	0.25411	FALSE	.	0.606329	1.63506e-08	5.10922e-08
ACO1	FALSE	.	-0.156384	0.0158218	0.0965166	FALSE	.	-0.143997	0.0928911	0.166998	FALSE	.	-1.34753	3.71548e-20	2.61779e-19
ACO2	FALSE	.	0.0411519	0.504576	0.76547	FALSE	.	-0.342687	5.87695e-05	0.000268604	TRUE	-	-1.57525	2.61612e-30	2.95847e-29
ACOT11	FALSE	.	-0.00782847	0.90131	0.963422	FALSE	.	-0.739941	0.00112067	0.00379634	FALSE	.	-0.850338	0.0324412	0.0484062
ACOT13	FALSE	.	0.0517577	0.371973	0.667296	FALSE	.	0.110214	0.115362	0.199275	FALSE	.	-0.200114	0.0374058	0.0551228
ACOT2	FALSE	.	0.164605	0.0245432	0.129745	FALSE	.	-0.381441	0.0015596	0.00506627	FALSE	.	-1.43028	9.78447e-11	3.68508e-10
ACOT4	FALSE	.	-0.0506683	0.362617	0.658783	FALSE	.	-0.369113	0.0879214	0.159567	FALSE	.	-1.42526	0.00549748	0.00941481
ACOT7	FALSE	.	0.085702	0.169503	0.445106	FALSE	.	-0.0691903	0.385714	0.51125	FALSE	.	-0.986509	5.7043e-17	3.32392e-16
ACOT8	FALSE	.	0.140807	0.048486	0.206045	FALSE	.	-0.367821	0.00105729	0.00360139	FALSE	.	-1.45712	1.95806e-15	1.04133e-14
ACOT9	FALSE	.	0.181663	0.0011103	0.0133603	FALSE	.	0.182958	0.00834318	0.0218846	FALSE	.	-0.085649	0.38322	0.445049
ACOX1	FALSE	.	0.0420144	0.552187	0.797125	FALSE	.	0.367113	0.00156578	0.00508251	FALSE	.	0.682828	1.83085e-06	4.73162e-06
ACOX2	FALSE	.	0.0709975	0.278152	0.577352	FALSE	.	-0.0562531	0.763399	0.836745	FALSE	.	-0.733693	0.0531281	0.0760791
ACOX3	FALSE	.	0.0602253	0.399046	0.689538	FALSE	.	0.0539288	0.642154	0.7424	FALSE	.	-0.239237	0.180488	0.229296
ACP1	FALSE	.	0.146479	0.0025938	0.0257136	FALSE	.	0.279549	6.76216e-07	4.50267e-06	FALSE	.	-0.109312	0.114766	0.152916
ACP2	FALSE	.	-0.0812189	0.241312	0.53856	FALSE	.	-0.664674	1.85349e-08	1.57547e-07	TRUE	-	-1.68677	5.95883e-15	3.05381e-14
ACP3	FALSE	.	-0.00662745	0.880849	1	FALSE	.	0.134838	0.489534	0.611412	FALSE	.	-0.669337	0.177812	0.226361
ACP5	FALSE	.	-0.0803012	0.233524	0.530107	FALSE	.	0.608917	0.00269334	0.00818924	FALSE	.	-1.09964	0.00654428	0.0110803
ACP6	FALSE	.	-0.116712	0.0849191	0.293821	FALSE	.	0.0261492	0.893574	0.927852	FALSE	.	0.564777	0.0915326	0.124517
ACSBG1	FALSE	.	0.0565708	0.280068	0.579029	FALSE	.	-0.319403	0.135505	0.227468	FALSE	.	0.581479	0.199717	0.250826
ACSF2	FALSE	.	-0.0769674	0.279916	0.578902	FALSE	.	-0.409708	0.0185834	0.0434315	FALSE	.	-0.421263	0.109061	0.146004
ACSF3	FALSE	.	-0.00120369	0.98662	0.993666	FALSE	.	0.0108665	0.932451	0.9537	FALSE	.	0.560877	0.00128889	0.00242187
ACSL1	FALSE	.	0.07577	0.293907	0.593742	FALSE	.	0.0109268	0.940846	0.96009	FALSE	.	0.581526	0.00796134	0.0133007
ACSL3	FALSE	.	-0.0390998	0.470554	0.740073	FALSE	.	0.40837	5.00941e-10	5.4238e-09	FALSE	.	-0.261567	0.00252538	0.00454955
ACSL4	FALSE	.	-0.0703574	0.266739	0.56561	FALSE	.	0.309897	0.000397105	0.00149084	FALSE	.	-0.316975	0.0100065	0.0164005
ACSS2	FALSE	.	-0.0477988	0.508247	0.767644	FALSE	.	-0.620594	3.70507e-05	0.000176821	FALSE	.	-0.44889	0.0364293	0.0538182
ACSS3	FALSE	.	-0.0349758	0.567293	0.807566	FALSE	.	0.357037	0.0772667	0.143585	FALSE	.	-0.315249	0.3779	0.439658
ACTA2	FALSE	.	-0.112952	0.0324276	0.157663	TRUE	-	-0.808896	2.51671e-37	2.57041e-35	TRUE	-	-3.50507	2.09651e-263	1.23608e-260
ACTA2-AS1	FALSE	.	-0.0955958	0.0969823	0.319979	FALSE	.	-0.318534	0.135893	0.22798	FALSE	.	-1.60285	0.00135446	0.00253694
ACTB	FALSE	.	0.0263404	0.641672	0.850085	FALSE	.	-0.440899	3.95314e-10	4.36393e-09	TRUE	-	-1.69425	9.54678e-118	1.17935e-115
ACTC1	FALSE	.	-0.059202	0.365194	0.660799	TRUE	-	-1.22097	8.51412e-30	6.00199e-28	TRUE	-	-1.72874	2.04418e-18	1.30104e-17
ACTG1	FALSE	.	0.145859	0.013768	0.0877773	FALSE	.	0.0116042	0.864861	0.909527	FALSE	.	-0.89137	3.84245e-32	4.72421e-31
ACTG2	FALSE	.	0.0295215	0.662555	0.860955	FALSE	.	-0.477903	8.81286e-06	4.75703e-05	TRUE	-	-2.94398	9.57123e-42	1.73634e-40
ACTL10	FALSE	.	0.00346369	0.952445	0.982129	FALSE	.	-0.634355	0.00622929	0.0169392	FALSE	.	-0.299969	0.473346	0.533661
ACTL6A	FALSE	.	-0.0374197	0.529942	0.781941	FALSE	.	0.0174116	0.812407	0.871247	FALSE	.	-0.440864	2.99164e-05	6.87415e-05
ACTN1	FALSE	.	0.00834305	0.854242	0.943561	FALSE	.	-0.45257	3.60306e-18	9.85977e-17	FALSE	.	-1.4813	1.59499e-134	2.72219e-132
ACTN4	FALSE	.	0.112192	0.0281041	0.14261	FALSE	.	-0.132489	0.0222117	0.0504656	FALSE	.	-0.931009	6.31879e-41	1.11816e-39
ACTR10	FALSE	.	-0.0451926	0.420808	0.70613	FALSE	.	0.0929425	0.167175	0.268303	FALSE	.	-0.223674	0.0141019	0.0225182
ACTR1A	FALSE	.	-0.0722366	0.219364	0.512485	FALSE	.	-0.573212	1.23367e-13	2.11666e-12	FALSE	.	-1.32403	1.18428e-39	2.00278e-38
ACTR1B	FALSE	.	0.144929	0.0224679	0.122595	FALSE	.	0.0433278	0.591996	0.701515	FALSE	.	-0.928308	9.58549e-11	3.61224e-10
ACTR2	FALSE	.	0.0229012	0.581127	0.815405	FALSE	.	0.275044	4.53175e-09	4.20768e-08	FALSE	.	-0.14145	0.0172149	0.0270627
ACTR3	FALSE	.	-0.0292422	0.376618	0.671502	FALSE	.	0.0688226	0.0535176	0.106046	FALSE	.	-0.681361	1.41441e-42	2.6512e-41
ACTR3B	FALSE	.	0.0354039	0.608525	0.831815	FALSE	.	-0.0366726	0.823922	0.879402	FALSE	.	0.579467	0.0292623	0.0440582
ACTR5	FALSE	.	-0.0353423	0.582656	0.816339	FALSE	.	0.0599154	0.741793	0.819434	FALSE	.	0.6758	0.0123938	0.01999
ACTR6	FALSE	.	0.00949169	0.894582	0.960022	FALSE	.	0.469818	0.00033258	0.00127366	FALSE	.	0.277764	0.10577	0.141861
ACTR8	FALSE	.	0.0239366	0.731602	0.894491	FALSE	.	0.334795	0.00362168	0.0105803	FALSE	.	0.624637	1.3833e-05	3.28562e-05
ACTRT3	FALSE	.	-0.0567433	0.373241	0.668336	FALSE	.	-0.0370413	0.844436	0.894867	FALSE	.	-0.326497	0.35485	0.41624
ACVR1	FALSE	.	-0.0918916	0.19801	0.485445	FALSE	.	0.408069	0.000379314	0.00142942	FALSE	.	0.7243	1.34892e-06	3.53687e-06
ACVR1B	FALSE	.	-0.0533245	0.45303	0.728359	FALSE	.	-0.00397794	0.979046	0.98831	TRUE	+	1.53978	2.36419e-15	1.25167e-14
ACVR2A	FALSE	.	-0.138462	0.0608971	0.238103	FALSE	.	0.0958213	0.578749	0.690104	FALSE	.	1.11011	2.02687e-05	4.73276e-05
ACVR2B	FALSE	.	0.0246991	0.623411	0.840756	FALSE	.	0.308162	0.147891	0.243259	FALSE	.	2.49161	3.44928e-11	1.34558e-10
ACVRL1	FALSE	.	0.205336	0.0104355	0.0721088	FALSE	.	0.313043	0.0270706	0.0597775	FALSE	.	-0.675047	0.00463455	0.00802922
ACYP1	FALSE	.	-0.135525	0.0714107	0.263342	FALSE	.	0.0403701	0.741445	0.819119	FALSE	.	-0.122097	0.516495	0.574371
ACYP2	FALSE	.	0.0397417	0.569994	0.808492	FALSE	.	0.0732834	0.48529	0.60742	FALSE	.	-0.307703	0.0658509	0.0923708
ADA	FALSE	.	-0.0862702	0.23494	0.530576	FALSE	.	-0.554845	6.6475e-05	0.000300435	FALSE	.	-0.717423	0.000256521	0.000532203
ADAL	FALSE	.	-0.0208607	0.769657	0.911307	FALSE	.	-0.42098	0.0137009	0.0333799	FALSE	.	0.116942	0.621268	0.67318
ADAM10	FALSE	.	-0.0860137	0.156417	0.425374	FALSE	.	0.337355	2.56533e-05	0.000126305	FALSE	.	0.111154	0.275454	0.333512
ADAM12	FALSE	.	0.0425178	0.54911	0.795604	FALSE	.	0.279963	0.0274269	0.0604408	FALSE	.	-0.352486	0.105118	0.141046
ADAM15	FALSE	.	-0.0373622	0.572402	0.809228	FALSE	.	0.392394	4.49593e-05	0.000209999	FALSE	.	-0.354596	0.0131003	0.021064
ADAM17	FALSE	.	0.00266591	0.970275	0.98878	FALSE	.	0.479282	0.000261642	0.00102655	FALSE	.	0.978285	5.44022e-10	1.92171e-09
ADAM19	FALSE	.	-0.215107	0.00255787	0.0254413	FALSE	.	-0.196809	0.0526321	0.104627	FALSE	.	0.0846106	0.542277	0.598265
ADAM23	FALSE	.	-0.0297419	0.635485	0.846749	FALSE	.	-0.0303731	0.873868	0.915363	FALSE	.	-0.023991	0.943574	0.953944
ADAM33	FALSE	.	-0.266618	0.00234683	0.0238033	FALSE	.	-0.109135	0.427826	0.552814	FALSE	.	0.0397084	0.841497	0.867307
ADAM9	FALSE	.	-0.130447	0.0704512	0.26094	FALSE	.	0.0895187	0.398633	0.52409	FALSE	.	-0.541584	0.000236874	0.000493256
ADAMTS1	TRUE	-	-0.37971	2.96258e-08	1.61721e-06	FALSE	.	-0.360078	1.19556e-05	6.29368e-05	TRUE	-	-1.56352	5.76442e-40	9.87718e-39
ADAMTS10	FALSE	.	-0.00244046	0.958359	0.984602	FALSE	.	0.396379	0.0673814	0.128292	FALSE	.	3.22146	7.8155e-10	2.71419e-09
ADAMTS12	FALSE	.	0.178695	0.023051	0.124767	FALSE	.	-0.183797	0.211348	0.3221	FALSE	.	-0.85904	0.000838363	0.00161749
ADAMTS14	FALSE	.	0.0111311	0.808511	1	FALSE	.	-0.141728	0.466326	0.590176	FALSE	.	1.02575	0.0238381	0.0364584
ADAMTS2	FALSE	.	-0.178309	0.0159775	0.09702	FALSE	.	0.00801431	0.939722	0.959472	FALSE	.	-0.389041	0.0201649	0.0312794
ADAMTS4	FALSE	.	-0.00596786	0.920331	0.970326	FALSE	.	0.487551	0.0208148	0.0477772	FALSE	.	1.00374	0.00266875	0.00479318
ADAMTS5	FALSE	.	0.0523787	0.449028	0.724955	FALSE	.	-0.0428853	0.805251	0.866295	FALSE	.	-0.372354	0.294825	0.354287
ADAMTS6	FALSE	.	0.0369535	0.565175	0.806424	FALSE	.	0.540026	0.00912461	0.0235895	FALSE	.	0.696042	0.022097	0.0339839
ADAMTS7	FALSE	.	0.0121057	0.815893	0.928644	FALSE	.	-0.0850748	0.677811	0.770272	FALSE	.	1.66411	1.81045e-05	4.24194e-05
ADAMTSL1	FALSE	.	-0.00945381	0.878986	0.953828	FALSE	.	-0.0456334	0.814422	0.872686	FALSE	.	-1.20178	0.00490484	0.00846583
ADAMTSL4	FALSE	.	-0.00223271	0.97097	0.98878	FALSE	.	0.106142	0.586948	0.697134	FALSE	.	1.08519	0.000581659	0.00114818
ADAMTSL5	FALSE	.	-0.109888	0.136412	0.390944	FALSE	.	0.0680663	0.594632	0.703481	FALSE	.	1.00114	3.70525e-10	1.32326e-09
ADAP1	FALSE	.	8.24045e-05	0.998902	0.999451	FALSE	.	0.325026	0.124121	0.211838	FALSE	.	-0.0436421	0.912189	0.926838
ADAR	FALSE	.	-0.106411	0.128092	0.375478	FALSE	.	-0.555678	1.38125e-06	8.73536e-06	FALSE	.	0.0540061	0.690642	0.735675
ADARB1	FALSE	.	0.00767138	0.908598	0.966433	FALSE	.	0.025458	0.885082	0.921779	FALSE	.	-0.127618	0.681605	0.728202
ADAT1	FALSE	.	-0.18672	0.0180594	0.105414	FALSE	.	-0.62919	5.2383e-05	0.000241628	FALSE	.	-0.0822944	0.689552	0.73505
ADAT2	FALSE	.	-0.0241297	0.703729	0.881484	FALSE	.	0.453995	0.0218614	0.0497568	FALSE	.	0.810885	0.00384818	0.00674342
ADCK1	FALSE	.	-0.0675447	0.332298	0.632994	FALSE	.	-0.940116	6.73451e-06	3.71875e-05	FALSE	.	-1.13107	0.00175372	0.0032367
ADCK2	FALSE	.	-0.0306755	0.669935	0.86454	FALSE	.	-0.0241036	0.851469	0.899748	FALSE	.	0.276451	0.146203	0.190135
ADCK5	FALSE	.	-0.057795	0.42489	0.70847	FALSE	.	-0.609574	8.37555e-05	0.000369573	FALSE	.	0.0285358	0.897214	0.914199
ADCY3	FALSE	.	-0.0931675	0.20136	0.49035	FALSE	.	-0.0755052	0.539207	0.657213	FALSE	.	0.408422	0.0218359	0.0336182
ADCY4	FALSE	.	0.0428521	0.440376	0.719572	FALSE	.	0.0390736	0.846576	0.896257	FALSE	.	1.32058	0.000320017	0.000655963
ADCY6	FALSE	.	-0.0266426	0.703856	0.881484	FALSE	.	0.639233	0.000244735	0.000966939	FALSE	.	1.49677	4.7165e-13	2.12423e-12
ADCY7	FALSE	.	0.0808162	0.21359	0.505407	FALSE	.	0.0993092	0.600651	0.708856	FALSE	.	1.81909	2.91354e-10	1.04773e-09
ADCY9	FALSE	.	-0.0424621	0.555999	0.799248	FALSE	.	-0.236939	0.104317	0.183358	FALSE	.	-0.00497113	0.981744	0.985578
ADD1	FALSE	.	-0.0504227	0.324473	0.623693	FALSE	.	-0.431014	3.19497e-11	4.0274e-10	FALSE	.	-0.712019	3.94398e-17	2.32851e-16
ADD3	FALSE	.	0.0118157	0.860764	0.945979	FALSE	.	0.171462	0.0795483	0.14713	FALSE	.	-0.666698	1.94113e-06	5.00166e-06
ADGRA2	FALSE	.	0.172253	0.0199372	0.112711	FALSE	.	-0.0688938	0.520926	0.640043	FALSE	.	-0.685704	0.000105206	0.000228083
ADGRA3	FALSE	.	0.00850759	0.903604	0.964658	FALSE	.	0.0585444	0.695079	0.783784	FALSE	.	0.896206	9.87127e-05	0.000214797
ADGRB2	FALSE	.	-0.0142611	0.794764	0.921649	FALSE	.	-0.347726	0.10118	0.178972	FALSE	.	0.654462	0.0510774	0.0733937
ADGRD1	FALSE	.	-0.00735528	0.882004	0.954579	FALSE	.	-0.331176	0.122618	0.209743	FALSE	.	-0.656073	0.185188	0.234532
ADGRE5	FALSE	.	-0.0822689	0.179365	0.460599	FALSE	.	-0.11629	0.139955	0.233036	FALSE	.	-1.35944	7.70871e-24	6.59127e-23
ADGRG1	FALSE	.	0.00218662	0.971396	0.98878	FALSE	.	0.120325	0.545782	0.663107	FALSE	.	0.0687305	0.864524	0.886527
ADGRG6	FALSE	.	-0.118979	0.092427	0.311	FALSE	.	0.236428	0.194534	0.301831	FALSE	.	-0.622772	0.0637986	0.0897832
ADGRG7	FALSE	.	-0.029942	0.676166	0.86734	FALSE	.	-0.0234368	0.868481	0.912225	FALSE	.	-0.347602	0.135837	0.178316
ADGRL1-AS1	FALSE	.	-0.0530778	0.328337	0.627893	FALSE	.	-0.153104	0.45854	0.582654	FALSE	.	0.0395966	0.923868	0.936796
ADGRL4	FALSE	.	-0.0926752	0.207425	0.498817	FALSE	.	0.273841	0.0610788	0.118388	FALSE	.	-0.0977123	0.693881	0.738701
ADH5	FALSE	.	0.0442092	0.263199	0.561766	FALSE	.	-0.211497	2.71315e-06	1.62476e-05	FALSE	.	-1.36767	1.33658e-77	6.5176e-76
ADI1	FALSE	.	-0.00419954	0.921587	0.970594	FALSE	.	-0.45654	4.23796e-19	1.2666e-17	TRUE	-	-1.90438	4.33658e-104	4.13602e-102
ADIPOR1	FALSE	.	-0.026369	0.573911	0.810697	FALSE	.	0.0528087	0.316069	0.439085	FALSE	.	-0.364712	1.7433e-07	4.99388e-07
ADIPOR2	FALSE	.	0.121561	0.0973563	0.320797	FALSE	.	0.367284	0.00210813	0.00659224	FALSE	.	1.0843	1.98563e-14	9.81914e-14
ADIRF	FALSE	.	0.325834	3.68324e-06	0.000112075	FALSE	.	0.422611	9.53411e-07	6.20195e-06	FALSE	.	-0.291733	0.00985186	0.0161778
ADIRF-AS1	FALSE	.	0.125167	0.0370976	0.17271	FALSE	.	-0.164148	0.400453	0.525843	TRUE	+	4.00701	1.68592e-19	1.14015e-18
ADK	FALSE	.	0.012448	0.791001	0.920781	FALSE	.	-0.0357225	0.510911	0.631266	FALSE	.	-0.287907	0.000149982	0.000319339
ADM	TRUE	-	-0.57776	4.94658e-40	2.8598e-37	TRUE	-	-0.776269	2.53068e-62	7.29454e-60	FALSE	.	-0.194404	9.78499e-05	0.000212955
ADM2	FALSE	.	-0.0283533	0.594384	0.823444	FALSE	.	-0.247774	0.232211	0.346447	FALSE	.	2.67027	5.17905e-11	1.98691e-10
ADNP	FALSE	.	0.0103168	0.885668	0.956177	FALSE	.	0.0775501	0.52938	0.647852	FALSE	.	0.982292	1.29663e-09	4.42827e-09
ADNP2	FALSE	.	0.0139776	0.837168	0.937652	FALSE	.	0.0722199	0.659552	0.756548	TRUE	+	1.98638	8.37319e-21	6.09134e-20
ADO	FALSE	.	-0.203888	0.0123322	0.081482	FALSE	.	-0.470302	0.00308584	0.00921227	FALSE	.	0.47072	0.0151244	0.0240234
ADORA1	FALSE	.	-0.0331362	0.605168	0.82988	FALSE	.	-0.249812	0.20532	0.314838	FALSE	.	-0.612698	0.103632	0.13921
ADORA2B	FALSE	.	-0.0446555	0.529362	0.781902	FALSE	.	-0.0588326	0.692356	0.781493	FALSE	.	-0.478988	0.0350099	0.0519105
ADPGK	FALSE	.	-0.290534	0.000189575	0.00318101	FALSE	.	0.182823	0.0733696	0.137486	FALSE	.	-0.0551476	0.689818	0.735099
ADPRHL1	FALSE	.	-0.214315	0.0129554	0.0843348	FALSE	.	-0.223064	0.268346	0.387866	TRUE	+	2.45198	5.05035e-15	2.60573e-14
ADPRM	FALSE	.	-0.0151353	0.819328	0.929205	FALSE	.	0.0604969	0.734228	0.813283	FALSE	.	0.50554	0.0698088	0.0975113
ADPRS	FALSE	.	-0.266898	0.000191359	0.00319409	FALSE	.	-0.0446256	0.611159	0.717079	FALSE	.	0.8053	9.09864e-15	4.60291e-14
ADRA1D	FALSE	.	-0.151379	0.0475109	0.20326	FALSE	.	-0.773259	4.78498e-05	0.000222299	TRUE	-	-1.60612	3.71908e-07	1.03387e-06
ADRA2C	FALSE	.	-0.0313835	0.57611	0.812043	FALSE	.	-0.348436	0.106145	0.186075	FALSE	.	0.889497	0.0271517	0.0410951
ADRB2	FALSE	.	-0.0553116	0.326104	0.625222	FALSE	.	-0.402364	0.0658462	0.125935	FALSE	.	-0.985845	0.0422126	0.0616806
ADRM1	FALSE	.	-0.0427811	0.431413	0.712523	FALSE	.	-0.452495	1.74726e-11	2.28464e-10	FALSE	.	-0.629312	3.18184e-16	1.77742e-15
ADSL	FALSE	.	0.41736	1.89207e-06	6.33297e-05	FALSE	.	0.0545296	0.585596	0.696093	FALSE	.	-0.52098	0.00171932	0.00317728
ADSS1	FALSE	.	-0.00425606	0.936414	0.976616	FALSE	.	0.157986	0.443559	0.568125	FALSE	.	0.842937	0.0294516	0.0443174
ADSS2	FALSE	.	-0.117294	0.0627253	0.242272	FALSE	.	0.44724	1.51067e-07	1.11907e-06	FALSE	.	-0.211848	0.0708134	0.0987657
AEBP1	FALSE	.	0.105112	0.0622769	0.241488	FALSE	.	0.289623	3.54166e-05	0.000169892	FALSE	.	-0.135271	0.128003	0.168819
AEBP2	FALSE	.	-0.0236829	0.735921	0.897231	TRUE	+	0.969762	4.35187e-17	1.08138e-15	FALSE	.	1.49199	6.65538e-33	8.41986e-32
AEN	TRUE	-	-0.384739	5.3896e-08	2.74201e-06	FALSE	.	-0.0233535	0.763925	0.837019	FALSE	.	0.788553	1.28116e-19	8.7279e-19
AF127936.9	FALSE	.	-0.00195164	0.967437	1	FALSE	.	0.14493	0.47589	0.59895	FALSE	.	-0.376403	0.411627	0.473923
AFAP1	FALSE	.	-0.11852	0.0769615	0.275894	FALSE	.	-0.195604	0.0432886	0.0887039	FALSE	.	-0.37517	0.00394008	0.00689338
AFAP1L1	FALSE	.	-0.161123	0.0353627	0.167266	FALSE	.	0.326685	0.0832714	0.152689	FALSE	.	0.572244	0.04488	0.0652109
AFDN	FALSE	.	0.0454274	0.510359	0.768172	TRUE	+	0.886032	3.95462e-17	9.92173e-16	TRUE	+	2.10113	2.81931e-78	1.42293e-76
AFF1	FALSE	.	-0.314544	0.00112144	0.0134562	FALSE	.	-0.478543	0.00427162	0.0122177	FALSE	.	0.204915	0.341148	0.402638
AFF3	FALSE	.	0.0485771	0.501094	0.76374	FALSE	.	-0.0989916	0.478919	0.601593	FALSE	.	0.0993296	0.631021	0.681741
AFF4	FALSE	.	-0.0531875	0.435858	0.716455	TRUE	+	0.81154	3.35653e-14	6.19311e-13	FALSE	.	1.06364	4.92302e-20	3.43499e-19
AFG1L	FALSE	.	-0.00595669	0.926152	0.972567	FALSE	.	0.0179784	0.91962	0.944673	FALSE	.	-0.563692	0.112618	0.150331
AFG3L1P	FALSE	.	-0.0482617	0.454216	0.729255	FALSE	.	0.100183	0.583871	0.694234	TRUE	+	2.08198	7.6105e-17	4.39127e-16
AFG3L2	FALSE	.	-0.00429686	0.945275	0.980139	FALSE	.	0.15367	0.0684531	0.129963	FALSE	.	0.479919	7.2332e-06	1.76756e-05
AFMID	FALSE	.	0.100956	0.168512	0.443764	FALSE	.	-0.218878	0.091442	0.164964	FALSE	.	-0.50002	0.0201366	0.0312393
AFTPH	FALSE	.	-0.0183382	0.79848	0.923023	FALSE	.	0.250876	0.0724964	0.136223	FALSE	.	0.707003	5.52764e-05	0.000123619
AGA	FALSE	.	-0.0299057	0.659092	0.859418	FALSE	.	0.0219464	0.821849	0.878066	FALSE	.	-1.26494	2.5612e-13	1.17224e-12
AGAP1	FALSE	.	0.061064	0.384417	0.675625	FALSE	.	0.212609	0.192157	0.298821	FALSE	.	0.861269	0.00017277	0.000364864
AGAP2-AS1	FALSE	.	-0.174497	0.00915237	0.0653616	TRUE	-	-1.03839	1.79467e-23	7.91793e-22	FALSE	.	-0.499287	0.000365661	0.000743299
AGAP3	FALSE	.	0.14105	0.0440582	0.193649	FALSE	.	-0.0725504	0.461117	0.585183	FALSE	.	0.457053	0.000478149	0.000955046
AGBL5	FALSE	.	0.0345181	0.630203	0.84392	FALSE	.	-0.409855	0.00215378	0.00671717	FALSE	.	-0.200049	0.225158	0.27857
AGFG1	FALSE	.	0.102015	0.120113	0.36079	FALSE	.	0.392739	1.72617e-05	8.83938e-05	FALSE	.	0.703847	2.39829e-11	9.47267e-11
AGFG2	FALSE	.	-0.0906772	0.211067	0.502538	FALSE	.	-0.552984	0.00233467	0.00721025	FALSE	.	-1.41521	3.63706e-05	8.28671e-05
AGGF1	FALSE	.	0.0487977	0.499102	0.762074	FALSE	.	0.204836	0.115191	0.199033	FALSE	.	0.0858812	0.672444	0.720015
AGK	FALSE	.	-0.171128	0.0276791	0.141329	TRUE	-	-0.750663	1.05184e-06	6.79793e-06	FALSE	.	-1.41405	1.01612e-08	3.22017e-08
AGL	FALSE	.	-0.0133482	0.837415	0.937652	FALSE	.	0.0790347	0.665192	0.760463	FALSE	.	0.509571	0.077417	0.107089
AGMAT	FALSE	.	0.133939	0.0623964	0.241671	FALSE	.	0.393678	0.0502431	0.100634	FALSE	.	-0.0838714	0.815764	0.845478
AGO1	FALSE	.	-0.0884052	0.226816	0.520359	FALSE	.	0.0055394	0.968856	0.980956	FALSE	.	0.0493443	0.819953	0.849015
AGO2	FALSE	.	0.163425	0.0255668	0.133491	FALSE	.	0.702624	4.31315e-10	4.73316e-09	FALSE	.	1.11445	1.09086e-18	7.06773e-18
AGO3	FALSE	.	0.0275722	0.701142	0.879982	FALSE	.	0.650523	1.74886e-05	8.94145e-05	FALSE	.	1.48672	4.30777e-17	2.53406e-16
AGO4	FALSE	.	0.00918967	0.880931	0.954418	FALSE	.	0.425297	0.0372556	0.0782072	TRUE	+	2.86086	5.03618e-23	4.09556e-22
AGPAT1	FALSE	.	0.196257	0.000919528	0.0114437	FALSE	.	-0.28851	0.000101204	0.000437279	FALSE	.	-0.825766	1.42404e-15	7.62957e-15
AGPAT2	FALSE	.	0.135072	0.0399555	0.181692	FALSE	.	0.640923	3.43465e-13	5.59684e-12	FALSE	.	1.18331	1.6645e-36	2.47027e-35
AGPAT3	FALSE	.	-0.0305425	0.639794	0.848971	FALSE	.	-0.300656	0.00176142	0.00562744	FALSE	.	-0.25349	0.0461093	0.0668325
AGPAT4	FALSE	.	0.0323181	0.618148	0.837867	FALSE	.	0.290613	0.127778	0.216995	FALSE	.	1.38979	1.53821e-07	4.43382e-07
AGPAT5	FALSE	.	-0.0507236	0.481174	0.750239	FALSE	.	0.286687	0.0222446	0.0505316	FALSE	.	0.734337	1.82326e-06	4.71575e-06
AGPS	FALSE	.	-0.0313531	0.657457	0.858895	FALSE	.	0.110443	0.338045	0.461654	FALSE	.	0.0522877	0.756384	0.794546
AGRN	FALSE	.	-0.0267504	0.633374	0.845762	FALSE	.	0.463449	0.0343732	0.0731748	FALSE	.	1.95161	5.29477e-10	1.87135e-09
AGT	FALSE	.	-0.00166544	0.974136	0.990011	FALSE	.	0.141827	0.490333	0.611961	FALSE	.	-0.781027	0.0798463	0.110168
AGTPBP1	FALSE	.	0.0946531	0.187304	0.470357	FALSE	.	0.163279	0.318083	0.440985	FALSE	.	0.940496	5.79174e-05	0.000129191
AGTRAP	FALSE	.	0.109887	0.055635	0.224002	FALSE	.	-0.40124	6.83405e-08	5.34969e-07	FALSE	.	-0.820004	1.26674e-14	6.35625e-14
AHCTF1	FALSE	.	0.162115	0.0350372	0.166469	TRUE	+	0.889419	6.43211e-10	6.77199e-09	TRUE	+	1.51909	8.70203e-20	5.99119e-19
AHCY	FALSE	.	0.153362	0.0180968	0.105584	FALSE	.	0.0586947	0.469085	0.592511	FALSE	.	-1.33202	1.90433e-27	1.90447e-26
AHCYL1	FALSE	.	0.0417952	0.457559	0.730938	FALSE	.	0.507042	5.41153e-13	8.61263e-12	FALSE	.	0.267834	0.000970102	0.00185401
AHCYL2	FALSE	.	-0.0803607	0.206064	0.496952	FALSE	.	0.202921	0.309474	0.431896	FALSE	.	1.37554	0.000230549	0.000480935
AHDC1	FALSE	.	0.178083	0.0223081	0.121933	FALSE	.	0.342789	0.0128585	0.031584	FALSE	.	1.46722	1.23767e-23	1.04381e-22
AHI1	FALSE	.	-0.0757883	0.26517	0.563903	FALSE	.	0.569275	2.87094e-08	2.38406e-07	FALSE	.	0.545449	6.70499e-06	1.64467e-05
AHNAK	FALSE	.	0.0108421	0.866048	0.947794	FALSE	.	0.0499817	0.551221	0.667403	FALSE	.	-0.289003	0.00433042	0.00753453
AHNAK2	FALSE	.	-0.0282504	0.679991	0.870013	FALSE	.	-0.682582	9.34185e-10	9.59408e-09	FALSE	.	-0.920401	4.06713e-11	1.57571e-10
AHR	FALSE	.	-0.0476379	0.506502	0.767035	FALSE	.	0.221547	0.139579	0.23259	FALSE	.	0.40038	0.0647799	0.0910456
AHRR	FALSE	.	0.0137638	0.812812	0.928105	FALSE	.	-0.659859	0.00330659	0.00978102	FALSE	.	0.718201	0.0214112	0.0330349
AHSA1	FALSE	.	0.00392491	0.948245	0.980386	FALSE	.	0.453441	1.55421e-08	1.33508e-07	FALSE	.	0.63947	1.10044e-12	4.82223e-12
AHSA2P	FALSE	.	-0.249546	0.00831806	0.0608381	FALSE	.	0.435089	0.0465518	0.0943032	TRUE	+	1.96082	2.29724e-09	7.67778e-09
AIDA	FALSE	.	0.0910938	0.183311	0.465974	FALSE	.	-0.0192092	0.912581	0.940347	FALSE	.	0.0436438	0.880866	0.900584
AIFM1	FALSE	.	-0.0932629	0.150019	0.414713	FALSE	.	0.0495995	0.554102	0.669642	FALSE	.	-0.602145	7.83862e-06	1.91118e-05
AIFM2	FALSE	.	-0.0768727	0.227206	0.520972	FALSE	.	0.0425739	0.606404	0.713375	FALSE	.	0.182532	0.0949675	0.128784
AIG1	FALSE	.	0.0520943	0.419687	0.705716	FALSE	.	-0.082295	0.334611	0.458266	TRUE	-	-1.68886	3.90028e-25	3.52057e-24
AIMP1	FALSE	.	-0.105844	0.0386976	0.178202	FALSE	.	-0.028352	0.63679	0.737746	FALSE	.	-0.443893	2.01807e-07	5.75307e-07
AIMP2	FALSE	.	-0.140199	0.023307	0.12557	FALSE	.	-0.539533	2.01322e-10	2.30481e-09	FALSE	.	0.0204946	0.840747	0.866791
AIP	FALSE	.	-0.101758	0.109317	0.34154	TRUE	-	-0.809299	2.88806e-18	8.0045e-17	FALSE	.	-1.15784	9.19281e-18	5.65655e-17
AJ011932.1	FALSE	.	0.0481347	0.375199	0.669965	FALSE	.	0.292083	0.16955	0.271243	FALSE	.	-0.523555	0.225197	0.278591
AJAP1	FALSE	.	0.193564	0.0137474	0.0877595	FALSE	.	0.558141	4.68862e-05	0.000218213	FALSE	.	0.348936	0.0700858	0.0978644
AJUBA	FALSE	.	-0.548602	4.36723e-07	1.79164e-05	TRUE	-	-0.916828	9.53723e-12	1.28327e-10	FALSE	.	0.683923	4.07594e-07	1.1292e-06
AK1	FALSE	.	-0.085117	0.236363	0.532655	TRUE	-	-0.920387	3.24687e-11	4.08885e-10	TRUE	-	-1.64743	2.31292e-11	9.14941e-11
AK2	FALSE	.	0.17934	0.00182297	0.0195347	FALSE	.	-0.301772	2.40829e-05	0.000119366	FALSE	.	-0.960288	4.75899e-23	3.87258e-22
AK3	FALSE	.	0.0796589	0.208228	0.499533	FALSE	.	0.169835	0.0386299	0.0807134	FALSE	.	-0.326088	0.00414933	0.00723109
AK5	FALSE	.	0.0410669	0.448331	0.724802	FALSE	.	-0.15171	0.0303671	0.0660675	FALSE	.	-1.33182	1.24118e-25	1.14913e-24
AK6	FALSE	.	-0.0767403	0.159199	0.43003	FALSE	.	0.209217	0.00164143	0.00528706	FALSE	.	0.169874	0.0397771	0.0583587
AK9	FALSE	.	0.0293887	0.584955	0.817856	FALSE	.	0.00193331	0.992397	0.996854	FALSE	.	1.05552	0.00645866	0.0109424
AKAP1	FALSE	.	-0.0467119	0.507736	0.767491	FALSE	.	-0.182025	0.263953	0.383353	FALSE	.	-0.0795119	0.752808	0.791431
AKAP10	FALSE	.	0.0766391	0.280309	0.579339	FALSE	.	0.475103	0.00586018	0.0160669	FALSE	.	1.29854	1.43084e-09	4.86996e-09
AKAP11	FALSE	.	-0.0835484	0.240717	0.537702	FALSE	.	0.691883	7.79033e-09	6.96886e-08	FALSE	.	0.483091	0.00104215	0.0019815
AKAP12	FALSE	.	0.04066	0.491718	0.757621	FALSE	.	0.363378	3.52648e-06	2.06883e-05	FALSE	.	-0.63944	9.69471e-12	3.95316e-11
AKAP13	FALSE	.	0.0409699	0.53564	0.785791	FALSE	.	-0.106367	0.261557	0.380596	FALSE	.	0.427128	0.000256082	0.000531457
AKAP5	FALSE	.	0.0721689	0.207046	0.49828	FALSE	.	0.181697	0.381551	0.506768	FALSE	.	0.0734702	0.869897	0.890914
AKAP6	FALSE	.	-0.0106224	0.868397	0.948094	FALSE	.	-0.183814	0.348043	0.471494	FALSE	.	-1.39441	0.00104372	0.00198418
AKAP7	FALSE	.	0.0633842	0.373121	0.668336	FALSE	.	0.409895	0.014708	0.0354804	FALSE	.	0.335074	0.192612	0.242856
AKAP8	FALSE	.	-0.195144	0.00634058	0.0500821	FALSE	.	0.145195	0.13651	0.228828	FALSE	.	0.679771	2.63046e-09	8.76436e-09
AKAP8L	FALSE	.	-0.0175856	0.78555	0.91889	FALSE	.	-0.0662447	0.44499	0.568946	FALSE	.	0.824623	2.22941e-15	1.18176e-14
AKAP9	FALSE	.	-0.0453873	0.469923	0.739875	FALSE	.	0.331672	0.000156315	0.000646336	FALSE	.	0.422675	3.70822e-05	8.43995e-05
AKIP1	FALSE	.	-0.0146504	0.815351	0.928644	FALSE	.	-0.207335	0.0161232	0.0383663	FALSE	.	-0.470356	7.04799e-05	0.0001559
AKIRIN1	FALSE	.	-0.0233201	0.68361	0.871488	FALSE	.	0.617419	2.05208e-17	5.26037e-16	FALSE	.	1.46745	2.52526e-83	1.47546e-81
AKIRIN2	FALSE	.	0.0175417	0.75601	0.905187	FALSE	.	0.0705405	0.309088	0.43142	FALSE	.	0.442104	1.31282e-07	3.80528e-07
AKNA	FALSE	.	0.0699399	0.300948	0.600903	FALSE	.	-0.33845	0.0811867	0.149648	FALSE	.	0.787793	0.00552307	0.00945115
AKR1A1	FALSE	.	0.197564	0.000237157	0.00383766	FALSE	.	-0.150536	0.0181529	0.0425943	FALSE	.	-0.870769	4.09507e-20	2.8743e-19
AKR1B1	FALSE	.	0.0334449	0.590692	0.821375	FALSE	.	-0.517189	5.99269e-10	6.35578e-09	TRUE	-	-1.9746	6.25526e-99	5.20109e-97
AKR1B10	FALSE	.	-0.0408375	0.535913	0.786009	FALSE	.	0.102242	0.594164	0.703184	FALSE	.	-0.849589	0.0606844	0.0857915
AKR1C1	FALSE	.	0.113517	0.125157	0.369258	FALSE	.	0.0202888	0.875593	0.915987	FALSE	.	-0.584471	0.0184068	0.0288108
AKR1C2	FALSE	.	0.0676498	0.31024	0.610828	FALSE	.	-0.0147957	0.934725	0.955498	FALSE	.	-1.63051	0.000392455	0.00079366
AKR1C3	FALSE	.	0.0193022	0.773231	0.912947	FALSE	.	-0.0637032	0.70893	0.79498	FALSE	.	-1.28947	0.0022996	0.00417118
AKR1E2	FALSE	.	-0.0115306	0.838754	0.937969	FALSE	.	-0.138349	0.493741	0.614795	FALSE	.	-1.30878	0.00435218	0.00757036
AKR7A2	FALSE	.	-0.00322658	0.953163	0.982437	FALSE	.	-0.567067	5.44356e-15	1.09132e-13	TRUE	-	-1.52227	1.85211e-42	3.44673e-41
AKT1	FALSE	.	0.200001	0.00033265	0.00503006	FALSE	.	0.0687564	0.273722	0.393794	FALSE	.	-0.408143	1.12724e-07	3.29015e-07
AKT1S1	FALSE	.	0.0323184	0.612597	0.834132	TRUE	-	-0.918994	4.74303e-22	1.8475e-20	FALSE	.	-0.639996	1.89415e-08	5.89608e-08
AKT2	FALSE	.	-0.17632	0.0123589	0.0816163	FALSE	.	-0.493604	4.31271e-06	2.47742e-05	FALSE	.	-0.230755	0.0898356	0.122556
AKT3	FALSE	.	0.140702	0.053907	0.219767	FALSE	.	0.463188	0.000132482	0.000555696	FALSE	.	0.978077	9.61113e-13	4.22167e-12
AKTIP	FALSE	.	-0.0851507	0.24006	0.536801	FALSE	.	0.168493	0.264157	0.383522	FALSE	.	0.527046	0.0169018	0.0266028
ALAD	FALSE	.	-0.0550301	0.427242	0.709976	FALSE	.	-0.228696	0.038498	0.0804507	FALSE	.	-0.914513	3.66573e-08	1.11458e-07
ALAS1	FALSE	.	0.0131985	0.833413	0.935998	FALSE	.	0.512802	5.03788e-09	4.6312e-08	FALSE	.	0.555232	3.14549e-07	8.81338e-07
ALCAM	FALSE	.	-0.0141934	0.770733	0.912106	FALSE	.	-0.0256395	0.651333	0.750106	FALSE	.	-1.34	3.14952e-40	5.46886e-39
ALDH16A1	FALSE	.	0.03582	0.618507	0.837872	FALSE	.	-0.433268	0.00165396	0.00532477	FALSE	.	-1.47822	1.99271e-10	7.27891e-10
ALDH18A1	FALSE	.	0.0458984	0.499282	0.762181	FALSE	.	0.180029	0.0665718	0.127117	FALSE	.	-0.134391	0.324732	0.386041
ALDH1A1	FALSE	.	-0.15663	0.0139776	0.0886244	FALSE	.	-0.0888036	0.247039	0.363793	TRUE	-	-2.59526	1.89195e-70	7.81542e-69
ALDH1B1	FALSE	.	-0.119362	0.103255	0.330593	FALSE	.	-0.672285	8.45961e-07	5.53631e-06	FALSE	.	-0.983015	7.12797e-07	1.92498e-06
ALDH1L2	FALSE	.	0.0413784	0.566223	0.806841	FALSE	.	0.273608	0.0628716	0.121193	FALSE	.	0.37506	0.0977189	0.132184
ALDH2	FALSE	.	-0.0139253	0.821803	0.930607	FALSE	.	0.171546	0.037095	0.0779332	FALSE	.	-0.622086	6.28643e-07	1.70767e-06
ALDH3A2	FALSE	.	-0.0912584	0.21406	0.505581	FALSE	.	-0.0522857	0.70051	0.788059	FALSE	.	-0.635363	0.00616259	0.0104682
ALDH3B1	FALSE	.	-0.128434	0.0455374	0.197491	TRUE	-	-1.08487	1.47622e-28	9.67072e-27	TRUE	-	-1.5682	2.00401e-23	1.67379e-22
ALDH4A1	FALSE	.	-0.0173679	0.809035	0.92704	TRUE	-	-0.789856	5.32027e-07	3.59798e-06	TRUE	-	-1.97822	3.06376e-10	1.10022e-09
ALDH6A1	FALSE	.	-0.108318	0.139374	0.396755	FALSE	.	-0.28304	0.0246675	0.0551564	TRUE	-	-1.77258	6.11373e-14	2.92896e-13
ALDH7A1	FALSE	.	0.0454779	0.494263	0.758898	FALSE	.	-0.243704	0.011993	0.029727	TRUE	-	-1.64888	1.29899e-25	1.2018e-24
ALDH9A1	FALSE	.	-0.0713538	0.246435	0.54464	FALSE	.	-0.138449	0.0852451	0.155559	FALSE	.	-0.743988	1.34439e-10	4.99945e-10
ALDOA	FALSE	.	0.119982	0.0798026	0.282388	FALSE	.	-0.0832794	0.668773	0.763211	FALSE	.	0.809665	0.0189698	0.0296276
ALDOC	FALSE	.	0.0490079	0.48747	0.754183	FALSE	.	-0.33025	0.050579	0.101197	FALSE	.	-1.84689	8.06892e-07	2.16333e-06
ALG1	FALSE	.	-0.075124	0.248581	0.54624	TRUE	-	-0.854107	6.27414e-17	1.52401e-15	TRUE	-	-2.05124	1.32552e-23	1.11428e-22
ALG10	FALSE	.	0.0434149	0.454669	0.729373	FALSE	.	-0.0314848	0.874718	0.915586	FALSE	.	-0.0224316	0.954655	0.962643
ALG10B	FALSE	.	0.0669245	0.236246	0.532579	FALSE	.	-0.02266	0.91147	0.939426	FALSE	.	0.777995	0.0384303	0.0564913
ALG11	FALSE	.	0.0523039	0.437342	0.717471	FALSE	.	0.0956756	0.590881	0.700642	FALSE	.	0.725655	0.00870954	0.0144262
ALG12	FALSE	.	0.145763	0.0336784	0.161888	FALSE	.	0.0630144	0.504161	0.625283	FALSE	.	-0.757224	6.42544e-07	1.74251e-06
ALG13	FALSE	.	0.157962	0.0325713	0.15818	FALSE	.	8.81311e-05	0.99938	0.99957	FALSE	.	-0.257907	0.17032	0.217808
ALG14	FALSE	.	0.045255	0.513275	0.770579	FALSE	.	0.0728183	0.478404	0.601239	FALSE	.	-0.584696	0.000664818	0.00130164
ALG2	FALSE	.	-0.0772672	0.221404	0.51484	FALSE	.	-0.28183	0.00226392	0.00702184	FALSE	.	-0.285671	0.0254422	0.0387336
ALG3	FALSE	.	-0.0108408	0.863542	0.947171	FALSE	.	-0.564727	2.35764e-10	2.67316e-09	TRUE	-	-1.61368	7.10982e-38	1.1111e-36
ALG5	FALSE	.	-0.0320781	0.570159	0.808587	FALSE	.	-0.0182715	0.786273	0.851812	FALSE	.	-0.783278	7.36885e-14	3.51015e-13
ALG6	FALSE	.	0.046474	0.519913	0.775874	FALSE	.	-0.099777	0.452096	0.576328	TRUE	-	-1.69395	3.08051e-07	8.64501e-07
ALG8	FALSE	.	-0.0330849	0.59533	0.823939	FALSE	.	-0.476512	6.1583e-08	4.85293e-07	FALSE	.	-1.2196	3.00528e-21	2.24289e-20
ALG9	FALSE	.	-0.109768	0.0929365	0.31148	FALSE	.	-0.184559	0.36859	0.492732	FALSE	.	0.150545	0.687766	0.733516
ALKBH1	FALSE	.	0.0410412	0.555474	0.798945	FALSE	.	0.00251345	0.986721	0.993692	FALSE	.	0.108344	0.628997	0.680146
ALKBH2	FALSE	.	0.0708151	0.330361	0.630872	FALSE	.	0.0454994	0.718218	0.802343	FALSE	.	-0.289418	0.168333	0.215628
ALKBH3	FALSE	.	0.0311669	0.660976	0.860046	FALSE	.	-0.0397312	0.726144	0.807712	FALSE	.	0.071521	0.688438	0.734111
ALKBH4	FALSE	.	-0.020827	0.770685	0.912106	FALSE	.	-0.274785	0.0289822	0.06348	FALSE	.	0.581257	0.000210616	0.000441197
ALKBH5	FALSE	.	-0.1339	0.024383	0.129247	FALSE	.	-0.470598	1.79432e-09	1.76587e-08	FALSE	.	-0.249087	0.011048	0.0179895
ALKBH6	FALSE	.	0.129379	0.0764457	0.274742	FALSE	.	0.0491499	0.663327	0.758992	FALSE	.	0.434036	0.00670869	0.0113349
ALKBH7	FALSE	.	0.23962	0.000161479	0.00277173	FALSE	.	-0.185872	0.0198958	0.0460344	FALSE	.	-1.12075	2.60602e-19	1.74872e-18
ALKBH8	FALSE	.	0.0538709	0.379143	0.673132	FALSE	.	0.587046	0.00724681	0.0193851	FALSE	.	-0.0248034	0.948131	0.957208
ALMS1	FALSE	.	-0.124237	0.0802638	0.283286	FALSE	.	-0.11487	0.544446	0.661671	FALSE	.	0.460039	0.152799	0.197998
ALOX12-AS1	FALSE	.	-0.0417103	0.50886	0.767644	FALSE	.	0.0683048	0.712742	0.79815	FALSE	.	1.29548	1.74438e-06	4.52527e-06
ALPK1	FALSE	.	-0.14585	0.0512247	0.212778	FALSE	.	-0.179502	0.333847	0.45751	FALSE	.	0.00584194	0.985345	0.988317
ALPK2	FALSE	.	-0.0820447	0.259191	0.557772	FALSE	.	-0.721396	2.80828e-06	1.67477e-05	FALSE	.	-0.876453	0.000124743	0.000268154
ALS2	FALSE	.	-0.0619467	0.377863	0.672372	FALSE	.	-0.0582413	0.717801	0.802084	FALSE	.	0.940065	2.19699e-05	5.10702e-05
ALX3	FALSE	.	-0.117479	0.110113	0.343013	FALSE	.	-0.380793	0.00372295	0.0108372	FALSE	.	-0.0426788	0.781272	0.816195
ALX4	FALSE	.	-0.00123294	0.983535	0.992824	FALSE	.	-0.524569	0.0156401	0.0373605	FALSE	.	-0.629983	0.109769	0.146828
ALYREF	FALSE	.	0.178885	0.000984704	0.0121479	FALSE	.	0.207491	0.000865306	0.00300989	FALSE	.	-0.502901	9.41894e-10	3.25188e-09
AMBRA1	FALSE	.	-0.0878182	0.171887	0.448717	FALSE	.	0.233628	0.237169	0.352213	FALSE	.	1.61301	1.1385e-07	3.32152e-07
AMD1	FALSE	.	0.0361038	0.491545	0.757538	FALSE	.	0.368325	2.04955e-08	1.73416e-07	FALSE	.	1.39424	2.44926e-94	1.7848e-92
AMDHD2	FALSE	.	-0.039189	0.564554	0.805923	FALSE	.	-0.640588	1.0501e-08	9.31019e-08	FALSE	.	-0.437977	0.00631884	0.0107153
AMFR	FALSE	.	-0.0254499	0.68853	0.873964	FALSE	.	0.0260926	0.744372	0.821507	FALSE	.	-0.121583	0.267828	0.325585
AMIGO1	FALSE	.	-0.0870631	0.145017	0.40668	FALSE	.	0.187789	0.363679	0.487372	FALSE	.	-0.301453	0.442378	0.504215
AMIGO2	TRUE	-	-0.344323	1.53918e-07	7.25066e-06	FALSE	.	-0.201448	0.01431	0.0346425	TRUE	-	-1.51078	4.21872e-23	3.45461e-22
AMMECR1	FALSE	.	-0.114991	0.115041	0.352494	FALSE	.	-0.384497	0.031939	0.0687603	FALSE	.	0.154408	0.518557	0.57612
AMMECR1L	FALSE	.	-0.00298941	0.9639	0.98639	FALSE	.	0.612315	0.00127086	0.00423978	TRUE	+	2.19218	1.07231e-22	8.57519e-22
AMN1	FALSE	.	-0.116323	0.11766	0.357284	FALSE	.	0.150393	0.317147	0.440063	FALSE	.	0.0483722	0.840903	0.866791
AMOTL1	FALSE	.	-0.196271	0.00516159	0.0428777	FALSE	.	-0.10069	0.279318	0.39954	FALSE	.	-0.796994	1.74364e-09	5.88978e-09
AMOTL2	TRUE	-	-0.431782	2.13443e-07	9.62689e-06	TRUE	-	-1.26593	2.58366e-28	1.65904e-26	FALSE	.	-0.547607	7.35424e-05	0.000162341
AMPD2	FALSE	.	0.0144081	0.833894	0.936182	FALSE	.	-0.0117208	0.907879	0.937364	FALSE	.	0.187501	0.192744	0.242986
AMPD3	FALSE	.	-0.157932	0.0371883	0.173069	FALSE	.	-0.0364958	0.843176	0.893824	FALSE	.	0.199448	0.518379	0.576021
AMPH	FALSE	.	-0.0463567	0.430151	0.711811	FALSE	.	-0.421442	0.0545118	0.107736	FALSE	.	-0.824022	0.056425	0.0804274
AMZ1	FALSE	.	-0.319195	0.00260452	0.0257574	FALSE	.	-0.0125218	0.945151	0.963119	FALSE	.	0.31226	0.319451	0.380565
AMZ2	FALSE	.	0.081221	0.135421	0.389087	FALSE	.	-0.130504	0.0451758	0.091961	FALSE	.	-0.674877	1.06226e-13	5.0104e-13
AMZ2P1	FALSE	.	-0.00688722	0.918016	0.969733	FALSE	.	-0.304193	0.0956647	0.171036	FALSE	.	0.0257538	0.926214	0.938881
ANAPC1	FALSE	.	-0.0923703	0.152569	0.419483	FALSE	.	0.54634	0.00890572	0.0231581	TRUE	+	1.81891	2.56953e-10	9.28653e-10
ANAPC10	FALSE	.	0.0450871	0.521419	0.776573	FALSE	.	0.364881	0.00145464	0.00476469	FALSE	.	0.647054	9.63489e-06	2.32727e-05
ANAPC11	FALSE	.	0.188359	0.000120834	0.00221454	FALSE	.	0.194262	0.000374381	0.00141417	FALSE	.	-0.685939	1.19855e-25	1.11046e-24
ANAPC13	FALSE	.	-0.0211597	0.670155	0.864643	FALSE	.	-0.422905	4.34419e-12	6.14487e-11	FALSE	.	-0.876167	1.13446e-27	1.14872e-26
ANAPC15	FALSE	.	0.138932	0.0202804	0.114136	FALSE	.	-0.0286004	0.688825	0.778795	FALSE	.	-1.04745	6.00585e-22	4.60685e-21
ANAPC16	FALSE	.	0.137047	0.00923952	0.0658	FALSE	.	-0.0489637	0.427087	0.552263	FALSE	.	-0.585516	2.07947e-10	7.58088e-10
ANAPC2	FALSE	.	0.0683695	0.301851	0.602423	FALSE	.	-0.553434	0.00680424	0.0182993	FALSE	.	-0.533194	0.143209	0.186681
ANAPC4	FALSE	.	0.0120762	0.863257	0.947062	FALSE	.	0.422715	0.000303437	0.00117419	FALSE	.	0.40822	0.00932098	0.0153683
ANAPC5	FALSE	.	0.123999	0.0242404	0.128978	FALSE	.	0.0338549	0.596658	0.705364	FALSE	.	-0.00882453	0.91495	0.929032
ANAPC7	FALSE	.	-0.102719	0.148212	0.411961	FALSE	.	-0.273732	0.0158619	0.0378345	FALSE	.	-0.443426	0.0038326	0.00671975
ANG	FALSE	.	0.0070626	0.918821	0.969733	FALSE	.	-0.794949	3.48753e-05	0.000167481	FALSE	.	-0.486759	0.126461	0.166903
ANGEL1	FALSE	.	-0.0196899	0.729046	0.893613	FALSE	.	0.371768	0.0862068	0.157005	FALSE	.	0.791385	0.0209742	0.0324109
ANGEL2	FALSE	.	0.154653	0.0446267	0.195188	FALSE	.	0.361926	0.0191859	0.0446146	FALSE	.	0.936109	1.68841e-06	4.38269e-06
ANGPT1	FALSE	.	0.0114395	0.865663	0.947671	FALSE	.	-0.0147823	0.878853	0.918267	TRUE	-	-2.28006	5.09942e-28	5.24957e-27
ANGPT2	FALSE	.	-0.00202874	0.964224	0.986567	FALSE	.	-0.361929	0.0809063	0.149216	FALSE	.	2.11875	1.34942e-06	3.53745e-06
ANGPTL2	FALSE	.	0.00729621	0.918538	0.969733	FALSE	.	-0.248572	0.0536635	0.106302	TRUE	-	-1.62862	7.29668e-13	3.24127e-12
ANGPTL4	FALSE	.	0.160053	0.0304397	0.151058	FALSE	.	2.25234	1.52427e-12	2.2778e-11	FALSE	.	1.98807	8.5057e-09	2.71542e-08
ANK1	FALSE	.	-0.0190867	0.769899	0.911424	FALSE	.	-0.714942	0.00081529	0.00285121	FALSE	.	-0.896517	0.00835021	0.0138824
ANK2	FALSE	.	-0.0185101	0.711191	0.885525	FALSE	.	0.00189674	0.992581	0.996962	FALSE	.	1.26953	0.00630945	0.0107008
ANKAR	FALSE	.	-0.0243404	0.619993	0.839261	FALSE	.	0.310175	0.141608	0.235275	FALSE	.	2.14815	9.80925e-07	2.6093e-06
ANKDD1A	FALSE	.	0.0882285	0.167968	0.442866	FALSE	.	0.0958048	0.625991	0.729864	FALSE	.	0.183937	0.629607	0.680533
ANKFY1	FALSE	.	0.00570486	0.933765	0.975327	FALSE	.	-0.54063	0.00428127	0.0122426	FALSE	.	0.00407394	0.988245	0.990689
ANKH	FALSE	.	0.0100034	0.877504	0.953531	FALSE	.	0.323193	0.000706189	0.00250615	FALSE	.	-0.575488	0.000179425	0.000378228
ANKHD1	FALSE	.	0.0595891	0.364452	0.660165	FALSE	.	0.187599	0.305065	0.427543	FALSE	.	0.660343	0.0142658	0.0227659
ANKIB1	FALSE	.	0.0743876	0.290583	0.590686	FALSE	.	0.420747	0.000266987	0.0010453	FALSE	.	0.826465	1.84036e-09	6.19874e-09
ANKLE2	FALSE	.	0.0335543	0.574661	0.811105	FALSE	.	0.650914	5.77439e-16	1.26606e-14	FALSE	.	1.16101	5.93496e-40	1.0156e-38
ANKMY1	FALSE	.	-0.0578103	0.284293	0.584519	FALSE	.	-0.26547	0.206891	0.316872	FALSE	.	0.968474	0.0123007	0.0198647
ANKMY2	FALSE	.	-0.0329876	0.6447	0.85182	FALSE	.	0.0367093	0.753205	0.828162	FALSE	.	0.0717198	0.679426	0.726353
ANKRA2	FALSE	.	-0.0806477	0.26848	0.567202	FALSE	.	0.377356	0.0149361	0.0358903	FALSE	.	1.04403	2.89574e-07	8.14765e-07
ANKRD1	FALSE	.	-0.352076	2.43465e-07	1.07522e-05	TRUE	-	-1.21487	1.1262e-30	8.29999e-29	TRUE	-	-1.72041	3.58058e-18	2.24692e-17
ANKRD10	FALSE	.	-0.0328432	0.645692	0.852014	FALSE	.	0.241392	0.0611056	0.118405	FALSE	.	0.724135	1.06523e-05	2.55824e-05
ANKRD11	FALSE	.	-0.0918248	0.0407833	0.183814	FALSE	.	0.134316	0.00836707	0.0219384	FALSE	.	0.30981	4.08571e-08	1.23706e-07
ANKRD12	FALSE	.	0.103517	0.077905	0.278364	TRUE	+	0.784443	2.45398e-25	1.24338e-23	TRUE	+	1.59798	1.01898e-91	6.91998e-90
ANKRD13A	FALSE	.	-0.218123	0.00219951	0.0225246	FALSE	.	-0.415501	6.33731e-05	0.000287719	FALSE	.	-0.655421	6.56544e-06	1.61197e-05
ANKRD13C	FALSE	.	-0.107169	0.1482	0.411961	FALSE	.	0.51342	0.0006755	0.00241109	FALSE	.	1.24722	8.49826e-12	3.48722e-11
ANKRD13D	FALSE	.	-0.137926	0.0647666	0.247155	FALSE	.	0.234576	0.061993	0.119784	FALSE	.	1.40296	1.92319e-22	1.51923e-21
ANKRD16	FALSE	.	0.00701507	0.915163	0.968624	FALSE	.	-0.224818	0.210412	0.321061	FALSE	.	0.0197068	0.944933	0.954648
ANKRD17	FALSE	.	-0.0472231	0.508314	0.767644	FALSE	.	-0.152193	0.202373	0.31146	FALSE	.	0.771795	9.55865e-08	2.80383e-07
ANKRD18B	FALSE	.	0.107191	0.0985997	0.323052	FALSE	.	0.327551	0.122065	0.209045	FALSE	.	1.07525	0.00230259	0.00417603
ANKRD2	FALSE	.	0.00121874	0.982673	0.99254	FALSE	.	-0.497661	0.0189259	0.0441286	FALSE	.	-2.28898	0.000172109	0.000363765
ANKRD26	FALSE	.	-0.0233501	0.743686	0.901097	FALSE	.	0.107145	0.371758	0.496148	FALSE	.	0.72102	3.30768e-06	8.32115e-06
ANKRD27	FALSE	.	-0.0387719	0.582209	0.816225	FALSE	.	0.0359737	0.806366	0.867063	TRUE	+	2.12277	1.00728e-29	1.11195e-28
ANKRD28	FALSE	.	-0.157831	0.0247939	0.13069	FALSE	.	-0.183589	0.0770468	0.143245	FALSE	.	-0.396965	0.00816215	0.0136046
ANKRD29	FALSE	.	-0.0188868	0.792011	0.921197	FALSE	.	0.197818	0.174972	0.278304	FALSE	.	-0.638005	0.00641834	0.0108784
ANKRD33B	FALSE	.	-0.013655	0.77077	0.912106	FALSE	.	-0.0266194	0.895383	0.92925	FALSE	.	0.350742	0.361002	0.422409
ANKRD34A	FALSE	.	-0.176306	0.0255868	0.133541	TRUE	-	-0.873003	6.94218e-07	4.62016e-06	FALSE	.	-1.02608	9.7619e-05	0.000212524
ANKRD35	FALSE	.	0.100515	0.173447	0.45096	FALSE	.	-0.0753433	0.559737	0.674441	FALSE	.	-1.41562	3.2563e-08	9.93823e-08
ANKRD36	FALSE	.	-0.0891516	0.172542	0.449336	FALSE	.	0.553971	0.00750153	0.0199513	TRUE	+	1.93358	3.03661e-13	1.383e-12
ANKRD36B	FALSE	.	-0.187076	0.0201286	0.113479	FALSE	.	0.541952	0.0106383	0.0268358	TRUE	+	1.67162	1.14289e-09	3.91767e-09
ANKRD36BP1	FALSE	.	-0.0760303	0.266594	0.565469	FALSE	.	-0.535626	8.10426e-07	5.33065e-06	FALSE	.	-0.432268	0.00181332	0.00334052
ANKRD36C	FALSE	.	-0.174196	0.026113	0.135564	FALSE	.	0.0385933	0.83159	0.884723	TRUE	+	2.0483	2.19155e-15	1.16264e-14
ANKRD37	FALSE	.	-0.0390257	0.505127	0.765941	FALSE	.	0.358825	0.0895315	0.161901	TRUE	+	2.93303	4.11261e-20	2.8835e-19
ANKRD39	FALSE	.	0.071263	0.311171	0.612076	FALSE	.	-0.41837	0.000313519	0.00120851	FALSE	.	-0.596978	0.000446367	0.000894734
ANKRD40	FALSE	.	-0.258752	0.00127988	0.0148258	FALSE	.	-0.403137	0.00107834	0.00366445	FALSE	.	0.226668	0.137673	0.180288
ANKRD42	FALSE	.	0.00573378	0.934052	0.975357	FALSE	.	0.163428	0.323246	0.446521	FALSE	.	-0.0191246	0.94453	0.954464
ANKRD44	FALSE	.	-0.134437	0.0507791	0.211949	FALSE	.	0.350346	0.0960993	0.1716	FALSE	.	0.982028	0.00901365	0.0148938
ANKRD46	FALSE	.	-0.0645436	0.339555	0.640296	FALSE	.	0.0560412	0.750682	0.826158	FALSE	.	0.297014	0.294979	0.354439
ANKRD49	FALSE	.	-0.0879248	0.230181	0.525392	FALSE	.	-0.0251348	0.855003	0.902234	TRUE	+	1.85846	8.41711e-27	8.17203e-26
ANKRD50	FALSE	.	-0.0278605	0.697085	0.878453	FALSE	.	-0.0868707	0.544073	0.661527	FALSE	.	1.44402	1.43564e-13	6.71052e-13
ANKRD52	FALSE	.	-0.0637525	0.376246	0.671269	FALSE	.	-0.0400873	0.749754	0.825417	FALSE	.	1.27826	1.51381e-18	9.7158e-18
ANKRD53	FALSE	.	-0.0358118	0.509352	0.767771	FALSE	.	-0.242986	0.246401	0.363066	FALSE	.	0.21789	0.591065	0.645291
ANKRD54	FALSE	.	-0.220047	0.00402765	0.0355008	FALSE	.	-0.659828	9.08528e-08	6.96485e-07	FALSE	.	0.487955	0.000312813	0.000641877
ANKRD65	FALSE	.	0.00622009	0.894559	1	FALSE	.	-0.183289	0.362111	0.485722	FALSE	.	-0.954103	0.0586763	0.0832885
ANKRD9	FALSE	.	-0.0491416	0.446406	0.724235	FALSE	.	-0.432215	7.51201e-06	4.10785e-05	FALSE	.	-0.115929	0.340279	0.401836
ANKS1A	FALSE	.	-0.128305	0.0878189	0.300503	FALSE	.	-0.141741	0.337347	0.460894	FALSE	.	0.524255	0.0105548	0.0172352
ANKS3	FALSE	.	-0.152715	0.04456	0.19503	FALSE	.	0.40161	0.00304104	0.00910347	FALSE	.	0.952602	2.12013e-09	7.11704e-09
ANKS6	FALSE	.	0.13993	0.061911	0.240588	FALSE	.	-0.115589	0.357812	0.481314	FALSE	.	0.174411	0.326206	0.387442
ANKZF1	FALSE	.	0.0174295	0.805946	0.925858	FALSE	.	-0.47223	0.00598877	0.0163848	FALSE	.	0.396863	0.0901132	0.122857
ANLN	FALSE	.	-0.12713	0.0842386	0.29265	FALSE	.	-0.0979747	0.380063	0.505154	FALSE	.	-1.23583	3.79066e-16	2.11024e-15
ANO10	FALSE	.	0.0730525	0.203918	0.494401	FALSE	.	-0.390307	4.55303e-07	3.10665e-06	TRUE	-	-1.84954	5.47225e-44	1.08699e-42
ANO3	FALSE	.	-0.042983	0.359213	1	FALSE	.	-0.204202	0.320246	0.443226	FALSE	.	-0.729387	0.125906	0.166262
ANO4	FALSE	.	0.0222547	0.747467	0.902259	FALSE	.	0.14044	0.389647	0.515042	FALSE	.	0.0544808	0.828438	0.856092
ANO6	FALSE	.	-0.0574325	0.408054	0.697023	FALSE	.	0.270061	0.0142341	0.0344718	FALSE	.	0.0958017	0.527046	0.58435
ANO7	FALSE	.	0.0049993	0.920444	0.970326	FALSE	.	-0.453095	0.0410005	0.0847788	FALSE	.	0.842989	0.0547749	0.0782301
ANP32A	FALSE	.	0.275412	3.28552e-06	0.000101429	TRUE	+	0.773981	1.1869e-28	7.95725e-27	FALSE	.	0.0647769	0.462847	0.523554
ANP32B	FALSE	.	0.102335	0.0225751	0.123022	FALSE	.	-0.0393522	0.425173	0.550611	FALSE	.	-0.0192981	0.743868	0.783047
ANP32E	FALSE	.	-0.0389184	0.557053	0.799589	TRUE	+	0.830272	2.40813e-18	6.70297e-17	FALSE	.	-0.14371	0.183597	0.232904
ANPEP	FALSE	.	-0.208832	1.26133e-05	0.000320856	FALSE	.	0.176194	0.000861263	0.00299663	FALSE	.	-0.451774	1.35046e-10	5.01915e-10
ANTKMT	FALSE	.	0.133686	0.0260972	0.135537	FALSE	.	-0.227456	0.00446339	0.0127018	FALSE	.	-1.39948	2.65068e-22	2.0712e-21
ANTXR1	FALSE	.	0.0857176	0.0853628	0.295049	FALSE	.	0.111256	0.0508566	0.101643	FALSE	.	-1.29962	1.36393e-44	2.78608e-43
ANTXR2	FALSE	.	-0.104438	0.118706	0.358382	FALSE	.	0.136751	0.144683	0.23925	FALSE	.	-0.970625	8.34586e-10	2.89295e-09
ANXA1	FALSE	.	-0.0360328	0.556484	0.799313	FALSE	.	-0.128454	0.0941652	0.168797	FALSE	.	-0.542731	1.77284e-10	6.50693e-10
ANXA11	FALSE	.	-0.106769	0.059944	0.235608	TRUE	-	-0.812237	6.30657e-29	4.28285e-27	TRUE	-	-1.68408	3.12762e-74	1.42846e-72
ANXA2	FALSE	.	-0.0798033	0.0667634	0.252159	FALSE	.	-0.422438	3.96825e-18	1.08135e-16	FALSE	.	-1.41628	3.0723e-167	8.85572e-165
ANXA2P2	FALSE	.	0.0123965	0.845651	0.940637	FALSE	.	0.0222974	0.90582	0.935983	FALSE	.	-0.502955	0.177113	0.225583
ANXA3	FALSE	.	0.0168371	0.80655	0.925858	FALSE	.	0.0324166	0.837798	0.889869	FALSE	.	-0.577692	0.0325901	0.048606
ANXA4	FALSE	.	-0.000757959	0.989128	0.995017	FALSE	.	-0.0889567	0.183972	0.289178	FALSE	.	-0.951472	6.47231e-22	4.95587e-21
ANXA5	FALSE	.	0.115723	0.0137515	0.0877595	FALSE	.	0.0357899	0.483078	0.605439	FALSE	.	-1.00544	2.23777e-68	8.71656e-67
ANXA6	FALSE	.	0.0279145	0.618084	0.837867	FALSE	.	-0.476087	1.89551e-11	2.45867e-10	TRUE	-	-1.911	5.20254e-96	4.0168e-94
ANXA7	FALSE	.	-0.0153829	0.756577	0.905187	FALSE	.	-0.138854	0.0166979	0.0395596	FALSE	.	-0.777947	6.03581e-21	4.4207e-20
AOPEP	FALSE	.	0.0434391	0.486074	0.753122	FALSE	.	0.121676	0.144874	0.239506	FALSE	.	0.0629705	0.567715	0.623156
AOX1	FALSE	.	-9.73159e-05	0.998652	0.999418	FALSE	.	0.0588859	0.764117	0.83707	FALSE	.	-1.04593	0.0180328	0.0282628
AP000251.3	FALSE	.	1.0025	1.14782e-06	4.07797e-05	TRUE	+	2.1781	1.00345e-20	3.52731e-19	TRUE	+	4.40411	2.62626e-82	1.46203e-80
AP000281.1	FALSE	.	0.0399977	0.430148	0.711811	FALSE	.	0.258578	0.219739	0.331925	FALSE	.	-0.586158	0.205144	0.256895
AP000354.2	FALSE	.	0.0906812	0.103583	0.331125	FALSE	.	0.257264	0.219671	0.331899	FALSE	.	0.98131	0.0258682	0.0393222
AP000692.10	FALSE	.	0.0256267	0.617626	0.837867	FALSE	.	-0.0961842	0.634382	0.736205	FALSE	.	1.38134	0.000771551	0.00149616
AP000936.1	FALSE	.	0.105403	0.102174	0.329333	FALSE	.	0.340101	0.101113	0.178878	FALSE	.	-0.355223	0.415813	0.477876
AP001062.7	FALSE	.	0.0236891	0.645617	0.852014	FALSE	.	-0.418854	0.0564234	0.110721	FALSE	.	0.5664	0.163496	0.210117
AP001347.6	FALSE	.	0.0267357	0.594168	1	FALSE	.	0.0529078	0.795364	0.859016	FALSE	.	-0.266635	0.577608	0.632356
AP001372.2	FALSE	.	-0.00789918	0.883916	0.955673	FALSE	.	-0.0254861	0.900556	0.932736	FALSE	.	-0.845749	0.0810414	0.111627
AP001505.10	FALSE	.	-0.00479346	0.93301	0.975019	FALSE	.	-0.480849	0.029687	0.0648108	FALSE	.	0.115001	0.735134	0.775465
AP002954.4	FALSE	.	0.189638	0.019266	0.110361	FALSE	.	0.907146	2.68741e-05	0.00013174	FALSE	.	1.32889	1.4582e-05	3.45215e-05
AP003068.23	FALSE	.	0.0710914	0.317042	0.617872	FALSE	.	-0.206952	0.219468	0.331638	FALSE	.	-0.529857	0.0908965	0.123791
AP006621.5	FALSE	.	-0.0708024	0.248636	0.54624	FALSE	.	-0.269572	0.193023	0.299988	FALSE	.	0.0434618	0.903697	0.920082
AP1AR	FALSE	.	-0.017214	0.810046	0.927202	FALSE	.	0.530471	4.41295e-05	0.000206793	FALSE	.	0.965997	6.81886e-10	2.38403e-09
AP1B1	FALSE	.	0.11919	0.0918125	0.309516	FALSE	.	-0.157491	0.136877	0.229237	FALSE	.	-0.7615	5.5189e-06	1.36276e-05
AP1G1	FALSE	.	-0.280884	0.000986666	0.0121603	FALSE	.	-0.449683	0.00144781	0.00474504	FALSE	.	0.793555	9.03621e-07	2.41468e-06
AP1G2	FALSE	.	-0.0685387	0.314212	0.614462	FALSE	.	-0.559741	0.00498543	0.0139758	FALSE	.	0.348946	0.203873	0.255477
AP1M1	FALSE	.	-0.253843	3.09397e-05	0.000700218	FALSE	.	-0.72743	7.082e-21	2.54462e-19	FALSE	.	-0.499508	5.94331e-08	1.77628e-07
AP1S1	FALSE	.	0.173683	0.00662404	0.0516562	FALSE	.	-0.305069	0.000316562	0.00121844	FALSE	.	-1.30692	8.06036e-26	7.53249e-25
AP1S2	FALSE	.	0.0510831	0.319585	0.619296	FALSE	.	-0.0145475	0.809454	0.869523	FALSE	.	-0.800953	2.02028e-16	1.14383e-15
AP1S3	FALSE	.	0.0519478	0.383195	0.675321	FALSE	.	0.447141	0.0345102	0.0734064	FALSE	.	0.802015	0.0213255	0.0329261
AP2A1	FALSE	.	0.205194	0.00393657	0.0350134	FALSE	.	-0.149244	0.129278	0.21894	FALSE	.	-0.556935	0.000130375	0.000279658
AP2A2	FALSE	.	0.158992	0.0212422	0.117459	FALSE	.	-0.238527	0.0184792	0.0432364	FALSE	.	0.172012	0.179883	0.228662
AP2B1	FALSE	.	0.0704621	0.262524	0.561372	FALSE	.	-0.262891	0.00252233	0.00773088	FALSE	.	-0.74761	2.14662e-10	7.81472e-10
AP2M1	FALSE	.	-0.0827937	0.133168	0.384685	TRUE	-	-0.940929	2.41076e-43	3.29158e-41	FALSE	.	-1.30585	4.75704e-69	1.91033e-67
AP2S1	FALSE	.	0.0315983	0.512962	0.770382	TRUE	-	-0.868981	3.1806e-51	6.5485e-49	TRUE	-	-1.98957	4.01087e-160	1.00048e-157
AP3B1	FALSE	.	-0.0255784	0.702966	0.88089	FALSE	.	0.147073	0.129474	0.21916	FALSE	.	-0.366449	0.00872227	0.0144454
AP3D1	FALSE	.	-0.0180068	0.778133	0.914798	FALSE	.	-0.123505	0.144492	0.238998	FALSE	.	-0.0777415	0.437687	0.499399
AP3M1	FALSE	.	-0.0185531	0.79193	0.921197	FALSE	.	-0.232608	0.0450352	0.0917324	FALSE	.	-0.766289	9.62161e-05	0.000209575
AP3M2	FALSE	.	-0.15423	0.0415883	0.186451	FALSE	.	-0.031735	0.800283	0.862309	FALSE	.	-0.131046	0.478307	0.538132
AP3S1	FALSE	.	0.0573618	0.298669	0.598115	FALSE	.	0.253987	0.000191779	0.000779313	FALSE	.	0.265192	0.00106813	0.00202762
AP3S2	FALSE	.	-0.0646339	0.359271	0.655953	FALSE	.	-0.59046	0.00143768	0.00472105	FALSE	.	0.348185	0.163176	0.209789
AP4B1	FALSE	.	-0.207619	0.0120946	0.0802879	FALSE	.	-0.274213	0.0978776	0.174256	FALSE	.	0.160752	0.504975	0.563201
AP4E1	FALSE	.	-0.0503774	0.483047	0.750984	FALSE	.	0.223955	0.146335	0.241305	FALSE	.	1.0286	2.0438e-07	5.82128e-07
AP4M1	FALSE	.	-0.0347339	0.623835	0.84081	FALSE	.	-0.367208	0.00388077	0.0112411	FALSE	.	0.733235	3.24002e-07	9.06522e-07
AP4S1	FALSE	.	0.147646	0.0506916	0.21184	FALSE	.	0.151884	0.363286	0.486996	FALSE	.	1.01332	2.71356e-05	6.25846e-05
AP5B1	FALSE	.	-0.307194	0.000760212	0.0097965	FALSE	.	-0.725346	1.34673e-06	8.52949e-06	FALSE	.	0.497259	0.00438606	0.00762112
AP5M1	FALSE	.	0.0418147	0.553751	0.79769	FALSE	.	-0.327519	0.00662906	0.0178913	FALSE	.	0.20891	0.187891	0.23756
AP5S1	FALSE	.	-0.181218	0.00723973	0.055073	TRUE	-	-1.02053	2.36688e-24	1.11287e-22	FALSE	.	-0.580595	1.4761e-06	3.8532e-06
AP5Z1	FALSE	.	-0.0322749	0.627643	0.842741	FALSE	.	-0.072087	0.435629	0.560069	FALSE	.	0.740863	1.18342e-10	4.41986e-10
APAF1	FALSE	.	0.00248987	0.972229	0.988946	TRUE	+	0.784742	3.45744e-09	3.26393e-08	FALSE	.	0.805913	5.6005e-07	1.53064e-06
APBA1	FALSE	.	-0.00161462	0.979164	0.99117	FALSE	.	0.00505938	0.979324	0.988469	FALSE	.	-0.560847	0.154505	0.199969
APBA2	FALSE	.	0.0635064	0.381387	0.674105	FALSE	.	-0.324694	0.0252159	0.0562467	FALSE	.	-1.15163	8.01942e-06	1.95343e-05
APBA3	FALSE	.	-0.118228	0.113347	0.349493	FALSE	.	-0.438203	0.0054357	0.0150655	FALSE	.	-0.143258	0.474357	0.534397
APBB1	FALSE	.	-0.152525	0.0188867	0.108599	FALSE	.	-0.11265	0.181179	0.285931	FALSE	.	0.563376	2.25031e-08	6.95799e-08
APBB1IP	FALSE	.	-0.0665967	0.35907	0.655803	FALSE	.	-0.561905	0.000491737	0.00180638	FALSE	.	-1.34289	2.64945e-06	6.72263e-06
APBB2	FALSE	.	0.0152417	0.831464	0.935295	FALSE	.	-0.0316091	0.818163	0.875465	FALSE	.	-0.176221	0.429137	0.490901
APBB3	FALSE	.	-0.182126	0.0208559	0.115786	FALSE	.	-0.373631	0.0837473	0.153344	FALSE	.	0.566413	0.126893	0.167433
APC	FALSE	.	0.0736207	0.302492	0.602945	FALSE	.	-0.00449712	0.968505	0.98083	FALSE	.	1.38682	3.98255e-21	2.9485e-20
APCDD1	FALSE	.	0.0223432	0.755869	0.905187	TRUE	-	-1.03455	2.99851e-10	3.35869e-09	TRUE	-	-2.10881	1.38103e-14	6.9057e-14
APCDD1L	FALSE	.	-0.0500449	0.48484	0.751667	FALSE	.	-0.329767	0.0130845	0.0320528	FALSE	.	0.0908322	0.648183	0.697724
APCDD1L-DT	FALSE	.	0.116009	0.108266	0.340015	FALSE	.	0.0977888	0.569075	0.681456	FALSE	.	0.849626	0.00268792	0.00482427
APEH	FALSE	.	0.171074	0.00380729	0.0342834	FALSE	.	-0.032888	0.638544	0.739118	FALSE	.	-1.27967	2.53534e-27	2.51806e-26
APEX1	FALSE	.	-0.047291	0.29329	0.593399	FALSE	.	-0.225905	3.06109e-05	0.000148437	FALSE	.	-0.876082	1.33455e-29	1.46823e-28
APEX2	FALSE	.	-0.234632	0.00346748	0.0319314	TRUE	-	-1.02062	4.14769e-13	6.69151e-12	FALSE	.	-0.799139	3.73899e-05	8.50702e-05
APH1A	FALSE	.	0.148251	0.0159745	0.09702	FALSE	.	-0.0492668	0.505853	0.626448	FALSE	.	-0.21808	0.0282424	0.0426165
APH1B	FALSE	.	0.0511393	0.456668	0.730428	FALSE	.	-0.192515	0.0633746	0.121999	FALSE	.	-0.518312	0.0011448	0.00216492
API5	FALSE	.	0.00774013	0.911124	0.967324	FALSE	.	0.40418	0.000352319	0.00133976	FALSE	.	0.412375	0.00309512	0.0055071
APIP	FALSE	.	0.111086	0.109855	0.342555	FALSE	.	0.452605	2.08437e-05	0.000104914	FALSE	.	0.211471	0.12357	0.163537
APLF	FALSE	.	-0.106424	0.122386	0.36438	FALSE	.	0.226	0.223226	0.336135	FALSE	.	0.480414	0.0979372	0.132452
APLP1	FALSE	.	0.0853629	0.239429	0.536113	FALSE	.	0.447173	0.00037478	0.00141522	FALSE	.	-0.864708	1.03792e-05	2.4959e-05
APLP2	FALSE	.	-0.666837	8.3081e-07	3.1093e-05	FALSE	.	0.552202	8.98224e-05	0.000394276	FALSE	.	-0.576646	0.000325856	0.000667301
APMAP	FALSE	.	-0.0469275	0.404435	0.694386	FALSE	.	0.346053	1.07061e-06	6.90549e-06	FALSE	.	-0.983074	3.54965e-22	2.74881e-21
APOBEC3B	FALSE	.	-0.107657	0.0789215	0.280594	FALSE	.	-0.0553745	0.782424	0.849056	FALSE	.	0.136925	0.719904	0.762027
APOBEC3C	FALSE	.	0.0385345	0.481987	0.750728	FALSE	.	-0.570236	6.41708e-16	1.40128e-14	FALSE	.	-1.30344	6.42989e-42	1.16973e-40
APOBEC3F	FALSE	.	0.0161407	0.815526	0.928644	FALSE	.	-0.447407	0.0124363	0.0307202	FALSE	.	-0.462383	0.104344	0.140122
APOBEC3G	FALSE	.	0.202438	0.0135961	0.0869424	FALSE	.	0.391372	0.0203713	0.0469337	FALSE	.	-0.00384052	0.98809	0.99061
APOC1	FALSE	.	0.08905	0.216553	0.508745	FALSE	.	0.00424775	0.977554	0.98745	FALSE	.	0.0280915	0.914088	0.928475
APOD	FALSE	.	0.0169532	0.79586	0.922295	FALSE	.	-0.14024	0.44694	0.570821	FALSE	.	-0.979134	0.0184018	0.0288064
APOE	FALSE	.	-0.250034	0.0034434	0.0317366	TRUE	+	1.4161	2.18789e-21	8.13156e-20	TRUE	+	1.80847	6.2866e-31	7.31331e-30
APOL2	FALSE	.	-0.0563288	0.421533	0.706759	FALSE	.	-0.563803	7.81133e-06	4.26255e-05	FALSE	.	-0.567271	0.000815272	0.00157458
APOL3	FALSE	.	0.0446676	0.447445	0.724718	FALSE	.	-0.490272	0.028393	0.0622946	FALSE	.	-1.31055	0.00723965	0.012176
APOL6	FALSE	.	-0.0980404	0.176376	0.456152	FALSE	.	-0.587147	0.00124222	0.0041528	FALSE	.	-0.775468	0.00388722	0.00680722
APOLD1	FALSE	.	-0.13656	0.0667267	0.252138	FALSE	.	-0.276571	0.128423	0.218013	FALSE	.	-0.132374	0.602844	0.655887
APOM	FALSE	.	0.18647	0.0188966	0.108606	FALSE	.	0.0792674	0.696498	0.784906	FALSE	.	-0.376308	0.382796	0.444596
APOO	FALSE	.	0.0574316	0.425851	0.70891	FALSE	.	-0.138604	0.267905	0.387402	FALSE	.	-1.14408	3.84662e-07	1.06703e-06
APOOL	FALSE	.	0.0565357	0.42	0.70578	FALSE	.	-0.137136	0.228105	0.341681	FALSE	.	-0.961568	1.58295e-06	4.12133e-06
APP	FALSE	.	-0.289483	0.00232821	0.0236522	FALSE	.	0.45379	0.00633857	0.0172039	FALSE	.	-1.02153	6.47198e-07	1.75403e-06
APPBP2	FALSE	.	-0.145669	0.042262	0.188475	FALSE	.	0.00729095	0.943397	0.961937	FALSE	.	0.446756	0.00108017	0.00204898
APPL1	FALSE	.	0.075354	0.266386	0.56526	FALSE	.	0.404755	4.56836e-05	0.000213152	FALSE	.	0.605508	5.99018e-07	1.63095e-06
APPL2	FALSE	.	-0.286885	1.17922e-05	0.000304229	FALSE	.	-0.614411	1.66293e-12	2.4793e-11	TRUE	-	-1.67185	3.97949e-29	4.30149e-28
APRT	FALSE	.	0.0422989	0.454972	0.729458	FALSE	.	-0.41156	1.13368e-08	1.00238e-07	FALSE	.	-1.3123	2.0941e-48	4.82461e-47
APTR	FALSE	.	-0.0198513	0.741931	0.899754	FALSE	.	0.0455374	0.81249	0.871264	FALSE	.	1.26136	3.80798e-05	8.64881e-05
APTX	FALSE	.	0.0718959	0.303824	0.604704	FALSE	.	-0.0858626	0.41689	0.542048	FALSE	.	-0.289062	0.057784	0.0821478
AQP11	FALSE	.	0.0301735	0.642806	0.850676	FALSE	.	-0.858454	0.000168004	0.000689616	FALSE	.	-0.771267	0.0276755	0.0418293
AQP3	FALSE	.	0.0551623	0.261656	0.560364	FALSE	.	2.45994	1.28611e-05	6.71313e-05	FALSE	.	1.85664	1.15306e-05	2.76152e-05
AQR	FALSE	.	0.0332437	0.644374	0.851776	FALSE	.	0.0102323	0.936742	0.957032	FALSE	.	-0.0551997	0.791684	0.82465
AR	FALSE	.	-0.00767677	0.914855	0.968454	FALSE	.	-0.606829	4.7087e-05	0.00021907	FALSE	.	-0.821882	0.000198239	0.000416145
ARAF	FALSE	.	-0.0693979	0.294702	0.594688	FALSE	.	-0.527348	1.29979e-07	9.76798e-07	FALSE	.	-0.624165	1.01884e-06	2.70419e-06
ARAP1	FALSE	.	0.00139176	0.984196	0.993086	FALSE	.	0.0690274	0.671931	0.765602	FALSE	.	1.35571	5.27274e-10	1.86458e-09
ARAP3	FALSE	.	-0.0811444	0.213264	0.505122	FALSE	.	0.29727	0.137094	0.22951	FALSE	.	0.719249	0.0214362	0.0330696
ARC	FALSE	.	1.46366	2.59069e-05	0.000606427	FALSE	.	2.33498	8.40545e-07	5.5092e-06	TRUE	+	6.44563	3.11019e-38	4.93181e-37
ARCN1	FALSE	.	0.0726669	0.185338	0.467814	FALSE	.	0.329538	1.69451e-06	1.05414e-05	FALSE	.	0.0322546	0.699225	0.743779
AREG	FALSE	.	-0.0486059	0.501188	0.763792	TRUE	+	3.08049	1.02779e-81	4.76123e-79	TRUE	+	2.21596	2.57182e-38	4.08812e-37
AREL1	FALSE	.	-0.0693498	0.290172	0.590133	FALSE	.	0.12029	0.513486	0.633361	FALSE	.	1.08237	8.11213e-05	0.000178011
ARF1	FALSE	.	0.0260006	0.601747	0.827923	FALSE	.	-0.174538	0.00246785	0.00757464	FALSE	.	-0.729996	3.84704e-29	4.1618e-28
ARF3	FALSE	.	0.127978	0.0159229	0.0969587	FALSE	.	-0.204657	0.00150667	0.00491525	FALSE	.	-0.376317	9.91327e-06	2.39094e-05
ARF4	FALSE	.	0.107197	0.00940136	0.0666161	FALSE	.	-0.0666043	0.138776	0.231729	FALSE	.	-0.853818	3.89352e-50	9.54685e-49
ARF5	FALSE	.	-0.0497059	0.489138	0.755293	FALSE	.	-0.285309	0.0607818	0.1179	FALSE	.	0.0933368	0.682569	0.729112
ARF6	FALSE	.	-0.157131	0.0133249	0.0858714	FALSE	.	-0.470349	2.38026e-08	1.99576e-07	FALSE	.	0.308723	0.000768614	0.00149091
ARFGAP1	FALSE	.	-0.202184	0.00467134	0.0397955	FALSE	.	-0.353795	0.00118464	0.0039891	FALSE	.	0.26869	0.0342493	0.0508467
ARFGAP2	FALSE	.	-0.205792	0.00226252	0.0230769	TRUE	-	-0.925335	3.31315e-20	1.0991e-18	FALSE	.	-0.798224	7.1154e-10	2.48102e-09
ARFGAP3	FALSE	.	-0.031889	0.60208	0.827923	FALSE	.	0.35119	1.78375e-05	9.10909e-05	FALSE	.	-0.0353433	0.729378	0.770483
ARFGEF1	FALSE	.	-0.0874098	0.211468	0.502925	FALSE	.	0.564517	4.15774e-07	2.85495e-06	FALSE	.	0.803451	5.17441e-10	1.8313e-09
ARFGEF2	FALSE	.	0.0293845	0.677028	0.868056	FALSE	.	0.674324	5.08981e-08	4.0753e-07	FALSE	.	0.801923	2.3008e-08	7.10734e-08
ARFIP1	FALSE	.	0.0623409	0.376143	0.671236	FALSE	.	-0.0106184	0.917197	0.94323	FALSE	.	-0.486245	0.00321354	0.00570529
ARFIP2	FALSE	.	0.0899989	0.176253	0.456014	FALSE	.	-0.340285	0.000721176	0.00255584	FALSE	.	0.4402	0.000394145	0.000796829
ARFRP1	FALSE	.	-0.174794	0.00829854	0.0608175	FALSE	.	-0.636253	5.1855e-11	6.37546e-10	FALSE	.	-0.948192	5.67255e-12	2.35527e-11
ARG2	FALSE	.	0.00559732	0.932556	0.974944	FALSE	.	-0.380253	0.0481252	0.0970811	FALSE	.	-0.51108	0.157927	0.203971
ARGLU1	FALSE	.	-0.0325967	0.6449	0.851852	FALSE	.	0.172251	0.125451	0.213778	FALSE	.	0.889666	1.15684e-11	4.68333e-11
ARHGAP1	TRUE	-	-0.529235	1.46899e-12	1.59693e-10	TRUE	-	-1.29463	2.76607e-47	4.64304e-45	FALSE	.	-1.47405	3.89943e-32	4.78972e-31
ARHGAP10	FALSE	.	-0.00133351	0.985036	0.993471	FALSE	.	0.0404348	0.721547	0.8044	FALSE	.	0.458259	0.00159197	0.0029554
ARHGAP11A	FALSE	.	-0.0840165	0.233155	0.529485	FALSE	.	-0.0328073	0.751503	0.826781	FALSE	.	-0.292369	0.03126	0.0467944
ARHGAP12	FALSE	.	0.08495	0.246162	0.544415	FALSE	.	0.192263	0.169912	0.271755	FALSE	.	0.341163	0.0831476	0.114164
ARHGAP17	FALSE	.	-0.410636	6.11916e-06	0.00017239	FALSE	.	-0.747082	5.15681e-10	5.56481e-09	FALSE	.	0.179787	0.20242	0.253851
ARHGAP18	FALSE	.	-0.139402	0.0243175	0.129195	FALSE	.	-0.135371	0.0932969	0.167565	FALSE	.	-1.42916	6.48591e-26	6.09629e-25
ARHGAP19	FALSE	.	-0.0563617	0.371632	0.66706	FALSE	.	0.262989	0.181881	0.286481	FALSE	.	0.701665	0.0274039	0.0414477
ARHGAP20	FALSE	.	-0.0183753	0.762326	0.907613	FALSE	.	-0.542708	0.0143919	0.0348148	FALSE	.	-0.74214	0.05651	0.0805307
ARHGAP21	FALSE	.	0.0294607	0.680483	0.870226	FALSE	.	0.307203	0.0175749	0.0413923	TRUE	+	1.635	1.44303e-30	1.65203e-29
ARHGAP22	FALSE	.	-0.110902	0.0722563	0.26485	FALSE	.	-0.174386	0.0314134	0.0678018	FALSE	.	-0.531442	1.21475e-06	3.20451e-06
ARHGAP23	FALSE	.	-0.176197	0.0152354	0.0939306	FALSE	.	-0.673969	1.17821e-08	1.03893e-07	FALSE	.	0.106885	0.417409	0.479558
ARHGAP24	FALSE	.	-0.0666131	0.359229	0.655953	FALSE	.	-0.209009	0.141647	0.23531	TRUE	-	-1.64647	3.24004e-09	1.07238e-08
ARHGAP26	FALSE	.	-0.014392	0.771045	0.912187	FALSE	.	0.211204	0.311769	0.434228	FALSE	.	0.347073	0.37027	0.431904
ARHGAP27	FALSE	.	-0.0541311	0.293528	0.593399	FALSE	.	0.312381	0.139392	0.232373	FALSE	.	2.1032	9.336e-07	2.49171e-06
ARHGAP28	FALSE	.	0.0298566	0.521637	1	FALSE	.	-0.591842	0.00970737	0.0248793	FALSE	.	-1.91027	0.000941868	0.00180378
ARHGAP29	FALSE	.	-0.0691233	0.211302	0.502817	FALSE	.	-0.505384	8.34056e-13	1.29254e-11	FALSE	.	-1.23283	5.97729e-40	1.02149e-38
ARHGAP31	FALSE	.	0.170615	0.0296612	0.148003	FALSE	.	0.0120617	0.939946	0.959546	FALSE	.	0.132899	0.614145	0.666226
ARHGAP32	FALSE	.	0.0994771	0.132741	0.383885	FALSE	.	0.888451	0.000143875	0.00059891	TRUE	+	1.75417	7.80541e-10	2.71141e-09
ARHGAP35	FALSE	.	-0.149	0.0268586	0.138361	FALSE	.	-0.577721	1.23362e-08	1.08409e-07	FALSE	.	-0.306611	0.0196879	0.0306128
ARHGAP39	FALSE	.	-0.0656392	0.272842	0.571992	FALSE	.	0.363551	0.0903883	0.163268	FALSE	.	1.56113	6.16783e-07	1.67739e-06
ARHGAP42	FALSE	.	0.0288283	0.627303	0.842703	FALSE	.	-0.207003	0.312404	0.434925	FALSE	.	1.54302	2.59655e-05	6.00033e-05
ARHGAP5	FALSE	.	0.0355955	0.586467	0.81889	FALSE	.	0.202063	0.0298404	0.0650715	FALSE	.	0.781924	5.30022e-13	2.37722e-12
ARHGAP5-AS1	FALSE	.	0.0147323	0.801234	0.924428	FALSE	.	-0.149232	0.469331	0.592708	FALSE	.	-0.10202	0.794959	0.827428
ARHGAP6	FALSE	.	-0.0125137	0.813377	0.92827	FALSE	.	0.301459	0.157017	0.255414	FALSE	.	-0.707945	0.113465	0.151306
ARHGDIA	FALSE	.	0.024656	0.671939	0.86553	TRUE	-	-0.988346	1.09246e-38	1.21113e-36	FALSE	.	-1.45139	3.51869e-63	1.20425e-61
ARHGDIB	FALSE	.	-0.0913317	0.211506	0.502925	FALSE	.	-0.662105	4.54245e-06	2.59674e-05	TRUE	-	-2.05866	2.36233e-15	1.2512e-14
ARHGEF1	FALSE	.	-0.113145	0.11807	0.357471	FALSE	.	0.0617129	0.587729	0.697798	FALSE	.	0.372136	0.0138411	0.0221345
ARHGEF10	FALSE	.	0.289758	0.000481709	0.00676254	TRUE	+	0.980675	1.64563e-15	3.44281e-14	FALSE	.	0.937785	6.53159e-11	2.48887e-10
ARHGEF10L	FALSE	.	0.014597	0.819271	0.929205	FALSE	.	0.792465	8.16825e-05	0.000361112	TRUE	+	2.17511	5.85305e-20	4.06859e-19
ARHGEF11	FALSE	.	0.145198	0.0570864	0.227969	FALSE	.	0.52308	0.000750229	0.00264435	FALSE	.	1.38569	7.77712e-14	3.70194e-13
ARHGEF12	FALSE	.	0.038443	0.56349	0.805285	FALSE	.	0.384853	0.000110101	0.000471637	FALSE	.	-0.177014	0.159146	0.205258
ARHGEF17	FALSE	.	-0.102664	0.163727	0.436388	FALSE	.	-0.43205	0.0110363	0.0277104	FALSE	.	0.547105	0.0130717	0.0210208
ARHGEF18	FALSE	.	-0.18003	0.0236656	0.126685	FALSE	.	-0.297271	0.086513	0.157386	FALSE	.	0.746591	0.000621945	0.00122417
ARHGEF19	FALSE	.	0.0687382	0.336713	0.637207	FALSE	.	0.261629	0.113244	0.196244	FALSE	.	1.23442	5.63106e-09	1.83059e-08
ARHGEF2	FALSE	.	0.0374692	0.600801	0.827923	FALSE	.	0.418551	0.00127985	0.00426429	TRUE	+	1.69229	7.72049e-33	9.73202e-32
ARHGEF28	FALSE	.	-0.152442	0.0469186	0.201334	FALSE	.	-0.00932079	0.948148	0.964885	FALSE	.	-0.115692	0.620913	0.67295
ARHGEF3	FALSE	.	-0.045987	0.460597	0.733116	FALSE	.	0.300205	0.139241	0.23223	FALSE	.	0.780414	0.0157118	0.0248746
ARHGEF39	FALSE	.	-0.237538	0.00730085	0.0554055	FALSE	.	-0.491102	0.00939614	0.0242108	FALSE	.	-0.340712	0.240886	0.295828
ARHGEF4	FALSE	.	0.0619639	0.29355	0.593399	FALSE	.	-0.103819	0.608608	0.714994	FALSE	.	0.00168421	0.99634	0.997061
ARHGEF40	FALSE	.	-0.145847	0.0373656	0.173668	FALSE	.	-0.302434	0.0056625	0.0156094	FALSE	.	-0.404599	0.00769506	0.0128807
ARHGEF6	FALSE	.	0.0906566	0.158095	0.427651	FALSE	.	-0.193991	0.334425	0.458157	FALSE	.	0.154925	0.682518	0.729112
ARHGEF7	FALSE	.	-0.0779831	0.285366	0.585414	FALSE	.	0.1384	0.315265	0.438108	FALSE	.	0.77425	2.08679e-05	4.86392e-05
ARHGEF9	FALSE	.	0.131166	0.079857	0.282388	FALSE	.	0.291049	0.072748	0.136575	FALSE	.	0.766273	0.00103668	0.00197166
ARID1A	FALSE	.	-0.0530337	0.461466	0.733589	FALSE	.	-0.174049	0.165697	0.266492	TRUE	+	1.6463	9.14022e-32	1.10286e-30
ARID1B	FALSE	.	-0.00484615	0.944977	0.980139	FALSE	.	0.365465	0.00260296	0.00794984	FALSE	.	1.27218	1.53017e-22	1.21394e-21
ARID2	FALSE	.	-0.151655	0.0476909	0.203891	FALSE	.	-0.125217	0.428242	0.553204	FALSE	.	0.987469	6.30418e-06	1.55047e-05
ARID3A	FALSE	.	0.311262	6.77271e-05	0.00135871	FALSE	.	0.56834	4.37457e-08	3.53096e-07	FALSE	.	1.04657	3.48605e-18	2.19077e-17
ARID4A	FALSE	.	0.0235433	0.728692	0.893613	FALSE	.	0.635852	2.42607e-09	2.3419e-08	TRUE	+	1.61354	2.16351e-44	4.39169e-43
ARID4B	FALSE	.	0.297598	1.2569e-05	0.000320371	TRUE	+	1.27906	5.26917e-51	1.06047e-48	TRUE	+	1.80219	5.42259e-89	3.46485e-87
ARID5A	FALSE	.	-0.302387	0.00020231	0.00336364	FALSE	.	-0.662501	2.52641e-08	2.10876e-07	FALSE	.	-0.344769	0.0185999	0.0290919
ARID5B	TRUE	-	-0.348243	9.53186e-11	8.13662e-09	TRUE	-	-0.877287	3.14627e-46	5.03831e-44	FALSE	.	-1.19329	3.67876e-58	1.11489e-56
ARIH1	FALSE	.	0.0380653	0.587404	0.819418	FALSE	.	0.699719	2.65928e-09	2.54752e-08	FALSE	.	1.49191	5.42077e-30	6.06668e-29
ARIH2	FALSE	.	-0.00509296	0.936467	0.976616	FALSE	.	0.151313	0.0758722	0.141359	FALSE	.	0.536061	1.8655e-07	5.32747e-07
ARL1	FALSE	.	0.00573299	0.913982	0.968404	FALSE	.	0.234164	0.000310388	0.00119894	FALSE	.	-0.103719	0.210968	0.263299
ARL10	FALSE	.	0.00912362	0.892396	0.959204	FALSE	.	-0.279767	0.126675	0.215355	FALSE	.	1.18606	3.90487e-07	1.08296e-06
ARL13B	FALSE	.	0.14769	0.045687	0.197718	TRUE	+	0.919577	4.04893e-13	6.54031e-12	FALSE	.	0.694022	1.02104e-05	2.45894e-05
ARL14EP	FALSE	.	0.0566602	0.378965	0.67307	FALSE	.	0.0926797	0.285806	0.406713	FALSE	.	0.74303	2.10831e-12	9.03434e-12
ARL15	FALSE	.	0.0766937	0.240698	0.537702	FALSE	.	0.0083504	0.964515	0.977885	FALSE	.	-0.600618	0.11407	0.152035
ARL16	FALSE	.	0.27774	6.92361e-05	0.00138461	FALSE	.	0.064451	0.434633	0.559	FALSE	.	0.0500861	0.650051	0.699619
ARL17B	FALSE	.	0.0111915	0.830548	0.935041	FALSE	.	-0.275529	0.193122	0.30007	FALSE	.	-0.419441	0.328451	0.389748
ARL2	FALSE	.	0.0705826	0.213837	0.505581	FALSE	.	-0.457066	4.49027e-10	4.90264e-09	FALSE	.	-1.21303	2.16007e-37	3.32759e-36
ARL2BP	FALSE	.	0.0728176	0.171645	0.448285	FALSE	.	-0.125709	0.0474868	0.0958978	FALSE	.	-0.536805	7.66628e-10	2.66522e-09
ARL3	FALSE	.	0.164939	0.00160715	0.017747	FALSE	.	0.315883	4.03809e-07	2.78192e-06	FALSE	.	-0.149414	0.0633804	0.0892236
ARL4A	FALSE	.	-0.0191705	0.785761	0.91889	FALSE	.	-0.476461	0.00647574	0.0175293	FALSE	.	0.736619	0.000382025	0.000774257
ARL4C	FALSE	.	-0.454438	3.52125e-07	1.48793e-05	FALSE	.	-0.624894	1.56361e-08	1.34137e-07	FALSE	.	0.244037	0.0653145	0.0917076
ARL4D	FALSE	.	-0.115545	0.0982536	0.322583	FALSE	.	0.0550533	0.559645	0.674392	TRUE	+	1.50063	3.38922e-48	7.71256e-47
ARL5A	FALSE	.	0.528482	4.71401e-06	0.000138407	FALSE	.	0.723903	1.19797e-07	9.05003e-07	FALSE	.	0.819672	9.38729e-07	2.50489e-06
ARL5B	FALSE	.	0.0822125	0.248402	0.546236	TRUE	+	0.875285	1.11133e-06	7.15033e-06	FALSE	.	1.16343	9.32762e-08	2.73916e-07
ARL6	FALSE	.	0.0599918	0.356983	0.654214	FALSE	.	0.244421	0.201673	0.310566	FALSE	.	0.266098	0.405875	0.468382
ARL6IP1	FALSE	.	0.0116271	0.807416	0.926258	FALSE	.	-0.358748	3.66996e-11	4.58162e-10	FALSE	.	-0.263455	8.8051e-06	2.13638e-05
ARL6IP5	FALSE	.	0.00391453	0.929296	0.973778	FALSE	.	-0.175374	0.000449015	0.00166786	TRUE	-	-1.62274	1.11196e-99	9.42694e-98
ARL6IP6	FALSE	.	0.0147011	0.836392	0.937489	FALSE	.	0.346651	0.00518034	0.014441	FALSE	.	0.174053	0.298762	0.358288
ARL8A	FALSE	.	-0.00456632	0.940636	0.978352	FALSE	.	0.278409	0.000721695	0.00255628	FALSE	.	1.22381	8.14369e-41	1.43717e-39
ARL8B	FALSE	.	0.0432498	0.45654	0.730407	FALSE	.	0.232156	0.00192275	0.00607849	FALSE	.	-0.0674172	0.497755	0.556488
ARL9	FALSE	.	0.224385	0.0104273	1	FALSE	.	0.734304	0.00278612	0.00842366	FALSE	.	-0.0305986	0.945583	0.95523
ARMC1	FALSE	.	-0.125795	0.0738773	0.269239	FALSE	.	-0.128751	0.216599	0.328348	FALSE	.	-0.530582	0.000792462	0.00153235
ARMC10	FALSE	.	0.285229	0.0001567	0.00271668	FALSE	.	0.360027	0.000615283	0.00221845	FALSE	.	0.10174	0.4718	0.532288
ARMC2	FALSE	.	-0.0116521	0.788677	1	FALSE	.	-0.352305	0.086452	0.157315	FALSE	.	0.278854	0.548054	0.604234
ARMC5	FALSE	.	-0.110771	0.130463	0.379976	FALSE	.	-0.241861	0.150447	0.246457	FALSE	.	0.351658	0.111765	0.149284
ARMC6	FALSE	.	-0.112695	0.0940024	0.313902	FALSE	.	-0.498515	1.13588e-06	7.29384e-06	FALSE	.	0.132496	0.259818	0.316858
ARMC7	FALSE	.	0.055647	0.416875	0.702935	FALSE	.	-0.763312	0.000202201	0.000815532	FALSE	.	-0.269242	0.345273	0.406622
ARMC8	FALSE	.	-0.150306	0.0384887	0.177577	FALSE	.	-0.138042	0.198608	0.306939	FALSE	.	0.0395707	0.78966	0.822904
ARMC9	FALSE	.	-0.0767569	0.0949471	0.315886	FALSE	.	-0.411316	6.33993e-13	1.00165e-11	TRUE	-	-1.85715	4.76715e-74	2.14704e-72
ARMCX1	FALSE	.	0.0782403	0.225059	0.518795	FALSE	.	-0.208065	0.0260751	0.0578351	FALSE	.	-0.451	0.000643788	0.00126409
ARMCX2	FALSE	.	-0.0644562	0.328871	0.628724	FALSE	.	-0.0395146	0.676518	0.769328	FALSE	.	-0.665352	1.98197e-05	4.63126e-05
ARMCX3	FALSE	.	-0.045085	0.445596	0.723987	FALSE	.	0.358778	4.13641e-06	2.39097e-05	FALSE	.	0.133046	0.154228	0.19963
ARMCX4	FALSE	.	-0.0135095	0.844245	0.940368	TRUE	+	0.945361	4.07134e-07	2.80007e-06	FALSE	.	1.41235	8.9822e-11	3.38982e-10
ARMCX5	FALSE	.	-0.0903025	0.201608	0.490766	FALSE	.	-0.0737209	0.659551	0.756548	FALSE	.	0.930612	7.86774e-05	0.000172912
ARMH3	FALSE	.	0.016492	0.813541	0.92827	FALSE	.	-0.0819025	0.597195	0.70587	FALSE	.	0.911383	4.42385e-05	9.98987e-05
ARMH4	FALSE	.	-0.00687053	0.918035	0.969733	FALSE	.	0.0773645	0.65431	0.752598	FALSE	.	-1.23183	0.00127608	0.00239919
ARMT1	FALSE	.	-0.15915	0.0204632	0.114455	FALSE	.	0.232125	0.0141827	0.0343794	FALSE	.	-0.537034	5.64729e-05	0.000126186
ARNT	FALSE	.	-0.0950041	0.192456	0.477117	FALSE	.	-0.128117	0.290391	0.411522	FALSE	.	0.294002	0.0778672	0.10762
ARNT2	FALSE	.	-0.196328	0.0159958	0.09702	FALSE	.	-0.678323	0.000223467	0.000891598	FALSE	.	-0.801326	0.00327162	0.00580434
ARNTL	FALSE	.	0.0792563	0.263651	0.562347	TRUE	+	0.952978	1.42907e-08	1.23824e-07	TRUE	+	2.47917	3.0916e-40	5.37549e-39
ARNTL2	FALSE	.	-0.0728481	0.317382	0.61803	FALSE	.	0.158093	0.244099	0.360425	FALSE	.	-0.397813	0.0706147	0.0985098
ARPC1A	FALSE	.	0.0401793	0.384637	0.675625	FALSE	.	-0.1034	0.0498737	0.100048	FALSE	.	-1.05092	3.84108e-42	7.04706e-41
ARPC1B	TRUE	+	0.402801	1.60862e-18	3.00883e-16	FALSE	.	0.257464	2.9475e-07	2.06659e-06	FALSE	.	-0.799914	1.14798e-29	1.26512e-28
ARPC2	FALSE	.	0.113667	0.0226316	0.123224	FALSE	.	0.0397443	0.469443	0.59279	FALSE	.	-0.643311	1.41634e-25	1.30664e-24
ARPC3	TRUE	+	0.350208	1.07276e-10	8.97664e-09	FALSE	.	0.0931352	0.107951	0.188558	FALSE	.	-1.12292	1.16275e-48	2.70286e-47
ARPC4	FALSE	.	0.0553162	0.337265	0.63806	FALSE	.	-0.289114	0.000112698	0.000480701	FALSE	.	-1.05573	6.62431e-26	6.21737e-25
ARPC5	FALSE	.	-0.0488841	0.150384	0.415272	FALSE	.	-0.401274	1.64693e-26	9.1684e-25	FALSE	.	-0.953258	5.13756e-82	2.84783e-80
ARPC5L	FALSE	.	0.284743	9.95102e-07	3.62656e-05	FALSE	.	0.506281	3.70745e-14	6.79228e-13	FALSE	.	1.03158	1.01125e-45	2.15031e-44
ARPIN	FALSE	.	-0.0659318	0.362729	0.658783	FALSE	.	-0.13242	0.342255	0.465687	FALSE	.	-1.13074	2.06133e-05	4.80891e-05
ARPP19	FALSE	.	0.0781323	0.18757	0.470673	FALSE	.	0.557513	4.27818e-14	7.77203e-13	TRUE	+	1.73346	1.26969e-116	1.52492e-114
ARRB1	FALSE	.	0.0112369	0.872186	0.950418	FALSE	.	-0.588189	0.00143726	0.00472086	FALSE	.	-0.500206	0.0941468	0.127832
ARRB2	FALSE	.	0.0497543	0.467362	0.737674	FALSE	.	-0.294874	0.101269	0.179076	FALSE	.	-0.870799	0.00570858	0.00974931
ARRDC1	FALSE	.	-0.132992	0.0521533	0.215299	FALSE	.	-0.681338	4.25026e-09	3.96335e-08	FALSE	.	-0.363647	0.015471	0.0245203
ARRDC1-AS1	FALSE	.	-0.131325	0.0810202	0.285219	FALSE	.	-0.829195	4.1082e-06	2.37678e-05	FALSE	.	-0.180906	0.423214	0.485196
ARRDC2	FALSE	.	0.0311522	0.662971	0.861233	TRUE	+	0.892967	4.60966e-08	3.71609e-07	TRUE	+	2.46632	2.81055e-52	7.34992e-51
ARRDC3	FALSE	.	0.190545	0.016364	0.0986885	TRUE	+	1.26726	6.88084e-18	1.85169e-16	TRUE	+	3.30502	7.3788e-107	7.47738e-105
ARRDC4	FALSE	.	-0.153017	0.0396024	0.180928	FALSE	.	-0.584577	4.64917e-06	2.64609e-05	FALSE	.	0.980766	5.30279e-14	2.55128e-13
ARSA	FALSE	.	0.0404912	0.55079	0.796354	FALSE	.	0.25577	0.0123861	0.0306019	FALSE	.	-1.3071	8.03788e-13	3.55591e-12
ARSB	FALSE	.	-0.163677	0.034711	0.165188	FALSE	.	0.233388	0.0955294	0.170818	FALSE	.	-0.452837	0.0424796	0.062036
ARSD	FALSE	.	-0.0358421	0.618118	0.837867	FALSE	.	-0.0673749	0.626433	0.73005	FALSE	.	-1.15639	5.34858e-05	0.000119821
ARSG	FALSE	.	0.00307041	0.965747	0.98693	FALSE	.	-0.0905498	0.536178	0.65432	FALSE	.	-0.694508	0.00908495	0.015002
ARSI	FALSE	.	-0.105121	0.155401	0.423969	FALSE	.	0.0769388	0.60239	0.710005	FALSE	.	0.100135	0.669433	0.717325
ARSJ	FALSE	.	-0.015285	0.8196	0.92929	FALSE	.	-0.306827	0.00246061	0.00755422	FALSE	.	-0.81267	5.42464e-08	1.62464e-07
ARSK	FALSE	.	-0.0203176	0.775352	0.913967	FALSE	.	0.136647	0.262292	0.381463	FALSE	.	-0.385077	0.057286	0.0815291
ARSL	FALSE	.	0.025306	0.697606	0.878592	FALSE	.	-0.112423	0.545913	0.663204	FALSE	.	-0.922859	0.0218999	0.0337128
ART5	FALSE	.	0.0152489	0.758721	0.90627	FALSE	.	0.493757	0.0277916	0.0611301	FALSE	.	-0.573258	0.237428	0.292107
ARV1	FALSE	.	0.102036	0.131332	0.381635	FALSE	.	0.0459506	0.61478	0.720028	FALSE	.	-0.230126	0.107882	0.14453
ARVCF	FALSE	.	-0.0772189	0.199659	0.488067	FALSE	.	-0.194917	0.344246	0.467855	FALSE	.	1.30193	0.000188459	0.000396449
ASAH1	TRUE	-	-0.369441	4.22031e-08	2.20897e-06	FALSE	.	0.0556762	0.447011	0.570855	FALSE	.	-1.49793	7.87126e-40	1.34163e-38
ASAH2B	FALSE	.	-0.0388631	0.504219	0.76532	FALSE	.	-0.138379	0.490185	0.611894	FALSE	.	0.547716	0.141206	0.184394
ASAP1	FALSE	.	-0.0811271	0.192988	0.478108	FALSE	.	-0.0294583	0.710339	0.796146	FALSE	.	-0.156223	0.131021	0.172517
ASAP2	FALSE	.	-0.137516	0.0637955	0.244623	FALSE	.	0.408065	0.00144247	0.00473199	FALSE	.	0.510745	0.00116555	0.00220191
ASAP3	FALSE	.	0.0350776	0.570659	0.808815	FALSE	.	0.166454	0.392493	0.518276	FALSE	.	0.733782	0.0152083	0.0241364
ASB1	FALSE	.	-0.10426	0.152008	0.418393	FALSE	.	-0.152843	0.196923	0.304807	FALSE	.	0.750581	1.55301e-07	4.47383e-07
ASB13	FALSE	.	-0.0648433	0.364573	0.660165	FALSE	.	-0.459594	0.00860005	0.0224856	FALSE	.	-0.409428	0.13812	0.180746
ASB16-AS1	FALSE	.	-0.161352	0.037063	0.172612	FALSE	.	-0.378934	0.0403992	0.0837625	FALSE	.	-0.524733	0.0787191	0.10874
ASB3	FALSE	.	0.107685	0.137107	0.39229	FALSE	.	0.497266	3.46596e-05	0.000166507	FALSE	.	0.0811439	0.613858	0.665971
ASB5	FALSE	.	-0.0397092	0.532854	0.784021	FALSE	.	0.225183	0.243501	0.359814	FALSE	.	-0.859203	0.0388248	0.0570518
ASB6	FALSE	.	-0.246178	0.00210439	0.0217608	FALSE	.	-0.319502	0.00827355	0.0217108	FALSE	.	0.938867	2.81077e-12	1.19379e-11
ASB7	FALSE	.	0.0597615	0.336565	0.637115	FALSE	.	-0.150986	0.433221	0.55797	FALSE	.	1.30758	3.85345e-06	9.63438e-06
ASB8	FALSE	.	-0.140138	0.0571644	0.228066	FALSE	.	-0.290058	0.0201102	0.0464558	FALSE	.	-0.248016	0.163405	0.21004
ASCC1	FALSE	.	-0.0592469	0.411472	0.699574	FALSE	.	-0.261018	0.0495394	0.0995006	FALSE	.	-0.30103	0.113088	0.150857
ASCC2	FALSE	.	0.101698	0.0900134	0.306095	FALSE	.	-0.069636	0.354062	0.477593	FALSE	.	-0.591956	1.15242e-07	3.35986e-07
ASCC3	FALSE	.	0.0140696	0.823098	0.931322	FALSE	.	0.349918	6.69101e-05	0.00030219	FALSE	.	-0.149125	0.175077	0.223171
ASF1A	FALSE	.	0.129565	0.0542783	0.220705	FALSE	.	-0.274528	0.00553089	0.0153031	FALSE	.	-0.930888	3.18888e-09	1.05625e-08
ASF1B	FALSE	.	-0.171176	0.0106525	0.0731273	TRUE	-	-0.786163	2.98858e-15	6.17275e-14	FALSE	.	-1.26868	3.85623e-16	2.14582e-15
ASH1L	FALSE	.	-0.174696	0.0112302	0.0761391	FALSE	.	-0.0826019	0.370759	0.495122	FALSE	.	0.764668	2.06021e-12	8.83699e-12
ASH2L	FALSE	.	-0.130625	0.0766265	0.275159	FALSE	.	-0.465972	0.000286514	0.00111436	FALSE	.	-0.993902	4.91755e-08	1.47857e-07
ASL	FALSE	.	0.223064	0.00155059	0.0172848	FALSE	.	0.0524425	0.56221	0.676039	FALSE	.	-0.86146	6.8702e-09	2.21951e-08
ASNSD1	FALSE	.	0.186182	0.0103977	0.0720697	FALSE	.	0.0760751	0.443611	0.568135	FALSE	.	0.469443	0.000706217	0.00137708
ASPH	FALSE	.	-0.230916	6.4216e-05	0.00129645	FALSE	.	0.351243	2.81619e-07	1.98526e-06	FALSE	.	-0.729062	1.83995e-20	1.31638e-19
ASPHD1	FALSE	.	0.19694	0.00966329	0.068163	FALSE	.	0.263774	0.029174	0.0638785	FALSE	.	0.663993	3.35983e-05	7.68206e-05
ASPHD2	FALSE	.	0.07774	0.204832	0.495392	FALSE	.	0.420539	0.0505677	0.101197	FALSE	.	1.27198	6.95802e-05	0.000154067
ASPM	FALSE	.	-0.0934247	0.164272	0.437384	FALSE	.	-0.312671	0.000884936	0.00306994	FALSE	.	-0.595119	6.68276e-07	1.80927e-06
ASPN	FALSE	.	-0.0611755	0.341336	0.641467	FALSE	.	-0.180538	0.352602	0.47597	FALSE	.	-1.22634	0.00896807	0.0148203
ASPSCR1	FALSE	.	-0.0900107	0.170269	0.44602	TRUE	-	-0.848954	7.3369e-17	1.75585e-15	FALSE	.	-0.742536	1.8632e-07	5.32207e-07
ASRGL1	FALSE	.	0.00955559	0.855311	0.944085	FALSE	.	0.250961	0.231988	0.346154	FALSE	.	-0.716246	0.0950969	0.128933
ASS1	FALSE	.	0.15518	0.0217851	0.119877	FALSE	.	0.325844	0.000588643	0.0021286	FALSE	.	-0.761036	4.4762e-08	1.34962e-07
ASTE1	FALSE	.	-0.0263046	0.690957	0.875126	FALSE	.	-0.282075	0.126302	0.214995	FALSE	.	1.03684	3.16458e-05	7.25354e-05
ASTN2	FALSE	.	0.00815411	0.894305	0.959806	FALSE	.	-0.367238	0.0813882	0.149955	FALSE	.	-0.946195	0.0196963	0.0306222
ASXL1	FALSE	.	0.0281355	0.688	0.873759	FALSE	.	-0.0696959	0.51584	0.635359	FALSE	.	0.701426	1.36316e-07	3.9459e-07
ASXL2	FALSE	.	-0.109725	0.139451	0.396849	FALSE	.	-0.307309	0.0405227	0.0839648	FALSE	.	0.450737	0.0182173	0.0285382
ATAD1	FALSE	.	-0.0788341	0.239734	0.53645	FALSE	.	0.299098	0.00209143	0.00654475	FALSE	.	0.0929903	0.480874	0.540786
ATAD2	FALSE	.	-0.0194317	0.783662	0.917977	FALSE	.	0.296937	0.0119891	0.029727	FALSE	.	-0.203452	0.178264	0.226781
ATAD2B	FALSE	.	-0.0624629	0.344308	0.644197	FALSE	.	0.842359	9.13151e-05	0.000400152	TRUE	+	2.02856	1.17094e-16	6.6879e-16
ATAD3A	FALSE	.	0.0255464	0.682203	0.870916	FALSE	.	-0.223745	0.0111617	0.0279711	FALSE	.	-0.72818	2.24393e-09	7.51122e-09
ATAD3B	FALSE	.	0.0176522	0.804318	0.925468	FALSE	.	0.150894	0.227618	0.341282	FALSE	.	0.501916	0.00119224	0.00224906
ATAD5	FALSE	.	0.00452433	0.949647	0.980806	FALSE	.	0.348538	0.0104521	0.0264328	FALSE	.	1.06884	4.93489e-10	1.74844e-09
ATAT1	FALSE	.	0.0192987	0.784434	0.918231	FALSE	.	-0.39338	0.0202248	0.0466789	FALSE	.	0.233629	0.307173	0.367119
ATE1	FALSE	.	0.11042	0.135457	0.389087	TRUE	+	0.812338	1.42244e-09	1.41927e-08	FALSE	.	1.39546	1.40396e-18	9.0228e-18
ATE1-AS1	FALSE	.	-0.0503468	0.380806	0.674086	FALSE	.	0.187548	0.363555	0.487307	FALSE	.	0.550525	0.149301	0.193739
ATF1	FALSE	.	0.0191413	0.78727	0.919409	TRUE	+	0.792062	2.43682e-11	3.11409e-10	FALSE	.	0.727318	5.01771e-07	1.37891e-06
ATF2	FALSE	.	0.183757	0.0168607	0.100398	FALSE	.	0.446981	0.000490538	0.00180299	FALSE	.	1.22541	2.87276e-15	1.51044e-14
ATF3	FALSE	.	0.105507	0.0742255	0.269813	FALSE	.	0.721979	0.00308662	0.00921227	TRUE	+	5.44546	1.79346e-26	1.71809e-25
ATF4	TRUE	+	0.762687	3.53301e-14	4.3208e-12	TRUE	+	1.40048	9.69953e-37	9.75292e-35	TRUE	+	2.57951	9.3334e-128	1.40772e-125
ATF5	FALSE	.	0.0169148	0.813879	0.928573	FALSE	.	-0.627285	0.000109562	0.000469794	FALSE	.	-0.441457	0.0375703	0.05534
ATF6	FALSE	.	-0.133365	0.0392726	0.180146	FALSE	.	-0.171961	0.0473617	0.0957046	FALSE	.	-1.17603	6.47105e-16	3.5416e-15
ATF6B	FALSE	.	-0.117008	0.111943	0.347227	FALSE	.	-0.00389579	0.973401	0.984022	FALSE	.	-0.784925	5.49617e-05	0.000123
ATF7	FALSE	.	0.115864	0.109027	0.341218	FALSE	.	0.128179	0.26796	0.387439	FALSE	.	0.484959	0.0019526	0.0035783
ATF7IP	FALSE	.	-0.0644496	0.373538	0.668595	FALSE	.	-0.330702	0.0174499	0.0411609	FALSE	.	0.578258	0.0005978	0.00117915
ATF7IP2	FALSE	.	0.0363613	0.531195	0.783064	FALSE	.	-0.44303	0.0449992	0.0916735	FALSE	.	0.810566	0.0251072	0.038273
ATG10	FALSE	.	0.0329422	0.647315	0.852574	FALSE	.	0.0637475	0.621257	0.725752	FALSE	.	0.126662	0.510829	0.568654
ATG101	FALSE	.	0.0159655	0.803263	0.925099	FALSE	.	0.168168	0.0543177	0.107434	FALSE	.	0.568709	3.52466e-08	1.0737e-07
ATG12	FALSE	.	-0.0803687	0.111984	0.347227	FALSE	.	0.0091382	0.874787	0.915586	FALSE	.	-0.160026	0.0421716	0.0616416
ATG13	FALSE	.	0.0033776	0.960345	0.984729	FALSE	.	-0.715419	4.48016e-10	4.89572e-09	FALSE	.	-0.3303	0.0322431	0.0481494
ATG14	FALSE	.	-0.116812	0.116091	0.354517	FALSE	.	-0.142377	0.277366	0.397585	FALSE	.	-0.0563385	0.753977	0.792403
ATG16L1	FALSE	.	-0.197354	0.0157631	0.0963141	FALSE	.	-0.16403	0.296319	0.418004	FALSE	.	0.863853	0.000107825	0.000233568
ATG16L2	FALSE	.	-0.350411	0.00293598	0.0283975	FALSE	.	-0.154387	0.437807	0.562202	FALSE	.	0.656767	0.0372358	0.0549096
ATG2A	FALSE	.	0.0729779	0.26925	0.567851	FALSE	.	-0.257743	0.180578	0.285088	FALSE	.	2.01387	6.43819e-12	2.66634e-11
ATG2B	FALSE	.	0.00915649	0.887073	0.957052	FALSE	.	0.202628	0.281558	0.402168	FALSE	.	1.52025	1.749e-07	5.00801e-07
ATG3	FALSE	.	0.0584645	0.275577	0.575449	FALSE	.	0.13227	0.0397761	0.0827086	FALSE	.	-0.0404739	0.607974	0.660417
ATG4A	FALSE	.	0.00913857	0.897144	0.961456	FALSE	.	-0.176338	0.146901	0.242024	FALSE	.	-0.326938	0.0778258	0.107586
ATG4B	FALSE	.	-0.192001	0.00406131	0.035748	FALSE	.	-0.482173	3.99427e-07	2.75437e-06	FALSE	.	-0.633742	1.96967e-06	5.06917e-06
ATG4C	FALSE	.	0.0808645	0.265506	0.564177	FALSE	.	0.416724	0.00885098	0.0230498	FALSE	.	0.179657	0.420811	0.482911
ATG4D	FALSE	.	0.0287437	0.683032	0.871188	FALSE	.	0.00412251	0.970367	0.982006	FALSE	.	0.707724	9.45718e-07	2.52198e-06
ATG5	FALSE	.	0.101031	0.138879	0.395877	FALSE	.	0.290005	0.00425149	0.0121735	FALSE	.	0.4686	0.000151709	0.000322753
ATG7	FALSE	.	-0.0965842	0.165919	0.439864	FALSE	.	-0.38984	0.000559438	0.00203433	FALSE	.	-0.581194	0.000353251	0.000719991
ATIC	FALSE	.	0.0230033	0.684051	0.871605	FALSE	.	0.083495	0.230562	0.344383	FALSE	.	-0.746334	1.13949e-13	5.36489e-13
ATL1	FALSE	.	-0.0411187	0.565602	0.806511	FALSE	.	0.304614	0.016724	0.0396068	FALSE	.	0.80609	1.39721e-07	4.04176e-07
ATL2	FALSE	.	0.0463213	0.480297	0.749653	FALSE	.	0.252163	0.164092	0.264468	FALSE	.	0.643206	0.0159304	0.0251992
ATL3	FALSE	.	0.0992177	0.0828036	0.289378	FALSE	.	-0.198336	0.00612379	0.016694	FALSE	.	-0.444903	2.15535e-05	5.01832e-05
ATM	FALSE	.	-0.108219	0.144642	0.406294	FALSE	.	0.390666	0.00750141	0.0199513	FALSE	.	0.705916	9.29608e-05	0.000202791
ATMIN	FALSE	.	-0.107226	0.113534	0.349729	FALSE	.	-0.0741492	0.440212	0.564786	FALSE	.	-0.209838	0.136333	0.178841
ATN1	FALSE	.	0.183375	0.0133741	0.0860423	FALSE	.	-0.511748	3.12624e-05	0.000151195	FALSE	.	0.577789	1.38505e-05	3.28917e-05
ATOH8	FALSE	.	-0.124984	0.0578275	0.229846	TRUE	-	-1.39465	1.48613e-35	1.42789e-33	FALSE	.	-0.723005	3.04992e-07	8.56659e-07
ATOX1	FALSE	.	0.053168	0.217011	0.509068	FALSE	.	-0.542741	1.40101e-25	7.3276e-24	TRUE	-	-1.5497	6.31727e-82	3.48686e-80
ATP10A	FALSE	.	-0.056834	0.426718	0.709653	FALSE	.	0.324839	0.0571739	0.112008	FALSE	.	1.00905	9.39589e-06	2.2725e-05
ATP10D	FALSE	.	-0.0486963	0.490607	0.756551	FALSE	.	-0.151246	0.189589	0.295643	FALSE	.	-0.461082	0.00614022	0.0104343
ATP11A	FALSE	.	0.0263	0.679645	0.869833	FALSE	.	0.50614	0.0131502	0.0322015	FALSE	.	0.649732	0.0335671	0.0499138
ATP11B	FALSE	.	-0.0458861	0.525146	0.778834	FALSE	.	0.662457	2.95429e-06	1.757e-05	FALSE	.	1.17928	3.51102e-14	1.70695e-13
ATP11C	FALSE	.	-0.145862	0.0558983	0.22492	FALSE	.	0.262271	0.0664567	0.126915	FALSE	.	-0.107975	0.599542	0.652997
ATP13A1	FALSE	.	-0.0521979	0.447141	0.724718	FALSE	.	-0.241226	0.0216806	0.0494147	FALSE	.	-0.500425	0.00114061	0.00215763
ATP13A2	FALSE	.	0.0272386	0.701631	0.880344	FALSE	.	0.260512	0.106028	0.185919	FALSE	.	0.848666	2.9844e-05	6.85874e-05
ATP13A3	FALSE	.	-0.0185805	0.79345	0.921465	TRUE	+	1.08202	2.91154e-18	8.05236e-17	TRUE	+	1.52002	1.65558e-27	1.66083e-26
ATP1A1	FALSE	.	0.239247	0.000136796	0.00245403	FALSE	.	0.364952	3.98858e-06	2.31481e-05	FALSE	.	0.128646	0.210111	0.262305
ATP1A1-AS1	FALSE	.	-0.0263811	0.675085	0.867138	FALSE	.	-0.143442	0.46373	0.587624	FALSE	.	-0.110392	0.767311	0.803941
ATP1B1	FALSE	.	0.0066947	0.921288	0.970594	FALSE	.	0.341721	0.00101811	0.00348717	FALSE	.	-0.574725	0.00024081	0.00050097
ATP1B3	FALSE	.	0.17362	6.56382e-06	0.000182282	FALSE	.	0.214227	3.72815e-07	2.58046e-06	FALSE	.	-1.03156	3.66032e-71	1.5365e-69
ATP23	FALSE	.	0.0498563	0.486573	0.753436	FALSE	.	-0.050084	0.732549	0.811976	FALSE	.	-0.58228	0.0255187	0.0388365
ATP2A1-AS1	FALSE	.	0.0461226	0.445172	0.723987	FALSE	.	-0.563302	0.0128917	0.0316401	FALSE	.	-0.513481	0.216487	0.269084
ATP2A2	FALSE	.	0.055269	0.394024	0.684511	FALSE	.	0.403278	1.16592e-05	6.14762e-05	FALSE	.	-0.0831394	0.492115	0.551038
ATP2B1	FALSE	.	-0.0791812	0.0842068	0.29263	FALSE	.	0.692629	3.79888e-40	4.56253e-38	FALSE	.	0.0868238	0.144585	0.188294
ATP2B1-AS1	FALSE	.	-0.0486577	0.489357	0.755537	FALSE	.	-0.316165	0.067415	0.12833	FALSE	.	0.789135	0.000727917	0.0014162
ATP2B2	FALSE	.	0.0713015	0.191259	0.475405	FALSE	.	1.8091	1.42869e-05	7.39785e-05	FALSE	.	0.631292	0.144791	0.188525
ATP2B4	FALSE	.	-0.0093049	0.86251	0.946834	FALSE	.	-0.255897	0.000274233	0.00107076	FALSE	.	-0.625941	5.5895e-10	1.97176e-09
ATP2C1	FALSE	.	0.046206	0.483511	0.750984	FALSE	.	0.099839	0.26919	0.388653	FALSE	.	-0.179484	0.169387	0.216785
ATP5F1A	FALSE	.	-0.0333763	0.44837	0.724802	FALSE	.	-0.177574	0.000350853	0.00133576	FALSE	.	-1.44325	2.98956e-103	2.80997e-101
ATP5F1B	FALSE	.	-0.0172623	0.714349	0.88711	FALSE	.	-0.395296	1.18355e-12	1.79975e-11	TRUE	-	-1.52161	8.44191e-103	7.8777e-101
ATP5F1C	FALSE	.	0.0715166	0.0803189	0.283309	FALSE	.	-0.282271	1.41023e-09	1.40817e-08	FALSE	.	-1.37374	6.26456e-89	3.98322e-87
ATP5F1D	FALSE	.	0.173655	0.00600149	0.0480262	FALSE	.	-0.593755	1.04147e-12	1.58928e-11	TRUE	-	-1.62417	1.05748e-50	2.63275e-49
ATP5F1E	FALSE	.	0.0389991	0.341287	0.641467	FALSE	.	-0.00701206	0.873309	0.915221	FALSE	.	-0.840804	3.46938e-59	1.06638e-57
ATP5F1EP2	FALSE	.	-0.0143131	0.830686	0.935041	FALSE	.	0.139031	0.431544	0.556251	FALSE	.	-0.749469	0.0369744	0.054549
ATP5IF1	FALSE	.	0.0977231	0.0131985	0.0853875	FALSE	.	-0.134608	0.00190542	0.00602958	FALSE	.	-1.25098	1.58054e-80	8.40212e-79
ATP5MC1	FALSE	.	0.122529	0.0198048	0.112504	FALSE	.	-0.334454	1.24447e-07	9.37396e-07	FALSE	.	-1.48875	1.2136e-66	4.47502e-65
ATP5MC2	FALSE	.	0.208851	5.96771e-06	0.000168674	FALSE	.	-0.474399	8.39596e-19	2.46389e-17	FALSE	.	-1.40495	8.23832e-81	4.41567e-79
ATP5MC3	FALSE	.	0.221889	1.77026e-10	1.4161e-08	FALSE	.	0.0905385	0.0153129	0.0366871	FALSE	.	-0.94612	4.25544e-68	1.63306e-66
ATP5ME	FALSE	.	0.147499	0.00271312	0.0266363	FALSE	.	-0.106414	0.0518849	0.103407	FALSE	.	-1.08227	2.11104e-56	6.11213e-55
ATP5MF	FALSE	.	0.157849	0.000395422	0.00573474	FALSE	.	-0.502017	5.90218e-22	2.27173e-20	TRUE	-	-1.55075	5.55542e-102	5.03912e-100
ATP5MFP2	FALSE	.	-0.046694	0.507744	0.767491	FALSE	.	-0.522758	0.00466646	0.0132072	FALSE	.	-1.83768	9.61645e-07	2.56024e-06
ATP5MG	FALSE	.	0.148626	0.00418972	0.0365996	FALSE	.	-0.0108104	0.850348	0.898856	FALSE	.	-0.895872	9.29229e-39	1.50475e-37
ATP5MGL	FALSE	.	0.112642	0.0803219	0.283309	FALSE	.	0.678517	0.00383113	0.0111213	FALSE	.	-0.161538	0.717535	0.759829
ATP5MJ	FALSE	.	0.196629	0.0011037	0.0132935	FALSE	.	-0.0829016	0.234185	0.349027	FALSE	.	-0.795195	3.03647e-20	2.14521e-19
ATP5MK	FALSE	.	0.234298	2.44689e-08	1.365e-06	FALSE	.	0.267181	5.89339e-09	5.3682e-08	FALSE	.	-0.592442	3.52935e-24	3.06831e-23
ATP5PB	FALSE	.	0.148645	0.00124277	0.0145646	FALSE	.	-0.0759231	0.137644	0.230193	FALSE	.	-1.13824	1.43909e-45	3.05505e-44
ATP5PD	FALSE	.	0.126358	0.0104326	0.0721088	FALSE	.	-0.141032	0.0117209	0.0291585	FALSE	.	-1.36794	2.94106e-78	1.47862e-76
ATP5PF	FALSE	.	0.0477615	0.345065	0.645235	FALSE	.	0.00505093	0.928805	0.951025	FALSE	.	-0.813948	7.44957e-33	9.39964e-32
ATP5PO	FALSE	.	0.164375	0.000135619	0.00243636	FALSE	.	-0.171593	0.000349133	0.00132999	FALSE	.	-1.3374	5.30382e-83	3.03066e-81
ATP6AP1	FALSE	.	-0.0736912	0.283448	0.583645	FALSE	.	-0.0391558	0.681107	0.772731	FALSE	.	-0.896914	2.319e-10	8.42098e-10
ATP6AP1L	FALSE	.	-0.0696402	0.178076	1	FALSE	.	0.0566696	0.779213	0.846922	FALSE	.	-0.199515	0.656655	0.706024
ATP6AP2	TRUE	-	-0.427763	1.17399e-08	6.84951e-07	FALSE	.	0.128838	0.112211	0.194688	FALSE	.	-1.34982	4.05145e-34	5.43447e-33
ATP6V0A1	FALSE	.	-0.0273498	0.703854	0.881484	FALSE	.	0.134701	0.317964	0.440867	FALSE	.	0.943108	1.50283e-07	4.33666e-07
ATP6V0A2	FALSE	.	0.223122	0.0069475	0.0533929	TRUE	+	0.924514	4.9862e-10	5.40317e-09	FALSE	.	1.46289	1.32974e-16	7.58158e-16
ATP6V0B	FALSE	.	0.118223	0.00948085	0.0670673	FALSE	.	0.0778918	0.12127	0.207875	FALSE	.	-0.167481	0.00751895	0.0126152
ATP6V0D1	FALSE	.	-0.0628066	0.264236	0.562857	TRUE	-	-0.794171	1.26856e-27	7.65322e-26	FALSE	.	-1.14054	9.01899e-36	1.29984e-34
ATP6V0E1	FALSE	.	0.110501	0.0169423	0.10079	FALSE	.	-0.473294	4.04765e-19	1.21533e-17	FALSE	.	-1.44146	2.54688e-117	3.11656e-115
ATP6V0E2	FALSE	.	0.187156	0.0128121	0.0835247	FALSE	.	-0.622244	1.31382e-06	8.34959e-06	TRUE	-	-1.83286	1.10946e-13	5.22924e-13
ATP6V0E2-AS1	FALSE	.	0.0431271	0.351659	0.65017	FALSE	.	-0.105371	0.602077	0.709882	FALSE	.	1.29618	0.00221018	0.00402007
ATP6V1A	FALSE	.	-0.108976	0.104313	0.332349	FALSE	.	-0.099319	0.29113	0.412239	FALSE	.	-1.21684	2.03618e-13	9.40238e-13
ATP6V1B2	FALSE	.	-0.158888	0.0059147	0.0475231	FALSE	.	-0.46949	1.53739e-10	1.78687e-09	FALSE	.	-0.788558	6.77498e-16	3.7017e-15
ATP6V1C1	FALSE	.	0.0620694	0.297853	0.597871	FALSE	.	0.3727	1.73118e-06	1.07441e-05	FALSE	.	0.675409	6.10723e-13	2.72785e-12
ATP6V1C2	FALSE	.	0.0356477	0.601542	0.827923	FALSE	.	0.0460203	0.792574	0.856775	FALSE	.	0.0862052	0.76621	0.802955
ATP6V1D	FALSE	.	0.0430031	0.371228	0.666595	FALSE	.	-0.0344344	0.528644	0.647134	FALSE	.	-0.424508	9.58925e-09	3.0456e-08
ATP6V1E1	FALSE	.	0.0932528	0.0401635	0.182117	FALSE	.	-0.18416	0.000610196	0.00220163	FALSE	.	-0.579263	4.11145e-15	2.1366e-14
ATP6V1E2	FALSE	.	-0.0961615	0.151545	0.417479	FALSE	.	-0.698005	0.00123021	0.00411901	FALSE	.	0.579855	0.0443164	0.0645077
ATP6V1F	FALSE	.	-0.0253401	0.703154	0.881037	FALSE	.	-0.528943	7.1587e-08	5.57356e-07	FALSE	.	-0.893665	9.86945e-16	5.33625e-15
ATP6V1G1	FALSE	.	-0.0536315	0.154962	0.423473	FALSE	.	0.0852387	0.0390177	0.0813996	FALSE	.	-0.0963597	0.0617982	0.0872235
ATP6V1G2	FALSE	.	0.0172527	0.719806	1	FALSE	.	-0.0294558	0.883457	0.921158	FALSE	.	-0.119599	0.796664	0.82907
ATP6V1H	FALSE	.	0.0577448	0.316709	0.617446	FALSE	.	-0.0297095	0.673932	0.767411	FALSE	.	-0.566542	5.26781e-07	1.44397e-06
ATP7A	FALSE	.	-0.0270417	0.667541	0.863515	FALSE	.	0.397301	0.0518167	0.103291	FALSE	.	0.187043	0.574481	0.629676
ATP8B1	FALSE	.	-0.13514	0.054628	0.221817	FALSE	.	0.4079	0.000178438	0.000728752	FALSE	.	-0.785421	1.19171e-06	3.14692e-06
ATP8B2	FALSE	.	0.0880793	0.224341	0.518224	FALSE	.	0.536187	1.96467e-05	9.95459e-05	TRUE	+	1.75007	2.08856e-33	2.72268e-32
ATP8B3	FALSE	.	-0.0431882	0.51933	0.775753	FALSE	.	0.0116272	0.943221	0.961929	FALSE	.	0.249136	0.343601	0.404877
ATP9A	FALSE	.	-0.00637761	0.928438	0.973491	FALSE	.	0.0904376	0.55615	0.671233	FALSE	.	0.351877	0.139191	0.181945
ATP9B	FALSE	.	-0.0173721	0.805098	0.925784	FALSE	.	0.0666656	0.664738	0.760145	FALSE	.	1.06251	5.34813e-07	1.46444e-06
ATPAF1	FALSE	.	-0.00929875	0.877951	0.953531	FALSE	.	-0.0637054	0.404508	0.529774	FALSE	.	-0.656705	3.59348e-09	1.18633e-08
ATPAF2	FALSE	.	-0.118522	0.109135	0.341248	FALSE	.	0.0173942	0.884287	0.921437	FALSE	.	-0.347994	0.0651427	0.0914961
ATPSCKMT	FALSE	.	-0.0651859	0.339788	0.640452	FALSE	.	0.147995	0.143531	0.237618	FALSE	.	-0.558061	0.000389082	0.00078733
ATR	FALSE	.	-0.174298	0.0270637	0.138973	FALSE	.	0.102117	0.535196	0.653551	FALSE	.	0.0563789	0.821002	0.84983
ATRAID	FALSE	.	0.114848	0.0142128	0.0897583	FALSE	.	0.0410385	0.428922	0.553587	FALSE	.	-1.38363	3.62778e-66	1.3218e-64
ATRIP	FALSE	.	-0.0390426	0.588145	0.819794	FALSE	.	-0.715513	1.02327e-05	5.46206e-05	FALSE	.	-0.046367	0.826268	0.854462
ATRN	FALSE	.	-0.0626338	0.370862	0.66643	FALSE	.	0.44237	0.0120944	0.0299612	FALSE	.	0.544369	0.0283058	0.0427023
ATRX	FALSE	.	-0.101041	0.0799358	0.282388	FALSE	.	0.42668	6.3102e-09	5.72375e-08	FALSE	.	0.387625	6.19843e-06	1.5259e-05
ATXN1	FALSE	.	-0.089684	0.217636	0.510003	FALSE	.	-0.137832	0.272229	0.392353	FALSE	.	0.200493	0.248593	0.304514
ATXN10	FALSE	.	0.0162244	0.705499	0.882543	FALSE	.	-0.0709708	0.14728	0.242515	FALSE	.	-1.02057	2.84297e-42	5.25302e-41
ATXN1L	FALSE	.	0.0019546	0.975988	0.990156	FALSE	.	-0.0824342	0.653065	0.751676	TRUE	+	1.86589	1.23846e-15	6.65179e-15
ATXN2	FALSE	.	-0.0767854	0.241904	0.539313	FALSE	.	-0.027944	0.751895	0.827001	FALSE	.	0.977693	7.34934e-21	5.35854e-20
ATXN2L	FALSE	.	0.0612941	0.398119	0.688987	FALSE	.	-0.177074	0.205197	0.314689	FALSE	.	1.43256	2.85057e-20	2.01717e-19
ATXN3	FALSE	.	-0.0495571	0.467606	0.737796	FALSE	.	0.392224	0.000233196	0.000926142	FALSE	.	1.29187	5.72691e-27	5.60632e-26
ATXN7	FALSE	.	-0.034294	0.631129	0.844538	FALSE	.	0.030906	0.82658	0.881201	TRUE	+	1.69207	9.03601e-21	6.55882e-20
ATXN7L1	FALSE	.	0.0451211	0.472556	0.74208	FALSE	.	0.154246	0.422938	0.54839	FALSE	.	0.0298097	0.925128	0.937927
ATXN7L2	FALSE	.	-0.0845035	0.229173	0.524064	FALSE	.	0.18013	0.272237	0.392353	FALSE	.	1.39655	2.47806e-10	8.96847e-10
ATXN7L3	FALSE	.	-0.0301015	0.675797	0.86734	FALSE	.	0.0625497	0.622291	0.726725	TRUE	+	1.61465	1.75003e-25	1.60763e-24
ATXN7L3B	FALSE	.	-0.153345	0.0398665	0.181527	TRUE	-	-0.918039	5.44705e-11	6.67174e-10	FALSE	.	0.268569	0.0694574	0.0970519
AUH	FALSE	.	-0.0604538	0.402125	0.692383	FALSE	.	0.153601	0.312951	0.435512	FALSE	.	-0.419106	0.126901	0.167433
AUNIP	FALSE	.	0.00194856	0.976862	0.990264	FALSE	.	-0.519817	0.00479572	0.013517	FALSE	.	-0.391585	0.161906	0.2083
AUP1	FALSE	.	0.102366	0.0451798	0.196675	FALSE	.	0.2563	2.58949e-05	0.000127421	FALSE	.	-0.285014	0.000343346	0.000700463
AURKA	FALSE	.	-0.247127	9.5433e-05	0.00181981	TRUE	-	-0.802856	7.43936e-24	3.38582e-22	FALSE	.	-1.42149	1.18008e-38	1.89442e-37
AURKAIP1	FALSE	.	0.105427	0.0289176	0.145549	FALSE	.	-0.399719	2.62107e-12	3.83724e-11	FALSE	.	-1.09645	1.05532e-51	2.72682e-50
AURKB	TRUE	-	-0.424708	7.75926e-08	3.8702e-06	TRUE	-	-1.12419	2.85615e-27	1.66879e-25	TRUE	-	-1.54352	3.38679e-22	2.62583e-21
AUTS2	FALSE	.	0.136895	0.0477395	0.203963	FALSE	.	0.974935	9.90041e-05	0.0004297	FALSE	.	2.28728	1.61862e-11	6.47197e-11
AVEN	FALSE	.	0.202583	0.00182725	0.0195599	FALSE	.	0.00526658	0.948087	0.964885	FALSE	.	-0.67807	3.20519e-08	9.78914e-08
AVL9	FALSE	.	-0.0222329	0.756601	0.905187	FALSE	.	0.327678	0.0174017	0.0410618	FALSE	.	1.14604	1.23104e-13	5.77916e-13
AVPI1	FALSE	.	-0.213462	0.00160741	0.017747	TRUE	-	-0.873744	1.96015e-18	5.53924e-17	FALSE	.	-0.238863	0.0422853	0.061773
AXIN1	FALSE	.	0.0632528	0.383562	0.675509	TRUE	+	0.822685	2.35187e-08	1.97323e-07	TRUE	+	2.26511	3.99462e-47	8.88752e-46
AXL	FALSE	.	-0.131506	0.0602242	0.236248	FALSE	.	-0.379118	0.000238126	0.000944277	FALSE	.	-0.774321	5.15882e-11	1.97973e-10
AZI2	FALSE	.	0.0469417	0.453568	0.728676	FALSE	.	0.253583	0.00335574	0.0099151	FALSE	.	-0.13372	0.250282	0.306322
AZIN1	FALSE	.	0.0287884	0.627722	0.842741	FALSE	.	0.45535	3.02095e-09	2.86647e-08	FALSE	.	0.131539	0.178298	0.226802
AZIN2	FALSE	.	0.029501	0.622345	0.840565	FALSE	.	0.295071	0.15489	0.25265	FALSE	.	2.41726	4.14365e-12	1.73771e-11
B2M	FALSE	.	-0.193276	0.00010957	0.00204044	FALSE	.	-0.163804	0.00310493	0.00926267	FALSE	.	-1.49741	6.00882e-137	1.06768e-134
B3GALNT1	FALSE	.	0.207659	0.0130338	0.0846664	FALSE	.	0.280203	0.0998951	0.177183	FALSE	.	0.540209	0.0302326	0.0453926
B3GALNT2	FALSE	.	0.0981324	0.180612	0.461929	FALSE	.	0.629058	4.93121e-06	2.79802e-05	FALSE	.	0.69771	1.10445e-05	2.64852e-05
B3GALT4	FALSE	.	-0.0570303	0.421895	0.706962	FALSE	.	-0.779985	3.10695e-05	0.000150374	FALSE	.	-1.43067	3.31843e-05	7.59143e-05
B3GALT5-AS1	FALSE	.	0.0521373	0.352596	0.650743	FALSE	.	-0.0851775	0.676357	0.769226	FALSE	.	0.41198	0.293878	0.353346
B3GALT6	FALSE	.	-0.142272	0.0289464	0.145579	FALSE	.	-0.586111	1.39239e-09	1.39249e-08	FALSE	.	-0.18006	0.11997	0.159211
B3GALT9	FALSE	.	-0.0163619	0.718527	1	FALSE	.	-0.36539	0.0815066	0.150131	FALSE	.	0.768306	0.0746754	0.103739
B3GAT3	FALSE	.	-0.0543522	0.405813	0.695258	FALSE	.	-0.217461	0.0215266	0.0491241	FALSE	.	-0.757906	1.50618e-07	4.34535e-07
B3GLCT	FALSE	.	-0.0815419	0.262895	0.561465	FALSE	.	0.260732	0.0836252	0.153185	FALSE	.	0.123162	0.601211	0.65444
B3GNT2	FALSE	.	0.421217	1.29797e-06	4.5479e-05	TRUE	+	1.20662	8.56802e-31	6.38711e-29	TRUE	+	1.94389	5.27325e-66	1.91595e-64
B3GNT8	FALSE	.	-0.0257935	0.662652	0.860993	FALSE	.	0.185806	0.35827	0.481667	FALSE	.	1.81736	2.00771e-09	6.75187e-09
B3GNT9	FALSE	.	-0.161645	0.0121263	0.0803726	TRUE	-	-1.08669	1.65434e-26	9.17025e-25	FALSE	.	-0.877474	1.4425e-10	5.34284e-10
B3GNTL1	FALSE	.	-0.142997	0.059522	0.234311	FALSE	.	-0.190118	0.231309	0.345378	FALSE	.	-1.12753	8.9232e-05	0.00019505
B4GALNT1	FALSE	.	-0.0978204	0.177021	0.457349	FALSE	.	0.274434	0.0972038	0.173334	FALSE	.	-0.613343	0.0449502	0.0652984
B4GALT1	FALSE	.	-0.0925911	0.168588	0.443764	FALSE	.	0.0761992	0.406534	0.531836	FALSE	.	0.0752392	0.557273	0.612954
B4GALT1-AS1	FALSE	.	0.0120577	0.848848	0.941692	FALSE	.	0.113684	0.538648	0.656717	FALSE	.	-0.876484	0.0197004	0.0306248
B4GALT2	FALSE	.	0.104873	0.0707261	0.261425	FALSE	.	-0.504933	8.88641e-11	1.06138e-09	FALSE	.	-0.96553	5.99801e-20	4.16267e-19
B4GALT3	FALSE	.	-0.232202	0.00138991	0.0158125	FALSE	.	-0.0828099	0.386762	0.512221	FALSE	.	0.574465	1.23296e-06	3.25055e-06
B4GALT4	FALSE	.	-0.130876	0.0703563	0.260817	FALSE	.	0.133049	0.216061	0.327704	FALSE	.	-1.17113	9.81194e-10	3.38126e-09
B4GALT5	FALSE	.	-0.0890857	0.224822	0.518497	FALSE	.	0.353505	0.00988599	0.0252672	FALSE	.	1.10983	5.51641e-12	2.29191e-11
B4GALT7	FALSE	.	-0.0597553	0.360344	0.657281	FALSE	.	-0.300041	0.00195261	0.0061618	FALSE	.	-0.849835	3.92224e-09	1.29125e-08
B4GAT1	FALSE	.	-0.0553559	0.444144	0.72314	FALSE	.	-0.0489299	0.718118	0.802343	FALSE	.	-1.21815	1.37518e-06	3.60207e-06
B9D1	FALSE	.	0.0887051	0.213582	0.505407	FALSE	.	-0.0305757	0.771533	0.84189	TRUE	-	-1.62948	7.77719e-14	3.70194e-13
B9D2	FALSE	.	0.0235949	0.736323	0.897231	FALSE	.	-0.305309	0.0677315	0.128838	FALSE	.	-0.32135	0.212339	0.264628
BAALC	FALSE	.	0.0322597	0.631207	0.844553	FALSE	.	0.175399	0.0706214	0.133377	FALSE	.	0.803095	5.44728e-10	1.92368e-09
BAALC-AS1	FALSE	.	-0.170256	0.0277502	0.141571	FALSE	.	-0.0899064	0.649183	0.74836	FALSE	.	0.843636	0.0136541	0.0218759
BABAM1	FALSE	.	0.130892	0.0218784	0.120256	FALSE	.	-0.0711438	0.290096	0.411239	TRUE	-	-1.56725	1.53248e-42	2.86837e-41
BABAM2	FALSE	.	0.0346909	0.594647	0.823532	FALSE	.	-0.62626	1.109e-10	1.3089e-09	FALSE	.	-1.34389	6.4437e-19	4.23625e-18
BACE1	FALSE	.	-0.00561493	0.92984	0.974027	FALSE	.	-0.0908108	0.291966	0.413212	FALSE	.	-0.251794	0.0536975	0.0768521
BACE1-AS	FALSE	.	-0.0713717	0.225889	0.519296	FALSE	.	-0.242574	0.246349	0.363043	FALSE	.	0.091129	0.838327	0.865034
BACE2	FALSE	.	0.0414427	0.524998	0.778807	FALSE	.	0.0348455	0.690631	0.780329	FALSE	.	-1.44533	8.8099e-19	5.74526e-18
BACH1	FALSE	.	-0.0139734	0.844424	0.940393	FALSE	.	0.254422	0.0514086	0.102604	FALSE	.	1.03641	7.06152e-12	2.91611e-11
BAD	FALSE	.	0.189558	0.00246344	0.0247297	FALSE	.	-0.100597	0.181478	0.286124	FALSE	.	-0.536694	4.50268e-08	1.35698e-07
BAG1	FALSE	.	0.069551	0.272778	0.571992	FALSE	.	0.616642	2.33617e-12	3.44346e-11	FALSE	.	1.0752	4.04293e-26	3.8362e-25
BAG2	FALSE	.	-0.196507	0.000125331	0.0022838	FALSE	.	-0.320482	2.57883e-07	1.82687e-06	FALSE	.	-0.930729	1.48573e-25	1.36968e-24
BAG3	FALSE	.	-0.0431307	0.465105	0.735048	FALSE	.	-0.131493	0.076612	0.142573	FALSE	.	0.794882	1.77116e-21	1.3349e-20
BAG4	FALSE	.	0.0527392	0.442005	0.720943	FALSE	.	-0.0610427	0.537891	0.656102	FALSE	.	0.0308124	0.827738	0.855505
BAG5	FALSE	.	0.0233789	0.726281	0.893027	FALSE	.	-0.406097	0.00020082	0.000811221	FALSE	.	0.877436	1.00627e-12	4.41705e-12
BAG6	FALSE	.	0.0602175	0.341277	0.641467	FALSE	.	-0.149334	0.0863896	0.157249	FALSE	.	-0.222388	0.0654698	0.0918958
BAHCC1	FALSE	.	-0.00101969	0.984034	0.993086	FALSE	.	0.22846	0.273313	0.393468	FALSE	.	1.41028	0.000170135	0.000360003
BAHD1	FALSE	.	-0.000314223	0.996348	0.999333	FALSE	.	0.363783	0.0359141	0.0758947	TRUE	+	2.07529	1.21185e-22	9.64945e-22
BAIAP2	FALSE	.	0.0189404	0.785798	0.91889	FALSE	.	-0.269593	0.0232832	0.0525411	FALSE	.	0.674021	4.32532e-06	1.07685e-05
BAIAP2-DT	FALSE	.	0.0607951	0.376841	0.671558	FALSE	.	-0.39731	0.0363157	0.076631	FALSE	.	0.497875	0.0741157	0.103022
BAIAP2L1	FALSE	.	-0.0132214	0.852571	0.942862	FALSE	.	0.293066	0.0549089	0.108339	FALSE	.	0.469639	0.0189952	0.029653
BAIAP2L2	FALSE	.	0.00711006	0.905636	0.965693	FALSE	.	-0.382313	0.0734861	0.137664	FALSE	.	0.000782792	0.998452	0.998683
BAK1	FALSE	.	-0.00767742	0.914245	0.968404	FALSE	.	-0.106734	0.377029	0.501841	FALSE	.	0.985295	5.04176e-11	1.93596e-10
BAMBI	FALSE	.	-0.163976	0.0349395	0.166067	FALSE	.	-0.543015	0.00348328	0.0102429	FALSE	.	-0.244763	0.350305	0.411502
BANF1	FALSE	.	0.298204	3.09269e-07	1.32e-05	FALSE	.	-0.040431	0.541133	0.659188	FALSE	.	-0.96048	4.36126e-22	3.36726e-21
BANP	FALSE	.	-0.0367909	0.600011	0.827357	FALSE	.	0.163986	0.142655	0.236681	FALSE	.	0.997683	6.52941e-13	2.91041e-12
BAP1	FALSE	.	-0.0219589	0.758049	0.905913	FALSE	.	-0.171708	0.155644	0.25369	FALSE	.	0.523501	0.000537416	0.00106571
BARD1	FALSE	.	-0.323402	4.77206e-06	0.000139531	FALSE	.	-0.417995	4.40322e-06	2.52606e-05	FALSE	.	-0.225783	0.0653622	0.0917547
BASP1	FALSE	.	-0.143481	0.0305455	0.151291	FALSE	.	-0.0280154	0.73836	0.816476	FALSE	.	0.0922933	0.363847	0.425138
BATF2	FALSE	.	-0.152612	0.0237265	1	FALSE	.	-0.320299	0.10677	0.186798	FALSE	.	-0.91068	0.0704093	0.0982443
BATF3	FALSE	.	0.00432054	0.946131	0.980273	FALSE	.	0.748644	6.75108e-05	0.000304057	TRUE	+	1.82916	3.95889e-15	2.06062e-14
BAX	FALSE	.	0.147808	0.00508422	0.0425155	FALSE	.	-0.0756013	0.213668	0.32453	FALSE	.	-0.582712	7.31563e-13	3.24858e-12
BAZ1A	FALSE	.	0.140575	0.0259976	0.135197	TRUE	+	0.845021	3.99665e-24	1.85808e-22	FALSE	.	1.46209	2.55325e-56	7.35959e-55
BAZ1B	FALSE	.	-0.00936868	0.866611	0.947845	FALSE	.	0.297549	2.51654e-05	0.000124297	FALSE	.	0.591382	1.5077e-13	7.0296e-13
BAZ2A	FALSE	.	-0.0163818	0.81591	0.928644	FALSE	.	0.0266736	0.811111	0.870504	FALSE	.	1.46586	4.10114e-29	4.4293e-28
BAZ2B	FALSE	.	-0.0297347	0.679019	0.869208	FALSE	.	0.12141	0.346589	0.469956	FALSE	.	0.811819	2.00193e-06	5.14403e-06
BBC3	FALSE	.	-0.144423	0.0581172	0.230637	FALSE	.	-0.548075	0.00105527	0.00359625	FALSE	.	0.642678	0.000532228	0.00105639
BBIP1	FALSE	.	0.0288969	0.681763	0.870709	FALSE	.	0.0594204	0.594228	0.703197	FALSE	.	-0.4146	0.0190678	0.0297486
BBOF1	FALSE	.	0.0105816	0.879734	0.954016	FALSE	.	-0.0718139	0.650955	0.74987	FALSE	.	-0.212635	0.453307	0.514456
BBS10	FALSE	.	0.0632607	0.267253	0.565872	FALSE	.	-0.253467	0.228995	0.342554	FALSE	.	0.0968869	0.812463	0.843009
BBS12	FALSE	.	0.0269689	0.661277	0.860262	FALSE	.	-0.517972	0.0189484	0.0441733	FALSE	.	-0.283113	0.429736	0.491544
BBS2	FALSE	.	0.0111333	0.875945	0.952805	FALSE	.	0.184968	0.20108	0.30991	FALSE	.	-0.639662	0.00513923	0.00884331
BBS4	FALSE	.	-0.11977	0.101968	0.329189	FALSE	.	-0.0411301	0.726655	0.807973	FALSE	.	-0.678489	0.000721953	0.00140565
BBS5	FALSE	.	-0.00502771	0.934329	0.975472	FALSE	.	0.00355824	0.985173	0.99275	FALSE	.	0.166574	0.64016	0.690175
BBS7	FALSE	.	-0.063001	0.383196	0.675321	FALSE	.	0.15945	0.198642	0.306956	FALSE	.	-0.123408	0.488787	0.548163
BBS9	FALSE	.	0.0376172	0.552328	0.797125	FALSE	.	0.186339	0.321445	0.444411	FALSE	.	-0.241929	0.482815	0.542639
BBX	FALSE	.	0.0867056	0.140627	0.398524	FALSE	.	0.47491	1.35876e-09	1.36518e-08	FALSE	.	0.423416	8.12821e-06	1.9777e-05
BCAM	FALSE	.	-0.0791093	0.172242	0.44883	FALSE	.	-0.0440345	0.82844	0.882531	FALSE	.	0.120755	0.787654	0.821142
BCAP29	FALSE	.	-0.0423543	0.462897	0.734318	FALSE	.	-0.348333	0.10286	0.181277	FALSE	.	0.0940441	0.82609	0.854346
BCAP31	FALSE	.	0.0581154	0.284794	0.584808	FALSE	.	-0.062376	0.323122	0.446397	FALSE	.	-1.13421	1.34438e-41	2.4253e-40
BCAR1	TRUE	-	-0.486205	2.73814e-11	2.57974e-09	FALSE	.	-0.583029	1.50837e-12	2.25925e-11	FALSE	.	-0.220381	0.0167581	0.0264151
BCAR3	FALSE	.	-0.456671	5.71361e-07	2.23604e-05	FALSE	.	-0.35573	0.00119854	0.00402963	FALSE	.	0.0815336	0.545746	0.601945
BCAS2	FALSE	.	0.0446059	0.461729	0.733624	FALSE	.	0.0841527	0.266001	0.385379	FALSE	.	-0.542286	1.29174e-06	3.39311e-06
BCAS3	FALSE	.	-0.0461525	0.516427	0.772757	FALSE	.	-0.62814	0.000441345	0.00164219	FALSE	.	-0.52537	0.070752	0.0986907
BCAS4	FALSE	.	-0.00537271	0.938197	0.977532	FALSE	.	-0.085395	0.425936	0.551265	FALSE	.	-0.60864	0.00043061	0.000865826
BCAT1	FALSE	.	0.100448	0.113446	0.349544	FALSE	.	0.0084131	0.920542	0.945471	FALSE	.	0.153717	0.214222	0.266745
BCAT2	FALSE	.	-0.0829239	0.254906	0.55281	TRUE	-	-1.06088	2.58192e-12	3.78418e-11	FALSE	.	-1.26695	7.11739e-09	2.29537e-08
BCCIP	FALSE	.	0.0251091	0.681107	0.870478	FALSE	.	0.0958493	0.21807	0.330018	FALSE	.	-0.496161	2.8595e-06	7.23295e-06
BCDIN3D	FALSE	.	-0.195575	0.0172947	0.102326	FALSE	.	0.0341052	0.856657	0.903243	FALSE	.	0.439107	0.134806	0.177089
BCKDHB	FALSE	.	-0.0412882	0.554867	0.798497	FALSE	.	0.0032527	0.982995	0.99094	FALSE	.	-0.400428	0.11655	0.155102
BCKDK	FALSE	.	0.0151603	0.805724	0.925858	FALSE	.	-0.315656	0.000164864	0.000678444	FALSE	.	-0.741102	8.6538e-13	3.82057e-12
BCL10	FALSE	.	0.083563	0.201046	0.490055	FALSE	.	0.39506	2.85789e-05	0.000139465	FALSE	.	0.653966	2.94075e-09	9.77562e-09
BCL2	FALSE	.	-0.122007	0.0629501	0.242993	FALSE	.	0.0516521	0.799926	0.861995	FALSE	.	-0.382304	0.396993	0.458989
BCL2L1	FALSE	.	-0.063883	0.272797	0.571992	FALSE	.	-0.641163	1.02797e-14	1.99012e-13	FALSE	.	-0.804884	6.87926e-14	3.28538e-13
BCL2L11	FALSE	.	0.0650307	0.188835	0.472422	FALSE	.	0.147694	0.471218	0.594453	FALSE	.	2.88126	1.82789e-09	6.16313e-09
BCL2L12	FALSE	.	-0.145642	0.0313366	0.153622	FALSE	.	-0.650417	2.39243e-11	3.0634e-10	FALSE	.	-0.877606	3.40337e-11	1.32927e-10
BCL2L13	FALSE	.	0.0896177	0.180349	0.461728	FALSE	.	-0.372262	0.000282629	0.00110123	FALSE	.	-0.225923	0.099444	0.134293
BCL2L2	FALSE	.	-0.0898053	0.212804	0.504596	FALSE	.	0.255847	0.119591	0.205541	FALSE	.	0.942817	1.03704e-05	2.49424e-05
BCL3	FALSE	.	0.0312131	0.658272	0.859165	FALSE	.	0.0736511	0.477127	0.599924	FALSE	.	0.847432	5.10244e-12	2.12332e-11
BCL6	FALSE	.	-0.0706692	0.331634	0.632108	FALSE	.	-0.425024	0.00416921	0.0119777	FALSE	.	0.578361	0.00255047	0.00459283
BCL7A	FALSE	.	-0.0711098	0.316898	0.61772	FALSE	.	0.0577786	0.716909	0.801503	FALSE	.	1.43965	3.802e-12	1.5996e-11
BCL7B	FALSE	.	-0.167302	0.00830501	0.0608175	FALSE	.	-0.430434	5.36108e-07	3.62369e-06	FALSE	.	-0.213916	0.0331192	0.0493101
BCL7C	FALSE	.	0.26594	2.19921e-06	7.20923e-05	FALSE	.	-0.182527	0.00512256	0.0142984	FALSE	.	-0.886097	5.94714e-24	5.10864e-23
BCL9	FALSE	.	-0.0148603	0.792216	0.921197	FALSE	.	0.0189121	0.92557	0.948969	FALSE	.	1.31122	0.000277759	0.000573697
BCL9L	FALSE	.	-0.0573663	0.417862	0.703946	FALSE	.	-0.543872	1.90552e-05	9.66999e-05	FALSE	.	0.232704	0.115845	0.154243
BCLAF1	FALSE	.	0.121483	0.0487616	0.206526	FALSE	.	0.104427	0.18199	0.286573	FALSE	.	-0.523126	5.35963e-06	1.32545e-05
BCLAF3	FALSE	.	0.0620794	0.384069	0.675552	FALSE	.	0.284809	0.0854479	0.155798	FALSE	.	1.00645	1.99472e-06	5.12859e-06
BCOR	FALSE	.	0.101345	0.151649	0.417525	FALSE	.	0.325204	0.0826946	0.151797	FALSE	.	0.852253	0.000712138	0.001388
BCORL1	FALSE	.	0.783476	0.000110725	0.00205593	FALSE	.	0.909141	4.35559e-05	0.000204475	TRUE	+	2.88781	4.97974e-22	3.82882e-21
BCORP1	FALSE	.	0.0972815	0.0986948	0.323197	FALSE	.	0.0776273	0.704186	0.79128	FALSE	.	-0.843022	0.0748618	0.103954
BCR	FALSE	.	-0.0140177	0.831926	0.93532	FALSE	.	-0.380417	0.0513791	0.10256	FALSE	.	0.333031	0.228944	0.282661
BCS1L	FALSE	.	0.0596931	0.406433	0.695882	FALSE	.	0.00181028	0.987521	0.994093	FALSE	.	-0.275825	0.1166	0.155151
BCYRN1	FALSE	.	0.367693	0.00359167	0.0327004	FALSE	.	0.473175	0.0215051	0.0490837	FALSE	.	4.11803	2.03919e-10	7.4445e-10
BDH1	FALSE	.	-0.0346606	0.609216	0.832424	FALSE	.	-0.538515	0.00652902	0.0176617	FALSE	.	-1.52752	0.000129094	0.000277093
BDH2	FALSE	.	-0.100606	0.16673	0.440607	FALSE	.	0.152759	0.191298	0.297814	FALSE	.	-0.943306	2.28299e-07	6.47838e-07
BDKRB1	FALSE	.	-0.106839	0.130692	0.380384	FALSE	.	-0.54112	6.61392e-06	3.66151e-05	TRUE	-	-3.25878	3.75357e-23	3.08149e-22
BDKRB2	FALSE	.	-0.0225063	0.750646	0.903851	FALSE	.	-0.360068	0.00532854	0.0148033	FALSE	.	-1.09408	4.41848e-08	1.33377e-07
BDNF	TRUE	-	-0.329904	3.10423e-11	2.90314e-09	TRUE	-	-0.850211	3.74963e-47	6.15651e-45	TRUE	-	-1.76538	5.22798e-94	3.76734e-92
BDNF-AS	FALSE	.	-0.116495	0.0846543	0.293224	FALSE	.	-0.514623	0.0163489	0.0388392	FALSE	.	0.0729945	0.819415	0.848593
BDP1	FALSE	.	-0.0681315	0.286562	0.586516	TRUE	+	0.988555	1.84346e-29	1.29251e-27	TRUE	+	2.18926	6.30717e-134	1.04885e-131
BECN1	FALSE	.	-0.00990622	0.850168	0.942256	FALSE	.	0.0757198	0.218169	0.330129	FALSE	.	-0.51795	3.34662e-09	1.10625e-08
BEGAIN	FALSE	.	0.0196672	0.646825	0.85227	FALSE	.	0.559483	0.0132733	0.0324539	FALSE	.	3.97664	1.78981e-10	6.56364e-10
BEND6	FALSE	.	0.0502411	0.481476	0.750478	FALSE	.	0.151737	0.188424	0.294418	FALSE	.	-0.062498	0.712371	0.755471
BEND7	FALSE	.	0.198141	0.0164111	0.0988785	FALSE	.	0.330299	0.0796864	0.147343	TRUE	+	2.08332	6.22571e-15	3.18179e-14
BEST1	FALSE	.	-0.182538	0.0115379	0.077852	FALSE	.	-0.168489	0.100883	0.178564	FALSE	.	-0.51933	0.000646023	0.00126829
BET1	FALSE	.	-0.0219319	0.732176	0.894749	FALSE	.	0.216285	0.0180107	0.0422989	FALSE	.	0.219209	0.0720732	0.100382
BET1L	FALSE	.	-0.255741	0.000236084	0.00383003	FALSE	.	-0.486002	4.45742e-07	3.05104e-06	FALSE	.	0.514632	7.52503e-07	2.02505e-06
BEX1	FALSE	.	0.178298	0.00201979	0.0211438	FALSE	.	0.00202188	0.976343	0.986458	FALSE	.	-1.00727	2.98597e-17	1.78073e-16
BEX3	FALSE	.	-0.00652337	0.877862	0.953531	FALSE	.	-0.568996	5.88488e-31	4.43795e-29	FALSE	.	-1.17545	3.57716e-81	1.92528e-79
BEX4	FALSE	.	0.0251066	0.712868	0.886187	FALSE	.	0.0580979	0.570963	0.682829	FALSE	.	-0.120363	0.447519	0.509056
BFAR	FALSE	.	-0.100951	0.0945975	0.315383	FALSE	.	-0.372101	7.09366e-06	3.89881e-05	FALSE	.	-0.27003	0.0104166	0.0170211
BFSP1	FALSE	.	0.0112232	0.857196	0.945284	FALSE	.	-0.134936	0.494688	0.615802	FALSE	.	-1.1212	0.0110739	0.0180294
BGN	FALSE	.	0.159289	0.0119993	0.0798638	FALSE	.	0.513352	3.82452e-10	4.22555e-09	FALSE	.	-0.809941	1.09131e-17	6.6897e-17
BHLHB9	FALSE	.	-0.0231787	0.702625	0.880722	FALSE	.	0.189564	0.342062	0.465522	FALSE	.	1.49987	3.54694e-06	8.89718e-06
BHLHE40	TRUE	+	0.780692	1.86665e-07	8.54025e-06	TRUE	+	1.31202	1.948e-17	5.03336e-16	TRUE	+	3.12593	1.40669e-92	9.80976e-91
BHLHE41	FALSE	.	-0.205535	0.0117693	0.0789174	FALSE	.	-1.10446	8.39721e-09	7.50656e-08	FALSE	.	-0.382207	0.0892439	0.121825
BHMT2	FALSE	.	-0.167015	0.0173682	0.102588	FALSE	.	0.0608234	0.524407	0.643163	FALSE	.	-0.578751	0.000152119	0.000323572
BICC1	FALSE	.	-0.188527	0.00601901	0.0481181	FALSE	.	-0.273121	0.00356786	0.0104561	FALSE	.	-1.41891	3.79973e-27	3.73948e-26
BICD1	FALSE	.	0.0763235	0.287801	0.587661	FALSE	.	0.565454	9.65962e-06	5.1732e-05	FALSE	.	0.617161	0.000166883	0.000353457
BICD2	FALSE	.	0.0605633	0.376175	0.671236	FALSE	.	0.627284	9.50605e-10	9.74728e-09	FALSE	.	1.1144	7.6173e-20	5.26113e-19
BICRA	FALSE	.	-0.0435549	0.448722	0.724828	FALSE	.	0.559389	0.0111725	0.0279926	TRUE	+	2.27244	8.77473e-14	4.1615e-13
BICRAL	FALSE	.	-0.0295473	0.601368	0.827923	FALSE	.	-0.127112	0.528618	0.647134	FALSE	.	1.04132	0.00323475	0.00573979
BID	FALSE	.	0.0937548	0.110612	0.344148	FALSE	.	0.47932	1.84406e-10	2.12239e-09	FALSE	.	0.35334	7.59473e-05	0.000167365
BIN1	FALSE	.	0.0900275	0.186054	0.46869	FALSE	.	-0.117269	0.227918	0.341496	FALSE	.	-0.00674115	0.959134	0.96621
BIN3	FALSE	.	-0.173068	0.0150523	0.0930725	FALSE	.	-0.581188	2.44151e-07	1.73727e-06	FALSE	.	-0.172523	0.206216	0.258088
BIRC2	FALSE	.	-0.0453535	0.465002	0.734998	FALSE	.	-0.394223	1.34632e-05	7.00485e-05	FALSE	.	-0.569964	1.2294e-05	2.93514e-05
BIRC3	FALSE	.	-0.348061	0.00325665	0.0305918	FALSE	.	-0.427706	0.0507982	0.101573	FALSE	.	-0.0440182	0.899111	0.915917
BIRC5	FALSE	.	0.0714384	0.190296	0.474365	FALSE	.	-0.518319	3.3144e-15	6.79164e-14	FALSE	.	-1.45195	2.20046e-62	7.35623e-61
BIRC6	FALSE	.	0.0193673	0.787164	0.91937	FALSE	.	0.144757	0.258411	0.376951	FALSE	.	1.11323	3.50106e-12	1.47826e-11
BIVM	FALSE	.	-0.0281086	0.691953	0.875456	FALSE	.	-0.0788738	0.594417	0.703312	FALSE	.	0.203367	0.37597	0.437703
BLCAP	TRUE	-	-0.443709	1.38935e-10	1.13277e-08	TRUE	-	-1.18669	5.10297e-39	5.80619e-37	FALSE	.	-0.770999	4.264e-12	1.7876e-11
BLM	FALSE	.	0.00200114	0.976918	0.990264	FALSE	.	0.100452	0.541635	0.659428	FALSE	.	-0.783298	0.0190218	0.0296909
BLMH	FALSE	.	-0.075367	0.292932	0.59309	FALSE	.	-0.262843	0.0361201	0.0762678	FALSE	.	-0.359746	0.0453832	0.0658683
BLOC1S1	TRUE	+	0.325389	1.30077e-10	1.07431e-08	FALSE	.	-0.175438	0.00175133	0.00559934	FALSE	.	-1.45768	4.17535e-57	1.22531e-55
BLOC1S2	FALSE	.	0.151439	0.010443	0.0721088	FALSE	.	0.141789	0.0549946	0.108476	FALSE	.	0.0670674	0.464974	0.525638
BLOC1S3	FALSE	.	-0.18955	0.0186195	0.107646	FALSE	.	-0.0938257	0.539818	0.657833	FALSE	.	1.47515	1.07647e-13	5.07558e-13
BLOC1S4	FALSE	.	-0.261445	0.000318642	0.0048854	FALSE	.	-0.40921	6.58913e-05	0.000298316	FALSE	.	0.507867	1.70945e-05	4.01472e-05
BLOC1S5	FALSE	.	0.0391222	0.574098	0.810698	FALSE	.	-0.158784	0.141215	0.234804	FALSE	.	-0.0412267	0.787549	0.821142
BLOC1S6	FALSE	.	0.0267879	0.667866	0.863515	FALSE	.	0.635134	8.50504e-13	1.31646e-11	FALSE	.	0.297486	0.00914857	0.0150994
BLVRA	FALSE	.	0.0360945	0.540803	0.789536	FALSE	.	0.14812	0.0408109	0.084481	FALSE	.	-0.720194	2.84566e-12	1.20703e-11
BLVRB	FALSE	.	0.0515791	0.365359	0.660857	FALSE	.	-0.0693644	0.311527	0.433983	FALSE	.	-1.2173	1.14441e-26	1.10447e-25
BLZF1	FALSE	.	-0.0640249	0.367829	0.663511	FALSE	.	0.208171	0.0667112	0.127308	FALSE	.	0.473639	0.000864268	0.0016645
BMERB1	FALSE	.	0.0713434	0.248883	0.546443	FALSE	.	0.0670674	0.394514	0.520098	FALSE	.	0.060112	0.557154	0.612954
BMI1	FALSE	.	-0.0972316	0.18436	0.466549	FALSE	.	0.0816958	0.569789	0.681802	FALSE	.	0.408458	0.0487711	0.0703291
BMP1	FALSE	.	-0.110238	0.0901957	0.306095	FALSE	.	0.0302381	0.722816	0.805315	FALSE	.	0.900363	2.04033e-16	1.15417e-15
BMP2	FALSE	.	-0.178245	0.0243881	0.129247	FALSE	.	0.325446	0.0783139	0.145219	FALSE	.	-1.40113	0.000421571	0.000849231
BMP2K	FALSE	.	0.0164196	0.818679	0.929202	FALSE	.	0.332965	0.00888434	0.02312	FALSE	.	1.32175	5.5247e-21	4.05551e-20
BMP4	FALSE	.	-0.0133369	0.847055	0.941016	FALSE	.	-0.263109	0.136281	0.228502	FALSE	.	0.143738	0.516056	0.573932
BMP6	FALSE	.	-0.0408339	0.445945	0.723987	FALSE	.	-0.0926318	0.650376	0.749403	FALSE	.	-1.00947	0.0377264	0.0555385
BMPER	FALSE	.	0.0194069	0.751564	0.904109	FALSE	.	0.173877	0.376749	0.501629	FALSE	.	-0.565015	0.152529	0.197687
BMPR1A	FALSE	.	0.0167416	0.812999	0.928152	FALSE	.	-0.0489215	0.737584	0.815827	FALSE	.	0.224156	0.341175	0.402638
BMPR2	FALSE	.	0.086235	0.216108	0.508166	FALSE	.	0.123709	0.234719	0.349665	FALSE	.	0.0778204	0.601549	0.654699
BMS1	FALSE	.	0.0107643	0.865659	0.947671	FALSE	.	0.195619	0.0275899	0.0607483	FALSE	.	-0.641576	1.72375e-07	4.93897e-07
BMS1P23	FALSE	.	-0.00153841	0.980169	0.991314	FALSE	.	0.200813	0.295356	0.417035	FALSE	.	0.555749	0.0675723	0.0946318
BMT2	FALSE	.	0.0565	0.350323	0.649622	FALSE	.	0.227193	0.246865	0.363623	FALSE	.	0.964653	0.0032732	0.00580565
BNC1	FALSE	.	-0.0441135	0.439726	0.719076	FALSE	.	0.644812	0.0052255	0.0145482	FALSE	.	1.82442	3.80784e-09	1.25454e-08
BNC2	FALSE	.	0.0837941	0.242362	0.53967	FALSE	.	0.0252858	0.874369	0.915586	FALSE	.	0.0807189	0.749102	0.787981
BNC2-AS1	FALSE	.	0.0125727	0.792094	1	FALSE	.	-0.0350872	0.860612	0.906234	FALSE	.	-0.864212	0.0851588	0.116728
BNIP1	FALSE	.	-0.0861949	0.238138	0.53462	FALSE	.	-0.480739	0.000637724	0.00229075	FALSE	.	0.100957	0.552344	0.608085
BNIP2	FALSE	.	-0.00270277	0.964794	0.986628	FALSE	.	0.688674	4.90573e-17	1.20974e-15	FALSE	.	0.43592	9.7328e-06	2.3496e-05
BNIP3	FALSE	.	0.0419532	0.442742	0.721708	FALSE	.	0.00520062	0.937215	0.95744	FALSE	.	-0.826113	8.5871e-15	4.35091e-14
BNIP3L	FALSE	.	0.0192646	0.65914	0.859418	FALSE	.	0.0466343	0.342836	0.466331	FALSE	.	-0.4152	1.55905e-09	5.29245e-09
BOC	FALSE	.	0.135011	0.0717365	0.263633	FALSE	.	0.454605	0.00693103	0.0186095	FALSE	.	0.631204	0.00572456	0.00977402
BOD1	FALSE	.	0.00968749	0.868483	0.948094	FALSE	.	-0.117569	0.116151	0.200398	FALSE	.	-0.544439	5.54911e-07	1.51723e-06
BOD1L1	FALSE	.	0.030171	0.64414	0.851645	FALSE	.	0.587807	1.43222e-09	1.42792e-08	FALSE	.	0.630169	8.11253e-09	2.59821e-08
BOK	FALSE	.	-0.118573	0.079736	0.282388	TRUE	-	-0.87464	6.62386e-17	1.59699e-15	FALSE	.	-0.527575	2.16954e-05	5.04682e-05
BOLA1	FALSE	.	-0.101209	0.168546	0.443764	FALSE	.	-0.669852	0.000242718	0.000960139	FALSE	.	-0.259082	0.298934	0.358428
BOLA3	FALSE	.	0.155909	0.00673658	0.0522292	FALSE	.	0.180752	0.00789197	0.0208656	FALSE	.	-0.720703	4.6227e-15	2.3927e-14
BOLA3-AS1	FALSE	.	0.0295673	0.665157	0.862647	FALSE	.	-0.359916	0.0497848	0.0998853	FALSE	.	-0.270818	0.357352	0.418568
BOP1	FALSE	.	-0.0488369	0.468104	0.737863	FALSE	.	-0.542788	1.56075e-07	1.15353e-06	FALSE	.	-0.743873	1.95881e-08	6.08132e-08
BORA	FALSE	.	-0.259108	0.00588259	0.0473549	FALSE	.	-0.222262	0.213505	0.324358	FALSE	.	0.234918	0.395738	0.45766
BORCS5	FALSE	.	0.0946451	0.19547	0.481633	FALSE	.	-0.0347951	0.807998	0.868601	FALSE	.	0.574152	0.0121826	0.0196936
BORCS6	FALSE	.	-0.394461	0.000231652	0.00376522	FALSE	.	-0.50442	0.00174572	0.00558414	FALSE	.	1.37229	2.7409e-14	1.34159e-13
BORCS7	FALSE	.	-0.0774825	0.2867	0.586516	FALSE	.	0.118141	0.330376	0.453871	FALSE	.	-0.520199	0.00770719	0.0128993
BORCS8	FALSE	.	-0.0136719	0.839871	0.938527	FALSE	.	-0.702073	7.28441e-10	7.61984e-09	FALSE	.	-1.2621	7.15566e-13	3.1819e-12
BPGM	FALSE	.	-0.0984798	0.131224	0.381635	FALSE	.	0.0324848	0.710114	0.795964	FALSE	.	0.00498668	0.969914	0.976009
BPHL	FALSE	.	0.0885179	0.222877	0.516823	FALSE	.	-0.316179	0.0127379	0.0313575	FALSE	.	-0.87535	3.57697e-05	8.1584e-05
BPNT1	FALSE	.	-0.0163375	0.818623	0.929202	FALSE	.	0.438348	0.000622551	0.00224184	FALSE	.	-0.78817	0.000149704	0.000318853
BPNT2	FALSE	.	-0.0112853	0.853648	0.943151	FALSE	.	0.406072	8.27547e-07	5.43499e-06	FALSE	.	-0.254043	0.0208536	0.0322514
BPTF	FALSE	.	-0.0504549	0.42797	0.710527	FALSE	.	0.279639	0.0017286	0.00553757	FALSE	.	1.24106	5.51762e-37	8.35112e-36
BRAF	FALSE	.	0.085471	0.217747	0.510135	FALSE	.	0.554024	0.00407312	0.0117405	FALSE	.	1.26387	2.68105e-07	7.56492e-07
BRAP	FALSE	.	-0.0111758	0.873376	0.951068	FALSE	.	-0.143821	0.202986	0.312105	FALSE	.	0.82936	6.59155e-10	2.30829e-09
BRAT1	FALSE	.	-0.0508846	0.414373	0.701596	FALSE	.	-0.424902	1.34569e-06	8.52863e-06	FALSE	.	-0.340306	0.00230532	0.00418039
BRCA1	FALSE	.	0.000424803	0.995182	0.998678	FALSE	.	-0.417377	0.00123133	0.00412171	FALSE	.	-0.284418	0.102352	0.137676
BRCA2	FALSE	.	-0.0432641	0.536527	0.786429	FALSE	.	-0.0502523	0.63583	0.737122	FALSE	.	0.146009	0.332442	0.393727
BRCC3	FALSE	.	-0.0445419	0.534395	0.784732	FALSE	.	0.19827	0.105514	0.185121	FALSE	.	-0.671519	0.000150324	0.000320014
BRD1	FALSE	.	0.194624	0.0165295	0.0993655	TRUE	+	0.930971	3.00931e-07	2.10765e-06	TRUE	+	2.30566	3.76518e-29	4.07664e-28
BRD2	FALSE	.	0.125375	0.0162342	0.098084	TRUE	+	0.849986	9.00086e-42	1.1335e-39	TRUE	+	2.49796	0	0
BRD3	FALSE	.	-0.0382115	0.539529	0.788706	FALSE	.	-0.349149	0.00010052	0.000434906	FALSE	.	-0.320445	0.00523721	0.00899997
BRD3OS	FALSE	.	-0.207965	0.00629783	0.0498457	FALSE	.	-0.540707	2.21414e-05	0.000110929	FALSE	.	-1.15686	1.18754e-09	4.06428e-09
BRD4	FALSE	.	-0.0589709	0.260808	0.559678	FALSE	.	-0.198743	0.00177109	0.00565136	FALSE	.	0.284183	4.89798e-05	0.000110031
BRD7	FALSE	.	0.0302124	0.650171	0.85456	FALSE	.	0.740616	1.07044e-13	1.85377e-12	FALSE	.	0.547497	3.049e-06	7.69277e-06
BRD8	FALSE	.	-0.348015	1.67202e-05	0.000412139	FALSE	.	-0.634414	1.81038e-08	1.54185e-07	FALSE	.	-0.0485325	0.708135	0.751777
BRD9	FALSE	.	0.0553287	0.408696	0.697184	FALSE	.	0.199562	0.0380283	0.0796231	FALSE	.	0.590068	3.4358e-07	9.59228e-07
BRF1	FALSE	.	-0.0845614	0.244405	0.541849	FALSE	.	-0.35754	0.0267849	0.0592171	FALSE	.	0.274329	0.194929	0.245502
BRF2	FALSE	.	-0.02189	0.759622	0.906509	FALSE	.	0.465764	0.00284158	0.00855774	FALSE	.	1.2981	2.799e-13	1.27658e-12
BRI3	FALSE	.	0.175793	1.83251e-06	6.1498e-05	FALSE	.	-0.129878	0.00108837	0.00369562	FALSE	.	-0.560485	5.97609e-31	6.96459e-30
BRI3BP	FALSE	.	7.47609e-05	0.999139	0.999453	FALSE	.	0.396907	0.000286445	0.00111436	FALSE	.	0.185836	0.208046	0.260103
BRIP1	FALSE	.	-0.0534148	0.447499	0.724718	FALSE	.	-0.386485	0.030105	0.0655627	FALSE	.	-0.186306	0.477875	0.537739
BRIX1	FALSE	.	0.0499318	0.364799	0.660386	FALSE	.	0.458185	6.90141e-12	9.47282e-11	FALSE	.	0.640549	4.02803e-17	2.37489e-16
BRK1	FALSE	.	0.199077	5.86992e-06	0.000166651	FALSE	.	-0.0524469	0.274442	0.394523	FALSE	.	-0.576347	6.59238e-20	4.56539e-19
BRMS1	FALSE	.	0.040023	0.536401	0.786362	FALSE	.	-0.502348	1.49591e-07	1.1094e-06	FALSE	.	-0.827288	1.44594e-10	5.35406e-10
BRMS1L	FALSE	.	0.0670572	0.356302	0.653658	FALSE	.	0.70324	3.31023e-07	2.30225e-06	FALSE	.	0.727576	1.28547e-05	3.06166e-05
BROX	FALSE	.	0.104219	0.110208	0.343227	FALSE	.	0.202337	0.0208495	0.0478315	FALSE	.	0.293447	0.00824092	0.0137183
BRPF1	FALSE	.	0.11425	0.116524	0.355241	FALSE	.	0.630957	0.000573318	0.0020784	TRUE	+	2.13944	1.14315e-23	9.67243e-23
BRPF3	FALSE	.	0.0286955	0.680682	0.870226	FALSE	.	0.511009	0.00344229	0.0101431	TRUE	+	1.6106	3.08397e-13	1.40358e-12
BRSK1	FALSE	.	0.162122	0.0262464	0.136034	FALSE	.	0.437461	0.0474339	0.0958058	FALSE	.	3.84102	8.44661e-13	3.73164e-12
BRWD1	FALSE	.	0.0958675	0.178336	0.459533	FALSE	.	0.580818	5.60683e-07	3.77994e-06	TRUE	+	1.79102	1.53879e-45	3.26137e-44
BRWD3	FALSE	.	0.0663728	0.293526	0.593399	FALSE	.	0.646909	0.0036052	0.0105465	FALSE	.	1.89092	2.81313e-10	1.01302e-09
BSDC1	FALSE	.	-0.117417	0.101261	0.328139	FALSE	.	-0.437168	0.000318125	0.00122409	FALSE	.	0.333281	0.0178888	0.0280473
BSG	FALSE	.	0.0671747	0.212241	0.504108	FALSE	.	0.0472102	0.443675	0.568162	FALSE	.	-1.44178	9.38705e-75	4.36414e-73
BSG-AS1	FALSE	.	-0.0215815	0.619965	0.839261	FALSE	.	-0.0365692	0.850062	0.89871	FALSE	.	3.05324	1.36505e-10	5.07193e-10
BST1	FALSE	.	0.076544	0.287301	0.587206	FALSE	.	0.219204	0.164518	0.264958	FALSE	.	-1.06439	0.000534435	0.00106061
BTAF1	FALSE	.	0.16937	0.0297249	0.148147	FALSE	.	0.663796	4.61699e-06	2.63355e-05	FALSE	.	1.43968	3.57103e-15	1.86548e-14
BTBD1	FALSE	.	0.0629801	0.385419	0.676188	TRUE	+	1.00963	8.30563e-12	1.12691e-10	TRUE	+	1.85332	4.65708e-35	6.44685e-34
BTBD10	FALSE	.	-0.198738	0.00581591	0.0469667	FALSE	.	0.200813	0.0513205	0.102459	FALSE	.	0.208905	0.118777	0.157757
BTBD19	FALSE	.	-0.0796741	0.196801	0.483615	FALSE	.	-0.235247	0.259442	0.377962	FALSE	.	-0.737734	0.0654933	0.0919189
BTBD2	FALSE	.	0.178935	0.0153935	0.0948137	FALSE	.	-0.197637	0.0766491	0.142622	FALSE	.	-0.280422	0.0575348	0.0818293
BTBD3	FALSE	.	-0.0857877	0.230054	0.525392	FALSE	.	-0.0554364	0.727227	0.808133	FALSE	.	0.362587	0.125658	0.165993
BTBD6	FALSE	.	0.180632	0.00337394	0.0312938	FALSE	.	-0.065689	0.381864	0.50706	FALSE	.	-0.335691	0.00107326	0.00203646
BTBD7	FALSE	.	0.0152814	0.82974	0.934762	FALSE	.	0.0612039	0.590486	0.700282	FALSE	.	0.651517	8.95712e-06	2.17205e-05
BTBD8	FALSE	.	0.123287	0.0641131	0.245693	FALSE	.	0.0473733	0.8147	0.87284	FALSE	.	-0.150423	0.715316	0.758037
BTBD9	FALSE	.	-0.128217	0.0737444	0.268963	FALSE	.	-0.385836	0.0549403	0.108385	FALSE	.	0.145855	0.658648	0.707714
BTD	FALSE	.	-0.0239245	0.738159	0.898401	FALSE	.	-0.156796	0.210328	0.321045	FALSE	.	-1.36322	9.22834e-09	2.93816e-08
BTF3	TRUE	+	0.312485	7.00318e-11	6.18566e-09	FALSE	.	0.158354	0.00211561	0.00661402	FALSE	.	-0.377634	1.69026e-10	6.21264e-10
BTF3L4	FALSE	.	0.0643428	0.299615	0.599276	FALSE	.	-0.166788	0.0424601	0.0872959	FALSE	.	-0.984464	6.73405e-16	3.68088e-15
BTG1	FALSE	.	0.104475	0.034696	0.165188	FALSE	.	0.177278	0.00174705	0.00558702	FALSE	.	0.245118	0.000343862	0.000701295
BTG2	FALSE	.	-0.17511	0.02641	0.136548	FALSE	.	-0.350338	0.0507168	0.101426	FALSE	.	-0.0964846	0.676761	0.723921
BTG3	FALSE	.	0.0337279	0.62869	0.842863	FALSE	.	0.717361	1.44296e-10	1.68618e-09	FALSE	.	0.0412133	0.757015	0.795016
BTN2A1	FALSE	.	-0.058905	0.409428	0.69767	FALSE	.	0.520576	2.30993e-05	0.000114974	FALSE	.	0.668351	1.4083e-05	3.33951e-05
BTN2A2	FALSE	.	0.206709	0.0132679	0.0856943	FALSE	.	0.270618	0.13399	0.225332	FALSE	.	0.484299	0.0805976	0.111074
BTN2A3P	FALSE	.	-0.0187301	0.666635	1	FALSE	.	0.398306	0.0609687	0.118228	FALSE	.	1.75958	0.000132113	0.000283115
BTN3A1	FALSE	.	-0.0439726	0.445404	0.723987	FALSE	.	0.0933573	0.646147	0.745656	FALSE	.	-1.21173	0.0128984	0.0207574
BTN3A2	FALSE	.	-0.056107	0.434503	0.715759	FALSE	.	-0.282563	0.0856243	0.156069	FALSE	.	-0.756434	0.00642211	0.0108834
BTN3A3	FALSE	.	-0.0359193	0.494319	0.758898	FALSE	.	-0.410522	0.0610285	0.118308	FALSE	.	-1.80298	0.00137098	0.00256608
BTRC	FALSE	.	-0.0881901	0.229252	0.524151	FALSE	.	-0.176404	0.207315	0.317445	FALSE	.	-0.180945	0.381246	0.443114
BUB1	FALSE	.	-0.0744912	0.284738	0.584808	FALSE	.	-0.154789	0.130631	0.220655	FALSE	.	-0.707462	8.632e-06	2.09516e-05
BUB1B	FALSE	.	-0.0124891	0.861936	0.94647	FALSE	.	0.0537333	0.674891	0.768098	FALSE	.	-0.498176	0.0176242	0.0276737
BUB3	FALSE	.	-0.0795014	0.130411	0.379912	FALSE	.	-0.113569	0.0605128	0.117502	FALSE	.	-0.372986	6.31604e-07	1.71464e-06
BUD13	FALSE	.	0.0780628	0.2771	0.577035	FALSE	.	-0.0260857	0.862535	0.907596	FALSE	.	0.301765	0.18684	0.236347
BUD23	FALSE	.	0.0444929	0.41653	0.70288	FALSE	.	-0.0303923	0.638126	0.738766	FALSE	.	-0.758611	5.71379e-15	2.93403e-14
BUD31	TRUE	+	0.298341	3.42354e-09	2.19919e-07	FALSE	.	-0.200379	0.000526741	0.00192569	FALSE	.	-0.632977	9.66536e-15	4.88199e-14
BVES	FALSE	.	0.0113975	0.871557	0.950108	FALSE	.	0.23879	0.141342	0.234954	FALSE	.	0.929262	0.000102349	0.000222225
BYSL	FALSE	.	-0.0262152	0.71397	0.886988	FALSE	.	0.149036	0.222023	0.334596	FALSE	.	0.300826	0.0692907	0.0968398
BZW1	FALSE	.	0.0467611	0.447841	0.724772	FALSE	.	0.592426	4.49879e-12	6.3497e-11	FALSE	.	0.286426	0.00596225	0.0101478
BZW1P2	FALSE	.	0.204191	0.0150611	0.0930814	FALSE	.	0.53137	0.0144788	0.0349728	FALSE	.	0.788708	0.0344845	0.0511724
BZW2	FALSE	.	0.198311	0.00270375	0.0265925	FALSE	.	0.189474	0.0277755	0.0611051	FALSE	.	-0.636641	7.8096e-07	2.0951e-06
C10orf143	FALSE	.	0.0430822	0.481565	0.750525	FALSE	.	0.0236384	0.901694	0.933157	FALSE	.	-1.20188	0.00652561	0.0110501
C10orf88	FALSE	.	-0.00364825	0.958855	0.984729	FALSE	.	0.513658	0.00169595	0.00544239	FALSE	.	0.978319	1.20263e-06	3.17446e-06
C11orf1	FALSE	.	0.131855	0.0750874	0.271781	FALSE	.	0.239499	0.0447993	0.0913379	FALSE	.	0.149444	0.401899	0.464123
C11orf24	FALSE	.	-0.181288	0.00159531	0.0176595	FALSE	.	-0.685123	9.72328e-20	3.06863e-18	FALSE	.	-0.956671	2.44105e-21	1.82811e-20
C11orf49	FALSE	.	-0.0232954	0.726832	0.893045	TRUE	-	-0.876553	8.35584e-16	1.80639e-14	TRUE	-	-1.79252	1.31252e-21	9.94431e-21
C11orf54	FALSE	.	-0.0329862	0.646945	0.85234	FALSE	.	0.172095	0.197666	0.305775	FALSE	.	-0.33307	0.136933	0.179446
C11orf58	FALSE	.	0.148495	6.3745e-05	0.00128899	FALSE	.	0.304553	5.25566e-14	9.44199e-13	FALSE	.	0.00486544	0.922288	0.935486
C11orf68	FALSE	.	-0.195772	0.00187402	0.0199256	TRUE	-	-1.22935	9.97404e-41	1.23213e-38	FALSE	.	-0.774106	1.89521e-11	7.53842e-11
C11orf71	FALSE	.	-0.0861998	0.159997	0.430962	FALSE	.	-0.547335	0.0149909	0.0360086	FALSE	.	-0.252375	0.506839	0.565038
C11orf80	FALSE	.	0.012609	0.793951	0.921649	FALSE	.	0.280244	0.186037	0.291647	FALSE	.	1.96423	4.38054e-07	1.20919e-06
C11orf95	FALSE	.	0.111991	0.120131	0.36079	FALSE	.	1.13148	7.44648e-09	6.69358e-08	TRUE	+	2.26952	9.61316e-26	8.95135e-25
C11orf96	FALSE	.	0.396312	0.00177545	0.0191697	FALSE	.	0.305968	0.11747	0.202459	TRUE	+	3.66155	8.50871e-34	1.12389e-32
C12orf29	FALSE	.	0.0250258	0.718593	0.888805	FALSE	.	0.697003	4.24407e-10	4.66129e-09	FALSE	.	1.12859	1.41367e-17	8.61379e-17
C12orf4	FALSE	.	0.0885843	0.223692	0.517487	FALSE	.	0.346631	0.0243187	0.054461	FALSE	.	0.668961	0.000839385	0.00161922
C12orf43	FALSE	.	-0.244804	0.00169653	0.0184903	FALSE	.	-0.570079	7.19193e-06	3.94613e-05	FALSE	.	-0.599988	0.000246687	0.000512292
C12orf45	FALSE	.	0.20646	0.0056194	0.0455823	FALSE	.	0.127487	0.220719	0.332939	FALSE	.	-0.516127	0.000755814	0.00146723
C12orf57	FALSE	.	0.225377	2.58397e-06	8.27848e-05	FALSE	.	-0.0307441	0.560485	0.674715	FALSE	.	-0.886058	9.91978e-30	1.09599e-28
C12orf60	FALSE	.	-0.00399612	0.931904	1	FALSE	.	-0.363199	0.088118	0.15988	FALSE	.	-0.203044	0.678087	0.7251
C12orf65	FALSE	.	-0.110876	0.115786	0.354138	FALSE	.	0.0667537	0.516262	0.635757	FALSE	.	0.708129	5.2013e-08	1.56063e-07
C12orf66	FALSE	.	-0.0345672	0.596224	0.824476	FALSE	.	-0.246241	0.189387	0.295435	FALSE	.	0.481192	0.100972	0.136088
C12orf73	FALSE	.	-0.00936521	0.894256	0.959806	FALSE	.	0.127117	0.437777	0.562202	FALSE	.	0.979289	3.74916e-05	8.52566e-05
C12orf75	FALSE	.	-0.0239492	0.567664	0.8076	FALSE	.	-0.0672488	0.135506	0.227468	FALSE	.	-0.877085	7.59766e-71	3.15863e-69
C12orf76	FALSE	.	-0.0723025	0.317564	0.618166	FALSE	.	-0.173161	0.262808	0.382033	FALSE	.	-0.769039	0.00662696	0.0112071
C14orf119	FALSE	.	-0.0886466	0.0977347	0.32153	FALSE	.	-0.672743	2.72772e-21	1.00515e-19	FALSE	.	-0.439794	4.43125e-07	1.22293e-06
C14orf132	FALSE	.	-0.0338537	0.638216	0.848169	FALSE	.	-0.481052	0.00124995	0.00417539	FALSE	.	-0.289398	0.17119	0.21879
C14orf28	FALSE	.	-0.0306361	0.667276	0.863515	FALSE	.	0.0731132	0.624797	0.728799	FALSE	.	0.729227	0.000970557	0.00185461
C14orf93	FALSE	.	0.050961	0.378133	0.672373	FALSE	.	-0.401885	0.0640453	0.123071	FALSE	.	-0.778718	0.0831175	0.114135
C15orf39	FALSE	.	0.0544869	0.417528	0.703712	FALSE	.	0.20136	0.258972	0.377472	TRUE	+	2.47475	2.97369e-28	3.10562e-27
C15orf40	FALSE	.	0.0759352	0.279236	0.578532	FALSE	.	-0.0499924	0.630966	0.733751	FALSE	.	-0.280902	0.0815866	0.112294
C15orf48	FALSE	.	0.149699	0.0458208	0.198028	FALSE	.	0.150163	0.210954	0.321688	FALSE	.	0.472946	0.00339226	0.00600287
C15orf61	FALSE	.	0.0744722	0.301706	0.602228	FALSE	.	-0.363443	0.00676833	0.0182217	FALSE	.	0.0545615	0.745696	0.784661
C15orf65	FALSE	.	-0.0216101	0.69629	0.877625	FALSE	.	-0.180916	0.376807	0.501649	FALSE	.	-0.403635	0.366721	0.428111
C16orf70	FALSE	.	-0.0856536	0.24038	0.537233	FALSE	.	-0.594854	0.00042058	0.00157034	FALSE	.	0.568441	0.00413999	0.00721578
C16orf72	FALSE	.	0.0470066	0.495831	0.759359	FALSE	.	0.0819392	0.41501	0.540234	FALSE	.	1.49399	1.75423e-34	2.38014e-33
C16orf74	FALSE	.	0.079497	0.275962	0.57597	FALSE	.	-0.291613	0.0314154	0.0678018	FALSE	.	-1.14783	6.34374e-07	1.72144e-06
C16orf86	FALSE	.	0.0528626	0.333093	0.633723	FALSE	.	-0.563389	0.0139753	0.03394	FALSE	.	-0.282764	0.520843	0.578214
C16orf87	FALSE	.	-0.120449	0.0907711	0.307543	FALSE	.	-0.113053	0.289161	0.410317	FALSE	.	0.684965	7.45803e-07	2.00827e-06
C16orf91	FALSE	.	-0.05543	0.443249	0.722317	FALSE	.	0.0335302	0.786927	0.852022	FALSE	.	0.852682	9.41916e-08	2.76541e-07
C16orf95	FALSE	.	0.168902	0.0283796	0.14358	FALSE	.	0.198083	0.296785	0.418525	FALSE	.	-0.645839	0.0605638	0.0856397
C16orf95-DT	FALSE	.	-0.0286623	0.571475	0.80897	FALSE	.	-0.261998	0.213332	0.324134	FALSE	.	-0.74496	0.104575	0.140404
C17orf100	FALSE	.	0.0330463	0.524235	0.778396	FALSE	.	-0.568321	0.0132017	0.0323093	FALSE	.	0.947497	0.0225196	0.034601
C17orf107	FALSE	.	0.224619	0.0110545	0.0752687	FALSE	.	0.715576	0.00268161	0.00815932	FALSE	.	1.6859	2.55511e-05	5.90772e-05
C17orf58	FALSE	.	-0.0678847	0.340983	0.641374	FALSE	.	-0.227757	0.171978	0.274415	FALSE	.	0.291966	0.234126	0.288482
C17orf67	FALSE	.	-0.0717856	0.313602	0.614119	FALSE	.	-0.283071	0.107979	0.188582	FALSE	.	1.22117	2.40208e-08	7.40432e-08
C17orf75	FALSE	.	0.0841702	0.247054	0.545155	FALSE	.	0.241912	0.0639651	0.122954	FALSE	.	0.438061	0.0152677	0.0242277
C17orf80	FALSE	.	-0.0194458	0.786547	0.918903	FALSE	.	-0.196871	0.175183	0.278536	FALSE	.	1.06446	9.74539e-09	3.09292e-08
C17orf97	FALSE	.	-0.117843	0.114419	0.351604	FALSE	.	-0.713428	1.65801e-05	8.51727e-05	FALSE	.	-0.418414	0.0787896	0.108825
C18orf21	FALSE	.	0.0938624	0.201974	0.491187	FALSE	.	0.146895	0.276881	0.397105	FALSE	.	0.350657	0.0682535	0.0955342
C18orf25	FALSE	.	-0.126988	0.0906362	0.307168	FALSE	.	0.0267759	0.853378	0.901031	FALSE	.	1.09203	2.52941e-08	7.78386e-08
C18orf32	FALSE	.	0.0166628	0.773508	0.913021	FALSE	.	-0.129074	0.519739	0.638705	FALSE	.	0.020041	0.962134	0.968932
C18orf54	FALSE	.	-0.0478431	0.492599	0.758427	FALSE	.	-0.311423	0.0722093	0.135782	FALSE	.	0.314517	0.206346	0.258226
C19orf12	FALSE	.	0.0659016	0.337575	0.638335	FALSE	.	-0.013358	0.892852	0.927385	FALSE	.	0.872021	7.20785e-13	3.20401e-12
C19orf25	FALSE	.	-0.150787	0.0235589	0.12638	FALSE	.	-0.403328	2.49781e-05	0.000123519	FALSE	.	0.622315	1.52811e-08	4.78771e-08
C19orf44	FALSE	.	0.061815	0.277455	0.577193	FALSE	.	-0.189269	0.357261	0.480908	FALSE	.	1.63572	5.70607e-06	1.40763e-05
C19orf47	FALSE	.	-0.0234742	0.742595	0.900216	FALSE	.	-0.157615	0.274053	0.394182	FALSE	.	0.888671	4.57207e-06	1.13653e-05
C19orf48	FALSE	.	0.0373397	0.56858	0.807768	FALSE	.	-0.0490285	0.5785	0.689933	FALSE	.	0.435982	5.6746e-05	0.000126731
C19orf53	FALSE	.	0.115051	0.0138783	0.0883035	FALSE	.	-0.510854	2.34497e-20	7.921e-19	FALSE	.	-1.01452	5.62242e-49	1.32357e-47
C19orf54	FALSE	.	-0.0923011	0.179272	0.460551	FALSE	.	-0.81421	0.00023936	0.0009483	FALSE	.	0.316016	0.26378	0.321207
C19orf81	FALSE	.	-0.01028	0.85177	0.942541	FALSE	.	-0.265912	0.206175	0.315998	FALSE	.	-0.644203	0.183341	0.232624
C1D	FALSE	.	0.0124016	0.86292	0.946979	FALSE	.	0.291494	0.0436724	0.0893776	FALSE	.	-0.705021	0.00332158	0.00588742
C1GALT1	FALSE	.	-0.0678956	0.318079	0.618647	FALSE	.	0.105016	0.282872	0.403467	FALSE	.	0.185632	0.18565	0.234979
C1GALT1C1	FALSE	.	-0.00723454	0.908686	0.966433	FALSE	.	0.0271702	0.742614	0.820202	FALSE	.	-1.4536	1.36653e-21	1.03475e-20
C1orf109	FALSE	.	-0.00698368	0.92214	0.970677	FALSE	.	0.573815	1.45067e-05	7.50563e-05	FALSE	.	1.15402	4.0775e-14	1.97569e-13
C1orf112	FALSE	.	-0.100858	0.15763	0.4273	FALSE	.	-0.138714	0.396645	0.522164	FALSE	.	-1.1314	0.000231919	0.000483424
C1orf115	FALSE	.	-0.0354877	0.50475	0.765643	FALSE	.	-0.150727	0.465461	0.589311	FALSE	.	-0.646568	0.159404	0.20545
C1orf122	FALSE	.	0.237976	1.16214e-05	0.000301045	FALSE	.	0.0312794	0.604863	0.712013	FALSE	.	-0.515106	1.67178e-10	6.15343e-10
C1orf131	FALSE	.	-0.0332311	0.632675	0.845442	FALSE	.	-0.162724	0.128613	0.218185	FALSE	.	0.16973	0.226144	0.279549
C1orf159	FALSE	.	-0.23865	0.00546745	0.0447057	FALSE	.	-0.360646	0.0241747	0.054204	FALSE	.	-0.557052	0.0230486	0.035351
C1orf174	FALSE	.	-0.0779238	0.251902	0.549656	FALSE	.	-0.119288	0.211233	0.321962	FALSE	.	0.232751	0.061037	0.0862336
C1orf198	TRUE	-	-0.443773	8.70947e-12	8.65435e-10	TRUE	-	-1.19006	2.81306e-51	5.88519e-49	TRUE	-	-1.63555	1.17753e-43	2.30026e-42
C1orf21	FALSE	.	0.0771476	0.288931	0.588926	FALSE	.	-0.237269	0.0712826	0.134371	FALSE	.	-0.770656	0.000303505	0.000624189
C1orf216	FALSE	.	-0.0889262	0.221868	0.515516	FALSE	.	-0.500459	0.00045973	0.00170424	FALSE	.	0.134325	0.446282	0.507961
C1orf35	FALSE	.	-0.266353	0.000316407	0.00486649	FALSE	.	-0.333764	0.00120358	0.00404028	FALSE	.	0.359702	0.00393554	0.0068872
C1orf43	FALSE	.	0.0697136	0.153051	0.420371	FALSE	.	-0.052314	0.352345	0.475723	FALSE	.	-0.546835	9.09228e-12	3.72038e-11
C1orf50	FALSE	.	-0.0457712	0.439305	0.718687	FALSE	.	0.0917112	0.643957	0.743724	FALSE	.	0.0119086	0.974319	0.979378
C1orf52	FALSE	.	-0.0983366	0.163301	0.435798	FALSE	.	-0.103071	0.320224	0.443226	FALSE	.	0.96496	1.77619e-14	8.8002e-14
C1orf53	FALSE	.	0.105733	0.141875	0.40109	FALSE	.	-0.0160395	0.878905	0.918267	FALSE	.	-0.947081	3.82026e-07	1.05995e-06
C1orf54	FALSE	.	0.0683872	0.345683	0.645821	FALSE	.	0.0874555	0.525816	0.644342	FALSE	.	-0.270826	0.217533	0.270193
C1orf56	FALSE	.	-0.233865	0.00337226	0.0312938	FALSE	.	-0.505331	0.000144439	0.000601064	FALSE	.	0.252055	0.102929	0.138394
C1orf74	FALSE	.	-0.130758	0.0601199	0.236008	FALSE	.	-0.297732	0.133135	0.224068	FALSE	.	0.634441	0.0482882	0.0697413
C1QBP	FALSE	.	0.0882809	0.103572	0.331125	FALSE	.	-0.084533	0.17969	0.283997	FALSE	.	-0.770188	2.18261e-20	1.55553e-19
C1QL1	FALSE	.	0.104368	0.0917013	0.309328	FALSE	.	-0.426042	0.0529468	0.105091	FALSE	.	-1.26092	0.0146999	0.0234154
C1QTNF1	FALSE	.	-0.00259283	0.971082	0.98878	FALSE	.	-0.46701	0.000693693	0.00246653	TRUE	-	-2.20786	5.21592e-13	2.34509e-12
C1QTNF2	FALSE	.	-0.0100319	0.886368	0.956508	FALSE	.	-0.362925	0.0245549	0.054933	TRUE	-	-2.69025	9.33679e-09	2.97123e-08
C1QTNF6	FALSE	.	0.0250448	0.702555	0.880722	FALSE	.	-0.346646	0.0699693	0.132357	FALSE	.	-0.998313	0.00377374	0.00662494
C1R	FALSE	.	-0.422875	3.42647e-06	0.000105269	FALSE	.	0.410142	0.000231428	0.00092025	TRUE	-	-1.62679	9.40428e-23	7.54845e-22
C1RL	FALSE	.	-0.145863	0.0528518	0.216776	FALSE	.	-0.360633	0.0478089	0.0965032	FALSE	.	-1.27109	0.000243038	0.00050512
C1RL-AS1	FALSE	.	-0.112884	0.0636781	0.244468	FALSE	.	0.345737	0.102821	0.181257	FALSE	.	2.51942	2.49366e-09	8.32139e-09
C1S	FALSE	.	-0.782154	2.83204e-05	0.000649021	FALSE	.	0.646807	0.000688483	0.00245002	FALSE	.	-0.978823	8.34123e-05	0.000182884
C20orf194	FALSE	.	0.0219174	0.751343	0.903928	FALSE	.	0.571578	0.00145347	0.00476207	FALSE	.	1.23556	6.88872e-09	2.22439e-08
C20orf27	FALSE	.	0.151681	0.00810927	0.0598965	FALSE	.	-0.599499	1.78348e-15	3.72521e-14	FALSE	.	-1.05159	8.11072e-24	6.92132e-23
C20orf96	FALSE	.	0.0382901	0.561041	0.803054	FALSE	.	0.07308	0.688296	0.778572	FALSE	.	-0.276849	0.391627	0.453513
C21orf58	FALSE	.	-0.067549	0.334878	0.635149	FALSE	.	-0.494929	0.00661795	0.0178687	FALSE	.	0.469302	0.0444528	0.0646699
C21orf91	FALSE	.	0.0375666	0.599521	0.826989	FALSE	.	0.111578	0.438097	0.562476	FALSE	.	0.619538	0.00434571	0.00756011
C22orf15	FALSE	.	0.0050261	0.918171	0.969733	FALSE	.	0.0250498	0.902256	0.933565	FALSE	.	-0.920587	0.0582019	0.0826513
C22orf39	FALSE	.	0.0299727	0.664587	0.862362	FALSE	.	-0.0428239	0.676085	0.768984	FALSE	.	-0.218428	0.137048	0.179578
C22orf46	FALSE	.	-0.0466486	0.516744	0.773049	FALSE	.	0.323739	0.0400495	0.083197	FALSE	.	0.45729	0.019509	0.0303455
C2CD2	FALSE	.	-0.036236	0.608722	0.831883	FALSE	.	0.0925471	0.549338	0.666216	FALSE	.	0.821061	0.000307858	0.00063254
C2CD2L	FALSE	.	0.00803662	0.906174	0.965988	FALSE	.	0.0107821	0.947218	0.964241	FALSE	.	1.34952	2.17198e-08	6.72862e-08
C2CD3	FALSE	.	0.0486747	0.470445	0.740073	FALSE	.	-0.0592317	0.72978	0.809819	FALSE	.	0.0559316	0.833569	0.860777
C2CD5	FALSE	.	0.0219825	0.71908	0.888879	FALSE	.	0.559005	0.0101018	0.0257123	FALSE	.	1.35084	1.64609e-05	3.87151e-05
C2orf27A	FALSE	.	0.0804926	0.237532	0.533919	FALSE	.	0.497928	0.014334	0.0346943	FALSE	.	0.122659	0.709684	0.752929
C2orf42	FALSE	.	-0.050936	0.476541	0.746168	FALSE	.	0.0123063	0.931184	0.952704	FALSE	.	1.0139	2.36119e-07	6.69444e-07
C2orf49	FALSE	.	0.00246882	0.972181	0.988946	FALSE	.	0.116922	0.293498	0.414926	FALSE	.	0.945998	6.77686e-12	2.79945e-11
C2orf49-DT	FALSE	.	0.0317048	0.444776	0.723786	FALSE	.	0.125013	0.521429	0.640479	FALSE	.	3.2679	3.10505e-09	1.03033e-08
C2orf68	FALSE	.	-0.211805	0.0096679	0.068163	FALSE	.	-0.605987	0.00020258	0.000816806	FALSE	.	0.205679	0.300397	0.360016
C2orf69	FALSE	.	-0.0513362	0.465556	0.735578	FALSE	.	-0.295845	0.0128399	0.0315669	FALSE	.	0.267826	0.0689435	0.0964112
C2orf76	FALSE	.	0.11932	0.108429	0.340268	FALSE	.	-0.129608	0.301092	0.423173	FALSE	.	-0.561797	0.0134908	0.0216357
C2orf81	FALSE	.	-0.0420089	0.460992	0.733561	FALSE	.	-0.79414	0.00140884	0.00463845	FALSE	.	-1.17054	0.0131686	0.021166
C3orf14	FALSE	.	0.100781	0.109528	0.341966	FALSE	.	0.0270871	0.7326	0.811976	FALSE	.	-1.09141	7.96571e-15	4.04554e-14
C3orf18	FALSE	.	-0.0564821	0.43286	0.71417	FALSE	.	-0.132858	0.374019	0.498756	FALSE	.	-0.456648	0.0525428	0.0753407
C3orf33	FALSE	.	-0.0192065	0.770833	0.912106	FALSE	.	0.0444432	0.796992	0.860192	FALSE	.	0.780097	0.00417912	0.0072781
C3orf38	FALSE	.	-0.113307	0.113903	0.350613	FALSE	.	-0.308241	0.0102382	0.0259983	FALSE	.	0.240086	0.0987868	0.133503
C3orf52	FALSE	.	-0.162399	0.0365642	0.171167	FALSE	.	0.736315	3.47039e-06	2.03778e-05	FALSE	.	1.42161	3.24279e-13	1.47328e-12
C3orf62	FALSE	.	-0.104035	0.0834254	0.290709	FALSE	.	-0.127987	0.533587	0.651832	FALSE	.	2.0707	2.57499e-07	7.27674e-07
C3orf70	FALSE	.	-0.0187191	0.76615	0.909255	FALSE	.	-0.432157	0.039521	0.082268	FALSE	.	-0.928097	0.0219465	0.0337724
C3orf80	FALSE	.	-0.0510624	0.351599	0.65017	FALSE	.	0.510875	0.0232305	0.0524678	FALSE	.	-0.00116361	0.998015	0.998477
C4orf3	FALSE	.	0.0638262	0.154871	0.423473	FALSE	.	-0.065142	0.189027	0.295054	FALSE	.	-1.01445	3.03282e-51	7.68335e-50
C4orf33	FALSE	.	0.0756909	0.259218	0.557772	FALSE	.	0.16203	0.369824	0.494128	FALSE	.	-0.321238	0.345776	0.40703
C4orf46	FALSE	.	-0.0524693	0.464246	0.734663	FALSE	.	-0.436014	0.00100145	0.00343374	FALSE	.	-0.483745	0.00889703	0.0147161
C4orf48	FALSE	.	0.253048	4.46764e-05	0.000953421	FALSE	.	-0.231811	0.00178696	0.0056964	FALSE	.	-1.1221	7.81347e-34	1.03522e-32
C5	FALSE	.	-0.0036112	0.940038	0.978104	FALSE	.	0.257593	0.220795	0.333015	FALSE	.	-0.0359223	0.934161	0.945754
C5orf15	FALSE	.	-0.209872	0.00134939	0.0154065	FALSE	.	-0.328459	0.000148364	0.000615818	TRUE	-	-1.51529	4.95735e-29	5.33625e-28
C5orf22	FALSE	.	-0.0223098	0.755357	0.905187	FALSE	.	0.185399	0.211194	0.321941	FALSE	.	0.720847	0.000242452	0.000504225
C5orf24	FALSE	.	0.0185321	0.777037	0.914705	FALSE	.	-0.125969	0.180623	0.285124	FALSE	.	0.091115	0.504589	0.562868
C5orf34	FALSE	.	-0.0513071	0.44411	0.72314	FALSE	.	0.101541	0.557877	0.673137	FALSE	.	0.322618	0.238301	0.292991
C5orf38	FALSE	.	0.0563959	0.433472	0.714679	FALSE	.	-0.0220325	0.856371	0.903092	FALSE	.	-0.546566	0.00766338	0.0128343
C5orf51	FALSE	.	0.0388367	0.589346	0.820569	FALSE	.	0.043203	0.734281	0.813283	FALSE	.	-0.0862826	0.647707	0.69727
C5orf63	FALSE	.	-0.021306	0.720314	0.889742	FALSE	.	-0.314386	0.128779	0.218324	FALSE	.	-0.731724	0.0556094	0.0793345
C5orf66	FALSE	.	0.0641216	0.245277	0.543318	FALSE	.	-0.562972	0.0140331	0.0340486	FALSE	.	-0.69677	0.124616	0.164787
C6orf120	FALSE	.	-0.211499	0.00557453	0.0452948	FALSE	.	-0.697303	7.08783e-08	5.5217e-07	FALSE	.	-1.02594	4.58266e-08	1.37948e-07
C6orf132	FALSE	.	0.00167509	0.97695	0.990264	FALSE	.	-0.221117	0.271157	0.391015	FALSE	.	0.0452186	0.904203	0.920525
C6orf136	FALSE	.	-0.254096	0.00303755	0.0290974	TRUE	-	-0.834381	3.04059e-07	2.12533e-06	FALSE	.	-0.138117	0.486907	0.546339
C6orf226	FALSE	.	0.0468229	0.516302	0.772661	FALSE	.	-0.547619	0.000146004	0.000606995	FALSE	.	-1.09901	3.54492e-06	8.89385e-06
C6orf47	FALSE	.	-0.152302	0.042784	0.190269	TRUE	-	-0.815935	3.24579e-08	2.67308e-07	FALSE	.	-0.109329	0.533482	0.590024
C6orf62	FALSE	.	-0.286176	0.00011387	0.0021101	FALSE	.	-0.238342	0.0138477	0.033668	FALSE	.	0.620743	1.27657e-08	4.01999e-08
C6orf89	FALSE	.	0.0217828	0.722034	0.891001	FALSE	.	-0.263611	0.00173503	0.00555544	FALSE	.	-0.924687	1.25369e-13	5.88123e-13
C7orf25	FALSE	.	-0.0199894	0.716566	0.888132	FALSE	.	-0.124518	0.544298	0.661638	FALSE	.	0.462394	0.235527	0.290015
C7orf26	FALSE	.	-0.0891055	0.224385	0.518224	FALSE	.	-0.245666	0.0850979	0.155334	FALSE	.	0.295168	0.107162	0.14361
C7orf31	FALSE	.	-0.00268144	0.95702	0.984087	FALSE	.	0.184827	0.369348	0.493542	FALSE	.	1.42701	0.000267125	0.000553054
C7orf50	FALSE	.	0.189465	0.000534564	0.00733455	FALSE	.	-0.0577919	0.351375	0.474808	FALSE	.	-0.450609	2.79547e-08	8.56604e-08
C8orf31	FALSE	.	-0.0195787	0.716337	0.88802	FALSE	.	-0.325197	0.129235	0.218896	FALSE	.	-0.30173	0.505529	0.56369
C8orf33	FALSE	.	-0.1366	0.0270356	0.138936	FALSE	.	0.114225	0.133475	0.224583	FALSE	.	0.170695	0.0765166	0.105979
C8orf34	FALSE	.	-0.023254	0.675823	0.86734	FALSE	.	-0.102802	0.61354	0.719071	FALSE	.	-1.2083	0.0134106	0.0215204
C8orf37	FALSE	.	-0.0144905	0.774887	0.913765	FALSE	.	-0.205292	0.324809	0.448058	FALSE	.	0.703445	0.105794	0.141879
C8orf44	FALSE	.	0.00685274	0.90514	0.965392	FALSE	.	-0.440629	0.0441788	0.090243	FALSE	.	0.307869	0.375984	0.437703
C8orf48	FALSE	.	-0.0489793	0.465763	0.735722	FALSE	.	-0.873097	5.30402e-05	0.0002444	FALSE	.	-0.0221439	0.937753	0.948576
C8orf58	FALSE	.	-0.137038	0.0704753	0.260953	FALSE	.	-0.431873	0.00627549	0.0170541	FALSE	.	0.333792	0.0777561	0.107512
C8orf76	FALSE	.	0.250664	0.00127533	0.0148136	FALSE	.	0.336835	0.00328952	0.00973719	FALSE	.	0.846796	1.5814e-09	5.3655e-09
C8orf82	FALSE	.	-0.0282718	0.669197	0.863938	TRUE	-	-0.820804	1.81056e-14	3.43344e-13	FALSE	.	-1.04527	5.492e-11	2.10324e-10
C8orf88	FALSE	.	0.19824	0.0106289	0.0731273	FALSE	.	0.356341	0.00258106	0.00789597	FALSE	.	-0.177912	0.26918	0.326831
C9orf116	FALSE	.	0.142593	0.0605474	0.237027	FALSE	.	-0.260845	0.1021	0.180231	FALSE	.	-0.948476	0.00150005	0.00279156
C9orf135	FALSE	.	0.00470463	0.928522	1	FALSE	.	0.122322	0.547922	0.665022	FALSE	.	-0.303784	0.531927	0.588685
C9orf16	FALSE	.	0.260696	7.07386e-05	0.00140872	FALSE	.	0.256639	0.00133802	0.00443195	FALSE	.	-0.511394	3.59713e-07	1.00168e-06
C9orf40	FALSE	.	0.0627297	0.347428	0.647092	FALSE	.	-0.169215	0.0697061	0.131955	FALSE	.	-0.609307	1.49572e-05	3.53582e-05
C9orf64	FALSE	.	0.0540573	0.455144	0.729642	FALSE	.	0.430582	0.00420553	0.0120632	FALSE	.	0.182591	0.381996	0.443865
C9orf72	FALSE	.	0.104917	0.107988	0.339723	FALSE	.	0.653725	0.00347757	0.0102285	FALSE	.	1.15715	0.00446767	0.00775771
C9orf78	FALSE	.	0.0988239	0.0618963	0.240588	FALSE	.	0.0728563	0.235045	0.350071	FALSE	.	-0.357708	2.00358e-05	4.68007e-05
C9orf85	FALSE	.	0.138531	0.0669113	0.252386	FALSE	.	0.333321	0.0213947	0.048892	FALSE	.	0.711938	0.000125801	0.000270295
CA11	FALSE	.	0.100209	0.120606	0.361325	FALSE	.	0.121356	0.532507	0.650758	FALSE	.	-0.0268919	0.937968	0.94872
CA12	FALSE	.	-0.208299	0.00532081	0.0438029	FALSE	.	-0.540364	5.24719e-06	2.95919e-05	TRUE	-	-1.95225	1.13887e-13	5.36489e-13
CA5B	FALSE	.	0.0110047	0.845905	0.940637	FALSE	.	0.110964	0.585664	0.69611	FALSE	.	0.259155	0.512984	0.570809
CA5BP1	FALSE	.	0.127724	0.06811	0.255242	FALSE	.	0.0777566	0.691528	0.780934	FALSE	.	0.280667	0.421207	0.483237
CAAP1	FALSE	.	0.0596948	0.401778	0.691972	FALSE	.	0.494652	2.97241e-05	0.000144618	FALSE	.	0.00851041	0.957907	0.965349
CAB39	FALSE	.	0.111992	0.109251	0.341416	TRUE	+	1.1514	4.8263e-27	2.77e-25	TRUE	+	1.68861	7.41365e-49	1.72644e-47
CAB39L	FALSE	.	0.111542	0.133423	0.385157	FALSE	.	-0.00888138	0.945045	0.963119	FALSE	.	0.203518	0.327396	0.388603
CABCOCO1	FALSE	.	0.0378242	0.569301	0.808141	FALSE	.	-0.202953	0.264255	0.383536	FALSE	.	-0.978299	0.00826982	0.0137611
CABIN1	FALSE	.	-0.0900874	0.19392	0.479509	FALSE	.	-0.570487	5.19092e-07	3.51417e-06	FALSE	.	-0.249211	0.0905473	0.123371
CABLES1	FALSE	.	-0.0969199	0.188436	0.472127	FALSE	.	-0.797625	2.85617e-06	1.70098e-05	FALSE	.	-0.684213	0.00451005	0.00782711
CABLES2	FALSE	.	-0.0347408	0.618649	0.837977	FALSE	.	-0.574431	0.00240236	0.0073964	FALSE	.	-1.48023	5.21462e-05	0.000116901
CABYR	FALSE	.	-0.0665702	0.340154	0.640761	FALSE	.	-0.847328	4.83564e-05	0.000224492	FALSE	.	-0.148029	0.572508	0.627833
CACFD1	FALSE	.	-0.0431946	0.544874	0.792663	FALSE	.	-0.986385	1.45566e-07	1.08265e-06	FALSE	.	-0.775047	0.00573603	0.00978975
CACHD1	FALSE	.	-0.0450224	0.405049	0.694877	FALSE	.	0.0696964	0.732279	0.811759	FALSE	.	0.307106	0.455556	0.516477
CACNA1A	FALSE	.	-0.0192549	0.776562	0.914528	FALSE	.	-0.27309	0.122448	0.209589	FALSE	.	1.11918	3.98491e-06	9.94387e-06
CACNA1C	FALSE	.	-0.0101003	0.873831	0.951482	FALSE	.	0.299838	0.121754	0.208622	FALSE	.	1.30442	6.85943e-06	1.6816e-05
CACNA2D1	FALSE	.	-0.00220104	0.975383	0.990156	FALSE	.	0.447067	0.00480651	0.0135357	FALSE	.	0.507327	0.012848	0.0206815
CACNB1	FALSE	.	0.0961603	0.137465	0.392902	FALSE	.	1.30037	1.88193e-07	1.36677e-06	TRUE	+	5.28615	4.27486e-50	1.04621e-48
CACNB3	FALSE	.	-0.0364967	0.603251	0.828213	FALSE	.	0.185409	0.10406	0.183019	FALSE	.	0.348575	0.01375	0.0220105
CACTIN	FALSE	.	-0.154082	0.0452037	0.196675	FALSE	.	-0.263211	0.104807	0.184109	FALSE	.	0.122138	0.570178	0.625595
CACUL1	FALSE	.	-0.0578924	0.365175	0.660799	FALSE	.	0.276249	0.00177881	0.0056732	FALSE	.	0.38626	0.000440637	0.000883385
CACYBP	FALSE	.	0.199407	2.74735e-05	0.000635936	FALSE	.	0.309395	3.50703e-09	3.30834e-08	FALSE	.	0.184889	0.00299642	0.0053491
CAD	FALSE	.	-0.0486287	0.497013	0.760162	FALSE	.	0.0573583	0.688854	0.778795	FALSE	.	0.762281	0.000229296	0.000478476
CADM1	FALSE	.	-0.173912	0.0273128	0.140021	FALSE	.	-0.0587675	0.702689	0.789894	FALSE	.	-2.54926	1.63632e-07	4.70302e-07
CALCOCO1	FALSE	.	-0.0229227	0.745816	0.901851	FALSE	.	-0.533405	7.59979e-05	0.000339219	FALSE	.	-0.29821	0.0870503	0.119132
CALCOCO2	FALSE	.	0.0606361	0.276533	0.576511	FALSE	.	-0.0100321	0.883616	0.921158	FALSE	.	-0.628613	1.62344e-09	5.49952e-09
CALD1	FALSE	.	-0.0431565	0.380617	0.674086	FALSE	.	0.124896	0.0246534	0.0551343	FALSE	.	-1.29102	4.54983e-95	3.37233e-93
CALHM2	FALSE	.	-0.0778228	0.258195	0.556514	FALSE	.	-0.317505	0.00325695	0.00964519	FALSE	.	0.306726	0.0166869	0.0263124
CALHM5	FALSE	.	-0.0926094	0.193255	0.478305	FALSE	.	-0.785458	9.75994e-05	0.00042425	FALSE	.	-1.57097	0.000211079	0.000442026
CALM1	FALSE	.	0.0849895	0.0500927	0.210302	FALSE	.	0.260159	6.17544e-08	4.86348e-07	FALSE	.	-0.0412639	0.416289	0.478313
CALM2	FALSE	.	0.0876649	0.0602368	0.236248	FALSE	.	0.0511184	0.313963	0.436673	FALSE	.	-0.854161	1.00762e-52	2.66189e-51
CALM3	FALSE	.	0.0930608	0.0633701	0.243801	FALSE	.	-0.164442	0.00393487	0.0113851	FALSE	.	-0.846964	1.01489e-35	1.45943e-34
CALR	FALSE	.	0.124323	0.0161063	0.0975505	FALSE	.	0.161456	0.00643227	0.0174254	FALSE	.	-1.47752	6.20491e-96	4.76236e-94
CALU	FALSE	.	-0.296535	3.09984e-06	9.73501e-05	FALSE	.	-0.0200642	0.774436	0.843922	FALSE	.	-1.29888	3.37524e-57	9.95006e-56
CAMK1	FALSE	.	-0.104086	0.103119	0.330537	FALSE	.	-0.0497748	0.53966	0.657703	FALSE	.	0.0657934	0.529007	0.586224
CAMK1D	FALSE	.	0.0352727	0.550967	0.796389	FALSE	.	0.823156	0.000410885	0.00153768	FALSE	.	-0.130266	0.72224	0.763939
CAMK1G	FALSE	.	0.0135094	0.840946	0.938904	FALSE	.	-0.868641	7.34273e-05	0.000328309	FALSE	.	-1.57645	0.000523389	0.00103964
CAMK2D	FALSE	.	-0.032062	0.585109	0.817969	FALSE	.	0.391011	4.54517e-07	3.10291e-06	FALSE	.	0.272603	0.0043818	0.00761678
CAMK2G	FALSE	.	-0.124868	0.0911399	0.3083	FALSE	.	-0.54463	0.000110059	0.000471615	FALSE	.	-0.494617	0.0122012	0.0197186
CAMK2N1	FALSE	.	0.252607	1.90695e-06	6.36387e-05	FALSE	.	-0.0419355	0.483303	0.605576	FALSE	.	-0.544719	3.35317e-11	1.31006e-10
CAMK2N2	FALSE	.	0.114505	0.0757195	0.272981	FALSE	.	0.0214658	0.915264	0.941915	FALSE	.	-0.00822766	0.984958	0.988005
CAMK4	FALSE	.	0.0667158	0.295368	0.595336	FALSE	.	0.0777007	0.684246	0.775274	FALSE	.	-1.09261	0.00853467	0.0141637
CAMKK1	FALSE	.	0.00679057	0.907343	0.966381	FALSE	.	0.292213	0.154856	0.252627	TRUE	+	2.83966	1.24578e-20	8.98223e-20
CAMKK2	FALSE	.	-0.0375588	0.581544	0.815734	FALSE	.	-0.141267	0.161695	0.261711	FALSE	.	0.640098	1.08263e-06	2.86647e-06
CAMKMT	FALSE	.	-0.0206386	0.764939	0.908942	FALSE	.	-0.548457	0.00307638	0.00919317	FALSE	.	-0.903543	0.00268427	0.00481839
CAMLG	FALSE	.	0.124865	0.0436033	0.192499	FALSE	.	0.247359	0.00258873	0.00791571	FALSE	.	0.379007	0.00019815	0.000416024
CAMSAP1	FALSE	.	0.104468	0.143857	0.405145	FALSE	.	0.712441	8.08601e-05	0.000358209	TRUE	+	1.68998	8.45452e-15	4.28708e-14
CAMSAP2	FALSE	.	0.116189	0.0925968	0.311406	FALSE	.	0.723909	9.03202e-12	1.22036e-10	FALSE	.	1.42562	1.51437e-32	1.88874e-31
CAMTA1	FALSE	.	0.204143	1.49648e-05	0.000374679	FALSE	.	0.0647697	0.204781	0.314234	FALSE	.	-0.658639	7.87413e-23	6.33594e-22
CAMTA2	FALSE	.	-0.126921	0.0528039	0.216776	FALSE	.	-0.406709	4.52405e-05	0.000211236	FALSE	.	1.06545	1.36199e-23	1.1442e-22
CAND1	FALSE	.	-0.0506986	0.456179	0.730268	FALSE	.	-0.0315591	0.73963	0.817393	FALSE	.	0.550954	1.14831e-05	2.75115e-05
CAND2	FALSE	.	0.0511241	0.312862	0.613425	FALSE	.	0.302453	0.155939	0.254105	FALSE	.	1.02801	0.0101042	0.0165451
CANT1	FALSE	.	-0.0767769	0.29081	0.590864	TRUE	-	-0.817468	6.24266e-09	5.67041e-08	FALSE	.	-0.578383	0.0022991	0.00417087
CANX	FALSE	.	0.115104	0.0295312	0.147471	FALSE	.	0.24382	0.000113292	0.000482914	FALSE	.	-0.545432	3.35538e-13	1.5223e-12
CAP1	FALSE	.	-0.0217334	0.645095	0.851872	FALSE	.	-0.348718	1.78006e-10	2.05237e-09	TRUE	-	-1.50843	3.6251e-123	5.00225e-121
CAP2	FALSE	.	-0.0811938	0.208461	0.499611	FALSE	.	-0.219658	0.0144534	0.0349246	FALSE	.	-0.622765	4.32982e-07	1.1957e-06
CAPG	FALSE	.	-0.0826375	0.213685	0.50546	FALSE	.	-0.614914	1.08269e-09	1.10405e-08	TRUE	-	-1.50585	4.69852e-26	4.44526e-25
CAPN1	FALSE	.	-0.0522816	0.373243	0.668336	FALSE	.	-0.642352	1.83271e-16	4.23745e-15	FALSE	.	-1.41084	8.61927e-44	1.69395e-42
CAPN10	FALSE	.	0.00365128	0.959277	0.984729	FALSE	.	-0.102839	0.476749	0.599623	FALSE	.	1.16811	6.49177e-10	2.2758e-09
CAPN10-DT	FALSE	.	-0.0650654	0.211986	0.503879	FALSE	.	-0.250462	0.230185	0.343939	FALSE	.	1.95703	5.76672e-08	1.7247e-07
CAPN12	FALSE	.	-0.0128379	0.837386	0.937652	FALSE	.	0.360584	0.0661567	0.126432	FALSE	.	0.0952118	0.752633	0.791311
CAPN15	FALSE	.	-0.126015	0.0912457	0.308494	FALSE	.	0.17583	0.273796	0.393856	TRUE	+	1.71683	5.44996e-21	4.00745e-20
CAPN2	FALSE	.	0.0209858	0.56762	0.8076	FALSE	.	0.0193303	0.628616	0.732003	FALSE	.	-1.04641	2.6552e-70	1.08989e-68
CAPN5	FALSE	.	-0.0342319	0.624155	0.841046	FALSE	.	-0.336776	0.00476329	0.0134344	FALSE	.	-1.05605	4.42617e-08	1.33578e-07
CAPN7	FALSE	.	0.0324958	0.650701	0.855075	TRUE	+	0.791885	2.86908e-07	2.01597e-06	TRUE	+	1.71027	4.1407e-23	3.39286e-22
CAPNS1	FALSE	.	0.19815	0.000558541	0.00759271	FALSE	.	-0.394116	1.49211e-08	1.2877e-07	FALSE	.	-1.38053	6.52439e-62	2.14792e-60
CAPRIN1	FALSE	.	-0.028309	0.628106	0.842741	FALSE	.	-0.0436147	0.546689	0.663961	FALSE	.	-0.380729	0.000245955	0.000510935
CAPRIN2	FALSE	.	-0.210496	0.00711894	0.0544145	FALSE	.	0.200636	0.112571	0.19526	FALSE	.	0.956609	1.11833e-10	4.18397e-10
CAPS	FALSE	.	-0.000203113	0.996967	0.999401	FALSE	.	-0.307005	0.150262	0.246216	FALSE	.	-0.0905077	0.824882	0.853302
CAPZA1	FALSE	.	-0.0202475	0.646346	0.852035	FALSE	.	-0.0372191	0.444886	0.568869	FALSE	.	-1.08135	2.44576e-54	6.65074e-53
CAPZA2	FALSE	.	0.0335691	0.450605	0.726411	FALSE	.	0.263742	1.7458e-07	1.2772e-06	FALSE	.	-0.322386	2.71878e-07	7.66636e-07
CAPZB	FALSE	.	0.131139	0.00571735	0.0462589	FALSE	.	-0.272387	6.07483e-07	4.0785e-06	FALSE	.	-1.36426	1.60084e-91	1.08149e-89
CARD10	FALSE	.	-0.0126774	0.814816	0.928644	FALSE	.	0.12365	0.546077	0.66328	FALSE	.	1.78068	3.03499e-08	9.28243e-08
CARD16	FALSE	.	0.053497	0.434983	0.716023	FALSE	.	0.151519	0.383343	0.508419	FALSE	.	-0.860087	0.00864953	0.0143396
CARD19	FALSE	.	-0.0990966	0.0921844	0.310348	FALSE	.	-0.20254	0.00796755	0.0210312	FALSE	.	-0.187408	0.0632987	0.0891377
CARD6	FALSE	.	-0.0115404	0.813516	0.92827	FALSE	.	-0.167022	0.412112	0.537696	FALSE	.	-0.699629	0.151739	0.196703
CARD8	FALSE	.	-0.0157177	0.814797	0.928644	FALSE	.	-0.0287992	0.867668	0.911592	FALSE	.	-0.423079	0.159304	0.205421
CARD9	FALSE	.	-0.0499791	0.43802	0.717657	FALSE	.	0.053779	0.776019	0.84515	FALSE	.	-0.369273	0.324817	0.386053
CARF	FALSE	.	0.0414608	0.446476	0.724235	FALSE	.	0.114458	0.574623	0.686409	FALSE	.	0.60839	0.130332	0.17168
CARHSP1	TRUE	+	0.312991	1.1293e-09	8.06941e-08	FALSE	.	-0.108659	0.0547709	0.108149	FALSE	.	-0.60937	1.21535e-15	6.53579e-15
CARM1	FALSE	.	0.0722585	0.268968	0.567614	FALSE	.	-0.401679	2.3495e-05	0.000116764	FALSE	.	-0.288388	0.0139756	0.0223358
CARMIL1	FALSE	.	-0.0707503	0.321841	0.621356	FALSE	.	0.578237	0.000766704	0.0026951	FALSE	.	0.72498	0.00062246	0.00122499
CARMIL2	FALSE	.	0.235291	0.00630713	0.0498883	FALSE	.	0.653884	0.000187186	0.000761603	TRUE	+	2.72308	6.19163e-30	6.90556e-29
CARMN	FALSE	.	-0.84166	1.25044e-06	4.40565e-05	FALSE	.	-0.464241	0.00701606	0.0188183	TRUE	-	-2.04156	9.53391e-09	3.0295e-08
CARNMT1	FALSE	.	0.0451331	0.531805	0.783145	FALSE	.	0.598874	3.68226e-05	0.000175986	FALSE	.	0.693605	0.000154505	0.000328269
CARS1	FALSE	.	-0.0431709	0.475724	0.74544	FALSE	.	-0.198687	0.0181568	0.0425957	FALSE	.	-0.22351	0.0479325	0.0692583
CARS2	FALSE	.	-0.00163411	0.976533	0.990264	FALSE	.	-0.000168115	0.997965	0.998963	FALSE	.	-0.354533	6.32592e-05	0.000140575
CASC2	FALSE	.	0.0253104	0.633727	0.846055	FALSE	.	-0.226779	0.277961	0.398214	FALSE	.	-0.373899	0.418937	0.481015
CASC3	FALSE	.	-0.120767	0.101696	0.328709	FALSE	.	-0.319678	0.0166133	0.039395	FALSE	.	0.535062	0.000681826	0.00133393
CASD1	FALSE	.	-0.123526	0.091317	0.308571	FALSE	.	0.672773	0.000231638	0.000920801	TRUE	+	1.59861	2.98752e-12	1.26431e-11
CASK	FALSE	.	0.0551744	0.445986	0.723987	FALSE	.	0.401386	0.00490447	0.0137756	FALSE	.	0.116645	0.552009	0.607819
CASKIN2	FALSE	.	-0.0710516	0.306583	0.608051	FALSE	.	-0.129801	0.444381	0.568504	FALSE	.	1.22525	2.15479e-07	6.13068e-07
CASP1	FALSE	.	0.0437903	0.535611	0.785791	FALSE	.	-0.0540703	0.630803	0.733693	TRUE	-	-1.58951	1.89162e-12	8.14615e-12
CASP2	FALSE	.	-0.0731592	0.3142	0.614462	FALSE	.	-0.186569	0.161339	0.261265	FALSE	.	0.0785678	0.688226	0.733945
CASP3	FALSE	.	-0.0271895	0.687248	0.87349	FALSE	.	0.413824	6.61335e-05	0.0002991	FALSE	.	0.236521	0.0649334	0.0912416
CASP4	FALSE	.	0.0322115	0.579225	0.813782	FALSE	.	-0.108065	0.153572	0.25089	FALSE	.	-0.93064	1.59709e-14	7.93711e-14
CASP6	FALSE	.	0.133897	0.0656751	0.249573	FALSE	.	-0.198793	0.0742501	0.138875	FALSE	.	0.487997	0.000306944	0.000630762
CASP7	FALSE	.	-0.0265459	0.708288	0.883814	FALSE	.	0.268263	0.0893371	0.161684	FALSE	.	0.781955	0.000240334	0.00050014
CASP8	FALSE	.	0.0282363	0.665079	0.862647	FALSE	.	-0.193162	0.283975	0.404576	FALSE	.	-0.68274	0.0350151	0.0519122
CASP8AP2	FALSE	.	-0.0273792	0.703541	0.881437	FALSE	.	0.701943	8.01951e-07	5.28294e-06	FALSE	.	1.13134	1.05607e-11	4.29145e-11
CASP9	FALSE	.	-0.240667	0.00637748	0.0502884	FALSE	.	-0.555386	0.0020037	0.00629755	FALSE	.	0.14551	0.544333	0.600438
CAST	FALSE	.	0.1157	0.00145678	0.0164554	FALSE	.	0.196157	8.34773e-07	5.47691e-06	FALSE	.	-0.187096	0.000193354	0.000406417
CASTOR1	FALSE	.	-0.0232589	0.705128	0.882371	FALSE	.	-0.571062	0.010771	0.0271229	FALSE	.	0.55849	0.0759673	0.105313
CASTOR2	FALSE	.	-0.024378	0.70036	0.879878	FALSE	.	-0.43239	7.6916e-06	4.20075e-05	FALSE	.	-0.076045	0.507796	0.565959
CASTOR3	FALSE	.	0.0846881	0.210903	0.502457	FALSE	.	-0.277834	0.158293	0.257296	FALSE	.	-0.0978174	0.777092	0.812679
CAT	FALSE	.	-0.0603432	0.346249	0.646124	FALSE	.	0.0174153	0.832184	0.885211	FALSE	.	-1.06881	1.69185e-15	9.03085e-15
CATSPER1	FALSE	.	0.00897169	0.877354	0.953531	FALSE	.	-0.115532	0.573015	0.684904	FALSE	.	-1.05232	0.0304152	0.0456404
CATSPER2P1	FALSE	.	0.026057	0.634795	0.846438	FALSE	.	0.00702908	0.972369	0.983362	FALSE	.	-0.148307	0.727213	0.768634
CAV1	FALSE	.	-0.0887828	0.00557683	0.0452948	FALSE	.	-0.44726	2.79099e-38	3.01683e-36	TRUE	-	-1.98919	0	0
CAV2	FALSE	.	0.0230771	0.607112	0.83129	FALSE	.	0.133047	0.00768076	0.0203813	FALSE	.	-0.266227	1.96327e-05	4.59005e-05
CAVIN1	FALSE	.	-0.115129	0.0407141	0.183763	TRUE	-	-0.863838	2.27305e-35	2.1521e-33	TRUE	-	-1.60664	3.91583e-97	3.09708e-95
CAVIN2	FALSE	.	0.0399035	0.480478	0.749653	FALSE	.	-0.943898	0.000548231	0.00199582	FALSE	.	-2.49244	0.000121211	0.0002609
CAVIN3	FALSE	.	-0.234478	0.000139369	0.00248617	TRUE	-	-1.24526	1.59975e-59	3.91517e-57	TRUE	-	-1.7416	1.62401e-91	1.09145e-89
CBARP	FALSE	.	0.181702	0.0224338	0.122514	TRUE	+	1.81305	5.3456e-20	1.74654e-18	TRUE	+	3.90406	1.20379e-92	8.44017e-91
CBFA2T2	FALSE	.	-0.121197	0.10107	0.327854	FALSE	.	0.45683	0.00790713	0.0208929	TRUE	+	1.81706	2.11324e-19	1.42394e-18
CBFB	FALSE	.	-0.032819	0.598955	0.826617	FALSE	.	0.661746	4.00321e-16	8.94922e-15	FALSE	.	0.854895	2.58114e-20	1.83452e-19
CBL	FALSE	.	-0.023004	0.746535	0.902104	FALSE	.	0.392204	0.0100877	0.0256866	TRUE	+	1.50524	4.26245e-17	2.50968e-16
CBLB	FALSE	.	-0.0563435	0.39497	0.685725	FALSE	.	0.372278	0.0425464	0.0874456	TRUE	+	1.78856	1.74709e-13	8.11076e-13
CBLL1	FALSE	.	-0.0985532	0.179697	0.46108	FALSE	.	-0.0371816	0.760225	0.834042	FALSE	.	0.461569	0.00590341	0.0100516
CBLN3	FALSE	.	-0.0283302	0.584914	1	FALSE	.	0.114354	0.564239	0.677473	FALSE	.	0.408432	0.35289	0.414276
CBR1	FALSE	.	-0.0206215	0.647111	0.85247	FALSE	.	0.0552524	0.269088	0.38855	FALSE	.	-0.891802	2.58129e-41	4.58656e-40
CBR3	FALSE	.	-0.0820686	0.182618	0.464812	TRUE	-	-0.796514	8.68796e-20	2.78756e-18	FALSE	.	-0.621547	2.58059e-08	7.9282e-08
CBR3-AS1	FALSE	.	-0.153895	0.0312808	0.153585	FALSE	.	-0.053773	0.792294	0.856603	FALSE	.	1.3688	0.000386155	0.000781586
CBR4	FALSE	.	0.0802275	0.271165	0.570073	FALSE	.	0.0675238	0.627814	0.731331	FALSE	.	0.296646	0.161606	0.207976
CBWD1	FALSE	.	0.138991	0.0612242	0.239088	FALSE	.	0.399089	0.00181066	0.00576486	FALSE	.	-0.0403387	0.826371	0.854501
CBWD2	FALSE	.	0.0895723	0.204748	0.495281	FALSE	.	0.575039	0.00183607	0.00583575	FALSE	.	0.487464	0.0562356	0.0801839
CBWD5	FALSE	.	0.105547	0.114118	0.350865	FALSE	.	0.492719	0.0199288	0.0461024	FALSE	.	1.53807	1.32381e-06	3.47313e-06
CBX1	FALSE	.	-0.141473	0.016706	0.0999454	FALSE	.	0.0229295	0.739352	0.817157	FALSE	.	-0.248584	0.00506182	0.00871937
CBX2	FALSE	.	-0.012936	0.781351	1	FALSE	.	0.0774584	0.704288	0.79128	FALSE	.	-0.671429	0.158791	0.204882
CBX3	FALSE	.	0.0375831	0.376468	0.671397	FALSE	.	0.352782	1.24684e-13	2.1336e-12	FALSE	.	-0.217931	9.44757e-05	0.000205922
CBX4	FALSE	.	-0.0751563	0.300894	0.600891	FALSE	.	-0.103361	0.421803	0.547121	FALSE	.	0.685083	6.35371e-05	0.000141144
CBX5	FALSE	.	-0.0437716	0.379565	0.673317	FALSE	.	-0.462143	1.88485e-14	3.56701e-13	FALSE	.	-0.671753	1.49174e-17	9.06718e-17
CBX6	TRUE	-	-0.331787	1.89303e-11	1.82405e-09	TRUE	-	-1.24829	4.45975e-105	2.89237e-102	FALSE	.	-1.21461	9.85238e-71	4.08292e-69
CBX7	FALSE	.	0.320382	0.00203097	0.0212163	FALSE	.	0.257528	0.149815	0.245726	FALSE	.	0.260022	0.358391	0.419708
CBX8	FALSE	.	-0.0717398	0.281113	0.580246	FALSE	.	-0.329521	0.0855506	0.155963	FALSE	.	-0.28157	0.398279	0.46023
CBY1	FALSE	.	-0.0260536	0.691388	0.875248	FALSE	.	-0.247175	0.0107272	0.0270338	FALSE	.	-0.63601	1.71581e-05	4.02892e-05
CC2D1A	FALSE	.	-0.19457	0.0147899	0.0920317	FALSE	.	-0.674011	1.35021e-05	7.02229e-05	FALSE	.	-0.269444	0.173397	0.221291
CC2D1B	FALSE	.	-0.1051	0.154273	0.422524	FALSE	.	-0.591387	0.000506534	0.00185916	FALSE	.	0.341443	0.113659	0.151519
CC2D2A	FALSE	.	0.0294297	0.68261	0.8711	FALSE	.	-0.178441	0.206331	0.316162	FALSE	.	-1.23867	6.92682e-07	1.873e-06
CCAR1	FALSE	.	-0.06346	0.351572	0.65017	FALSE	.	0.581602	1.24083e-08	1.08896e-07	FALSE	.	0.790739	2.23873e-12	9.5679e-12
CCAR2	FALSE	.	-0.211585	0.00908378	0.0649812	FALSE	.	-0.534062	0.000223559	0.000891691	FALSE	.	-0.240727	0.199659	0.250801
CCBE1	FALSE	.	0.0169556	0.811028	0.927651	TRUE	-	-0.764581	2.07598e-08	1.75538e-07	TRUE	-	-2.19923	3.39267e-14	1.65189e-13
CCDC102A	FALSE	.	-0.0341846	0.633292	0.845741	FALSE	.	0.369227	0.0144178	0.034858	FALSE	.	1.07785	1.21493e-08	3.83521e-08
CCDC102B	FALSE	.	-0.0642492	0.37425	0.669243	FALSE	.	0.10296	0.470448	0.593823	FALSE	.	-1.27024	1.23278e-05	2.94265e-05
CCDC106	FALSE	.	0.0055031	0.938042	0.977504	FALSE	.	-0.398735	0.00184332	0.00585671	FALSE	.	-0.578859	0.00161093	0.00298889
CCDC107	FALSE	.	-0.0525519	0.340502	0.641022	FALSE	.	-0.640904	3.4883e-17	8.78578e-16	FALSE	.	-1.49499	6.22619e-31	7.24954e-30
CCDC112	FALSE	.	0.0592918	0.413207	0.701024	FALSE	.	0.475039	0.00165438	0.0053248	FALSE	.	0.688525	0.000120649	0.000259741
CCDC113	FALSE	.	0.0348336	0.593913	0.823232	FALSE	.	-0.154655	0.414103	0.539506	FALSE	.	-1.14292	0.00448975	0.00779397
CCDC115	FALSE	.	-0.0203591	0.765922	0.909255	FALSE	.	-0.462341	2.89212e-05	0.000140923	FALSE	.	-1.17278	2.61453e-11	1.0286e-10
CCDC117	FALSE	.	-0.0415173	0.561029	0.803054	FALSE	.	0.238901	0.103626	0.182353	TRUE	+	1.95175	3.47644e-29	3.77347e-28
CCDC12	FALSE	.	0.0675032	0.289196	0.589092	FALSE	.	0.192896	0.0230386	0.0520615	FALSE	.	1.10184	4.9591e-31	5.82649e-30
CCDC122	FALSE	.	0.128961	0.083658	0.29128	FALSE	.	0.258567	0.119978	0.206124	FALSE	.	0.247306	0.325368	0.38656
CCDC124	FALSE	.	0.237497	8.68163e-05	0.0016884	FALSE	.	-0.368517	1.08173e-06	6.97369e-06	FALSE	.	-1.23916	2.01451e-30	2.29615e-29
CCDC125	FALSE	.	0.0190418	0.786291	0.918903	FALSE	.	0.394221	0.0204458	0.047055	FALSE	.	-0.546656	0.0747647	0.103852
CCDC126	FALSE	.	-0.041819	0.554303	0.798344	FALSE	.	0.207781	0.188342	0.294335	FALSE	.	-0.276953	0.306729	0.366655
CCDC127	FALSE	.	-0.031998	0.645229	0.851933	FALSE	.	0.00533223	0.958493	0.973427	FALSE	.	0.48468	0.000475959	0.000950917
CCDC130	FALSE	.	-0.0324678	0.652062	0.856508	FALSE	.	0.0836135	0.525207	0.643838	FALSE	.	0.859528	4.92229e-07	1.35355e-06
CCDC134	FALSE	.	-0.0501686	0.448016	0.724772	FALSE	.	-0.124628	0.4621	0.585971	FALSE	.	-0.741952	0.0168656	0.0265609
CCDC136	FALSE	.	-0.0350457	0.58942	0.820581	FALSE	.	0.271544	0.15732	0.255811	FALSE	.	0.664913	0.0139099	0.0222417
CCDC137	FALSE	.	-0.141277	0.0326484	0.158434	FALSE	.	-0.256273	0.00547515	0.0151683	FALSE	.	0.547507	1.76664e-07	5.05628e-07
CCDC138	FALSE	.	-0.0551323	0.404075	0.694062	FALSE	.	0.455943	0.0208211	0.0477831	FALSE	.	0.616348	0.0376263	0.0554099
CCDC14	FALSE	.	-0.161794	0.0346069	0.165041	FALSE	.	-0.181492	0.167911	0.269245	FALSE	.	-0.167728	0.353549	0.414975
CCDC142	FALSE	.	-0.128691	0.0584526	0.231491	FALSE	.	0.95059	8.52961e-05	0.000375552	TRUE	+	2.4474	5.98549e-17	3.48343e-16
CCDC144B	FALSE	.	-0.0733822	0.249171	0.546792	FALSE	.	-0.12219	0.527773	0.646434	FALSE	.	1.28871	7.34625e-06	1.7945e-05
CCDC144NL-AS1	FALSE	.	0.0568303	0.271241	1	FALSE	.	-0.263329	0.208621	0.318993	FALSE	.	-0.629988	0.195848	0.246492
CCDC149	FALSE	.	-0.214572	0.00844582	0.0614896	FALSE	.	-0.188	0.17146	0.273758	FALSE	.	0.176876	0.346628	0.407885
CCDC15	FALSE	.	-0.0106375	0.879099	0.95387	FALSE	.	-0.148595	0.355163	0.47868	FALSE	.	-0.325403	0.238327	0.292991
CCDC150	FALSE	.	0.0227626	0.677618	0.868546	FALSE	.	0.238298	0.25492	0.373168	FALSE	.	1.02363	0.00492189	0.00849299
CCDC152	FALSE	.	-0.063775	0.325434	0.62463	FALSE	.	0.108592	0.536998	0.655136	FALSE	.	0.113387	0.697789	0.742435
CCDC153	FALSE	.	0.0410982	0.423409	1	FALSE	.	-0.0288002	0.886932	0.923084	FALSE	.	-0.226243	0.642482	0.692392
CCDC157	FALSE	.	-0.00387873	0.945753	0.980139	FALSE	.	-0.20275	0.326538	0.450013	FALSE	.	0.8703	0.011372	0.0184729
CCDC159	FALSE	.	0.134906	0.0661399	0.25074	FALSE	.	-0.468371	0.0191445	0.0445422	FALSE	.	-1.29659	0.000285714	0.000589096
CCDC163	FALSE	.	-0.0410728	0.401483	1	FALSE	.	-0.158841	0.433788	0.558311	FALSE	.	-0.771553	0.112303	0.149926
CCDC167	FALSE	.	0.00846193	0.895189	0.96035	TRUE	-	-1.0053	1.96579e-23	8.61427e-22	TRUE	-	-1.9357	8.55441e-29	9.11744e-28
CCDC169	FALSE	.	-0.00310557	0.959144	0.984729	FALSE	.	0.15331	0.43704	0.561549	FALSE	.	-0.303867	0.401036	0.46325
CCDC170	FALSE	.	0.0268734	0.6027	0.827923	FALSE	.	0.273211	0.196612	0.304425	FALSE	.	-1.69124	0.00220193	0.00400747
CCDC171	FALSE	.	-0.0110615	0.865307	0.947664	FALSE	.	-0.0360647	0.844935	0.895158	FALSE	.	0.0729888	0.830609	0.858063
CCDC174	FALSE	.	-0.11525	0.102477	0.329726	FALSE	.	0.0200704	0.839531	0.890727	FALSE	.	0.732325	2.16246e-09	7.24973e-09
CCDC18	FALSE	.	-0.204625	0.00796637	0.0593149	FALSE	.	-0.126257	0.265549	0.384891	FALSE	.	0.134192	0.359805	0.421098
CCDC186	FALSE	.	0.0946491	0.182152	0.464009	FALSE	.	0.658291	2.20945e-08	1.86217e-07	FALSE	.	0.801626	7.4362e-09	2.39044e-08
CCDC189	FALSE	.	0.0670618	0.311514	0.612087	FALSE	.	-0.0680159	0.707896	0.794195	FALSE	.	-0.542167	0.137618	0.180235
CCDC18-AS1	FALSE	.	-0.103185	0.104737	0.333121	FALSE	.	0.0440923	0.827086	0.881595	FALSE	.	0.612326	0.105556	0.141589
CCDC191	FALSE	.	0.0205738	0.707198	0.882974	FALSE	.	0.18493	0.37266	0.497298	FALSE	.	0.28694	0.448181	0.50963
CCDC22	FALSE	.	0.121204	0.0994983	0.324863	FALSE	.	-0.474245	0.000471135	0.00174205	FALSE	.	-1.11242	7.73064e-07	2.07564e-06
CCDC24	FALSE	.	-0.0192064	0.760902	0.906509	FALSE	.	-0.109842	0.560633	0.674755	FALSE	.	-0.217851	0.487655	0.547082
CCDC25	FALSE	.	0.181529	0.00215875	0.0221429	FALSE	.	0.0407548	0.564096	0.677426	FALSE	.	-0.646421	1.55426e-09	5.27757e-09
CCDC28A	FALSE	.	-0.0716913	0.322224	0.621812	FALSE	.	0.0779024	0.535413	0.653694	FALSE	.	0.697853	2.7526e-05	6.34737e-05
CCDC28B	FALSE	.	-0.137862	0.051057	0.212549	TRUE	-	-1.19732	2.05176e-20	7.00353e-19	FALSE	.	-1.33037	3.64958e-11	1.41818e-10
CCDC30	FALSE	.	0.0615216	0.266463	0.565327	FALSE	.	0.0605297	0.766504	0.838684	FALSE	.	1.05063	0.0242175	0.0369907
CCDC32	FALSE	.	-0.11561	0.114991	0.352494	FALSE	.	-0.559861	5.59943e-05	0.000257189	FALSE	.	-0.212673	0.241666	0.296617
CCDC34	FALSE	.	0.0497405	0.480988	0.750176	FALSE	.	0.119067	0.267425	0.386924	FALSE	.	-0.607725	0.000158745	0.000336891
CCDC43	FALSE	.	-0.0659752	0.341756	0.641948	FALSE	.	-0.268082	0.0157493	0.0375729	FALSE	.	-0.421997	0.00465628	0.00806471
CCDC47	FALSE	.	-0.0155323	0.7605	0.906509	FALSE	.	0.466738	4.50468e-14	8.14925e-13	FALSE	.	-0.155931	0.0622307	0.0877863
CCDC50	FALSE	.	0.127907	0.0124648	0.0819749	FALSE	.	0.255366	2.2768e-05	0.000113586	FALSE	.	-0.309549	0.000126182	0.000271023
CCDC51	FALSE	.	-0.117099	0.112749	0.348433	FALSE	.	0.035772	0.765431	0.838052	FALSE	.	0.182428	0.297598	0.357222
CCDC57	FALSE	.	-0.0228128	0.683749	0.871557	FALSE	.	0.0671735	0.733385	0.812498	FALSE	.	0.739831	0.0363625	0.0537257
CCDC59	FALSE	.	0.188032	0.00670839	0.052136	FALSE	.	0.27964	0.00357405	0.0104671	FALSE	.	0.667727	4.77602e-09	1.56242e-08
CCDC6	FALSE	.	0.0457785	0.524009	0.778305	FALSE	.	-0.338966	0.012654	0.0312044	FALSE	.	-0.642951	0.00171931	0.00317728
CCDC61	FALSE	.	-0.177875	0.0215271	0.118671	TRUE	-	-0.841969	2.40962e-08	2.01907e-07	TRUE	-	-2.00616	1.96624e-11	7.81377e-11
CCDC66	FALSE	.	-0.0292377	0.681444	0.870589	FALSE	.	-0.0499362	0.669429	0.763556	FALSE	.	0.834828	3.86823e-08	1.17341e-07
CCDC68	FALSE	.	-0.0233753	0.732745	0.895101	FALSE	.	0.314193	0.0852625	0.155569	FALSE	.	0.36591	0.207838	0.259943
CCDC7	FALSE	.	-0.0225418	0.686726	0.87349	FALSE	.	0.682507	0.00324298	0.0096104	FALSE	.	1.76716	7.62991e-08	2.25593e-07
CCDC71	FALSE	.	-0.081596	0.254999	0.552903	FALSE	.	-0.314894	0.0624104	0.120465	TRUE	+	1.55483	1.31018e-13	6.13291e-13
CCDC71L	TRUE	-	-0.473649	1.73196e-15	2.39443e-13	FALSE	.	-0.557358	1.3937e-17	3.65205e-16	FALSE	.	-0.175607	0.0174983	0.027485
CCDC74A	FALSE	.	-0.00285497	0.968029	0.987754	FALSE	.	-0.209369	0.160391	0.259923	FALSE	.	-1.30804	1.27469e-05	3.03766e-05
CCDC74B	FALSE	.	0.0267765	0.602085	0.827923	FALSE	.	-0.553142	0.0154575	0.0369857	FALSE	.	-0.924189	0.0447128	0.0650118
CCDC77	FALSE	.	-0.0136789	0.846619	0.94086	FALSE	.	0.106117	0.493666	0.614785	FALSE	.	0.32162	0.177853	0.226369
CCDC8	FALSE	.	-0.114228	0.124469	0.367825	FALSE	.	-0.287778	0.0644976	0.12383	FALSE	.	0.147713	0.501572	0.559935
CCDC80	FALSE	.	-0.0812631	0.114091	0.350865	FALSE	.	-0.0329849	0.577363	0.688707	TRUE	-	-1.66391	7.94745e-72	3.391e-70
CCDC81	FALSE	.	-0.0610052	0.325261	0.624578	FALSE	.	-0.7086	0.00307667	0.00919317	FALSE	.	-1.31092	0.00953494	0.0156931
CCDC82	FALSE	.	-0.0465015	0.494251	0.758898	TRUE	+	0.775244	3.37741e-14	6.21396e-13	TRUE	+	1.56526	3.28248e-43	6.30772e-42
CCDC85B	FALSE	.	0.0652383	0.1852	0.467814	FALSE	.	-0.619206	1.52701e-24	7.28191e-23	TRUE	-	-1.78365	6.48901e-82	3.56648e-80
CCDC85C	FALSE	.	-0.0910744	0.195024	0.481185	FALSE	.	-0.202106	0.228807	0.342352	FALSE	.	0.261824	0.299046	0.358496
CCDC86	FALSE	.	-0.0424114	0.502377	0.763865	FALSE	.	-0.237292	0.00616962	0.0167911	FALSE	.	-0.411403	0.000205491	0.00043088
CCDC88A	FALSE	.	-0.0387603	0.564616	0.805923	FALSE	.	0.236291	0.0153681	0.0367852	FALSE	.	0.835127	1.80748e-14	8.94499e-14
CCDC88B	FALSE	.	0.0474736	0.382821	0.675232	FALSE	.	-0.119365	0.561183	0.67501	FALSE	.	-0.416911	0.36928	0.430866
CCDC89	FALSE	.	0.0359924	0.457934	1	FALSE	.	-0.728277	0.00319608	0.00949309	FALSE	.	-0.449307	0.356794	0.418065
CCDC9	FALSE	.	-0.0915149	0.208565	0.499668	FALSE	.	-0.18521	0.235486	0.350527	FALSE	.	0.383227	0.0582516	0.0827128
CCDC90B	FALSE	.	0.106592	0.0617957	0.240551	FALSE	.	0.015396	0.819143	0.876021	FALSE	.	-0.221715	0.0170101	0.0267538
CCDC91	FALSE	.	-0.0256403	0.698604	0.879234	FALSE	.	0.613193	2.87232e-10	3.2285e-09	FALSE	.	1.13459	1.81379e-24	1.59395e-23
CCDC92	FALSE	.	-0.111734	0.0740684	0.269627	FALSE	.	-0.722951	2.72901e-16	6.16689e-15	FALSE	.	-1.31885	6.05146e-27	5.91066e-26
CCDC93	FALSE	.	-0.0549526	0.426831	0.709747	FALSE	.	0.194247	0.0672397	0.128128	FALSE	.	0.817878	1.63079e-10	6.00767e-10
CCDC96	FALSE	.	0.0538673	0.396606	0.687628	FALSE	.	-0.367258	0.0706755	0.133459	FALSE	.	0.201987	0.536671	0.592893
CCDC97	FALSE	.	-0.0766263	0.292566	0.592735	TRUE	-	-0.990389	5.10615e-08	4.08338e-07	FALSE	.	0.163075	0.432486	0.493992
CCDC9B	FALSE	.	-0.171716	0.0278105	0.141772	FALSE	.	-0.22429	0.247987	0.364944	FALSE	.	-0.416573	0.188503	0.238242
CCHCR1	FALSE	.	-0.0046727	0.947919	0.980386	FALSE	.	-0.00151798	0.990979	0.996125	FALSE	.	-0.469765	0.0328163	0.0489209
CCIN	FALSE	.	0.0403969	0.47513	0.745048	FALSE	.	0.0746034	0.707465	0.793887	FALSE	.	1.08185	0.00377394	0.00662494
CCL2	FALSE	.	-0.0290296	0.638875	0.848475	FALSE	.	0.021706	0.76992	0.840766	TRUE	-	-2.82275	4.82174e-83	2.76738e-81
CCL26	FALSE	.	0.111317	0.127349	0.373877	FALSE	.	-0.36687	0.0325246	0.0698703	FALSE	.	-0.94647	0.00287615	0.00514644
CCL28	FALSE	.	-0.010165	0.828559	1	FALSE	.	0.229468	0.267409	0.386924	FALSE	.	0.142395	0.756781	0.794835
CCL5	FALSE	.	0.0192811	0.642583	0.850638	FALSE	.	0.332698	0.0954845	0.170781	FALSE	.	3.13411	3.60399e-12	1.51974e-11
CCL7	FALSE	.	0.018515	0.672449	1	FALSE	.	3.17137	6.96468e-08	5.43883e-07	FALSE	.	-0.0662337	0.891903	0.909717
CCM2	FALSE	.	-0.00882333	0.893575	0.959523	FALSE	.	-0.158926	0.0797133	0.147372	FALSE	.	0.318757	0.00242051	0.00437398
CCN1	TRUE	-	-0.596062	2.00996e-33	8.81541e-31	TRUE	-	-0.859662	7.93562e-64	2.33939e-61	FALSE	.	-0.525444	4.69445e-22	3.6202e-21
CCN2	FALSE	.	-0.120889	0.00775806	0.058044	FALSE	.	-0.271949	2.3735e-07	1.69344e-06	TRUE	-	-1.54122	4.23754e-104	4.07149e-102
CCN3	FALSE	.	-0.0348373	0.574988	0.811358	FALSE	.	0.0626848	0.426211	0.5514	FALSE	.	0.218906	0.0299726	0.0450388
CCNA2	FALSE	.	-0.143595	0.0139058	0.0883455	FALSE	.	-0.429171	5.60996e-09	5.13165e-08	FALSE	.	-1.25371	3.35051e-31	3.9689e-30
CCNB1	FALSE	.	0.027454	0.574385	0.810833	FALSE	.	-0.279851	1.84486e-07	1.3421e-06	FALSE	.	-1.18205	1.2709e-66	4.66992e-65
CCNB1IP1	FALSE	.	-0.032261	0.653254	0.857216	FALSE	.	0.0112344	0.928331	0.950686	FALSE	.	-0.684231	0.00095674	0.00183009
CCNB2	FALSE	.	-0.0398331	0.514806	0.772115	FALSE	.	-0.26386	0.0004835	0.00178167	FALSE	.	-1.06898	7.43626e-22	5.68389e-21
CCNC	FALSE	.	0.0969032	0.0846144	0.293166	FALSE	.	0.113605	0.0843468	0.154158	FALSE	.	-0.0118114	0.891107	0.90912
CCND1	FALSE	.	-0.0213276	0.646029	0.852035	FALSE	.	0.0853606	0.0957134	0.171076	FALSE	.	-0.442516	2.0133e-15	1.06983e-14
CCND3	FALSE	.	-0.167259	0.00437319	0.0378643	FALSE	.	-0.741575	1.69198e-22	6.73212e-21	FALSE	.	-1.21204	4.82554e-35	6.67294e-34
CCNDBP1	FALSE	.	-0.135695	0.0252029	0.132239	FALSE	.	-0.182209	0.0223689	0.0507426	FALSE	.	-0.653349	3.18807e-08	9.74603e-08
CCNE1	FALSE	.	-0.0849705	0.244589	0.542068	FALSE	.	0.0885083	0.548999	0.665955	FALSE	.	0.385932	0.0768352	0.106387
CCNE2	FALSE	.	-0.0337797	0.63902	0.848491	FALSE	.	0.00561591	0.964786	0.978057	FALSE	.	-0.959096	3.99737e-05	9.06308e-05
CCNF	FALSE	.	-0.0474685	0.50967	0.767809	TRUE	-	-0.941938	6.86462e-10	7.19813e-09	FALSE	.	-0.922718	2.15794e-05	5.02345e-05
CCNG1	FALSE	.	0.074053	0.155609	0.424172	FALSE	.	-0.0133079	0.8251	0.879912	FALSE	.	-0.770009	4.32067e-20	3.01958e-19
CCNG2	FALSE	.	0.100184	0.161357	0.43261	FALSE	.	0.71759	1.19488e-09	1.21085e-08	FALSE	.	1.22381	3.91281e-20	2.75532e-19
CCNH	FALSE	.	0.020049	0.74691	0.902104	FALSE	.	0.0068579	0.931574	0.952953	FALSE	.	-0.720268	4.21076e-08	1.27255e-07
CCNI	FALSE	.	0.122177	0.045214	0.196675	FALSE	.	0.149494	0.0461926	0.0936633	FALSE	.	-0.197846	0.0194071	0.0302106
CCNJ	FALSE	.	0.0160859	0.773015	0.912947	FALSE	.	0.328134	0.12307	0.210322	FALSE	.	1.89827	9.39938e-09	2.98895e-08
CCNK	FALSE	.	-0.0611121	0.391686	0.681821	FALSE	.	-0.615232	5.7105e-06	3.1979e-05	FALSE	.	0.14949	0.36456	0.425895
CCNL1	FALSE	.	-0.00618203	0.928433	0.973491	TRUE	+	1.00068	5.80434e-08	4.59915e-07	TRUE	+	2.95166	3.1476e-44	6.35943e-43
CCNL2	FALSE	.	-0.223038	0.00475813	0.0403771	FALSE	.	0.0455566	0.688273	0.778572	FALSE	.	1.25248	2.6866e-19	1.80186e-18
CCNQ	FALSE	.	0.131712	0.0455727	0.197491	FALSE	.	0.0908457	0.288424	0.409493	FALSE	.	-0.355213	0.00404199	0.00705824
CCNT1	FALSE	.	0.10363	0.157869	0.427365	FALSE	.	0.271582	0.0295429	0.0645555	FALSE	.	1.03435	7.4841e-12	3.08374e-11
CCNT2	FALSE	.	-0.0442214	0.538079	0.787642	FALSE	.	0.71384	7.21642e-08	5.61513e-07	TRUE	+	2.37938	6.13143e-64	2.12649e-62
CCNY	FALSE	.	0.214518	0.00126336	0.0147138	FALSE	.	0.145967	0.0823737	0.151347	FALSE	.	0.389356	0.000281352	0.000580654
CCNYL1	FALSE	.	0.123767	0.0949277	0.315886	FALSE	.	0.679249	1.54289e-07	1.14099e-06	TRUE	+	2.26154	1.98797e-61	6.47888e-60
CCP110	FALSE	.	0.129034	0.0845695	0.293166	FALSE	.	0.239671	0.069572	0.131759	FALSE	.	0.436277	0.0168804	0.0265756
CCPG1	FALSE	.	-0.364716	0.000438611	0.00627525	FALSE	.	-0.0885621	0.541191	0.659197	FALSE	.	-0.983301	0.000809138	0.0015639
CCR10	FALSE	.	-0.0908024	0.134663	0.387505	FALSE	.	-0.377634	0.0811485	0.149599	FALSE	.	-1.0525	0.0303479	0.0455553
CCS	FALSE	.	0.0210725	0.766188	0.909255	FALSE	.	0.0332437	0.769833	0.840742	FALSE	.	-0.842292	3.57203e-05	8.14859e-05
CCSAP	FALSE	.	-0.157213	0.0417938	0.186977	FALSE	.	0.0662019	0.661846	0.757794	FALSE	.	0.43049	0.0484086	0.0698763
CCSER2	FALSE	.	-0.0899435	0.139019	0.396098	FALSE	.	-0.0976399	0.211792	0.32247	FALSE	.	0.727784	3.0632e-14	1.4954e-13
CCT2	FALSE	.	0.0144956	0.745914	0.901851	FALSE	.	0.0213561	0.667773	0.762539	FALSE	.	-1.08766	1.47921e-52	3.89977e-51
CCT3	FALSE	.	0.095843	0.0346342	0.16511	FALSE	.	0.0773306	0.123157	0.210419	FALSE	.	-0.490056	5.36964e-15	2.76497e-14
CCT4	FALSE	.	0.144791	0.000321404	0.0049193	FALSE	.	0.295978	1.78983e-11	2.33795e-10	FALSE	.	-0.138083	0.0127865	0.0205928
CCT5	FALSE	.	0.0737931	0.0499742	0.210262	FALSE	.	-0.0368317	0.36171	0.485327	FALSE	.	-0.778083	2.92721e-47	6.53508e-46
CCT6A	FALSE	.	0.108642	0.00526829	0.0435113	FALSE	.	0.284278	3.59014e-11	4.49061e-10	FALSE	.	-0.267554	1.35899e-06	3.56183e-06
CCT6B	FALSE	.	0.00542192	0.929054	0.97365	FALSE	.	-0.182583	0.360282	0.483971	FALSE	.	-0.328891	0.43769	0.499399
CCT7	FALSE	.	0.103151	0.03314	0.160026	FALSE	.	0.0547193	0.308447	0.430942	FALSE	.	-0.62557	6.86626e-20	4.75252e-19
CCT8	FALSE	.	-0.104955	0.0159887	0.09702	FALSE	.	-0.00585314	0.903773	0.934312	FALSE	.	-1.04878	2.68177e-49	6.37091e-48
CCZ1	FALSE	.	0.145136	0.0274231	0.14036	FALSE	.	0.521608	2.11769e-09	2.06686e-08	FALSE	.	0.47343	9.93447e-06	2.39561e-05
CCZ1B	FALSE	.	0.197319	0.0120154	0.0798868	FALSE	.	0.462721	0.000285743	0.00111202	FALSE	.	0.600558	0.000483651	0.000965441
CD109	FALSE	.	-0.559076	2.54519e-07	1.11245e-05	FALSE	.	0.0630219	0.569627	0.681671	FALSE	.	-0.86888	3.56508e-07	9.93185e-07
CD14	FALSE	.	-0.0295772	0.554814	0.798497	FALSE	.	-0.444669	0.0442678	0.0903964	FALSE	.	-1.56926	0.00375447	0.00659345
CD151	FALSE	.	0.0729422	0.190109	0.474211	FALSE	.	0.217361	0.00126956	0.00423654	FALSE	.	-1.30498	1.07111e-57	3.172e-56
CD163L1	FALSE	.	0.119829	0.0983251	0.322651	FALSE	.	0.0687552	0.674656	0.768023	FALSE	.	-0.931835	0.00240761	0.0043531
CD164	FALSE	.	-0.122708	0.00691779	0.0531967	FALSE	.	0.0298759	0.552121	0.667869	FALSE	.	-0.620941	2.94632e-19	1.96791e-18
CD248	FALSE	.	-0.0432129	0.467593	0.737796	TRUE	-	-0.841418	2.56602e-27	1.50606e-25	TRUE	-	-3.0273	1.28304e-195	4.8948e-193
CD274	FALSE	.	-0.0381507	0.526449	0.779773	FALSE	.	0.286285	0.165453	0.266166	FALSE	.	-0.320733	0.43772	0.499399
CD276	FALSE	.	-0.248399	0.000114139	0.0021101	TRUE	-	-0.854187	6.4028e-24	2.93465e-22	FALSE	.	-0.856805	3.74647e-15	1.95241e-14
CD27-AS1	FALSE	.	0.157615	0.0412445	0.185236	FALSE	.	-0.197097	0.186428	0.292119	FALSE	.	0.0538531	0.81506	0.845028
CD2AP	FALSE	.	-0.00789876	0.911702	0.967457	TRUE	+	0.882016	3.34354e-11	4.19837e-10	FALSE	.	1.02054	1.13755e-10	4.25221e-10
CD2BP2	FALSE	.	-0.146534	0.0118891	0.079379	TRUE	-	-0.842519	9.03244e-27	5.13858e-25	FALSE	.	-0.89149	4.81172e-18	2.99773e-17
CD302	FALSE	.	0.0836559	0.238121	0.53462	FALSE	.	-0.0277235	0.862516	0.907596	FALSE	.	-1.12128	0.000599352	0.00118203
CD320	FALSE	.	0.0239962	0.690126	0.874689	FALSE	.	0.120796	0.10953	0.190674	FALSE	.	-0.986871	1.79023e-15	9.54027e-15
CD36	FALSE	.	0.0108259	0.850403	0.942355	FALSE	.	0.28344	0.172718	0.27546	FALSE	.	-0.592009	0.161098	0.207365
CD37	FALSE	.	0.0338368	0.515436	0.772274	FALSE	.	-0.198123	0.340452	0.464061	FALSE	.	0.618868	0.138103	0.180742
CD40	FALSE	.	0.00127611	0.982785	0.99254	FALSE	.	0.0946754	0.623829	0.727932	FALSE	.	-0.836323	0.035785	0.0529586
CD44	FALSE	.	0.105891	0.0106595	0.0731273	FALSE	.	0.159253	0.000461204	0.00170922	FALSE	.	-0.779367	4.41678e-44	8.84105e-43
CD46	FALSE	.	-0.247911	0.00255833	0.0254413	FALSE	.	0.069825	0.556057	0.671233	FALSE	.	-0.671827	8.40998e-05	0.000184267
CD47	FALSE	.	0.0733701	0.188545	0.472127	FALSE	.	0.0305648	0.645484	0.744957	FALSE	.	-0.825737	3.04923e-17	1.81762e-16
CD55	FALSE	.	-0.0465252	0.494508	0.758905	FALSE	.	0.142246	0.156336	0.254528	FALSE	.	0.261371	0.0588596	0.0835396
CD58	FALSE	.	-0.0322259	0.652141	0.856524	FALSE	.	0.393126	0.00175956	0.00562426	FALSE	.	-0.0089261	0.954503	0.962592
CD59	FALSE	.	-0.00335693	0.932021	0.974682	FALSE	.	-0.123854	0.00390051	0.0112932	FALSE	.	-1.42488	2.1922e-145	4.44296e-143
CD63	FALSE	.	0.0896462	0.0666055	0.251872	FALSE	.	-0.122151	0.0254244	0.0566437	FALSE	.	-1.36549	2.35493e-113	2.70317e-111
CD68	TRUE	+	0.426535	2.03167e-07	9.19602e-06	FALSE	.	0.636334	2.35503e-10	2.67254e-09	FALSE	.	-0.874916	6.79037e-08	2.01967e-07
CD81	TRUE	+	0.300811	1.05518e-07	5.08363e-06	FALSE	.	0.432037	1.59136e-11	2.08711e-10	FALSE	.	-0.559317	7.40152e-16	4.03722e-15
CD82	FALSE	.	0.141221	0.0111184	0.0755359	FALSE	.	0.328728	2.40482e-06	1.45151e-05	TRUE	-	-1.54247	1.13336e-33	1.48944e-32
CD83	FALSE	.	-0.0807571	0.168465	0.443764	FALSE	.	0.0229587	0.910406	0.939001	FALSE	.	0.258645	0.518882	0.576333
CD9	FALSE	.	0.00682043	0.890272	0.958632	FALSE	.	-0.0490966	0.390231	0.515762	FALSE	.	-1.04699	1.94725e-36	2.88331e-35
CD99L2	FALSE	.	-0.0999331	0.159477	0.430247	FALSE	.	-0.222012	0.0546725	0.107972	FALSE	.	-1.47722	5.21942e-12	2.1706e-11
CDA	FALSE	.	0.0251772	0.695955	0.87755	FALSE	.	-0.473435	0.0256261	0.0570278	FALSE	.	-0.888607	0.0181676	0.0284638
CDADC1	FALSE	.	-0.0619137	0.377258	0.671566	FALSE	.	-0.541475	0.00410951	0.0118297	FALSE	.	-0.507518	0.0670744	0.0939954
CDAN1	FALSE	.	-0.0374392	0.536986	0.786694	FALSE	.	0.30193	0.137712	0.230247	FALSE	.	1.14423	0.000219327	0.000458558
CDC123	FALSE	.	0.168687	0.000779027	0.00996826	FALSE	.	0.166297	0.00353766	0.010377	FALSE	.	-0.27231	0.000178028	0.000375601
CDC14A	FALSE	.	-0.0290762	0.593349	0.822641	FALSE	.	0.510207	0.0236287	0.0531544	FALSE	.	1.66494	8.13984e-05	0.000178589
CDC14B	FALSE	.	0.0672218	0.355165	0.653021	FALSE	.	-0.0021518	0.987579	0.994093	FALSE	.	0.435635	0.0337535	0.0501508
CDC16	FALSE	.	0.0440249	0.470484	0.740073	FALSE	.	0.136124	0.0849682	0.155141	FALSE	.	0.248771	0.0101814	0.0166578
CDC20	FALSE	.	-0.142772	0.00804757	0.0596486	TRUE	-	-1.22662	2.49792e-77	1.11726e-74	TRUE	-	-1.98688	2.07589e-95	1.55644e-93
CDC23	FALSE	.	-0.342687	0.000153233	0.00266253	FALSE	.	-0.413783	0.00152854	0.00497659	FALSE	.	-0.428385	0.0213854	0.0330109
CDC25A	FALSE	.	0.025437	0.718623	0.888805	FALSE	.	0.458357	0.00781665	0.0206918	FALSE	.	1.07028	1.6419e-06	4.2654e-06
CDC25B	FALSE	.	-0.147344	0.0378634	0.175504	TRUE	-	-0.878473	4.27618e-14	7.77203e-13	FALSE	.	-0.672442	3.77159e-06	9.43697e-06
CDC25C	FALSE	.	-0.0930465	0.189471	0.473235	FALSE	.	-0.557586	0.00218234	0.00680297	FALSE	.	-0.855504	0.00166497	0.00308255
CDC26	FALSE	.	0.0281185	0.608052	0.831815	FALSE	.	0.107542	0.600177	0.708362	FALSE	.	1.38062	0.000410536	0.00082803
CDC27	FALSE	.	-0.031519	0.555613	0.799055	FALSE	.	0.154789	0.0146544	0.035364	FALSE	.	0.0973075	0.24415	0.299439
CDC34	FALSE	.	-0.139209	0.02436	0.129247	FALSE	.	-0.607144	1.72427e-13	2.90085e-12	FALSE	.	0.163881	0.0731186	0.101751
CDC37	FALSE	.	-0.0920059	0.0765483	0.274956	FALSE	.	-0.605798	7.98237e-21	2.85232e-19	FALSE	.	-1.21949	5.5609e-47	1.22671e-45
CDC37L1	FALSE	.	-0.217298	0.00523549	0.043353	FALSE	.	0.261487	0.0294417	0.0643753	FALSE	.	0.808076	7.66545e-09	2.45988e-08
CDC37L1-DT	FALSE	.	0.0821357	0.131421	0.381718	FALSE	.	0.000494316	0.99805	0.998963	FALSE	.	0.282285	0.527845	0.585136
CDC40	FALSE	.	0.0548115	0.430555	0.711811	FALSE	.	0.554012	5.5687e-07	3.75619e-06	FALSE	.	-0.0813102	0.57038	0.625763
CDC42	FALSE	.	0.0748978	0.0951477	0.316388	FALSE	.	0.0339006	0.49329	0.614646	FALSE	.	-0.511889	2.9306e-15	1.53836e-14
CDC42-AS1	FALSE	.	-0.0929483	0.134594	0.387394	FALSE	.	-0.214688	0.304187	0.426645	FALSE	.	0.289005	0.451686	0.512987
CDC42BPA	FALSE	.	-0.0312789	0.617763	0.837867	FALSE	.	0.148485	0.0717935	0.135177	FALSE	.	0.205349	0.0416233	0.0608745
CDC42BPB	FALSE	.	0.114339	0.0826947	0.289113	FALSE	.	0.0588261	0.496607	0.617592	FALSE	.	0.435729	3.00879e-05	6.9111e-05
CDC42EP1	FALSE	.	-0.130844	0.0413259	0.185536	FALSE	.	-0.661014	4.50352e-14	8.14925e-13	FALSE	.	-0.227569	0.0170332	0.0267869
CDC42EP3	TRUE	-	-0.35632	4.49072e-10	3.35985e-08	TRUE	-	-1.03541	1.93135e-50	3.63755e-48	TRUE	-	-1.68292	2.97501e-68	1.14848e-66
CDC42EP4	FALSE	.	-0.0881308	0.205378	0.496143	FALSE	.	-0.526599	2.84343e-06	1.69418e-05	FALSE	.	0.510391	4.49625e-05	0.000101463
CDC42EP5	FALSE	.	0.176636	0.013867	0.0882756	FALSE	.	-0.104581	0.301025	0.423125	FALSE	.	-0.619762	2.43913e-05	5.64761e-05
CDC42SE1	FALSE	.	-0.421013	5.70773e-06	0.000162773	FALSE	.	-0.31974	0.00809029	0.0212858	FALSE	.	0.773938	2.16771e-08	6.71701e-08
CDC42SE2	FALSE	.	-0.0250219	0.727937	0.893604	FALSE	.	0.25591	0.0663709	0.12677	FALSE	.	1.07653	2.69174e-10	9.70929e-10
CDC45	FALSE	.	0.0527948	0.461576	0.733589	FALSE	.	0.196724	0.100466	0.177928	FALSE	.	-0.974646	3.16217e-06	7.97055e-06
CDC5L	FALSE	.	0.0595346	0.311508	0.612087	FALSE	.	0.270917	0.000453645	0.0016841	FALSE	.	-0.0107606	0.914661	0.928912
CDC6	FALSE	.	-0.120414	0.0787239	0.280238	FALSE	.	-0.107722	0.25611	0.374605	FALSE	.	-1.01918	6.47009e-10	2.26882e-09
CDC7	FALSE	.	0.071955	0.269951	0.568932	FALSE	.	0.114937	0.532082	0.65039	FALSE	.	0.249149	0.422652	0.484638
CDC73	FALSE	.	0.0466939	0.428526	0.710753	TRUE	+	0.769921	1.31733e-24	6.30519e-23	FALSE	.	1.40026	4.88225e-69	1.95456e-67
CDCA2	FALSE	.	-0.156538	0.0112982	0.0765036	FALSE	.	-0.643167	9.42985e-15	1.8338e-13	FALSE	.	-0.74077	2.29144e-11	9.06995e-11
CDCA3	FALSE	.	-0.247312	0.000790748	0.0100878	TRUE	-	-1.29749	5.28381e-35	4.93067e-33	TRUE	-	-1.79259	1.06583e-37	1.65567e-36
CDCA4	FALSE	.	-0.193781	0.00839849	0.0612151	FALSE	.	-0.697481	2.1736e-09	2.11824e-08	FALSE	.	-0.610398	7.87448e-05	0.00017303
CDCA5	FALSE	.	-0.0961529	0.153438	0.421053	FALSE	.	-0.508711	1.26087e-06	8.04066e-06	FALSE	.	-0.707907	1.59243e-06	4.14435e-06
CDCA7	FALSE	.	0.0876352	0.232152	0.527934	FALSE	.	0.0735956	0.573878	0.685721	FALSE	.	-0.775232	0.001426	0.00266061
CDCA7L	FALSE	.	-0.0417407	0.544444	0.792309	FALSE	.	-0.0222456	0.824345	0.879613	FALSE	.	-0.627039	6.20404e-05	0.000137914
CDCA8	FALSE	.	-0.135331	0.0398014	0.181317	TRUE	-	-0.990127	1.34493e-23	5.99488e-22	FALSE	.	-0.967175	8.70737e-14	4.13409e-13
CDCP1	FALSE	.	-0.0221258	0.75592	0.905187	FALSE	.	-0.0697884	0.552241	0.667952	TRUE	-	-2.11733	1.35815e-15	7.28558e-15
CDH1	TRUE	+	1.75091	2.58712e-22	6.328e-20	TRUE	+	1.83213	9.88837e-23	4.08478e-21	FALSE	.	1.05454	2.04174e-06	5.24113e-06
CDH11	FALSE	.	0.000206347	0.997118	0.999401	FALSE	.	0.0979112	0.172872	0.275605	FALSE	.	-0.814071	7.66599e-13	3.39951e-12
CDH13	FALSE	.	-0.265764	0.00057081	0.00771534	FALSE	.	0.0627662	0.538143	0.656285	FALSE	.	-1.33463	5.16368e-12	2.14811e-11
CDH2	FALSE	.	0.0362424	0.495597	0.759359	FALSE	.	0.110869	0.0939188	0.168449	FALSE	.	-0.934178	4.62645e-17	2.71292e-16
CDH24	FALSE	.	-0.13462	0.0575764	0.229206	FALSE	.	0.346007	0.0809783	0.149328	FALSE	.	0.651878	0.0256784	0.0390611
CDH4	FALSE	.	0.112206	0.114116	0.350865	FALSE	.	-0.7526	0.000328408	0.00125954	FALSE	.	-1.72649	0.000162278	0.000343996
CDH6	FALSE	.	-0.0174923	0.730645	1	FALSE	.	-0.302597	0.152812	0.24989	FALSE	.	-1.74531	0.00185722	0.00341266
CDHR3	FALSE	.	0.0444547	0.360961	1	FALSE	.	-0.306549	0.147837	0.243225	FALSE	.	0.0348579	0.938459	0.949118
CDIN1	FALSE	.	-0.08983	0.219412	0.512485	FALSE	.	0.128566	0.378187	0.503124	FALSE	.	-0.18125	0.40608	0.468576
CDIP1	FALSE	.	-0.136249	0.0685537	0.256448	TRUE	-	-1.02992	2.07761e-11	2.67879e-10	FALSE	.	-0.316372	0.0782882	0.10819
CDIPT	FALSE	.	-0.0198168	0.712914	0.886187	FALSE	.	-0.513601	1.50765e-13	2.56224e-12	FALSE	.	-1.08222	6.27883e-29	6.74194e-28
CDK1	FALSE	.	-0.0591799	0.377225	0.671566	FALSE	.	0.51881	7.99831e-08	6.19749e-07	FALSE	.	-0.427313	0.000256863	0.000532828
CDK10	FALSE	.	-0.0564012	0.403482	0.693404	FALSE	.	-0.673112	1.65399e-09	1.6352e-08	FALSE	.	-0.978071	4.64112e-10	1.64796e-09
CDK11A	FALSE	.	-0.0342316	0.484639	0.751519	FALSE	.	0.0698269	0.726871	0.807973	FALSE	.	0.912416	0.0317849	0.0475033
CDK11B	FALSE	.	0.0385979	0.590314	0.821256	FALSE	.	0.210853	0.0966414	0.172473	FALSE	.	0.00317588	0.985676	0.988573
CDK12	FALSE	.	-0.0226357	0.74529	0.901678	FALSE	.	0.160014	0.132452	0.223126	TRUE	+	1.51845	1.58488e-35	2.24917e-34
CDK13	FALSE	.	-0.120116	0.0784877	0.279632	FALSE	.	-0.0134266	0.884816	0.921621	FALSE	.	1.25971	5.05365e-31	5.93221e-30
CDK14	FALSE	.	0.0852351	0.240223	0.537071	FALSE	.	0.67419	1.89596e-07	1.37542e-06	FALSE	.	0.559103	0.000990831	0.00189057
CDK15	FALSE	.	0.00413757	0.949531	0.980806	FALSE	.	-0.41771	0.0328432	0.0703914	FALSE	.	-1.49193	0.000661797	0.00129611
CDK16	FALSE	.	0.10104	0.118471	0.358183	FALSE	.	-0.263555	0.00377223	0.0109732	FALSE	.	-0.692443	5.39633e-09	1.75604e-08
CDK17	FALSE	.	-0.0459841	0.523104	0.777898	TRUE	+	1.21506	2.4201e-14	4.52321e-13	FALSE	.	1.44672	1.5501e-17	9.4087e-17
CDK19	FALSE	.	-0.0553693	0.443875	0.722966	FALSE	.	-0.0702639	0.600956	0.709122	FALSE	.	0.037637	0.853167	0.877244
CDK2	FALSE	.	-0.117958	0.0963725	0.318474	FALSE	.	-0.367535	0.00104488	0.00356942	FALSE	.	-0.470115	0.00106294	0.00201835
CDK20	FALSE	.	-0.0158861	0.819959	0.92934	FALSE	.	-0.0171839	0.910998	0.939164	FALSE	.	0.835926	0.000112392	0.000242723
CDK2AP1	FALSE	.	0.205496	3.74881e-06	0.000113797	FALSE	.	0.297682	1.44456e-09	1.43913e-08	FALSE	.	-0.374265	1.42357e-10	5.28027e-10
CDK2AP2	FALSE	.	-0.311796	3.86307e-06	0.000116432	TRUE	-	-1.09869	5.62718e-31	4.26843e-29	TRUE	-	-1.62817	6.39597e-29	6.86204e-28
CDK4	FALSE	.	0.022272	0.632935	0.845442	FALSE	.	-0.464823	8.08871e-17	1.92159e-15	FALSE	.	-0.510398	2.02788e-14	1.00166e-13
CDK5	FALSE	.	0.148068	0.033772	0.162148	FALSE	.	0.0879461	0.372711	0.497298	FALSE	.	-0.928306	7.31938e-08	2.16956e-07
CDK5RAP1	FALSE	.	-0.0789478	0.270028	0.569001	FALSE	.	-0.241551	0.0402371	0.0834931	FALSE	.	-0.498712	0.00553946	0.00947544
CDK5RAP2	FALSE	.	-0.0185456	0.765371	0.909025	FALSE	.	-0.0279511	0.737111	0.815577	FALSE	.	-0.395127	0.00272778	0.00489039
CDK5RAP3	FALSE	.	0.44102	0.000758625	0.00979589	FALSE	.	0.616251	0.00209806	0.00656391	FALSE	.	-0.19337	0.570475	0.625814
CDK6	FALSE	.	0.175378	0.0126796	0.0828737	FALSE	.	0.494836	3.17267e-06	1.87313e-05	FALSE	.	0.56398	1.28621e-05	3.06286e-05
CDK7	FALSE	.	0.0768326	0.214461	0.505884	FALSE	.	0.685039	7.45183e-16	1.61906e-14	FALSE	.	0.933104	7.11552e-23	5.74691e-22
CDK8	FALSE	.	0.0135474	0.842599	0.939594	FALSE	.	0.633338	0.000657549	0.00235442	FALSE	.	0.876439	0.00043369	0.000870755
CDK9	FALSE	.	0.076978	0.211265	0.502817	FALSE	.	0.411012	1.37414e-07	1.0285e-06	FALSE	.	1.1116	1.33791e-38	2.13984e-37
CDKAL1	FALSE	.	-0.011506	0.870584	0.949409	FALSE	.	0.181771	0.248827	0.365893	FALSE	.	-0.396163	0.124962	0.165211
CDKL1	FALSE	.	0.00583522	0.924817	0.972047	FALSE	.	0.613874	0.00447218	0.0127212	FALSE	.	0.304901	0.33014	0.391357
CDKL2	FALSE	.	-0.0770078	0.204543	0.494975	FALSE	.	0.0735475	0.712603	0.798063	FALSE	.	0.763403	0.0313226	0.046861
CDKL3	FALSE	.	-0.00968279	0.86103	0.945979	FALSE	.	0.48908	0.0275454	0.0606606	FALSE	.	0.920519	0.0192021	0.0299291
CDKL5	FALSE	.	-0.0412642	0.521146	0.776348	FALSE	.	0.414748	0.0413701	0.0854341	FALSE	.	1.2933	2.24071e-05	5.20212e-05
CDKN1A	FALSE	.	-0.185945	1.88637e-05	0.000457004	FALSE	.	-0.340406	1.85121e-12	2.74111e-11	FALSE	.	-0.0263568	0.601421	0.654613
CDKN1B	FALSE	.	-0.233202	0.00471263	0.0400668	FALSE	.	-0.611446	4.99106e-05	0.000230885	FALSE	.	0.965729	8.76911e-10	3.03237e-09
CDKN1C	FALSE	.	0.059496	0.395858	0.686892	FALSE	.	-0.31272	0.0850276	0.155228	FALSE	.	-0.453759	0.138879	0.181593
CDKN2A	FALSE	.	0.0197107	0.77953	0.915244	FALSE	.	0.149766	0.178642	0.282789	FALSE	.	-0.249987	0.112978	0.150765
CDKN2AIP	FALSE	.	-0.072969	0.314931	0.61549	FALSE	.	0.647736	3.74929e-05	0.000178597	TRUE	+	2.34675	8.98331e-43	1.70106e-41
CDKN2AIPNL	FALSE	.	0.225044	0.00346955	0.0319314	FALSE	.	0.0669255	0.524593	0.643269	FALSE	.	-0.976743	1.8894e-08	5.88412e-08
CDKN2B	FALSE	.	0.0163354	0.78295	0.917542	FALSE	.	0.300039	0.151804	0.248492	FALSE	.	1.10899	0.000393407	0.000795461
CDKN2B-AS1	FALSE	.	1.10806	1.00864e-06	3.6654e-05	FALSE	.	0.512604	0.00826652	0.0216967	FALSE	.	0.469246	0.161069	0.207365
CDKN2C	FALSE	.	-0.0946044	0.161707	0.433092	TRUE	-	-1.39106	6.14558e-35	5.69388e-33	TRUE	-	-2.81487	9.54254e-34	1.25661e-32
CDKN2D	FALSE	.	0.0449674	0.507778	0.767491	FALSE	.	-0.0106406	0.91323	0.940866	FALSE	.	-0.447976	0.00300126	0.00535701
CDKN3	FALSE	.	0.182205	0.00138438	0.0157636	FALSE	.	-0.20671	0.00104814	0.00357773	FALSE	.	-1.45465	2.79897e-54	7.59528e-53
CDPF1	FALSE	.	-0.153626	0.0455689	0.197491	FALSE	.	-0.682254	0.000190138	0.000772887	FALSE	.	0.925082	2.24921e-05	5.22091e-05
CDR2	FALSE	.	-0.116655	0.0901122	0.306095	FALSE	.	-0.0889492	0.358141	0.481594	FALSE	.	0.916185	6.86048e-16	3.74683e-15
CDR2L	FALSE	.	-0.156205	0.0373867	0.173675	FALSE	.	-0.0890454	0.462677	0.586474	FALSE	.	0.51236	0.00182976	0.00336697
CDS2	FALSE	.	0.0486224	0.483229	0.750984	FALSE	.	0.0753362	0.455354	0.579627	FALSE	.	0.301438	0.0241898	0.0369571
CDT1	FALSE	.	0.00984014	0.873341	0.951068	FALSE	.	-0.253559	0.0026308	0.00801787	FALSE	.	-0.189716	0.112837	0.150608
CDV3	FALSE	.	0.0152765	0.779093	0.915174	FALSE	.	0.137062	0.0380538	0.0796636	FALSE	.	0.280578	0.000433321	0.000870468
CDYL	FALSE	.	0.115342	0.112079	0.347378	TRUE	+	0.750209	4.31735e-10	4.73376e-09	TRUE	+	1.83515	6.66124e-44	1.32115e-42
CDYL2	FALSE	.	0.0151219	0.826159	0.932545	FALSE	.	0.935413	8.98363e-07	5.85561e-06	TRUE	+	2.0331	1.01854e-17	6.24659e-17
CEBPB	FALSE	.	-0.00826007	0.861717	0.946311	FALSE	.	0.143846	0.00853542	0.0223392	FALSE	.	1.0854	1.01507e-76	4.84064e-75
CEBPD	TRUE	-	-0.416387	1.76215e-14	2.19847e-12	FALSE	.	-0.614407	8.82193e-25	4.28574e-23	FALSE	.	-0.414123	2.86291e-09	9.52895e-09
CEBPG	FALSE	.	-0.00397508	0.953394	0.982516	FALSE	.	0.15606	0.121792	0.208659	TRUE	+	1.77646	2.96721e-59	9.14196e-58
CEBPZ	FALSE	.	0.0124242	0.841492	0.939102	FALSE	.	0.270916	0.00140418	0.00462862	FALSE	.	0.239912	0.0165294	0.0260768
CEBPZOS	FALSE	.	0.0872958	0.183514	0.466081	FALSE	.	0.29595	0.00203419	0.00638255	FALSE	.	-0.218502	0.0952336	0.129091
CELF1	FALSE	.	-0.0263305	0.690062	0.874689	FALSE	.	0.166843	0.0777369	0.144294	FALSE	.	1.27012	3.87315e-35	5.40782e-34
CELF2	FALSE	.	-0.0403806	0.570819	0.808815	FALSE	.	-0.0136131	0.925196	0.948748	FALSE	.	0.120179	0.557287	0.612954
CEMIP	TRUE	-	-0.333784	5.03511e-08	2.58232e-06	FALSE	.	-0.0902311	0.183348	0.288407	FALSE	.	-1.36066	2.6516e-40	4.61664e-39
CEMIP2	FALSE	.	-0.0437403	0.539697	0.788706	FALSE	.	0.334328	0.0313334	0.0676588	FALSE	.	0.200646	0.375274	0.436955
CENATAC	FALSE	.	-0.0164282	0.815474	0.928644	FALSE	.	0.148715	0.35386	0.477443	FALSE	.	0.838794	8.27547e-05	0.000181503
CEND1	FALSE	.	0.0127182	0.81896	0.929202	FALSE	.	-0.154525	0.450139	0.574171	FALSE	.	-0.0451426	0.906265	0.922046
CENPA	FALSE	.	-0.0123175	0.860512	0.945979	FALSE	.	-0.343485	0.00257431	0.00787719	FALSE	.	-0.0844462	0.553685	0.609457
CENPB	FALSE	.	0.0627615	0.352603	0.650743	FALSE	.	-0.196885	0.0479326	0.0967378	FALSE	.	0.165269	0.169069	0.216464
CENPBD1	FALSE	.	-0.147661	0.0523107	0.215739	FALSE	.	-0.287017	0.0503913	0.100868	FALSE	.	1.25808	1.52269e-13	7.09693e-13
CENPBD1P1	FALSE	.	-0.0496612	0.489677	0.75585	FALSE	.	-0.608893	1.23726e-05	6.49659e-05	FALSE	.	-0.448441	0.0201763	0.0312934
CENPC	FALSE	.	-0.0830305	0.256464	0.554097	FALSE	.	0.139042	0.307214	0.429543	FALSE	.	0.585797	0.00127493	0.00239739
CENPE	FALSE	.	-0.30415	2.37996e-05	0.00056161	FALSE	.	-0.358753	9.29034e-05	0.000406288	FALSE	.	-0.67675	3.26126e-08	9.95102e-08
CENPF	FALSE	.	-0.137884	0.0163093	0.0984501	FALSE	.	-0.315227	7.17713e-06	3.93967e-05	FALSE	.	-1.12798	5.92962e-38	9.31151e-37
CENPH	FALSE	.	-0.0670367	0.355412	0.653155	FALSE	.	0.130107	0.277786	0.398052	FALSE	.	-0.983332	1.23936e-07	3.6012e-07
CENPI	FALSE	.	-0.173525	0.0276287	0.141185	FALSE	.	-0.223012	0.191549	0.298027	FALSE	.	-0.184229	0.455604	0.516486
CENPJ	FALSE	.	-0.0757306	0.29865	0.598115	FALSE	.	0.0553624	0.662353	0.758219	FALSE	.	0.336611	0.059678	0.0845161
CENPK	FALSE	.	-0.237585	0.00310007	0.0294252	FALSE	.	0.216097	0.0691184	0.131015	FALSE	.	-0.31901	0.0576623	0.0819837
CENPL	FALSE	.	-0.0657794	0.362776	0.658783	FALSE	.	0.145507	0.237168	0.352213	FALSE	.	0.82514	9.31953e-08	2.7374e-07
CENPM	FALSE	.	-0.0229399	0.725617	0.892738	FALSE	.	-0.211788	0.0190775	0.0444103	TRUE	-	-1.7343	5.32819e-31	6.23754e-30
CENPN	FALSE	.	0.106086	0.0860542	0.296688	FALSE	.	0.329394	2.13017e-05	0.00010702	FALSE	.	-0.0524186	0.581588	0.635962
CENPO	FALSE	.	0.0287144	0.689902	0.874688	FALSE	.	-0.519359	0.000518306	0.0018986	FALSE	.	-0.146963	0.451291	0.512627
CENPP	FALSE	.	-0.00481448	0.945739	0.980139	FALSE	.	-0.0424757	0.765662	0.838234	FALSE	.	-0.44529	0.0642137	0.0903085
CENPQ	FALSE	.	0.0121394	0.86549	0.947671	FALSE	.	0.289383	0.0257523	0.0572464	FALSE	.	-0.407273	0.0599159	0.0848253
CENPS	TRUE	+	0.426789	4.62153e-08	2.39924e-06	FALSE	.	0.222107	0.0128716	0.0316086	FALSE	.	-0.0938407	0.450256	0.511632
CENPT	FALSE	.	-0.172992	0.0175437	0.103298	TRUE	-	-0.769466	2.04295e-10	2.33472e-09	FALSE	.	-0.478332	0.00185697	0.00341266
CENPU	FALSE	.	0.113586	0.0615205	0.239877	FALSE	.	-0.144307	0.0565221	0.110881	FALSE	.	-0.861641	1.71231e-13	7.95215e-13
CENPV	FALSE	.	0.0011996	0.986634	0.993666	FALSE	.	-0.327649	0.0297314	0.0648909	FALSE	.	-0.351958	0.0792346	0.109382
CENPW	FALSE	.	0.0158919	0.789692	0.920595	FALSE	.	-0.0531677	0.444076	0.568283	FALSE	.	-1.44068	7.98575e-38	1.24649e-36
CENPX	FALSE	.	-0.0170976	0.777285	0.914705	FALSE	.	-0.187802	0.015924	0.0379619	FALSE	.	-1.41582	5.05052e-37	7.66202e-36
CEP104	FALSE	.	0.0788922	0.241355	0.538561	FALSE	.	-0.016979	0.857989	0.903913	FALSE	.	0.561983	5.37777e-06	1.32892e-05
CEP112	FALSE	.	-0.0172965	0.80974	0.927202	FALSE	.	0.273816	0.0486481	0.0979989	FALSE	.	1.22049	1.31733e-12	5.73391e-12
CEP120	FALSE	.	-0.0582266	0.412808	0.700722	FALSE	.	0.421924	0.0107037	0.0269797	FALSE	.	0.635933	0.00553869	0.00947538
CEP126	FALSE	.	-0.0224753	0.74528	0.901678	FALSE	.	-0.454191	0.0157072	0.0374931	FALSE	.	-0.614073	0.0660608	0.0926552
CEP128	FALSE	.	-0.048598	0.497973	0.761081	FALSE	.	0.323137	0.0365196	0.0769736	FALSE	.	0.781243	0.000123543	0.00026575
CEP131	FALSE	.	-0.0290093	0.683232	0.871268	FALSE	.	-0.00188932	0.989914	0.995362	FALSE	.	-0.69473	0.00891689	0.0147414
CEP135	FALSE	.	0.0149456	0.83518	0.936959	FALSE	.	0.607379	6.75005e-05	0.000304057	FALSE	.	0.555656	0.00609508	0.010363
CEP152	FALSE	.	0.0227051	0.748391	0.902425	FALSE	.	-0.0100596	0.946136	0.963821	FALSE	.	0.159833	0.473454	0.533736
CEP162	FALSE	.	0.00484659	0.94427	0.979933	FALSE	.	-0.171463	0.301279	0.423298	FALSE	.	0.0947357	0.705876	0.749809
CEP164	FALSE	.	-0.235317	0.00236535	0.0239387	FALSE	.	0.134518	0.221461	0.333903	FALSE	.	1.31088	4.39739e-23	3.59864e-22
CEP170	FALSE	.	0.0100597	0.887689	0.957179	FALSE	.	0.352657	0.00488014	0.0137192	FALSE	.	0.322956	0.0410925	0.0601389
CEP170B	FALSE	.	-0.0362053	0.609808	0.83283	FALSE	.	-0.366557	0.0229064	0.0518206	FALSE	.	1.09602	3.43123e-08	1.04598e-07
CEP19	FALSE	.	-0.039804	0.577984	0.813214	FALSE	.	-0.0196851	0.895374	0.92925	FALSE	.	0.179823	0.446818	0.508437
CEP192	FALSE	.	-0.0596723	0.381235	0.674105	FALSE	.	0.25189	0.160544	0.260107	FALSE	.	0.431395	0.0857355	0.117456
CEP192-DT	FALSE	.	-0.0903869	0.125756	0.370596	FALSE	.	-0.233448	0.265663	0.384975	FALSE	.	0.154418	0.72181	0.763546
CEP20	FALSE	.	0.055352	0.334709	0.635019	FALSE	.	0.433139	6.23275e-10	6.57276e-09	FALSE	.	0.410756	1.04519e-06	2.77185e-06
CEP250	FALSE	.	-0.187448	0.0139359	0.0884487	FALSE	.	-0.170328	0.178034	0.282101	FALSE	.	0.400399	0.0123927	0.01999
CEP290	FALSE	.	-0.145169	0.0483446	0.205857	FALSE	.	0.294155	0.0127154	0.0313321	FALSE	.	0.710963	4.13577e-07	1.14504e-06
CEP295	FALSE	.	-0.118221	0.113214	0.349254	FALSE	.	-0.197316	0.159844	0.259316	FALSE	.	0.463263	0.00904984	0.0149517
CEP350	FALSE	.	-0.0243264	0.718647	0.888805	FALSE	.	0.418852	6.73457e-05	0.000303629	FALSE	.	0.882021	3.03847e-14	1.48388e-13
CEP41	FALSE	.	0.031486	0.65478	0.85759	FALSE	.	-0.444367	0.000287201	0.00111636	TRUE	-	-1.99449	6.90422e-16	3.76914e-15
CEP43	FALSE	.	0.0330019	0.637161	0.847704	FALSE	.	0.245683	0.0202429	0.0467017	FALSE	.	0.00941534	0.947619	0.95684
CEP44	FALSE	.	-0.0260804	0.694287	0.877023	FALSE	.	0.0902574	0.607046	0.713693	FALSE	.	0.98044	0.000486497	0.000970375
CEP55	FALSE	.	-0.0991105	0.12728	0.373877	FALSE	.	0.139119	0.0833697	0.152803	FALSE	.	-0.618364	2.36193e-08	7.28922e-08
CEP57	FALSE	.	-0.00987088	0.885091	0.956157	FALSE	.	0.133439	0.178667	0.282793	FALSE	.	0.0355572	0.786159	0.819914
CEP57L1	FALSE	.	0.0565501	0.415956	0.702782	FALSE	.	0.0870959	0.403075	0.528377	FALSE	.	0.0162305	0.916902	0.930606
CEP63	FALSE	.	0.0167112	0.815652	0.928644	FALSE	.	-0.210489	0.109645	0.190824	FALSE	.	-0.756188	0.000531016	0.00105415
CEP68	FALSE	.	-0.221388	0.00811856	0.0599116	FALSE	.	-0.764187	4.6948e-06	2.66972e-05	FALSE	.	0.226902	0.290548	0.349828
CEP70	FALSE	.	-0.0302155	0.674126	0.866821	FALSE	.	0.0879605	0.506924	0.627536	FALSE	.	-0.581172	0.00615491	0.0104579
CEP72	FALSE	.	-0.00490855	0.930911	0.974319	FALSE	.	0.667485	0.00361794	0.0105764	FALSE	.	1.0292	0.00479444	0.0082874
CEP76	FALSE	.	0.0418175	0.533363	0.78435	FALSE	.	0.18941	0.277857	0.398109	FALSE	.	0.828992	0.0014127	0.0026377
CEP78	FALSE	.	-0.0614823	0.389754	0.680479	FALSE	.	-0.00656555	0.953053	0.96904	FALSE	.	-0.804046	1.1849e-05	2.83253e-05
CEP83	FALSE	.	-0.0992121	0.177377	0.457805	FALSE	.	0.49681	0.00173654	0.00555754	FALSE	.	0.539236	0.00930607	0.0153476
CEP85	FALSE	.	-0.121918	0.0947984	0.315675	FALSE	.	-0.289194	0.108548	0.189392	FALSE	.	0.397599	0.120865	0.160234
CEP85L	FALSE	.	0.178136	0.0213648	0.117942	FALSE	.	0.679138	3.76823e-07	2.60542e-06	TRUE	+	1.66053	1.27998e-32	1.59949e-31
CEP89	FALSE	.	-0.104352	0.0931508	0.31202	FALSE	.	-0.620978	2.34833e-12	3.45745e-11	FALSE	.	-0.497563	2.16781e-05	5.04371e-05
CEP95	FALSE	.	0.0340922	0.624554	0.841138	FALSE	.	0.164168	0.313361	0.435977	TRUE	+	1.94674	1.1231e-22	8.95927e-22
CEP97	FALSE	.	0.0871817	0.234474	0.530449	FALSE	.	-0.13015	0.34409	0.467771	FALSE	.	-0.641998	0.00650924	0.0110238
CEPT1	FALSE	.	-0.0236865	0.728734	0.893613	FALSE	.	0.520408	1.72994e-06	1.07415e-05	FALSE	.	-0.212037	0.158777	0.204882
CERCAM	FALSE	.	-0.126784	0.0666166	0.251872	FALSE	.	0.17348	0.0745694	0.139372	FALSE	.	-1.48913	3.65816e-25	3.30893e-24
CERK	FALSE	.	0.107093	0.126308	0.371878	FALSE	.	0.335605	0.00194266	0.00613395	FALSE	.	0.436511	0.00330082	0.00585303
CERS1	FALSE	.	0.0882471	0.134045	0.386252	FALSE	.	1.49525	2.33189e-06	1.41407e-05	FALSE	.	1.67268	3.55581e-07	9.90814e-07
CERS2	FALSE	.	0.255767	5.64794e-07	2.21716e-05	FALSE	.	0.103455	0.0648345	0.124385	FALSE	.	-0.537553	2.85509e-12	1.21024e-11
CERS4	FALSE	.	0.0349917	0.491964	0.757816	FALSE	.	0.217742	0.29735	0.419185	FALSE	.	0.970981	0.0111374	0.0181145
CERS5	FALSE	.	0.0861859	0.19383	0.479509	FALSE	.	0.225385	0.015616	0.0373099	FALSE	.	-0.00633648	0.958238	0.965533
CERS6	FALSE	.	0.0409603	0.56724	0.807566	TRUE	+	0.943146	3.19743e-09	3.02729e-08	FALSE	.	1.2868	9.49467e-12	3.87769e-11
CERT1	FALSE	.	-0.0186901	0.778324	0.914926	FALSE	.	0.50252	3.07844e-07	2.14911e-06	FALSE	.	1.09311	3.99795e-24	3.46641e-23
CES2	FALSE	.	-0.116831	0.0996683	0.325213	FALSE	.	-0.500014	1.24685e-05	6.53591e-05	FALSE	.	0.221666	0.0905069	0.123342
CETN2	FALSE	.	0.103253	0.0735132	0.268297	FALSE	.	-0.470042	8.59461e-10	8.88293e-09	FALSE	.	-1.37419	4.89337e-30	5.49065e-29
CETN3	FALSE	.	0.00217581	0.974671	0.990156	FALSE	.	0.230428	0.0247057	0.0552133	FALSE	.	0.373584	0.00458112	0.0079409
CFAP20	FALSE	.	0.0839196	0.18697	0.469976	FALSE	.	0.36264	3.85778e-05	0.000183227	FALSE	.	0.279017	0.0135114	0.02166
CFAP20DC	FALSE	.	0.0501879	0.380565	0.674086	FALSE	.	0.364902	0.0843437	0.154158	FALSE	.	0.847403	0.0203807	0.0315878
CFAP251	FALSE	.	0.0764588	0.220622	0.513874	FALSE	.	0.245357	0.22997	0.343697	FALSE	.	-0.246822	0.524706	0.582154
CFAP298	FALSE	.	-0.0157782	0.808492	0.926899	FALSE	.	-0.00358879	0.967978	0.98045	FALSE	.	-0.39683	0.00316248	0.00561925
CFAP300	FALSE	.	-0.0638931	0.349271	0.648332	FALSE	.	-0.103683	0.54779	0.664981	FALSE	.	-0.967742	0.00454349	0.00787988
CFAP36	FALSE	.	0.132055	0.0388543	0.178665	FALSE	.	0.325017	0.000136444	0.000571034	FALSE	.	-0.364035	0.00164085	0.00304136
CFAP410	FALSE	.	0.0590509	0.272379	0.571775	FALSE	.	0.532287	0.0185968	0.0434472	FALSE	.	-0.0376347	0.93637	0.947402
CFAP46	FALSE	.	-0.0201977	0.695101	0.877294	FALSE	.	0.10979	0.591206	0.700945	FALSE	.	0.1071	0.806898	0.837972
CFAP97	FALSE	.	0.0296455	0.616912	0.837245	FALSE	.	0.331384	1.84524e-05	9.40088e-05	FALSE	.	0.294732	0.0024494	0.0044231
CFD	FALSE	.	-0.0698044	0.178755	1	FALSE	.	0.0912242	0.654196	0.752534	FALSE	.	-0.913162	0.0486054	0.070129
CFDP1	FALSE	.	-0.0927232	0.112104	0.347378	FALSE	.	-0.023743	0.744556	0.821507	FALSE	.	-0.602641	9.52131e-09	3.02624e-08
CFH	FALSE	.	-0.42385	0.000693547	0.00907534	FALSE	.	0.16156	0.379897	0.504985	FALSE	.	-1.1925	0.0014741	0.00274603
CFL1	FALSE	.	0.0762975	0.171004	0.446978	FALSE	.	-0.625126	7.4786e-20	2.40707e-18	TRUE	-	-1.83865	2.72508e-138	4.90932e-136
CFL2	FALSE	.	0.0576338	0.163334	0.435798	FALSE	.	-0.49845	3.87845e-24	1.80962e-22	FALSE	.	-1.33519	4.13884e-69	1.66723e-67
CFLAR	FALSE	.	-0.129033	0.0487091	0.206373	FALSE	.	-0.217829	0.0196822	0.045564	FALSE	.	-0.548354	2.65674e-05	6.13286e-05
CGA	FALSE	.	-0.0603058	0.362525	0.658783	FALSE	.	0.228028	0.212386	0.322892	FALSE	.	-1.39527	0.000566713	0.0011209
CGAS	FALSE	.	0.169387	0.0282328	0.143102	TRUE	+	1.02577	2.49867e-13	4.12819e-12	TRUE	+	2.14355	1.68266e-40	2.94148e-39
CGGBP1	FALSE	.	0.0249369	0.66695	0.863515	FALSE	.	0.325425	1.14786e-05	6.06223e-05	FALSE	.	1.27773	3.47896e-55	9.66288e-54
CGNL1	FALSE	.	-0.0872724	0.154218	0.422463	FALSE	.	-0.445277	0.0432093	0.0885975	FALSE	.	-0.648299	0.145942	0.189832
CGRRF1	FALSE	.	0.290966	0.000443263	0.00633468	TRUE	+	0.837712	5.77717e-12	7.99741e-11	FALSE	.	0.937728	1.68911e-10	6.21018e-10
CH17-189H20.1	FALSE	.	0.0868674	0.169771	0.445496	FALSE	.	-0.200908	0.327872	0.451372	FALSE	.	-0.866877	0.0580183	0.0824489
CH17-264L24.2	FALSE	.	0.0298931	0.598446	0.826185	FALSE	.	0.0878001	0.656878	0.754816	FALSE	.	0.374138	0.293201	0.352663
CH17-340M24.3	FALSE	.	0.101252	0.164841	0.438433	FALSE	.	-0.0602792	0.691388	0.780844	FALSE	.	-0.519501	0.0483552	0.0698149
CH17-55D9.1	FALSE	.	-0.0723169	0.177528	1	FALSE	.	-0.395806	0.0653217	0.125116	FALSE	.	-0.390105	0.423411	0.485336
CH507-9B2.5	FALSE	.	0.111282	0.101382	0.32828	FALSE	.	0.428041	0.0401831	0.0834078	FALSE	.	0.664354	0.0416607	0.0609222
CHAC1	TRUE	-	-0.567769	8.84853e-11	7.60436e-09	FALSE	.	-0.66164	2.47105e-10	2.79442e-09	FALSE	.	0.965771	1.15375e-19	7.8889e-19
CHAC2	FALSE	.	-0.0346694	0.62785	0.842741	FALSE	.	0.022918	0.873845	0.915363	FALSE	.	-0.477775	0.0594603	0.0842907
CHADL	FALSE	.	-0.0517856	0.319088	0.619077	FALSE	.	-1.2312	0.000211535	0.000849216	FALSE	.	-0.999332	0.0456979	0.0662806
CHAF1A	FALSE	.	0.0223432	0.740409	0.898598	FALSE	.	-0.334984	0.00163284	0.00526462	FALSE	.	-0.301758	0.0255262	0.0388432
CHAF1B	FALSE	.	0.0879561	0.225215	0.51889	FALSE	.	0.119128	0.294002	0.415459	FALSE	.	0.0309901	0.853089	0.877233
CHAMP1	FALSE	.	0.149709	0.0428038	0.190291	FALSE	.	-0.0417602	0.705587	0.792327	FALSE	.	-0.0411584	0.804022	0.835454
CHASERR	FALSE	.	0.0147585	0.830942	0.935145	FALSE	.	0.0463659	0.644907	0.744424	FALSE	.	1.29189	2.32384e-28	2.44069e-27
CHCHD1	FALSE	.	0.0484825	0.393736	0.684424	FALSE	.	-0.286221	9.39207e-05	0.000410046	FALSE	.	-0.632182	9.78786e-10	3.37476e-09
CHCHD10	FALSE	.	0.216558	0.000350696	0.00522306	FALSE	.	-0.0475079	0.500543	0.621767	FALSE	.	-0.365771	0.000141231	0.000301448
CHCHD2	FALSE	.	0.194996	0.000123418	0.0022554	FALSE	.	0.0586385	0.295725	0.417348	FALSE	.	-0.928773	6.23275e-38	9.77569e-37
CHCHD3	FALSE	.	0.161198	0.00550312	0.0448394	FALSE	.	0.317873	8.21789e-06	4.46749e-05	FALSE	.	-0.116474	0.223388	0.276564
CHCHD4	FALSE	.	0.0547474	0.439795	0.719083	FALSE	.	0.0279963	0.796324	0.859598	FALSE	.	0.219987	0.184386	0.233668
CHCHD5	FALSE	.	0.13138	0.0337835	0.162148	FALSE	.	-0.494312	1.12365e-08	9.9487e-08	FALSE	.	-1.07834	3.10228e-16	1.73447e-15
CHCHD6	FALSE	.	0.058512	0.41656	0.70288	FALSE	.	-0.0781022	0.513018	0.632904	FALSE	.	-0.503975	0.0120533	0.0194941
CHCHD7	FALSE	.	0.230939	0.000324143	0.00494931	FALSE	.	0.115478	0.138076	0.230798	FALSE	.	0.289079	0.00657115	0.0111214
CHD1	FALSE	.	0.0196153	0.777123	0.914705	TRUE	+	0.755603	1.3372e-11	1.77713e-10	TRUE	+	1.65157	3.08862e-45	6.48259e-44
CHD1L	FALSE	.	0.119171	0.0522776	1	FALSE	.	0.476	0.0328712	0.0704281	FALSE	.	0.0512033	0.916658	0.93043
CHD2	FALSE	.	0.0579401	0.423619	0.707742	FALSE	.	0.367436	0.0127241	0.0313475	TRUE	+	1.85858	3.38712e-31	4.00861e-30
CHD3	FALSE	.	0.255195	9.9235e-05	0.00186988	FALSE	.	0.352638	2.56373e-05	0.000126298	FALSE	.	0.526174	2.02484e-08	6.2833e-08
CHD4	FALSE	.	0.134881	0.0603727	0.236635	FALSE	.	-0.0438986	0.669168	0.763405	FALSE	.	-0.0482415	0.744913	0.78402
CHD6	FALSE	.	0.0561639	0.431637	0.712709	FALSE	.	0.000968943	0.993149	0.997224	FALSE	.	-0.0975457	0.574893	0.629968
CHD7	FALSE	.	0.265373	0.00697929	0.0535602	FALSE	.	0.719187	0.00305642	0.00914318	FALSE	.	1.93672	2.1999e-07	6.25216e-07
CHD8	FALSE	.	-0.0387208	0.571927	0.809228	FALSE	.	-0.110708	0.278807	0.398955	FALSE	.	1.02413	1.59942e-17	9.69898e-17
CHD9	FALSE	.	-0.00400189	0.947195	0.980386	FALSE	.	0.138194	0.0835168	0.15303	FALSE	.	0.702723	1.42972e-13	6.68525e-13
CHEK1	FALSE	.	0.0730371	0.308011	0.6097	FALSE	.	0.0386388	0.729158	0.809337	FALSE	.	-0.104206	0.534972	0.591369
CHEK2	FALSE	.	0.00995459	0.885664	0.956177	FALSE	.	-0.0646542	0.674624	0.768023	FALSE	.	-0.196003	0.475623	0.535623
CHERP	FALSE	.	-0.18867	0.0165726	0.0994726	FALSE	.	-0.527019	0.000222848	0.000889404	FALSE	.	0.573607	0.000546356	0.00108228
CHFR	FALSE	.	-0.349359	0.000161152	0.00277173	FALSE	.	-0.268105	0.0415183	0.0856583	FALSE	.	1.03629	6.52981e-12	2.70083e-11
CHI3L1	FALSE	.	-0.0404088	0.461839	0.733624	FALSE	.	0.463285	0.0351119	0.0745394	FALSE	.	-4.14725	1.85377e-06	4.78893e-06
CHIC1	FALSE	.	-0.0359647	0.533538	0.784361	FALSE	.	0.104689	0.602715	0.710259	FALSE	.	0.752566	0.0453415	0.0658152
CHIC2	FALSE	.	-0.128944	0.0427658	0.190255	FALSE	.	0.407742	2.0161e-06	1.23879e-05	FALSE	.	1.28349	4.14792e-44	8.32859e-43
CHID1	FALSE	.	-0.0690297	0.257947	0.556261	FALSE	.	0.0381374	0.613742	0.719202	FALSE	.	-1.351	1.05987e-25	9.83373e-25
CHKA	FALSE	.	0.201277	0.00803768	0.0596101	FALSE	.	0.716975	6.57612e-10	6.91239e-09	TRUE	+	1.77758	9.295e-44	1.81848e-42
CHKB	FALSE	.	0.183214	0.0219602	0.120601	FALSE	.	0.27377	0.110028	0.191336	FALSE	.	0.278345	0.324023	0.385269
CHKB-DT	FALSE	.	-0.0507225	0.427038	0.709912	FALSE	.	-0.253047	0.207731	0.317895	FALSE	.	0.316389	0.291708	0.351127
CHM	FALSE	.	-0.0842047	0.248711	0.54624	FALSE	.	0.592496	0.000136474	0.000571034	FALSE	.	0.239319	0.252711	0.308946
CHML	FALSE	.	-0.0417332	0.562759	0.804601	FALSE	.	-0.463025	0.00202796	0.00636453	FALSE	.	-0.282185	0.200482	0.25169
CHMP1A	FALSE	.	0.0238082	0.677683	0.868546	FALSE	.	-0.581048	2.79887e-14	5.19373e-13	FALSE	.	-0.451185	1.09197e-06	2.88884e-06
CHMP1B	FALSE	.	-0.0912826	0.142137	0.401653	FALSE	.	-0.683988	7.35349e-13	1.14918e-11	FALSE	.	0.257384	0.0250664	0.0382198
CHMP1B-AS1	FALSE	.	-0.191816	0.0184504	0.10696	FALSE	.	0.0872847	0.659416	0.756548	FALSE	.	0.913862	0.00961671	0.0158204
CHMP2A	FALSE	.	0.248327	1.60877e-06	5.53274e-05	FALSE	.	0.0968438	0.0933437	0.167617	FALSE	.	-1.09966	5.0847e-35	7.02382e-34
CHMP2B	FALSE	.	0.0875725	0.0973407	0.320797	FALSE	.	0.301918	3.1434e-06	1.85839e-05	FALSE	.	-0.418617	3.35892e-06	8.44679e-06
CHMP3	FALSE	.	0.104588	0.0321001	0.156489	FALSE	.	0.231756	5.10342e-05	0.00023591	FALSE	.	-0.591613	5.29575e-13	2.37603e-12
CHMP4A	TRUE	+	0.993534	9.40453e-08	4.61839e-06	FALSE	.	0.673812	0.000186502	0.000759295	TRUE	+	2.35449	3.73822e-34	5.02992e-33
CHMP4B	FALSE	.	0.223603	0.000421104	0.00604655	FALSE	.	0.268668	0.000953239	0.00328231	FALSE	.	0.290183	0.00353418	0.00623867
CHMP5	FALSE	.	0.0096654	0.86376	0.947246	FALSE	.	0.182326	0.00938196	0.0241887	FALSE	.	-0.197679	0.0285549	0.0430681
CHMP6	FALSE	.	-0.229456	0.00132124	0.0151888	TRUE	-	-1.25684	1.53702e-26	8.63059e-25	FALSE	.	-0.708518	6.32485e-07	1.71667e-06
CHMP7	FALSE	.	-0.127847	0.0536022	0.219077	FALSE	.	0.137646	0.107014	0.187149	FALSE	.	0.248794	0.0254075	0.0386899
CHN1	FALSE	.	0.0351086	0.568513	0.807768	FALSE	.	-0.299997	0.000526334	0.00192529	FALSE	.	-1.48978	2.49026e-27	2.47518e-26
CHORDC1	FALSE	.	-0.0288807	0.67137	0.865243	FALSE	.	0.345485	0.000876954	0.00304714	FALSE	.	0.466939	0.00014712	0.000313607
CHP1	FALSE	.	0.0459376	0.478384	0.748041	FALSE	.	-0.0522232	0.543112	0.66073	FALSE	.	-0.527403	2.2168e-05	5.1503e-05
CHPF	FALSE	.	-0.0567139	0.364099	0.659778	FALSE	.	-0.180312	0.0283653	0.0622443	FALSE	.	-1.06448	3.02459e-22	2.35344e-21
CHPF2	FALSE	.	0.00846335	0.895956	0.960979	FALSE	.	-0.187002	0.0458758	0.0931228	FALSE	.	0.193563	0.109778	0.146828
CHPT1	FALSE	.	0.181168	0.00587936	0.0473549	FALSE	.	0.0761877	0.339382	0.463089	FALSE	.	-0.154115	0.156842	0.202731
CHRAC1	FALSE	.	0.0868861	0.190378	0.474416	FALSE	.	0.270959	0.00425737	0.0121877	FALSE	.	-0.107549	0.389264	0.451099
CHRM2	FALSE	.	-0.0326614	0.643875	0.851515	FALSE	.	-0.670069	1.40715e-06	8.88181e-06	TRUE	-	-2.38918	1.70455e-12	7.35763e-12
CHRM3	FALSE	.	-0.0517552	0.30429	1	FALSE	.	-0.276048	0.185712	0.291244	FALSE	.	-2.22831	0.000314008	0.000643851
CHRNA5	FALSE	.	-0.0407508	0.50172	0.763865	FALSE	.	0.165007	0.402746	0.528052	FALSE	.	-0.287764	0.442908	0.504697
CHRNB1	FALSE	.	0.0347724	0.507686	0.767491	FALSE	.	-0.237311	0.256594	0.375037	FALSE	.	0.810195	0.0440452	0.0641489
CHROMR	FALSE	.	-0.0174186	0.794102	0.921649	FALSE	.	-0.110758	0.528397	0.647076	FALSE	.	0.378721	0.205136	0.256895
CHST10	FALSE	.	-0.0920327	0.202998	0.492922	FALSE	.	0.111993	0.491223	0.612585	FALSE	.	0.427821	0.0770367	0.106631
CHST11	FALSE	.	-0.0231121	0.688079	0.873765	FALSE	.	1.11033	1.43734e-05	7.43965e-05	FALSE	.	1.43962	1.06186e-05	2.55062e-05
CHST12	FALSE	.	0.0146301	0.818018	0.929202	FALSE	.	-0.137764	0.114063	0.1974	FALSE	.	-0.774554	2.37867e-08	7.3374e-08
CHST14	FALSE	.	-0.0967486	0.173049	0.450288	FALSE	.	-0.441659	0.000224118	0.000893373	FALSE	.	-0.706038	5.86391e-05	0.000130736
CHST15	FALSE	.	0.0564299	0.332576	0.633239	FALSE	.	-0.19041	0.350279	0.473726	FALSE	.	1.50788	2.93884e-06	7.42785e-06
CHST2	FALSE	.	0.221483	0.00836779	0.0610264	FALSE	.	0.583789	0.000338704	0.00129406	FALSE	.	-0.569183	0.0345634	0.0512837
CHST3	FALSE	.	-0.00822324	0.908513	0.966433	FALSE	.	-0.261001	0.0508371	0.101619	FALSE	.	0.610352	0.000229692	0.000479224
CHST7	FALSE	.	-0.0248077	0.72606	0.893027	FALSE	.	-0.22605	0.159334	0.258622	FALSE	.	-0.662813	0.0184454	0.0288676
CHSY1	FALSE	.	-0.010417	0.877875	0.953531	FALSE	.	0.385972	0.0356315	0.0753952	FALSE	.	0.930502	0.000131199	0.000281333
CHTF18	FALSE	.	-0.197471	0.013489	0.0866062	FALSE	.	-0.522995	0.000362529	0.00137456	FALSE	.	-0.844567	9.58563e-05	0.000208826
CHTOP	FALSE	.	-0.0609773	0.332507	0.633203	FALSE	.	0.156252	0.0603624	0.117315	FALSE	.	0.44591	9.08266e-06	2.20043e-05
CHUK	FALSE	.	0.014572	0.838042	0.937967	TRUE	+	0.858973	6.37727e-08	5.00723e-07	TRUE	+	1.7209	2.9246e-21	2.18519e-20
CHURC1	FALSE	.	-0.096305	0.118709	0.358382	FALSE	.	0.31026	0.000231008	0.000919141	FALSE	.	-0.0219295	0.851281	0.875652
CIAO1	FALSE	.	-0.281485	9.22372e-06	0.000246463	FALSE	.	-0.489449	2.09711e-09	2.04831e-08	FALSE	.	-0.401616	0.000151364	0.000322177
CIAO2A	FALSE	.	0.202696	0.000289158	0.00453137	FALSE	.	0.133248	0.0372099	0.0781366	FALSE	.	-0.222623	0.013372	0.0214636
CIAO2B	FALSE	.	0.126776	0.0124469	0.0819421	FALSE	.	-0.127805	0.0296765	0.0648037	FALSE	.	-0.593627	1.6221e-14	8.04908e-14
CIAO3	FALSE	.	-0.116485	0.107436	0.338824	FALSE	.	-0.583787	7.81718e-06	4.26395e-05	FALSE	.	0.113278	0.484573	0.544214
CIAPIN1	FALSE	.	-0.35473	1.66685e-06	5.66864e-05	FALSE	.	-0.593127	1.27866e-09	1.28769e-08	FALSE	.	-0.0356696	0.752495	0.79123
CIART	FALSE	.	0.0601303	0.4052	0.695042	FALSE	.	-0.0223852	0.882983	0.92097	TRUE	+	2.8021	5.33539e-55	1.47559e-53
CIB1	FALSE	.	0.131531	0.00544923	0.0446003	FALSE	.	-0.0885811	0.102158	0.180284	FALSE	.	-0.272947	0.000169637	0.000359066
CIB2	FALSE	.	0.173916	0.0263823	0.136461	FALSE	.	0.249723	0.0786876	0.145808	FALSE	.	0.24285	0.224962	0.278354
CIBAR1	FALSE	.	0.128735	0.0333301	0.16076	FALSE	.	0.0958533	0.201355	0.310297	FALSE	.	-0.561042	9.26928e-07	2.47492e-06
CIC	FALSE	.	-0.0336713	0.634705	0.846438	FALSE	.	-0.142325	0.373598	0.498297	FALSE	.	1.41558	3.58423e-14	1.74189e-13
CIDEB	FALSE	.	0.0185933	0.676644	1	FALSE	.	-0.0963398	0.617279	0.722042	FALSE	.	-0.26093	0.584509	0.638672
CIDECP1	FALSE	.	0.0175638	0.80563	0.925858	FALSE	.	-0.440961	0.00631215	0.0171466	FALSE	.	0.373185	0.0612814	0.0865412
CILK1	FALSE	.	0.0560548	0.435991	0.716455	FALSE	.	0.210805	0.166538	0.267513	FALSE	.	-0.114116	0.622274	0.674087
CINP	FALSE	.	0.0618499	0.304491	0.605413	FALSE	.	-0.270608	0.000947406	0.00326569	FALSE	.	-0.683903	2.63416e-09	8.77446e-09
CIP2A	FALSE	.	-0.142574	0.0549567	0.222185	FALSE	.	0.300194	0.00980304	0.0250849	FALSE	.	-0.433506	0.00734287	0.0123342
CIPC	FALSE	.	0.000795815	0.990004	0.995363	FALSE	.	-0.548289	0.0103368	0.0262077	FALSE	.	-0.3884	0.256742	0.31343
CIR1	FALSE	.	0.0465259	0.43245	0.713773	FALSE	.	0.101917	0.177893	0.281944	FALSE	.	-0.0619514	0.555819	0.611703
CIRBP	FALSE	.	0.109103	0.0198812	0.112637	FALSE	.	0.0131702	0.809377	0.869523	FALSE	.	-0.252161	0.000758741	0.00147264
CISD1	FALSE	.	0.109713	0.0410306	0.184601	FALSE	.	0.0377703	0.549896	0.666483	FALSE	.	-1.10254	5.71589e-26	5.38032e-25
CISD2	FALSE	.	0.0663873	0.286227	0.586516	FALSE	.	0.166232	0.0437229	0.0894264	FALSE	.	-0.912738	6.42455e-12	2.66154e-11
CISD3	FALSE	.	0.115857	0.0286762	0.144627	FALSE	.	-0.565851	9.41061e-17	2.22746e-15	FALSE	.	-1.24919	1.04075e-37	1.61866e-36
CIT	FALSE	.	-0.0595761	0.404155	0.694062	FALSE	.	-0.00263109	0.985688	0.99296	FALSE	.	-0.358239	0.133045	0.174881
CITED2	TRUE	-	-0.79544	1.08978e-42	6.60046e-40	TRUE	-	-1.54656	4.65062e-119	3.7702e-116	TRUE	-	-1.93653	7.41267e-92	5.06052e-90
CITED4	FALSE	.	-0.209893	0.00923963	0.0658	FALSE	.	-0.552726	0.00026461	0.00103694	FALSE	.	-0.51203	0.00842056	0.0139904
CIZ1	FALSE	.	-0.0610623	0.333295	0.633754	FALSE	.	-0.472936	8.11595e-08	6.27366e-07	FALSE	.	-0.45493	2.79344e-05	6.43367e-05
CKAP2	FALSE	.	-0.0945995	0.102261	0.329363	FALSE	.	-0.420524	7.63523e-09	6.849e-08	FALSE	.	-1.20626	1.37235e-34	1.86591e-33
CKAP2L	FALSE	.	0.0594263	0.355314	0.653069	FALSE	.	0.000143953	0.998593	0.999132	FALSE	.	-0.351206	0.00220783	0.00401709
CKAP4	FALSE	.	0.079145	0.0759149	0.273383	FALSE	.	-0.271617	1.00159e-07	7.63763e-07	FALSE	.	-1.30123	6.05919e-92	4.1584e-90
CKAP5	FALSE	.	-0.0417167	0.53441	0.784732	FALSE	.	-0.040177	0.661881	0.757794	FALSE	.	-0.360992	0.00415248	0.00723561
CKB	FALSE	.	-0.0656051	0.358725	0.655456	FALSE	.	-0.0137325	0.90088	0.932736	FALSE	.	0.336938	0.0274008	0.0414477
CKLF	FALSE	.	0.12082	0.0569733	0.227875	FALSE	.	0.155673	0.0500505	0.100311	FALSE	.	-0.0797883	0.42102	0.483108
CKMT2-AS1	FALSE	.	0.0324893	0.594392	0.823444	FALSE	.	-0.491633	0.0234229	0.0528218	FALSE	.	0.737643	0.0259205	0.0393944
CKS1B	FALSE	.	0.0883334	0.192452	0.477117	FALSE	.	0.0878328	0.311513	0.433983	FALSE	.	-0.769539	2.02407e-09	6.80337e-09
CKS2	TRUE	+	0.309291	5.86525e-09	3.56938e-07	FALSE	.	0.268169	3.31623e-06	1.95344e-05	FALSE	.	-0.620443	3.47058e-18	2.18211e-17
CLASP1	FALSE	.	0.0336411	0.638373	0.848169	FALSE	.	-0.349542	0.0313174	0.0676354	FALSE	.	0.710845	0.000602318	0.00118734
CLASP2	FALSE	.	0.104383	0.157209	0.426432	FALSE	.	0.372831	0.0232662	0.0525301	FALSE	.	1.13417	1.49474e-07	4.31424e-07
CLASRP	FALSE	.	-0.0805169	0.255513	0.553376	FALSE	.	-0.105396	0.507188	0.627746	TRUE	+	1.71569	6.62062e-18	4.09714e-17
CLBA1	FALSE	.	-0.0572154	0.365506	0.660914	FALSE	.	-0.309106	0.130073	0.219999	FALSE	.	0.724694	0.0201334	0.031238
CLCC1	FALSE	.	0.00460873	0.943432	0.979712	FALSE	.	0.226139	0.0147779	0.0356223	FALSE	.	-0.496835	0.000427129	0.000859893
CLCF1	FALSE	.	0.540262	9.60718e-06	0.000255102	TRUE	+	0.989792	3.17662e-12	4.59866e-11	TRUE	+	2.93735	3.57623e-85	2.15755e-83
CLCN2	FALSE	.	-0.0234676	0.6544	0.85759	FALSE	.	0.0902941	0.659162	0.756538	FALSE	.	1.89049	9.46691e-07	2.52406e-06
CLCN3	FALSE	.	-0.0224014	0.755377	0.905187	FALSE	.	0.433826	0.00493645	0.0138505	FALSE	.	0.230284	0.279067	0.337446
CLCN5	FALSE	.	-0.0452633	0.450956	0.726643	FALSE	.	0.32176	0.126526	0.215236	FALSE	.	0.259702	0.518516	0.57612
CLCN6	FALSE	.	-0.0805497	0.192148	0.476957	FALSE	.	0.554534	0.00943047	0.0242896	TRUE	+	3.11271	6.24027e-30	6.95383e-29
CLCN7	FALSE	.	-0.229694	0.00124798	0.0145758	TRUE	-	-0.777779	9.45169e-14	1.64405e-12	FALSE	.	-0.378938	0.00361014	0.00635634
CLDN11	FALSE	.	-0.0172751	0.809287	0.92704	FALSE	.	-0.168601	0.243567	0.359828	FALSE	.	-1.38004	8.3107e-08	2.45051e-07
CLDN12	FALSE	.	-0.0250751	0.712977	0.886187	FALSE	.	0.11032	0.505373	0.626135	FALSE	.	-0.0614562	0.825448	0.853776
CLDN23	FALSE	.	-0.00639175	0.923341	0.971058	FALSE	.	-0.266986	0.164465	0.264905	FALSE	.	0.76615	0.0106072	0.0173108
CLDN4	FALSE	.	0.00110045	0.979445	1	FALSE	.	0.385561	0.0690306	0.130939	FALSE	.	1.80204	0.000102207	0.000221953
CLDN7	FALSE	.	0.0640322	0.22208	1	FALSE	.	0.167495	0.414345	0.539714	FALSE	.	-0.985733	0.0486944	0.0702341
CLDND1	FALSE	.	-0.0574609	0.38594	0.676792	FALSE	.	0.551703	5.59959e-09	5.12578e-08	FALSE	.	0.58361	7.6801e-08	2.27025e-07
CLDND2	FALSE	.	0.0208508	0.706144	0.882724	FALSE	.	-0.369269	0.0882986	0.160153	FALSE	.	-0.0559822	0.895323	0.912563
CLEC11A	FALSE	.	-0.0579481	0.309123	0.610412	FALSE	.	0.65769	5.96983e-20	1.93587e-18	FALSE	.	-0.812374	2.3138e-19	1.55666e-18
CLEC14A	FALSE	.	-0.118502	0.0685837	0.256448	FALSE	.	-0.322158	0.128733	0.218277	FALSE	.	-2.13423	0.000381571	0.000773459
[truncated: 10,972 more rows]

## Sheet: B
Study	DOI	Experiment Type	Model	Virus	Time points/h.p.i.
Rubins et al., 2008	10.1371/journal.pone.0015615	Microarray	HeLa, primary human fibroblasts and macrophages	VACV, MPXV-Zaire	0-48 (not consistent between samples)
Yang et al., 2010	10.1073/pnas.1006594107	RNA-seq	HeLa	VACV	0, 0.5, 1, 2, 4
Bourquain et al., 2013	10.1186/1743-422X-10-61	Microarray	HeLa	cowpox, VACV, MPXV-MSF6	6
Watanabe et al., 2023	10.1002/jmv.28827	RNA-seq	keratinocytes, colon organoids	2022 MPXV	24, 48, 36
Tombácz et al., 2018	10.1093/gigascience/giy139	RNA-seq	CV-1	VACV	1-16 depending on the sequencing methods
Kakuk et al., 2023	10.1038/s41597-023-02149-4	RNA-seq	CV-1	2022 MPXV	1, 2, 4, 6, 12, 24

## Sheet: C
Name	Sequence
hLMNA_fw	CCGAGTCTGAAGAGGTGGTC
hLMNA_rev	CTTCTTGGTATTGCGCGCTT
hMMP14_fw	TCCAGCAACTTTATGGGGGT
hMMP14_rev	TTCCCGTCACAGATGTTGGG
hBIN3_fw	TGTGCCCAAAACAGTGGAGA
hBIN3_rev	CTGGTCTTGCTCACAGAGGG
hDAB2_fw	AGCCAGCAAAGCAGTTGAGA
hDAB2_rev	TCTGGTCAACACCCGATTTCA
hTHBS1_fw	CAGGAGCAACCTCTACTCCG
hTHBS1_rev	CAGCAGGGATCCTGTGTGT
hCTNNB1_fw	GGAAGGTCTGAGGAGCAGC
hCTNNB1_rev	TCCAACTCCATCAAATCAGCTTG
RPLP0_fw	GGATCTGCTGCATCTGCTTG
RPLP0_rev	GCGACCTGGAAGTCCAACTA
MPXV_G2_fw	GGAAAATGTAAAGACAACGAATACAG
MPXV_G2_rev	GCTATCACATAATCTGGAAGCGTA
