# Supplementary material for: Multi-omics characterization of the monkeypox virus infection
Source: Nat Commun. 2024 Aug 8;15:6778. doi: 10.1038/s41467-024-51074-6 (PMC11310467; doi:10.1038/s41467-024-51074-6)
Supplement: Supplementary file 6 — Supplementary Dataset 3 [file 41467_2024_51074_MOESM6_ESM.xlsx]

## Sheet: Legend
	Supplementary data 3: Total proteome of HFF cells infected with MPXV	Statistical analysis of proteomic changes in HFF cells 6, 12 and 24 hours post MPXV infection (n=5 independent experiments) compared to the respective mock infection. The two-sided p-values were derived from the Bayesian linear model (see materials and methods); no multiple hypothesis correction was performed. The direction of significant proteomic change in VACV (Soday et al., 2019) and MVA (Alb…
	A - Data
	Column	Description
	object_id	Unique ID for each detected protein
	gene_names	Gene names
	majority_protein_acs	Protein accession codes of the respective databases (human: Uniprot, MPXV: GenBank)
	protein_descriptions	Protein name
	is_contaminant	Whether the protein belongs to known contaminant proteins
	is_viral	Whether the protein is of viral origin
	is_hit	Protein was considered a hit according to material and methods ("Statistical analysis of proteomic data of MPXV-infected HFF cells"), taking into account the fold change, p-value and the number of quantifications in each condition
	change	Direction of protein change: upregulation (+), downregulation (-), nonsignificant (.)
	fold_change_log2	Log2 fold change in the comparison of MPXV to mock at the stated time point
	p_value	P-value in the given comparison
	sd_log2	Log2 standard deviation in the given comparison
	B - Comparison of transcriptomic and proteomic changes	Comparison of the transcriptomic (tx) and the proteomic (px) changes in HFF cells 6, 12 and 24 hours post MPXV infection (n=4 independent experiments for transcriptome and 5 for proteome). For transcriptomics, two-sided p-values were calculated by Wald test and FDR-adjusted as per standard DESeq2 workflow (see materials and methods). For proteomics, the two-sided p-values were derived from the Ba…
	Column	Description
	object_id	Unique ID for each detected protein from the proteomics data (Tab A)
	gene_name.px	Gene names from proteomics dataset. n.d. - not detected
	majority_protein_acs	Protein accession codes of the respective databases (human: Uniprot, MPXV: GenBank). n.d. - not detected in the proteomic data
	gene_name.tx	Gene names from transcriptomics dataset. n.d. - not detected in the transcriptomic data
	is_hit.[time point].[dataset]	Protein/gene was considered a hit according to material and methods ("Statistical analysis of proteomic data of MPXV-infected HFF cells" for proteomics, "Transcriptomic analysis of MPXV-infected HFF cells" for transcriptomics). n.d. - not detected (px = proteomics, tx = transcriptomcis)
	fold_change_log2.[time point].[dataset]	Log2 fold change in the comparison of MPXV to mock at the stated time point and dataset (px = proteomics, tx = transcriptomcis). n.d. - not detected
	p_value.[time point].[dataset]	p value (proteomics) or adjusted p value (transcriptomics) in the comparison of MPXV to mock at the stated time point and dataset (px = proteomics, tx = transcriptomcis). n.d. - not detected

## Sheet: A
object_id	gene_names	majority_protein_acs	protein_descriptions	is_contaminant	is_viral	is_hit.6h	change.6h	fold_change_log2.6h	p_value.6h	sd_log2.6h	is_hit.12h	change.12h	fold_change_log2.12h	p_value.12h	sd_log2.12h	is_hit.24h	change.24h	fold_change_log2.24h	p_value.24h	sd_log2.24h	change.soday	change.albarnaz
1	ECI1	P42126;P42126-2	Enoyl-CoA delta isomerase 1, mitochondrial;Isoform 2 of Enoyl-CoA delta isomerase 1, mitochondrial	FALSE	FALSE	FALSE	.	0.0207825	0.625849	0.0881135	FALSE	.	-0.273076	0.00636991	0.094351	FALSE	.	-0.267496	0.00754309	0.0928915	.	.
2	ZNF655	Q8N720;Q8N720-3	Isoform 3 of Zinc finger protein 655;Zinc finger protein 655	FALSE	FALSE	FALSE	.	-0.00513	0.868699	0.275334	FALSE	.	-0.29187	0.498631	1.13618	FALSE	.	-0.494065	0.45764	1.20884	.	.
3	REXO4	Q9GZR2;Q9GZR2-2	Isoform 2 of RNA exonuclease 4;RNA exonuclease 4	FALSE	FALSE	FALSE	.	-0.00054	0.974864	0.249492	FALSE	.	-0.00436	0.972872	0.348411	FALSE	.	-0.009575	0.972059	0.452495	.	.
4	TRPC4;TRPC5	Q9UBN4;Q9UL62;Q9UBN4-2;Q9UBN4-3;Q9UBN4-4;Q9UBN4-5;Q9UBN4-6;Q9UBN4-7	Isoform Beta of Short transient receptor potential channel 4;Isoform Delta of Short transient receptor potential channel 4;Isoform Epsilon of Short transient receptor potential channel 4;Isoform Eta of Short transient receptor potential channel 4;Isoform Gamma of Short transient receptor potential channel 4;Isoform Zeta of Short transient receptor potential channel 4;Short transient receptor pote…	FALSE	FALSE	FALSE	.	0.0106505	0.806988	0.294768	FALSE	.	0.20156	0.422214	0.327123	FALSE	.	0.27075	0.380342	0.356281	.	-
5	H2BC12;H2BC13;H2BC14;H2BC15;H2BC18;H2BC4;H2BC5;H2BC9;H2BS1	O60814;P57053;P58876;P62807;Q5QNW6;Q93079;Q99877;Q99879;Q99880;Q5QNW6-2	Histone H2B type 1-C/E/F/G/I;Histone H2B type 1-D;Histone H2B type 1-H;Histone H2B type 1-K;Histone H2B type 1-L;Histone H2B type 1-M;Histone H2B type 1-N;Histone H2B type 2-F;Histone H2B type F-S;Isoform 2 of Histone H2B type 2-F	FALSE	FALSE	FALSE	.	-0.005675	0.825376	0.0892934	FALSE	.	-0.17613	0.177472	0.146675	FALSE	.	0.486115	0.0143943	0.167852	.	.
6	SLC25A13	Q9UJS0;Q9UJS0-2	Calcium-binding mitochondrial carrier protein Aralar2;Isoform 2 of Calcium-binding mitochondrial carrier protein Aralar2	FALSE	FALSE	FALSE	.	0.00081	0.955019	0.134052	FALSE	.	-0.12368	0.5102	0.311733	FALSE	.	-4.23471	0.053837	1.88365	.	.
7	MTF2	Q9Y483;Q9Y483-2;Q9Y483-3;Q9Y483-4	Isoform 2 of Metal-response element-binding transcription factor 2;Isoform 3 of Metal-response element-binding transcription factor 2;Isoform 4 of Metal-response element-binding transcription factor 2;Metal-response element-binding transcription factor 2	FALSE	FALSE	FALSE	.	-0.00053	0.983102	0.312366	FALSE	.	-0.00345	0.9801	0.416438	FALSE	.	-0.003905	0.987752	0.517113	.	.
8	HMCN1	Q96RW7;Q96RW7-2;Q96RW7-3	Hemicentin-1;Isoform 2 of Hemicentin-1;Isoform 3 of Hemicentin-1	FALSE	FALSE	FALSE	.	-0.06077	0.661838	0.8515	FALSE	.	-0.18828	0.618256	0.990568	FALSE	.	-0.346075	0.57236	1.64431	+	.
9	UBA2	Q9UBT2;Q9UBT2-2	Isoform 2 of SUMO-activating enzyme subunit 2;SUMO-activating enzyme subunit 2	FALSE	FALSE	FALSE	.	-0.077787	0.203745	0.0627553	FALSE	.	-0.13952	0.0184255	0.0664999	FALSE	.	-0.0461775	0.581246	0.0787688	.	.
10	SIK3	Q9Y2K2;Q9Y2K2-6;Q9Y2K2-7;Q9Y2K2-8	Isoform 2 of Serine/threonine-protein kinase SIK3;Isoform 3 of Serine/threonine-protein kinase SIK3;Isoform 4 of Serine/threonine-protein kinase SIK3;Serine/threonine-protein kinase SIK3	FALSE	FALSE	FALSE	.	0.00759	0.865679	0.246627	FALSE	.	-0.0021	0.957318	0.341034	FALSE	.	0.0428	0.860514	0.433613	.	.
12	C18L	URK20479.1	EEV maturation protein (Cop-F12L) actintail formation	FALSE	TRUE	FALSE	.	0.015445	0.756648	0.57927	FALSE	.	7.30896	0.0187752	1.18056	TRUE	+	8.63038	2e-30	0.458489	.	.
13	TP53BP1	Q12888;Q12888-2;Q12888-3	Isoform 2 of TP53-binding protein 1;Isoform 3 of TP53-binding protein 1;TP53-binding protein 1	FALSE	FALSE	FALSE	.	-0.48227	1.82063e-15	0.0900857	FALSE	.	-0.41636	0.000140979	0.0790996	FALSE	.	0.110475	0.634493	0.199222	.	.
14	MED20	Q9H944;Q9H944-2	Isoform 2 of Mediator of RNA polymerase II transcription subunit 20;Mediator of RNA polymerase II transcription subunit 20	FALSE	FALSE	FALSE	.	-7.55113	0.156617	3.10078	FALSE	.	-7.77114	0.130145	2.97066	FALSE	.	-7.85029	0.129947	2.98514	.	.
17	C14orf119	Q9NWQ9	Uncharacterized protein C14orf119	FALSE	FALSE	FALSE	.	-0.00018	0.995055	0.283443	FALSE	.	0.00033	0.997761	0.390233	FALSE	.	1.5e-05	0.996969	0.499867	.	-
18	IGSF8	Q969P0;Q969P0-2;Q969P0-3	Immunoglobulin superfamily member 8;Isoform 2 of Immunoglobulin superfamily member 8;Isoform 3 of Immunoglobulin superfamily member 8	FALSE	FALSE	FALSE	.	0.000145	0.992257	0.278244	FALSE	.	0.029985	0.857931	0.610434	FALSE	.	0.0058	0.984178	0.686134	.	.
19	DBI	P07108;P07108-2;P07108-3;P07108-4;P07108-5;P07108-6	Acyl-CoA-binding protein;Isoform 2 of Acyl-CoA-binding protein;Isoform 3 of Acyl-CoA-binding protein;Isoform 4 of Acyl-CoA-binding protein;Isoform 5 of Acyl-CoA-binding protein;Isoform 6 of Acyl-CoA-binding protein	FALSE	FALSE	FALSE	.	-0.275325	0.117023	0.120542	FALSE	.	-0.22712	0.288257	0.14373	FALSE	.	0.140135	0.105436	0.401042	.	.
20	SERPING1	P05155;P05155-2;P05155-3	Isoform 2 of Plasma protease C1 inhibitor;Isoform 3 of Plasma protease C1 inhibitor;Plasma protease C1 inhibitor	FALSE	FALSE	FALSE	.	-3e-05	0.989995	0.278616	FALSE	.	-0.00122	0.990086	0.388089	FALSE	.	0.003235	0.991549	0.503044	.	.
22	ERCC3	P19447	General transcription and DNA repair factor IIH helicase subunit XPB	FALSE	FALSE	FALSE	.	-0.0649515	0.536297	0.226869	FALSE	.	-0.09165	0.637654	0.592063	FALSE	.	-0.72408	0.362523	1.87563	.	.
23	GIGYF2	Q6Y7W6;Q6Y7W6-3;Q6Y7W6-4;Q6Y7W6-5	GRB10-interacting GYF protein 2;Isoform 2 of GRB10-interacting GYF protein 2;Isoform 3 of GRB10-interacting GYF protein 2;Isoform 4 of GRB10-interacting GYF protein 2	FALSE	FALSE	FALSE	.	-0.128	0.187357	0.110387	FALSE	.	-0.006555	0.935944	0.0961951	FALSE	.	0.282593	0.0484041	0.147293	.	.
25	MED18	Q9BUE0	Mediator of RNA polymerase II transcription subunit 18	FALSE	FALSE	FALSE	.	-0.05308	0.556803	0.20512	FALSE	.	-0.69637	0.016849	0.298775	FALSE	.	-3.66377	0.0158973	1.82903	.	.
26	SLC30A1	Q9Y6M5	Zinc transporter 1	FALSE	FALSE	FALSE	.	0.002905	0.892267	0.103152	FALSE	.	0.0100025	0.907859	0.160528	TRUE	+	1.15156	0.00342667	0.259957	.	.
27	UBR2	Q8IWV8;Q8IWV8-2;Q8IWV8-3;Q8IWV8-4	E3 ubiquitin-protein ligase UBR2;Isoform 2 of E3 ubiquitin-protein ligase UBR2;Isoform 3 of E3 ubiquitin-protein ligase UBR2;Isoform 4 of E3 ubiquitin-protein ligase UBR2	FALSE	FALSE	FALSE	.	-0.00292	0.902407	0.226661	FALSE	.	-0.022445	0.863112	0.300279	FALSE	.	-0.03822	0.866697	0.379871	.	.
30	STEAP2	Q8NFT2;Q8NFT2-2;Q8NFT2-3	Isoform 2 of Metalloreductase STEAP2;Isoform 3 of Metalloreductase STEAP2;Metalloreductase STEAP2	FALSE	FALSE	FALSE	.	-0.32202	0.272952	0.347788	FALSE	.	-0.11895	0.696604	0.43266	FALSE	.	-0.227585	0.508265	0.40804	.	.
32	TAX1BP3	O14907	Tax1-binding protein 3	FALSE	FALSE	FALSE	.	-0.0327188	0.597803	0.136065	FALSE	.	-0.0936513	0.467287	0.168453	FALSE	.	-0.0953605	0.527945	0.176823	.	.
33	SRSF7	Q16629;Q16629-2;Q16629-3;Q16629-4	Isoform 2 of Serine/arginine-rich splicing factor 7;Isoform 3 of Serine/arginine-rich splicing factor 7;Isoform 4 of Serine/arginine-rich splicing factor 7;Serine/arginine-rich splicing factor 7	FALSE	FALSE	FALSE	.	-0.144445	0.0902697	0.0836217	FALSE	.	-0.164715	0.0583455	0.0886856	TRUE	+	0.61076	7.47478e-07	0.117402	.	.
37	SFSWAP	Q12872;Q12872-2	Isoform 2 of Splicing factor, suppressor of white-apricot homolog;Splicing factor, suppressor of white-apricot homolog	FALSE	FALSE	FALSE	.	0.4295	0.467538	1.15025	FALSE	.	0.113165	0.766251	1.27625	FALSE	.	0.08738	0.863209	1.258	.	.
39	ANXA13	P27216;P27216-2	Annexin A13;Isoform B of Annexin A13	FALSE	FALSE	FALSE	.	0.03176	0.597279	0.164549	FALSE	.	0.05497	0.684419	0.20365	FALSE	.	0.095105	0.660564	0.320212	.	.
43	TERF1	P54274;P54274-2	Isoform 2 of Telomeric repeat-binding factor 1;Telomeric repeat-binding factor 1	FALSE	FALSE	FALSE	.	0.290835	0.347938	0.359995	FALSE	.	0.6165	0.115141	0.40056	FALSE	.	0.62888	0.079237	0.352282	.	-
44	KMT2E	Q8IZD2;Q8IZD2-2;Q8IZD2-3;Q8IZD2-4;Q8IZD2-5;Q8IZD2-6;Q8IZD2-7;Q8IZD2-8	Inactive histone-lysine N-methyltransferase 2E;Isoform 2 of Inactive histone-lysine N-methyltransferase 2E;Isoform 3 of Inactive histone-lysine N-methyltransferase 2E;Isoform 4 of Inactive histone-lysine N-methyltransferase 2E;Isoform 5 of Inactive histone-lysine N-methyltransferase 2E;Isoform 6 of Inactive histone-lysine N-methyltransferase 2E;Isoform 7 of Inactive histone-lysine N-methyltransfe…	FALSE	FALSE	FALSE	.	0.00628	0.866208	0.273343	FALSE	.	0.027025	0.834206	0.452125	FALSE	.	0.04564	0.799422	1.10149	.	.
45	WDR70	Q9NW82	WD repeat-containing protein 70	FALSE	FALSE	FALSE	.	-0.68138	0.0447351	0.353006	FALSE	.	-0.73381	0.037958	0.461822	FALSE	.	-0.78668	0.085441	0.986168	.	.
47	P2L	URK20459.1	Alpha amanatin target protein (Cop-N2L)	FALSE	TRUE	TRUE	+	9.88635	2e-30	0.25741	TRUE	+	9.87186	2e-30	0.253289	TRUE	+	8.22915	2e-30	0.307817	.	.
50	LUC7L3	O95232	Luc7-like protein 3	FALSE	FALSE	FALSE	.	0.006205	0.842467	0.168421	FALSE	.	0.079703	0.555432	0.176115	FALSE	.	0.140896	0.437836	0.218906	.	.
51	ASAH1	Q13510;Q13510-2;Q13510-3	Acid ceramidase;Isoform 2 of Acid ceramidase;Isoform 3 of Acid ceramidase	FALSE	FALSE	FALSE	.	-0.0220325	0.530049	0.0544371	FALSE	.	-0.0066345	0.902798	0.070482	FALSE	.	0.207198	0.0491108	0.107728	.	.
52	MMP13	P45452	Collagenase 3	FALSE	FALSE	FALSE	.	-1.58032	0.0523279	0.675797	FALSE	.	-1.56791	0.0732692	0.775568	FALSE	.	-1.55937	0.0953867	0.816495	.	.
53	ARF5	P84085	ADP-ribosylation factor 5	FALSE	FALSE	FALSE	.	-0.145766	0.208839	0.127975	TRUE	-	-0.501148	7.80326e-12	0.114616	FALSE	.	-0.118677	0.460295	0.156722	.	.
54	MTX1	Q13505;Q13505-2;Q13505-3	Isoform 2 of Metaxin-1;Isoform 3 of Metaxin-1;Metaxin-1	FALSE	FALSE	FALSE	.	-0.04251	0.548271	0.138082	TRUE	-	-0.62894	0.000125546	0.181307	FALSE	.	-0.121225	0.484379	0.176426	.	.
58	COG2	Q14746;Q14746-2	Conserved oligomeric Golgi complex subunit 2;Isoform 2 of Conserved oligomeric Golgi complex subunit 2	FALSE	FALSE	FALSE	.	-0.71006	0.0157725	0.2783	FALSE	.	-4.69871	0.0586912	2.18321	TRUE	-	-5.67574	2.41263e-12	0.988718	.	.
59	C3orf33	Q6P1S2;Q6P1S2-2	Isoform 2 of Protein C3orf33;Protein C3orf33	FALSE	FALSE	FALSE	.	-0.000225	0.988198	0.281736	FALSE	.	-0.002015	0.985072	0.396285	FALSE	.	-0.004285	0.986089	0.511091	.	.
60	MYNN	Q9NPC7;Q9NPC7-2;Q9NPC7-3	Isoform 2 of Myoneurin;Isoform 3 of Myoneurin;Myoneurin	FALSE	FALSE	FALSE	.	-0.591435	0.200329	0.414607	FALSE	.	-0.75814	0.025091	0.362253	FALSE	.	-0.91423	0.149812	1.2539	.	.
61	RNF40	O75150;O75150-3;O75150-4	E3 ubiquitin-protein ligase BRE1B;Isoform 3 of E3 ubiquitin-protein ligase BRE1B;Isoform 4 of E3 ubiquitin-protein ligase BRE1B	FALSE	FALSE	FALSE	.	0.00644	0.856514	0.174195	FALSE	.	-0.64157	0.0285099	0.303962	FALSE	.	-0.66986	0.0222344	0.370872	.	.
62	TMTC1	Q8IUR5;Q8IUR5-1;Q8IUR5-2;Q8IUR5-3;Q8IUR5-4	Isoform 1 of Protein O-mannosyl-transferase TMTC1;Isoform 2 of Protein O-mannosyl-transferase TMTC1;Isoform 3 of Protein O-mannosyl-transferase TMTC1;Isoform 4 of Protein O-mannosyl-transferase TMTC1;Protein O-mannosyl-transferase TMTC1	FALSE	FALSE	FALSE	.	-0.038601	0.612966	0.313719	FALSE	.	-0.02893	0.816598	0.214562	FALSE	.	6.15455	0.0291702	1.99219	.	.
63	PCBD1	P61457	Pterin-4-alpha-carbinolamine dehydratase	FALSE	FALSE	FALSE	.	-0.0594115	0.498531	0.147718	FALSE	.	-0.115532	0.471379	0.216846	FALSE	.	0.514145	0.148031	0.312776	.	.
65	TRAPPC8	Q9Y2L5;Q9Y2L5-2	Isoform 2 of Trafficking protein particle complex subunit 8;Trafficking protein particle complex subunit 8	FALSE	FALSE	FALSE	.	-0.06029	0.441057	0.10957	FALSE	.	-0.154975	0.219776	0.14341	TRUE	+	0.582125	0.00182835	0.166951	.	.
66	PSMB9	P28065;P28065-2	Isoform LMP2.S of Proteasome subunit beta type-9;Proteasome subunit beta type-9	FALSE	FALSE	FALSE	.	-0.901046	0.0292122	0.324079	FALSE	.	-0.899565	0.0103806	0.286892	FALSE	.	-0.927701	0.111002	1.47518	.	.
68	ING4	Q9UNL4;Q9UNL4-2;Q9UNL4-3;Q9UNL4-4;Q9UNL4-5;Q9UNL4-6;Q9UNL4-7;Q9UNL4-8	Inhibitor of growth protein 4;Isoform 2 of Inhibitor of growth protein 4;Isoform 3 of Inhibitor of growth protein 4;Isoform 4 of Inhibitor of growth protein 4;Isoform 5 of Inhibitor of growth protein 4;Isoform 6 of Inhibitor of growth protein 4;Isoform 7 of Inhibitor of growth protein 4;Isoform 8 of Inhibitor of growth protein 4	FALSE	FALSE	FALSE	.	0.00965	0.842258	0.390409	FALSE	.	0.04706	0.808856	0.466923	FALSE	.	0.101315	0.774666	0.793192	.	.
69	CTR9	Q6PD62	RNA polymerase-associated protein CTR9 homolog	FALSE	FALSE	FALSE	.	-0.08147	0.488726	0.193573	FALSE	.	-0.39561	0.0758915	0.240224	FALSE	.	-0.336129	0.208306	0.281294	.	.
71	PCDHGA3	Q9Y5H0;Q9Y5H0-2	Isoform 2 of Protocadherin gamma-A3;Protocadherin gamma-A3	FALSE	FALSE	FALSE	.	0.04367	0.687959	0.808253	FALSE	.	0.49657	0.456253	1.25247	FALSE	.	0.499305	0.518421	1.33946	.	.
72	PDCD10	Q9BUL8	Programmed cell death protein 10	FALSE	FALSE	FALSE	.	-0.010077	0.741301	0.0840063	FALSE	.	-0.054536	0.533216	0.112431	FALSE	.	-0.0090755	0.933672	0.132705	.	.
73	DESI2	Q9BSY9;Q9BSY9-2	Deubiquitinase DESI2;Isoform 2 of Deubiquitinase DESI2	FALSE	FALSE	FALSE	.	2.5e-05	0.991567	0.358397	FALSE	.	-0.012545	0.93388	0.805653	FALSE	.	-0.02407	0.932001	0.902388	.	.
74	MYH10	P35580;P35580-3	Isoform 3 of Myosin-10;Myosin-10	FALSE	FALSE	FALSE	.	-0.00181805	0.926765	0.137061	FALSE	.	-0.56296	0.0162004	0.219562	FALSE	.	0.550737	0.101467	0.297824	.	.
75	PPIH	O43447;O43447-2	Isoform 2 of Peptidyl-prolyl cis-trans isomerase H;Peptidyl-prolyl cis-trans isomerase H	FALSE	FALSE	FALSE	.	-0.0024795	0.888534	0.0652588	FALSE	.	0.0384505	0.59033	0.0912267	FALSE	.	0.105184	0.3405	0.130269	.	.
76	RNPS1	Q15287;Q15287-2;Q15287-3	Isoform 2 of RNA-binding protein with serine-rich domain 1;Isoform 3 of RNA-binding protein with serine-rich domain 1;RNA-binding protein with serine-rich domain 1	FALSE	FALSE	FALSE	.	-0.208309	0.201305	0.178751	FALSE	.	0.378805	0.0308601	0.154405	FALSE	.	0.355225	0.0535891	0.164683	.	.
77	SETD5	Q9C0A6;Q9C0A6-2;Q9C0A6-3	Histone-lysine N-methyltransferase SETD5;Isoform 2 of Histone-lysine N-methyltransferase SETD5;Isoform 3 of Histone-lysine N-methyltransferase SETD5	FALSE	FALSE	FALSE	.	-0.00116	0.974926	0.517737	FALSE	.	-0.039725	0.860259	0.598743	FALSE	.	-0.087925	0.828674	0.692434	.	.
79	LYAR	Q9NX58	Cell growth-regulating nucleolar protein	FALSE	FALSE	FALSE	.	0.00175	0.911312	0.0705282	FALSE	.	0.000755	0.981684	0.0887389	FALSE	.	0.238198	0.0741574	0.143327	.	.
81	IL1RN	P18510;P18510-2;P18510-3;P18510-4	Interleukin-1 receptor antagonist protein;Isoform 2 of Interleukin-1 receptor antagonist protein;Isoform 3 of Interleukin-1 receptor antagonist protein;Isoform 4 of Interleukin-1 receptor antagonist protein	FALSE	FALSE	FALSE	.	-0.04849	0.613963	0.310451	FALSE	.	-0.28559	0.360959	0.429275	FALSE	.	-0.37933	0.385976	0.739703	.	.
82	PGGT1B	P53609;P53609-2	Geranylgeranyl transferase type-1 subunit beta;Isoform 2 of Geranylgeranyl transferase type-1 subunit beta	FALSE	FALSE	FALSE	.	0.011385	0.765877	0.138245	FALSE	.	0.002955	0.972163	0.184098	FALSE	.	0.55612	0.0714463	0.326025	.	.
83	UBR4	Q5T4S7;Q5T4S7-2;Q5T4S7-3;Q5T4S7-4;Q5T4S7-5;Q5T4S7-6	E3 ubiquitin-protein ligase UBR4;Isoform 2 of E3 ubiquitin-protein ligase UBR4;Isoform 3 of E3 ubiquitin-protein ligase UBR4;Isoform 4 of E3 ubiquitin-protein ligase UBR4;Isoform 5 of E3 ubiquitin-protein ligase UBR4;Isoform 6 of E3 ubiquitin-protein ligase UBR4	FALSE	FALSE	FALSE	.	-0.113259	0.0327522	0.0539259	FALSE	.	-0.342858	2.21756e-17	0.0557048	FALSE	.	-0.193747	0.00319409	0.0631142	.	.
84	FAM207A	Q9NSI2;Q9NSI2-2	Isoform B of Protein FAM207A;Protein FAM207A	FALSE	FALSE	FALSE	.	-0.10441	0.492304	0.325985	FALSE	.	-0.2296	0.402635	0.385949	FALSE	.	-0.362655	0.316037	1.00058	.	.
85	IMPDH1	P20839;P20839-2;P20839-3;P20839-4;P20839-5;P20839-6;P20839-7	Inosine-5'-monophosphate dehydrogenase 1;Isoform 2 of Inosine-5'-monophosphate dehydrogenase 1;Isoform 3 of Inosine-5'-monophosphate dehydrogenase 1;Isoform 4 of Inosine-5'-monophosphate dehydrogenase 1;Isoform 5 of Inosine-5'-monophosphate dehydrogenase 1;Isoform 6 of Inosine-5'-monophosphate dehydrogenase 1;Isoform 7 of Inosine-5'-monophosphate dehydrogenase 1	FALSE	FALSE	FALSE	.	-0.0080445	0.75732	0.0725055	FALSE	.	-0.022572	0.725826	0.0867434	TRUE	-	-0.647949	0.00382969	0.435852	.	.
87	NEK6	Q9HC98;Q9HC98-2;Q9HC98-3;Q9HC98-4	Isoform 2 of Serine/threonine-protein kinase Nek6;Isoform 3 of Serine/threonine-protein kinase Nek6;Isoform 4 of Serine/threonine-protein kinase Nek6;Serine/threonine-protein kinase Nek6	FALSE	FALSE	FALSE	.	-0.03345	0.796361	1.06555	FALSE	.	-0.4985	0.566253	1.46978	FALSE	.	-0.727145	0.542509	1.53912	.	.
88	ELN	P15502;P15502-1;P15502-2;P15502-4;P15502-5;P15502-6;P15502-7;P15502-8;P15502-9;P15502-10;P15502-11;P15502-12;P15502-13	Elastin;Isoform 1 of Elastin;Isoform 10 of Elastin;Isoform 11 of Elastin;Isoform 12 of Elastin;Isoform 13 of Elastin;Isoform 2 of Elastin;Isoform 4 of Elastin;Isoform 5 of Elastin;Isoform 6 of Elastin;Isoform 7 of Elastin;Isoform 8 of Elastin;Isoform 9 of Elastin	FALSE	FALSE	FALSE	.	-4.42098	0.0224485	1.4149	FALSE	.	-4.5942	0.00722747	1.29838	FALSE	.	-4.55391	0.00773039	1.33889	.	.
89	KIAA0930	Q6ICG6;Q6ICG6-2;Q6ICG6-3	Isoform 2 of Uncharacterized protein KIAA0930;Isoform 3 of Uncharacterized protein KIAA0930;Uncharacterized protein KIAA0930	FALSE	FALSE	FALSE	.	0.00909	0.817594	0.197438	FALSE	.	-2.80608	0.211055	1.81674	FALSE	.	-3.05588	0.149987	1.77127	.	.
90	NEPRO	Q6NW34;Q6NW34-2	Isoform 2 of Nucleolus and neural progenitor protein;Nucleolus and neural progenitor protein	FALSE	FALSE	FALSE	.	0.000565	0.964003	0.279804	FALSE	.	0.01187	0.928093	0.434898	FALSE	.	0.01958	0.93633	0.513567	.	.
92	IARS1	P41252	Isoleucine--tRNA ligase, cytoplasmic	FALSE	FALSE	FALSE	.	-0.014065	0.562983	0.895457	FALSE	.	-0.209045	0.285714	0.816989	FALSE	.	0.00803	0.869587	0.740724	.	.
93	ODF2	Q5BJF6;Q5BJF6-2;Q5BJF6-3;Q5BJF6-4;Q5BJF6-5;Q5BJF6-6;Q5BJF6-7;Q5BJF6-8;Q5BJF6-9;Q5BJF6-10	Isoform 10 of Outer dense fiber protein 2;Isoform 2 of Outer dense fiber protein 2;Isoform 3 of Outer dense fiber protein 2;Isoform 4 of Outer dense fiber protein 2;Isoform 5 of Outer dense fiber protein 2;Isoform 6 of Outer dense fiber protein 2;Isoform 7 of Outer dense fiber protein 2;Isoform 8 of Outer dense fiber protein 2;Isoform 9 of Outer dense fiber protein 2;Outer dense fiber protein 2	FALSE	FALSE	FALSE	.	-0.012625	0.780675	0.200461	FALSE	.	-0.741765	0.148519	0.525522	FALSE	.	-4.73133	0.0132777	1.95099	.	.
94	PPIAL4A;PPIAL4D;PPIAL4E;PPIAL4F	Q9Y536;A0A075B759;F5H284;P0DN26	Peptidyl-prolyl cis-trans isomerase A-like 4A;Peptidyl-prolyl cis-trans isomerase A-like 4D;Peptidyl-prolyl cis-trans isomerase A-like 4E;Peptidyl-prolyl cis-trans isomerase A-like 4F	FALSE	FALSE	FALSE	.	-0.000245	0.978981	0.275738	FALSE	.	-0.00296	0.984953	0.383017	FALSE	.	-0.006275	0.980774	0.497963	.	.
97	CPXM2	Q8N436	Inactive carboxypeptidase-like protein X2	FALSE	FALSE	FALSE	.	-0.00407	0.922666	0.759536	FALSE	.	-0.393135	0.460535	0.991836	FALSE	.	-0.838925	0.339767	1.62078	.	.
98	NDUFB11	Q9NX14;Q9NX14-2	Isoform 2 of NADH dehydrogenase [ubiquinone] 1 beta subcomplex subunit 11, mitochondrial;NADH dehydrogenase [ubiquinone] 1 beta subcomplex subunit 11, mitochondrial	FALSE	FALSE	FALSE	.	0.0014153	0.948727	0.229939	FALSE	.	0.047088	0.722994	0.2084	FALSE	.	0.0354121	0.845977	0.255801	.	.
100	KRT25	Q7Z3Z0;CON__Q7Z3Z0	Keratin, type I cytoskeletal 25	TRUE	FALSE	FALSE	.	0.00023	0.983723	0.25507	FALSE	.	0.00711	0.958264	0.371179	FALSE	.	0.01606	0.951952	0.473889	.	.
101	MBD1	Q9UIS9;Q9UIS9-2;Q9UIS9-4;Q9UIS9-5;Q9UIS9-6;Q9UIS9-7;Q9UIS9-8;Q9UIS9-9;Q9UIS9-10;Q9UIS9-11;Q9UIS9-12	Isoform 10 of Methyl-CpG-binding domain protein 1;Isoform 11 of Methyl-CpG-binding domain protein 1;Isoform 12 of Methyl-CpG-binding domain protein 1;Isoform 2 of Methyl-CpG-binding domain protein 1;Isoform 4 of Methyl-CpG-binding domain protein 1;Isoform 5 of Methyl-CpG-binding domain protein 1;Isoform 6 of Methyl-CpG-binding domain protein 1;Isoform 7 of Methyl-CpG-binding domain protein 1;Isof…	FALSE	FALSE	FALSE	.	-0.00503	0.886638	0.300635	FALSE	.	-0.00201	0.991421	0.409445	FALSE	.	-0.044735	0.878462	0.658064	.	.
102	HLA-B	P01889	HLA class I histocompatibility antigen, B alpha chain	FALSE	FALSE	FALSE	.	-0.19563	0.154134	0.148659	TRUE	-	-1.00861	6.97356e-17	0.148906	TRUE	-	-0.830065	6.21091e-12	0.160077	.	.
103	INTS11	Q5TA45;Q5TA45-2;Q5TA45-3;Q5TA45-4;Q5TA45-5	Integrator complex subunit 11;Isoform 2 of Integrator complex subunit 11;Isoform 3 of Integrator complex subunit 11;Isoform 4 of Integrator complex subunit 11;Isoform 5 of Integrator complex subunit 11	FALSE	FALSE	FALSE	.	-0.10579	0.438879	0.217661	FALSE	.	-0.15684	0.366152	0.210266	FALSE	.	-0.353765	0.168326	0.323493	.	.
104	CCDC149	Q6ZUS6;Q6ZUS6-2;Q6ZUS6-3;Q6ZUS6-4;Q6ZUS6-5;Q6ZUS6-6	Coiled-coil domain-containing protein 149;Isoform 2 of Coiled-coil domain-containing protein 149;Isoform 3 of Coiled-coil domain-containing protein 149;Isoform 4 of Coiled-coil domain-containing protein 149;Isoform 5 of Coiled-coil domain-containing protein 149;Isoform 6 of Coiled-coil domain-containing protein 149	FALSE	FALSE	FALSE	.	0.00078	0.972444	0.278229	FALSE	.	0.00979	0.937664	0.396032	FALSE	.	0.019355	0.940812	0.506396	.	.
106	MIB2	Q96AX9;Q96AX9-2;Q96AX9-3;Q96AX9-4;Q96AX9-5;Q96AX9-6;Q96AX9-7;Q96AX9-8;Q96AX9-9;Q96AX9-10;Q96AX9-11;Q96AX9-12;Q96AX9-13;Q96AX9-14	E3 ubiquitin-protein ligase MIB2;Isoform 10 of E3 ubiquitin-protein ligase MIB2;Isoform 11 of E3 ubiquitin-protein ligase MIB2;Isoform 12 of E3 ubiquitin-protein ligase MIB2;Isoform 13 of E3 ubiquitin-protein ligase MIB2;Isoform 14 of E3 ubiquitin-protein ligase MIB2;Isoform 2 of E3 ubiquitin-protein ligase MIB2;Isoform 3 of E3 ubiquitin-protein ligase MIB2;Isoform 4 of E3 ubiquitin-protein ligas…	FALSE	FALSE	FALSE	.	-0.011805	0.827923	0.67447	FALSE	.	-0.050755	0.789816	0.768799	FALSE	.	-0.086035	0.784098	0.836011	.	.
107	KIFC3	Q9BVG8;Q9BVG8-2;Q9BVG8-4;Q9BVG8-5;Q9BVG8-6	Isoform 2 of Kinesin-like protein KIFC3;Isoform 3 of Kinesin-like protein KIFC3;Isoform 4 of Kinesin-like protein KIFC3;Isoform 5 of Kinesin-like protein KIFC3;Kinesin-like protein KIFC3	FALSE	FALSE	FALSE	.	0.00153	0.938951	0.33923	FALSE	.	0.02739	0.860448	0.650801	FALSE	.	0.04107	0.878816	0.700749	.	.
109	AAK1	Q2M2I8;Q2M2I8-2	AP2-associated protein kinase 1;Isoform 2 of AP2-associated protein kinase 1	FALSE	FALSE	FALSE	.	-0.161099	0.190878	0.12765	FALSE	.	-0.223489	0.0846668	0.132582	FALSE	.	-0.178266	0.376981	0.179961	.	.
110	NDOR1	Q9UHB4;Q9UHB4-2;Q9UHB4-3;Q9UHB4-4	Isoform 2 of NADPH-dependent diflavin oxidoreductase 1;Isoform 3 of NADPH-dependent diflavin oxidoreductase 1;Isoform 4 of NADPH-dependent diflavin oxidoreductase 1;NADPH-dependent diflavin oxidoreductase 1	FALSE	FALSE	FALSE	.	-4.30091	0.0187827	1.23058	FALSE	.	-4.4687	0.0040727	1.03966	FALSE	.	-4.52907	0.00335921	1.044	.	.
112	CALM1;CALM2;CALM3	P0DP23;P0DP24;P0DP25	Calmodulin-1;Calmodulin-2;Calmodulin-3	FALSE	FALSE	FALSE	.	-0.371135	2.1941e-13	0.0707756	FALSE	.	-0.306045	0.00540588	0.0826377	TRUE	+	0.577865	1.20688e-20	0.0775219	.	.
114	PTGES	O14684	Prostaglandin E synthase	FALSE	FALSE	FALSE	.	-0.00437	0.88261	0.210692	FALSE	.	0.328505	0.340548	0.360531	FALSE	.	0.45172	0.33737	0.627775	.	.
117	ICAM5	Q9UMF0	Intercellular adhesion molecule 5	FALSE	FALSE	FALSE	.	-0.014585	0.785642	0.433798	FALSE	.	-0.34082	0.529495	2.49649	FALSE	.	-5.35362	0.137245	2.28214	.	.
119	SRPRB	Q9Y5M8	Signal recognition particle receptor subunit beta	FALSE	FALSE	FALSE	.	-0.201144	0.0664863	0.11795	FALSE	.	-0.026199	0.818486	0.115194	FALSE	.	0.413085	0.00428142	0.141066	.	.
123	RASA1	P20936;P20936-2;P20936-3;P20936-4	Isoform 2 of Ras GTPase-activating protein 1;Isoform 3 of Ras GTPase-activating protein 1;Isoform 4 of Ras GTPase-activating protein 1;Ras GTPase-activating protein 1	FALSE	FALSE	FALSE	.	-0.17459	0.191674	0.130625	FALSE	.	-0.28812	0.0133252	0.123208	FALSE	.	0.475503	0.0062154	0.157816	.	.
124	PREX1	Q8TCU6;Q8TCU6-2;Q8TCU6-3	Isoform 2 of Phosphatidylinositol 3,4,5-trisphosphate-dependent Rac exchanger 1 protein;Isoform 3 of Phosphatidylinositol 3,4,5-trisphosphate-dependent Rac exchanger 1 protein;Phosphatidylinositol 3,4,5-trisphosphate-dependent Rac exchanger 1 protein	FALSE	FALSE	FALSE	.	0.00914	0.839353	0.337393	FALSE	.	0.10912	0.651435	0.486124	FALSE	.	0.413825	0.415429	0.603513	.	.
125	ITGB3	P05106;P05106-2;P05106-3	Integrin beta-3;Isoform Beta-3B of Integrin beta-3;Isoform Beta-3C of Integrin beta-3	FALSE	FALSE	FALSE	.	-0.103418	0.319605	0.121175	FALSE	.	-0.260898	0.0693246	0.210784	FALSE	.	-0.298946	0.0290399	0.152641	.	.
126	ABI1	Q8IZP0;Q8IZP0-2;Q8IZP0-3;Q8IZP0-4;Q8IZP0-5;Q8IZP0-6;Q8IZP0-7;Q8IZP0-8;Q8IZP0-9;Q8IZP0-10;Q8IZP0-11;Q8IZP0-12	Abl interactor 1;Isoform 10 of Abl interactor 1;Isoform 11 of Abl interactor 1;Isoform 12 of Abl interactor 1;Isoform 2 of Abl interactor 1;Isoform 3 of Abl interactor 1;Isoform 4 of Abl interactor 1;Isoform 5 of Abl interactor 1;Isoform 6 of Abl interactor 1;Isoform 7 of Abl interactor 1;Isoform 8 of Abl interactor 1;Isoform 9 of Abl interactor 1	FALSE	FALSE	FALSE	.	-0.434244	0.00435453	0.148763	FALSE	.	-0.108867	0.614632	0.194364	FALSE	.	0.336887	0.0959762	0.197059	.	.
127	MTHFD2	P13995;P13995-2	Bifunctional methylenetetrahydrofolate dehydrogenase/cyclohydrolase, mitochondrial;Isoform 2 of Bifunctional methylenetetrahydrofolate dehydrogenase/cyclohydrolase, mitochondrial	FALSE	FALSE	FALSE	.	-0.306463	0.02501	0.135034	FALSE	.	-0.0685415	0.635926	0.139022	FALSE	.	-0.0636065	0.692274	0.161492	.	.
128	TESK2	Q96S53;Q96S53-2;Q96S53-3	Dual specificity testis-specific protein kinase 2;Isoform 2 of Dual specificity testis-specific protein kinase 2;Isoform 3 of Dual specificity testis-specific protein kinase 2	FALSE	FALSE	FALSE	.	-0.04738	0.56027	0.163166	FALSE	.	-0.212585	0.202155	0.185841	FALSE	.	-0.1967	0.255645	0.179751	.	.
130	CANT1	Q8WVQ1;Q8WVQ1-2;Q8WVQ1-3	Isoform 2 of Soluble calcium-activated nucleotidase 1;Isoform 3 of Soluble calcium-activated nucleotidase 1;Soluble calcium-activated nucleotidase 1	FALSE	FALSE	FALSE	.	9.2e-05	0.991728	0.105253	TRUE	-	-0.869808	1.08362e-05	0.238541	FALSE	.	-0.625841	0.0313114	0.285227	.	.
131	LYPLA2	O95372	Acyl-protein thioesterase 2	FALSE	FALSE	FALSE	.	-0.02207	0.609002	0.0793836	FALSE	.	-0.268345	0.0196609	0.118869	FALSE	.	0.372	0.0098387	0.143626	.	.
132	CAMK2B	Q13554;Q13554-2;Q13554-3;Q13554-4;Q13554-5;Q13554-6;Q13554-7;Q13554-8	Calcium/calmodulin-dependent protein kinase type II subunit beta;Isoform 1 of Calcium/calmodulin-dependent protein kinase type II subunit beta;Isoform 2 of Calcium/calmodulin-dependent protein kinase type II subunit beta;Isoform 3 of Calcium/calmodulin-dependent protein kinase type II subunit beta;Isoform 5 of Calcium/calmodulin-dependent protein kinase type II subunit beta;Isoform 6 of Calcium/c…	FALSE	FALSE	FALSE	.	0.0001419	0.988195	0.0984102	FALSE	.	-0.10855	0.43193	0.172351	FALSE	.	-0.100367	0.553146	0.191122	.	.
134	CORO2B	Q9UQ03;Q9UQ03-2	Coronin-2B;Isoform 2 of Coronin-2B	FALSE	FALSE	FALSE	.	-0.021645	0.668823	0.137036	FALSE	.	-0.050965	0.658022	0.168248	FALSE	.	-0.010715	0.951436	0.227338	.	.
135	AKAP1	Q92667;Q92667-2	A-kinase anchor protein 1, mitochondrial;Isoform 2 of A-kinase anchor protein 1, mitochondrial	FALSE	FALSE	FALSE	.	-0.00733	0.842413	0.176391	FALSE	.	-0.10702	0.641115	0.641606	FALSE	.	-0.13806	0.710064	0.890896	.	.
136	DGAT1	O75907	Diacylglycerol O-acyltransferase 1	FALSE	FALSE	FALSE	.	-0.063065	0.531463	0.209168	FALSE	.	-0.25142	0.379676	1.3419	FALSE	.	-0.18758	0.523583	1.07384	.	.
137	CADM1	Q9BY67;Q9BY67-2;Q9BY67-3;Q9BY67-4;Q9BY67-5	Cell adhesion molecule 1;Isoform 2 of Cell adhesion molecule 1;Isoform 3 of Cell adhesion molecule 1;Isoform 4 of Cell adhesion molecule 1;Isoform 5 of Cell adhesion molecule 1	FALSE	FALSE	FALSE	.	0.00026	0.982465	0.261143	FALSE	.	0.009065	0.945308	0.376235	FALSE	.	0.041705	0.878723	0.520038	.	.
138	TRIP4	Q15650	Activating signal cointegrator 1	FALSE	FALSE	FALSE	.	-4.85213	0.38807	3.25917	FALSE	.	-0.592365	0.387984	1.07103	FALSE	.	-0.104565	0.737943	0.639979	.	.
139	MRPL55	Q7Z7F7;Q7Z7F7-2	39S ribosomal protein L55, mitochondrial;Isoform 2 of 39S ribosomal protein L55, mitochondrial	FALSE	FALSE	FALSE	.	-0.012531	0.76863	0.171443	FALSE	.	-0.0171265	0.8766	0.232419	FALSE	.	-0.05111	0.824999	0.510828	.	.
140	TDRD3	Q9H7E2;Q9H7E2-2;Q9H7E2-3	Isoform 2 of Tudor domain-containing protein 3;Isoform 3 of Tudor domain-containing protein 3;Tudor domain-containing protein 3	FALSE	FALSE	FALSE	.	0.00051	0.972771	0.291497	FALSE	.	-0.017595	0.908448	0.477964	FALSE	.	-0.040155	0.889401	0.580959	.	.
141	RALA	P11233	Ras-related protein Ral-A	FALSE	FALSE	FALSE	.	-0.190584	0.0646889	0.110844	FALSE	.	-0.165466	0.084122	0.0982376	FALSE	.	-0.0563595	0.657763	0.122194	.	.
142	P4HB	P07237	Protein disulfide-isomerase	FALSE	FALSE	FALSE	.	-0.167955	7.65963e-05	0.308607	FALSE	.	-0.3661	6.06208e-22	0.0911486	FALSE	.	0.35193	0.285714	0.335804	.	.
143	ANK1	P16157;P16157-2;P16157-3;P16157-4;P16157-5;P16157-6;P16157-7;P16157-8;P16157-9;P16157-10;P16157-11;P16157-12;P16157-13;P16157-14;P16157-15;P16157-16;P16157-21	Ankyrin-1;Isoform Br21 of Ankyrin-1;Isoform Er10 of Ankyrin-1;Isoform Er11 of Ankyrin-1;Isoform Er12 of Ankyrin-1;Isoform Er13 of Ankyrin-1;Isoform Er14 of Ankyrin-1;Isoform Er15 of Ankyrin-1;Isoform Er16 of Ankyrin-1;Isoform Er2 of Ankyrin-1;Isoform Er3 of Ankyrin-1;Isoform Er4 of Ankyrin-1;Isoform Er5 of Ankyrin-1;Isoform Er6 of Ankyrin-1;Isoform Er7 of Ankyrin-1;Isoform Er8 of Ankyrin-1;Isofor…	FALSE	FALSE	FALSE	.	-0.167633	0.325469	0.199416	FALSE	.	-0.366395	0.0422108	0.201243	FALSE	.	0.064449	0.897077	0.446643	.	.
145	ERBIN;LRRC7	Q96RT1;Q96RT1-2;Q96NW7-3;Q96RT1-3;Q96RT1-4;Q96RT1-5;Q96RT1-6;Q96RT1-7;Q96RT1-8;Q96RT1-9	Erbin;Isoform 2 of Erbin;Isoform 3 of Erbin;Isoform 3 of Leucine-rich repeat-containing protein 7;Isoform 4 of Erbin;Isoform 5 of Erbin;Isoform 6 of Erbin;Isoform 7 of Erbin;Isoform 8 of Erbin;Isoform 9 of Erbin	FALSE	FALSE	FALSE	.	-0.32224	2.10617e-11	0.0678945	FALSE	.	-0.315765	4.4283e-11	0.067914	FALSE	.	0.01741	0.859315	0.0961921	.	.
147	HNRNPLL	Q8WVV9;Q8WVV9-2;Q8WVV9-3;Q8WVV9-4;Q8WVV9-5	Heterogeneous nuclear ribonucleoprotein L-like;Isoform 2 of Heterogeneous nuclear ribonucleoprotein L-like;Isoform 3 of Heterogeneous nuclear ribonucleoprotein L-like;Isoform 4 of Heterogeneous nuclear ribonucleoprotein L-like;Isoform 5 of Heterogeneous nuclear ribonucleoprotein L-like	FALSE	FALSE	FALSE	.	-0.011153	0.744982	0.0940477	FALSE	.	0.354157	0.169468	0.183546	FALSE	.	0.487044	0.00647511	0.15006	.	.
148	CBLL1	Q75N03;Q75N03-2	E3 ubiquitin-protein ligase Hakai;Isoform 2 of E3 ubiquitin-protein ligase Hakai	FALSE	FALSE	FALSE	.	0.000355	0.978393	0.108159	FALSE	.	-0.117955	0.441463	0.193902	FALSE	.	-0.28428	0.173576	0.225016	.	.
149	ANO6	Q4KMQ2;Q4KMQ2-2;Q4KMQ2-3;Q4KMQ2-4	Anoctamin-6;Isoform 2 of Anoctamin-6;Isoform 3 of Anoctamin-6;Isoform 4 of Anoctamin-6	FALSE	FALSE	FALSE	.	-0.044992	0.435749	0.07926	FALSE	.	-0.278861	0.00592562	0.140792	FALSE	.	-0.217852	0.0343026	0.0970434	.	.
150	CD9	P21926	CD9 antigen	FALSE	FALSE	FALSE	.	-0.436793	0.000853285	0.11154	FALSE	.	-0.492409	2.96883e-11	0.103499	FALSE	.	-0.194054	0.159647	0.131542	.	.
151	KIF1A	Q12756;Q12756-2;Q12756-3	Isoform 2 of Kinesin-like protein KIF1A;Isoform 3 of Kinesin-like protein KIF1A;Kinesin-like protein KIF1A	FALSE	FALSE	FALSE	.	-0.000675	0.977066	0.283461	FALSE	.	-0.00259	0.981256	0.400348	FALSE	.	-0.00438	0.988298	0.500506	.	.
153	FAIM	Q9NVQ4;Q9NVQ4-2;Q9NVQ4-3	Fas apoptotic inhibitory molecule 1;Isoform 2 of Fas apoptotic inhibitory molecule 1;Isoform 3 of Fas apoptotic inhibitory molecule 1	FALSE	FALSE	FALSE	.	-0.0011	0.943855	0.289436	FALSE	.	-0.023605	0.873228	0.439166	FALSE	.	-0.02557	0.917827	0.511214	.	.
154	PPP4R3B	Q5MIZ7;Q5MIZ7-2;Q5MIZ7-3;Q5MIZ7-4;Q5MIZ7-5	Isoform 2 of Serine/threonine-protein phosphatase 4 regulatory subunit 3B;Isoform 3 of Serine/threonine-protein phosphatase 4 regulatory subunit 3B;Isoform 4 of Serine/threonine-protein phosphatase 4 regulatory subunit 3B;Isoform 5 of Serine/threonine-protein phosphatase 4 regulatory subunit 3B;Serine/threonine-protein phosphatase 4 regulatory subunit 3B	FALSE	FALSE	FALSE	.	0.000475	0.985312	0.274672	FALSE	.	0.00647	0.9585	0.395581	FALSE	.	0.01877	0.937365	0.654625	.	.
155	DENND4A	Q7Z401;Q7Z401-2	C-myc promoter-binding protein;Isoform 2 of C-myc promoter-binding protein	FALSE	FALSE	FALSE	.	6e-05	0.9983	0.271645	FALSE	.	0.001315	0.992817	0.384434	FALSE	.	0.00559	0.98139	0.495746	.	.
156	HSPA4L	O95757	Heat shock 70 kDa protein 4L	FALSE	FALSE	FALSE	.	0.00339221	0.890809	0.121494	FALSE	.	0.345776	0.0785186	0.191722	FALSE	.	0.452525	0.0347736	0.225604	.	.
158	PYROXD1	Q8WU10;Q8WU10-2	Isoform 2 of Pyridine nucleotide-disulfide oxidoreductase domain-containing protein 1;Pyridine nucleotide-disulfide oxidoreductase domain-containing protein 1	FALSE	FALSE	FALSE	.	0.00097	0.968942	0.29715	FALSE	.	0.01549	0.920571	0.472993	FALSE	.	0.04984	0.866323	0.955823	.	.
159	FHL1	Q13642;Q13642-1;Q13642-3;Q13642-4;Q13642-5	Four and a half LIM domains protein 1;Isoform 1 of Four and a half LIM domains protein 1;Isoform 3 of Four and a half LIM domains protein 1;Isoform 4 of Four and a half LIM domains protein 1;Isoform 5 of Four and a half LIM domains protein 1	FALSE	FALSE	FALSE	.	-0.141165	0.0470838	0.0637786	FALSE	.	-0.219955	2.32269e-08	0.136165	FALSE	.	-0.00246	0.976059	0.38255	.	.
160	WRAP73	Q9P2S5	WD repeat-containing protein WRAP73	FALSE	FALSE	FALSE	.	-0.016259	0.73584	0.186182	TRUE	-	-1.32295	0.00783873	0.441098	FALSE	.	-1.61117	0.0113843	1.46864	.	.
161	RBM15	Q96T37;Q96T37-2;Q96T37-3;Q96T37-4	Isoform 2 of RNA-binding protein 15;Isoform 3 of RNA-binding protein 15;Isoform 4 of RNA-binding protein 15;RNA-binding protein 15	FALSE	FALSE	FALSE	.	-0.0862485	0.353809	0.113524	FALSE	.	-0.12506	0.269696	0.123075	FALSE	.	-0.084359	0.529377	0.140177	.	.
162	CNNM3	Q8NE01;Q8NE01-2;Q8NE01-3	Isoform 2 of Metal transporter CNNM3;Isoform 3 of Metal transporter CNNM3;Metal transporter CNNM3	FALSE	FALSE	FALSE	.	-8e-05	0.992592	0.27096	FALSE	.	-0.000735	0.997168	0.379815	FALSE	.	0.00269	0.990957	0.498513	.	.
163	ATP2B1	P20020;P20020-1;P20020-2;P20020-4;P20020-5;P20020-6	Isoform A of Plasma membrane calcium-transporting ATPase 1;Isoform C of Plasma membrane calcium-transporting ATPase 1;Isoform D of Plasma membrane calcium-transporting ATPase 1;Isoform E of Plasma membrane calcium-transporting ATPase 1;Isoform K of Plasma membrane calcium-transporting ATPase 1;Plasma membrane calcium-transporting ATPase 1	FALSE	FALSE	FALSE	.	-0.38702	6.95076e-11	0.0886488	FALSE	.	-0.327848	0.000730531	0.0990338	FALSE	.	-0.247691	0.0226069	0.0997843	.	.
164	RNH1	P13489	Ribonuclease inhibitor	FALSE	FALSE	FALSE	.	-0.16882	0.00107398	0.0466513	TRUE	-	-0.517625	2e-30	0.0494257	FALSE	.	0.161595	0.00407594	0.0550924	.	.
165	ZNRD2	O60232	Protein ZNRD2	FALSE	FALSE	FALSE	.	-0.027373	0.649662	0.335996	FALSE	.	-0.233957	0.332393	0.583497	TRUE	-	-5.64206	1.74836e-05	1.15607	.	.
166	CXXC1	Q9P0U4;Q9P0U4-2	CXXC-type zinc finger protein 1;Isoform 2 of CXXC-type zinc finger protein 1	FALSE	FALSE	FALSE	.	-0.013	0.863529	0.919746	FALSE	.	-0.00935	0.952025	0.978503	FALSE	.	0.432585	0.40427	0.79103	.	.
167	CES4A	Q5XG92;Q5XG92-2;Q5XG92-4;Q5XG92-5;Q5XG92-6;Q5XG92-7;Q5XG92-8	Carboxylesterase 4A;Isoform 2 of Carboxylesterase 4A;Isoform 3 of Carboxylesterase 4A;Isoform 4 of Carboxylesterase 4A;Isoform 5 of Carboxylesterase 4A;Isoform 6 of Carboxylesterase 4A;Isoform 7 of Carboxylesterase 4A	FALSE	FALSE	FALSE	.	-5e-05	0.982734	0.178519	FALSE	.	0.01498	0.882587	0.350094	FALSE	.	2.58503	0.119688	0.915602	.	.
168	FLOT2	Q14254	Flotillin-2	FALSE	FALSE	FALSE	.	-0.131865	0.214843	0.10924	FALSE	.	-0.251795	0.0393977	0.144346	FALSE	.	0.17483	0.350446	0.158931	.	.
169	SLC25A23;SLC25A25	Q6KCM7;Q9BV35;Q6KCM7-2;Q9BV35-2;Q6KCM7-3;Q9BV35-3;Q6KCM7-4;Q9BV35-4;Q6KCM7-5	Calcium-binding mitochondrial carrier protein SCaMC-2;Calcium-binding mitochondrial carrier protein SCaMC-3;Isoform 2 of Calcium-binding mitochondrial carrier protein SCaMC-2;Isoform 2 of Calcium-binding mitochondrial carrier protein SCaMC-3;Isoform 3 of Calcium-binding mitochondrial carrier protein SCaMC-2;Isoform 3 of Calcium-binding mitochondrial carrier protein SCaMC-3;Isoform 4 of Calcium-bi…	FALSE	FALSE	FALSE	.	5.44264	0.0956672	2.04236	FALSE	.	5.35048	0.142248	2.19609	FALSE	.	5.44812	0.146331	2.21726	.	.
172	TNRC6B	Q9UPQ9;Q9UPQ9-1;Q9UPQ9-2	Isoform 2 of Trinucleotide repeat-containing gene 6B protein;Isoform 3 of Trinucleotide repeat-containing gene 6B protein;Trinucleotide repeat-containing gene 6B protein	FALSE	FALSE	FALSE	.	0.04278	0.664846	0.379587	FALSE	.	0.441015	0.307439	0.81922	FALSE	.	0.287265	0.527011	0.683841	.	.
173	PSMC1	P62191;P62191-2	26S proteasome regulatory subunit 4;Isoform 2 of 26S proteasome regulatory subunit 4	FALSE	FALSE	FALSE	.	-0.175835	0.00197261	0.056503	TRUE	-	-0.514825	2.96187e-17	0.0787655	FALSE	.	0.01913	0.786095	0.0710064	.	.
174	ME2	P23368;P23368-2	Isoform 2 of NAD-dependent malic enzyme, mitochondrial;NAD-dependent malic enzyme, mitochondrial	FALSE	FALSE	FALSE	.	0.003615	0.85811	0.0744186	FALSE	.	-0.12907	0.24324	0.118904	FALSE	.	-0.135435	0.308951	0.143075	.	.
176	LMAN2	Q12907	Vesicular integral-membrane protein VIP36	FALSE	FALSE	FALSE	.	-0.022645	0.544157	0.0656708	FALSE	.	-0.02093	0.687965	0.0623652	FALSE	.	0.153685	0.3767	0.142419	.	.
177	KLHL7	Q8IXQ5;Q8IXQ5-2;Q8IXQ5-3;Q8IXQ5-4;Q8IXQ5-5	Isoform 2 of Kelch-like protein 7;Isoform 3 of Kelch-like protein 7;Isoform 4 of Kelch-like protein 7;Isoform 5 of Kelch-like protein 7;Kelch-like protein 7	FALSE	FALSE	FALSE	.	-0.00031	0.991652	0.265978	FALSE	.	-5e-05	0.996463	0.377113	FALSE	.	0.003155	0.988189	0.486529	.	.
179	EPB41	P11171;P11171-2;P11171-3;P11171-4;P11171-5;P11171-6;P11171-7	Isoform 2 of Protein 4.1;Isoform 3 of Protein 4.1;Isoform 4 of Protein 4.1;Isoform 5 of Protein 4.1;Isoform 6 of Protein 4.1;Isoform 7 of Protein 4.1;Protein 4.1	FALSE	FALSE	FALSE	.	-8e-05	0.993828	0.238655	FALSE	.	-0.001615	0.98675	0.32415	FALSE	.	-0.007725	0.974113	0.4115	.	.
181	ARL1	P40616;P40616-2	ADP-ribosylation factor-like protein 1;Isoform 2 of ADP-ribosylation factor-like protein 1	FALSE	FALSE	FALSE	.	-0.051854	0.391527	0.0785531	FALSE	.	-0.00197	0.971432	0.0873907	FALSE	.	0.0995826	0.342411	0.108733	.	.
182	CHN1	P15882;P15882-2;P15882-3	Isoform 3 of N-chimaerin;Isoform Alpha-1 of N-chimaerin;N-chimaerin	FALSE	FALSE	FALSE	.	0.003555	0.900873	0.203609	FALSE	.	0.451795	0.215132	0.359099	FALSE	.	0.743435	0.0426821	0.350856	.	.
183	TMEM126A	Q9H061;Q9H061-2	Isoform 2 of Transmembrane protein 126A;Transmembrane protein 126A	FALSE	FALSE	FALSE	.	-0.009385	0.798638	0.120154	FALSE	.	-0.24558	0.0975751	0.155114	FALSE	.	-0.25946	0.157184	0.20708	.	.
184	GEMIN5	Q8TEQ6	Gem-associated protein 5	FALSE	FALSE	FALSE	.	-0.049824	0.4118	0.0844274	FALSE	.	-0.000744	0.994313	0.093044	FALSE	.	0.175885	0.128988	0.118419	.	.
185	UGDH	O60701;O60701-2;O60701-3	Isoform 2 of UDP-glucose 6-dehydrogenase;Isoform 3 of UDP-glucose 6-dehydrogenase;UDP-glucose 6-dehydrogenase	FALSE	FALSE	FALSE	.	-0.163025	0.00599521	0.0546321	FALSE	.	-0.17457	0.00019699	0.0436806	FALSE	.	0.32478	2.51918e-17	0.0522425	.	.
186	ECT2	Q9H8V3;Q9H8V3-2;Q9H8V3-3;Q9H8V3-4	Isoform 2 of Protein ECT2;Isoform 3 of Protein ECT2;Isoform 4 of Protein ECT2;Protein ECT2	FALSE	FALSE	FALSE	.	-0.022935	0.747942	0.67776	FALSE	.	-0.069445	0.761452	0.733194	FALSE	.	-0.084225	0.819502	0.922855	.	.
189	PALLD	Q8WX93;Q8WX93-2;Q8WX93-3;Q8WX93-4;Q8WX93-5;Q8WX93-6;Q8WX93-7;Q8WX93-8;Q8WX93-9	Isoform 2 of Palladin;Isoform 3 of Palladin;Isoform 4 of Palladin;Isoform 5 of Palladin;Isoform 6 of Palladin;Isoform 7 of Palladin;Isoform 8 of Palladin;Isoform 9 of Palladin;Palladin	FALSE	FALSE	FALSE	.	-0.114485	0.0430395	0.0561963	FALSE	.	-0.317495	1.37757e-19	0.0461624	FALSE	.	-0.29244	3.53078e-14	0.0496553	.	.
190	NSUN4	Q96CB9;Q96CB9-2;Q96CB9-3;Q96CB9-4	5-methylcytosine rRNA methyltransferase NSUN4;Isoform 2 of 5-methylcytosine rRNA methyltransferase NSUN4;Isoform 3 of 5-methylcytosine rRNA methyltransferase NSUN4;Isoform 4 of 5-methylcytosine rRNA methyltransferase NSUN4	FALSE	FALSE	FALSE	.	-0.00133	0.94674	0.277244	FALSE	.	-0.012095	0.930496	0.388484	FALSE	.	-0.01907	0.936679	0.499805	.	.
192	OSTM1	Q86WC4	Osteopetrosis-associated transmembrane protein 1	FALSE	FALSE	FALSE	.	0.003115	0.900228	0.184488	FALSE	.	-0.05164	0.763937	0.342938	FALSE	.	0.06817	0.843111	0.698583	.	.
194	SLC1A5	Q15758;Q15758-2;Q15758-3	Isoform 2 of Neutral amino acid transporter B(0);Isoform 3 of Neutral amino acid transporter B(0);Neutral amino acid transporter B(0)	FALSE	FALSE	FALSE	.	-0.266951	0.0402197	0.13817	TRUE	-	-0.563351	8.88633e-16	0.0959111	TRUE	-	-0.574744	3.1918e-15	0.101027	.	.
196	D8L	URK20450.1	ANK-containing protein	FALSE	TRUE	TRUE	+	9.81818	2e-30	0.264677	TRUE	+	11.2723	2e-30	0.299515	TRUE	+	13.5453	2e-30	0.358424	.	.
197	SPTLC2	O15270	Serine palmitoyltransferase 2	FALSE	FALSE	FALSE	.	-0.01614	0.670062	0.0883531	TRUE	-	-0.573605	0.000405018	0.170946	TRUE	-	-6.99772	1.05136e-06	1.88184	.	.
198	HAUS7	Q99871;Q99871-2;Q99871-3	HAUS augmin-like complex subunit 7;Isoform 2 of HAUS augmin-like complex subunit 7;Isoform 3 of HAUS augmin-like complex subunit 7	FALSE	FALSE	FALSE	.	-0.0008	0.83595	0.23304	FALSE	.	0.0075	0.826163	0.332771	FALSE	.	-0.16367	0.719487	0.458268	.	.
199	RBM42	Q9BTD8;Q9BTD8-2;Q9BTD8-3;Q9BTD8-4	Isoform 2 of RNA-binding protein 42;Isoform 3 of RNA-binding protein 42;Isoform 4 of RNA-binding protein 42;RNA-binding protein 42	FALSE	FALSE	FALSE	.	-0.000405	0.971479	0.247241	FALSE	.	-0.12884	0.621157	0.547233	FALSE	.	-0.255115	0.521563	0.595486	.	.
200	A41L	URK20590.1	Chemokine binding protein (Cop-A41L) secreted protein reducing infiltration of inflammatory cells into the infected area	FALSE	TRUE	TRUE	+	7.86845	2e-30	0.555177	TRUE	+	7.85633	2e-30	0.554379	TRUE	+	8.32608	2e-30	0.68754	.	.
201	DCLK1	O15075;O15075-2;O15075-3;O15075-4	Isoform 1 of Serine/threonine-protein kinase DCLK1;Isoform 3 of Serine/threonine-protein kinase DCLK1;Isoform 4 of Serine/threonine-protein kinase DCLK1;Serine/threonine-protein kinase DCLK1	FALSE	FALSE	FALSE	.	-0.032485	0.625474	0.159534	FALSE	.	-0.083625	0.585738	0.231989	FALSE	.	-0.531985	0.147642	0.515031	.	.
202	IFI16;PYHIN1	Q16666;Q6K0P9;Q16666-2;Q6K0P9-2;Q16666-3;Q6K0P9-3;Q6K0P9-4;Q6K0P9-5;Q16666-6;Q6K0P9-6	Gamma-interferon-inducible protein 16;Isoform 2 of Gamma-interferon-inducible protein 16;Isoform 2 of Pyrin and HIN domain-containing protein 1;Isoform 3 of Gamma-interferon-inducible protein 16;Isoform 3 of Pyrin and HIN domain-containing protein 1;Isoform 4 of Gamma-interferon-inducible protein 16;Isoform 4 of Pyrin and HIN domain-containing protein 1;Isoform 5 of Pyrin and HIN domain-containin…	FALSE	FALSE	FALSE	.	-0.137365	0.155794	0.110942	FALSE	.	-0.051745	0.556948	0.0926984	FALSE	.	0.032815	0.766085	0.117634	.	.
203	URM1	Q9BTM9;Q9BTM9-2;Q9BTM9-3	Isoform 2 of Ubiquitin-related modifier 1;Isoform 3 of Ubiquitin-related modifier 1;Ubiquitin-related modifier 1	FALSE	FALSE	FALSE	.	-0.25911	0.11912	0.161666	FALSE	.	-0.350345	0.0450492	0.193282	TRUE	-	-0.812845	0.000490197	0.296106	.	.
204	ZNF281	Q9Y2X9;Q9Y2X9-2	Isoform 2 of Zinc finger protein 281;Zinc finger protein 281	FALSE	FALSE	TRUE	-	-1.60305	0.00957802	0.665581	FALSE	.	-4.88472	0.000783422	1.01515	FALSE	.	-4.94497	0.00062734	0.946073	.	.
206	SRRM1	Q8IYB3;Q8IYB3-2	Isoform 2 of Serine/arginine repetitive matrix protein 1;Serine/arginine repetitive matrix protein 1	FALSE	FALSE	FALSE	.	-0.05807	0.453573	0.104067	FALSE	.	-0.27341	0.0147171	0.129721	FALSE	.	-0.199945	0.191583	0.144503	.	.
207	FABP5;FABP5P3	Q01469;A8MUU1	Fatty acid-binding protein 5;Putative fatty acid-binding protein 5-like protein 3	FALSE	FALSE	FALSE	.	-0.18424	0.0670937	0.103972	FALSE	.	-0.0578465	0.620986	0.117111	FALSE	.	0.123394	0.346862	0.131153	.	.
208	MFSD12	Q6NUT3;Q6NUT3-2;Q6NUT3-3;Q6NUT3-4	Isoform 2 of Major facilitator superfamily domain-containing protein 12;Isoform 3 of Major facilitator superfamily domain-containing protein 12;Isoform 4 of Major facilitator superfamily domain-containing protein 12;Major facilitator superfamily domain-containing protein 12	FALSE	FALSE	FALSE	.	0.164425	0.426502	0.306328	FALSE	.	0.379175	0.176673	0.305617	FALSE	.	0.45142	0.135342	0.323515	.	.
209	SIPA1L2	Q9P2F8;Q9P2F8-2	Isoform 2 of Signal-induced proliferation-associated 1-like protein 2;Signal-induced proliferation-associated 1-like protein 2	FALSE	FALSE	FALSE	.	-0.0044305	0.867774	0.140873	FALSE	.	0.0364071	0.788278	0.254558	FALSE	.	-0.22004	0.655697	1.7895	-	-
210	DCAF5	Q96JK2;Q96JK2-2;Q96JK2-3	DDB1- and CUL4-associated factor 5;Isoform 2 of DDB1- and CUL4-associated factor 5;Isoform 3 of DDB1- and CUL4-associated factor 5	FALSE	FALSE	FALSE	.	0.048305	0.689411	0.249313	FALSE	.	0.0762	0.678228	0.40003	FALSE	.	0.284355	0.623257	3.10982	.	.
211	GPATCH3;PXK	Q7Z7A4;Q96I76;Q7Z7A4-2;Q7Z7A4-3;Q7Z7A4-4;Q7Z7A4-5;Q7Z7A4-6;Q7Z7A4-7	G patch domain-containing protein 3;Isoform 2 of PX domain-containing protein kinase-like protein;Isoform 3 of PX domain-containing protein kinase-like protein;Isoform 4 of PX domain-containing protein kinase-like protein;Isoform 5 of PX domain-containing protein kinase-like protein;Isoform 6 of PX domain-containing protein kinase-like protein;Isoform 7 of PX domain-containing protein kinase-like…	FALSE	FALSE	FALSE	.	-0.004325	0.861284	0.105188	FALSE	.	-0.10538	0.419277	0.163136	FALSE	.	-0.17516	0.308524	0.202994	.	.
213	RAB5IF	Q9BUV8;Q9BUV8-2;Q9BUV8-3;Q9BUV8-4;Q9BUV8-5	Isoform 2 of Respirasome Complex Assembly Factor 1;Isoform 3 of Respirasome Complex Assembly Factor 1;Isoform 4 of Respirasome Complex Assembly Factor 1;Isoform 5 of Respirasome Complex Assembly Factor 1;Respirasome Complex Assembly Factor 1	FALSE	FALSE	FALSE	.	0.01072	0.844724	0.319005	FALSE	.	-0.0223	0.894939	0.541106	FALSE	.	-0.019345	0.944014	0.722767	.	.
215	DCBLD2	Q96PD2;Q96PD2-2	Discoidin, CUB and LCCL domain-containing protein 2;Isoform 2 of Discoidin, CUB and LCCL domain-containing protein 2	FALSE	FALSE	FALSE	.	-0.092305	0.47841	0.224029	FALSE	.	0.396325	0.119938	0.237548	FALSE	.	-0.11376	0.856194	0.894948	.	.
216	NDUFA13	Q9P0J0;Q9P0J0-2	Isoform 2 of NADH dehydrogenase [ubiquinone] 1 alpha subcomplex subunit 13;NADH dehydrogenase [ubiquinone] 1 alpha subcomplex subunit 13	FALSE	FALSE	FALSE	.	-0.006425	0.792205	0.0690551	FALSE	.	-0.418721	0.00363096	0.129298	FALSE	.	-0.450361	0.000736157	0.120988	.	.
217	NCL	P19338	Nucleolin	FALSE	FALSE	FALSE	.	-0.22312	4.86822e-18	0.0344394	FALSE	.	-0.218745	5.4417e-16	0.036127	TRUE	+	0.60925	2e-30	0.0525261	.	.
218	AMBP	P02760;CON__P00978	Protein AMBP	TRUE	FALSE	FALSE	.	-0.044525	0.562948	0.0885995	FALSE	.	-0.04083	0.71341	0.0962397	FALSE	.	0.361504	0.0273855	0.123113	.	.
219	PRR5	P85299;P85299-2;P85299-3;P85299-4;P85299-5	Isoform 2 of Proline-rich protein 5;Isoform 3 of Proline-rich protein 5;Isoform 4 of Proline-rich protein 5;Isoform 5 of Proline-rich protein 5;Proline-rich protein 5	FALSE	FALSE	FALSE	.	0.06591	0.662488	1.70541	FALSE	.	0.19216	0.620529	1.70967	FALSE	.	0.242715	0.649732	1.61	.	.
220	PARN	O95453;O95453-2;O95453-3;O95453-4	Isoform 2 of Poly(A)-specific ribonuclease PARN;Isoform 3 of Poly(A)-specific ribonuclease PARN;Isoform 4 of Poly(A)-specific ribonuclease PARN;Poly(A)-specific ribonuclease PARN	FALSE	FALSE	FALSE	.	-0.0013	0.949514	0.304958	FALSE	.	-0.003215	0.974204	0.426379	FALSE	.	-0.029515	0.907985	0.517761	.	.
221	E3R	URK20537.1	Virion core (Cop-D3R)	FALSE	TRUE	FALSE	.	0.00513	0.866816	0.213917	FALSE	.	0.174795	0.551368	1.41667	TRUE	+	10.6898	2e-30	0.363313	.	.
222	NLE1	Q9NVX2;Q9NVX2-2	Isoform 2 of Notchless protein homolog 1;Notchless protein homolog 1	FALSE	FALSE	FALSE	.	0.00492	0.862816	0.247491	FALSE	.	0.097086	0.586095	0.307685	FALSE	.	0.097725	0.683559	0.358609	.	.
223	INTS9	Q9NV88;Q9NV88-2;Q9NV88-3	Integrator complex subunit 9;Isoform 2 of Integrator complex subunit 9;Isoform 3 of Integrator complex subunit 9	FALSE	FALSE	FALSE	.	0.01742	0.747234	0.214952	FALSE	.	0.04624	0.741937	0.24642	FALSE	.	0.03644	0.856112	0.292554	.	.
224	NRDC	O43847;O43847-2	Isoform 2 of Nardilysin;Nardilysin	FALSE	FALSE	FALSE	.	-0.165875	0.00381708	0.0588524	FALSE	.	-0.0983165	0.0700979	0.0536413	FALSE	.	-0.067699	0.267402	0.0594049	.	.
226	MSRA	Q9UJ68;Q9UJ68-2;Q9UJ68-3;Q9UJ68-4;Q9UJ68-5	Isoform 2 of Mitochondrial peptide methionine sulfoxide reductase;Isoform 3 of Mitochondrial peptide methionine sulfoxide reductase;Isoform 4 of Mitochondrial peptide methionine sulfoxide reductase;Isoform 5 of Mitochondrial peptide methionine sulfoxide reductase;Mitochondrial peptide methionine sulfoxide reductase	FALSE	FALSE	FALSE	.	-0.359319	0.0252527	0.18061	FALSE	.	-0.198425	0.16626	0.137579	FALSE	.	-0.012786	0.959026	0.217975	.	.
227	MSH3	P20585	DNA mismatch repair protein Msh3	FALSE	FALSE	FALSE	.	0.0398	0.567745	0.135115	FALSE	.	0.084165	0.526495	0.159632	FALSE	.	0.41414	0.0609371	0.260571	.	.
230	CAPN7	Q9Y6W3	Calpain-7	FALSE	FALSE	FALSE	.	-0.020145	0.762082	0.424997	FALSE	.	-0.136415	0.628033	0.540774	FALSE	.	-0.327666	0.52411	0.68884	.	.
231	PCYT1A	P49585	Choline-phosphate cytidylyltransferase A	FALSE	FALSE	FALSE	.	0.001296	0.927977	0.0637493	FALSE	.	-0.217954	0.0534103	0.113398	FALSE	.	-0.104982	0.592007	0.169885	.	.
232	CSTF2	P33240;P33240-2	Cleavage stimulation factor subunit 2;Isoform 2 of Cleavage stimulation factor subunit 2	FALSE	FALSE	FALSE	.	-0.00097	0.946389	0.116229	FALSE	.	-0.04052	0.703063	0.17079	FALSE	.	0.287027	0.5639	0.549484	.	.
233	PHC2	Q8IXK0;Q8IXK0-2;Q8IXK0-3;Q8IXK0-4;Q8IXK0-5	Isoform 2 of Polyhomeotic-like protein 2;Isoform 3 of Polyhomeotic-like protein 2;Isoform 4 of Polyhomeotic-like protein 2;Isoform 5 of Polyhomeotic-like protein 2;Polyhomeotic-like protein 2	FALSE	FALSE	FALSE	.	-0.005885	0.857967	0.482089	FALSE	.	-0.028265	0.85761	0.548658	FALSE	.	-0.04873	0.862588	0.633886	.	.
234	LAP3	P28838;P28838-2	Cytosol aminopeptidase;Isoform 2 of Cytosol aminopeptidase	FALSE	FALSE	FALSE	.	-0.235092	0.00012983	0.0522215	FALSE	.	-0.280575	6.12334e-17	0.0488905	FALSE	.	0.279254	3.19343e-12	0.0577077	.	.
235	AHNAK2	Q8IVF2;Q8IVF2-2;Q8IVF2-3	Isoform 2 of Protein AHNAK2;Isoform 3 of Protein AHNAK2;Protein AHNAK2	FALSE	FALSE	FALSE	.	-0.102396	0.330792	0.132605	TRUE	-	-0.645786	8.9645e-05	0.220378	FALSE	.	0.315818	0.0979028	0.186581	.	.
236	MASTL	Q96GX5;Q96GX5-2;Q96GX5-3	Isoform 2 of Serine/threonine-protein kinase greatwall;Isoform 3 of Serine/threonine-protein kinase greatwall;Serine/threonine-protein kinase greatwall	FALSE	FALSE	FALSE	.	-0.000805	0.967673	0.259721	FALSE	.	-0.00369	0.972746	0.357344	FALSE	.	-0.006045	0.983358	0.458826	.	.
237	CDC42	P60953	Cell division control protein 42 homolog	FALSE	FALSE	FALSE	.	-0.0487	0.403705	0.0625435	FALSE	.	-0.574365	0.024244	0.217412	FALSE	.	-0.32482	0.000689041	0.125833	.	.
238	SH2D4A	Q9H788;Q9H788-2	Isoform 2 of SH2 domain-containing protein 4A;SH2 domain-containing protein 4A	FALSE	FALSE	FALSE	.	0.003955	0.868823	0.107105	FALSE	.	-0.242135	0.278048	0.262104	FALSE	.	-0.092365	0.658928	0.242797	.	.
239	PDCD6IP	Q8WUM4;Q8WUM4-2;Q8WUM4-3	Isoform 2 of Programmed cell death 6-interacting protein;Isoform 3 of Programmed cell death 6-interacting protein;Programmed cell death 6-interacting protein	FALSE	FALSE	FALSE	.	-0.27522	1.23291e-16	0.0462288	FALSE	.	-0.3761	9.09358e-24	0.0467736	FALSE	.	0.024275	0.634365	0.0559453	.	.
240	PRKAB2	O43741;O43741-2	5'-AMP-activated protein kinase subunit beta-2;Isoform 2 of 5'-AMP-activated protein kinase subunit beta-2	FALSE	FALSE	FALSE	.	-0.02009	0.661716	0.111951	FALSE	.	-0.18393	0.211539	0.169371	FALSE	.	-0.193755	0.253142	0.179754	.	.
241	SECISBP2L	Q93073;Q93073-2	Isoform 2 of Selenocysteine insertion sequence-binding protein 2-like;Selenocysteine insertion sequence-binding protein 2-like	FALSE	FALSE	FALSE	.	-0.0002215	0.982705	0.121725	FALSE	.	0.0492995	0.692743	0.207392	FALSE	.	0.13263	0.522152	0.262155	.	+
243	RAB7B	Q96AH8	Ras-related protein Rab-7b	FALSE	FALSE	FALSE	.	-0.004845	0.91193	0.267652	FALSE	.	0.00173	0.976878	0.510836	FALSE	.	-0.0022	0.993161	0.765352	.	.
246	CCM2	Q9BSQ5;Q9BSQ5-2;Q9BSQ5-3;Q9BSQ5-4	Cerebral cavernous malformations 2 protein;Isoform 2 of Cerebral cavernous malformations 2 protein;Isoform 3 of Cerebral cavernous malformations 2 protein;Isoform 4 of Cerebral cavernous malformations 2 protein	FALSE	FALSE	FALSE	.	0.00147	0.94294	0.269578	FALSE	.	-4.64045	0.0135803	1.30695	FALSE	.	-4.77441	0.00683655	1.23215	.	.
247	USP15	Q9Y4E8;Q9Y4E8-2;Q9Y4E8-3;Q9Y4E8-4	Isoform 2 of Ubiquitin carboxyl-terminal hydrolase 15;Isoform 3 of Ubiquitin carboxyl-terminal hydrolase 15;Isoform 4 of Ubiquitin carboxyl-terminal hydrolase 15;Ubiquitin carboxyl-terminal hydrolase 15	FALSE	FALSE	FALSE	.	-0.0350505	0.464015	0.0630158	FALSE	.	-0.0949435	0.122296	0.0648805	TRUE	+	0.541832	1.02911e-14	0.0832919	.	.
248	PCDHGA2	Q9Y5H1;Q9Y5H1-2	Isoform 2 of Protocadherin gamma-A2;Protocadherin gamma-A2	FALSE	FALSE	FALSE	.	0.0184335	0.704343	0.155186	FALSE	.	0.0451265	0.721971	0.209392	FALSE	.	0.0448405	0.81692	0.257798	.	.
249	H4L	URK20531.1	RAP94 (RNA pol assoc protein) (Cop-H4L)	FALSE	TRUE	FALSE	.	0.004865	0.865115	0.146908	FALSE	.	0.053715	0.68821	0.22524	TRUE	+	10.3414	2e-30	0.228176	.	.
251	PSMG4	Q5JS54;Q5JS54-2;Q5JS54-3	Isoform 2 of Proteasome assembly chaperone 4;Isoform 3 of Proteasome assembly chaperone 4;Proteasome assembly chaperone 4	FALSE	FALSE	FALSE	.	-0.001345	0.961093	0.320712	FALSE	.	-0.02411	0.866652	1.05744	FALSE	.	-0.047785	0.854714	1.16454	.	.
252	PRR11	Q96HE9	Proline-rich protein 11	FALSE	FALSE	FALSE	.	-0.020585	0.760162	0.429047	FALSE	.	-0.08784	0.71219	0.509632	FALSE	.	-0.02081	0.942654	0.657691	.	.
253	FAM111B	Q6SJ93;Q6SJ93-2	Isoform 2 of Serine protease FAM111B;Serine protease FAM111B	FALSE	FALSE	FALSE	.	0.001675	0.94104	0.264458	FALSE	.	0.013535	0.918964	0.366517	FALSE	.	0.01956	0.932254	0.465268	.	.
258	CYBRD1	Q53TN4;Q53TN4-3	Isoform 3 of Plasma membrane ascorbate-dependent reductase CYBRD1;Plasma membrane ascorbate-dependent reductase CYBRD1	FALSE	FALSE	FALSE	.	-0.194178	0.0841592	0.117102	TRUE	-	-0.734759	3.3671e-17	0.107506	FALSE	.	-0.171844	0.126783	0.115857	.	.
259	NCEH1	Q6PIU2;Q6PIU2-2;Q6PIU2-3	Isoform 2 of Neutral cholesterol ester hydrolase 1;Isoform 3 of Neutral cholesterol ester hydrolase 1;Neutral cholesterol ester hydrolase 1	FALSE	FALSE	FALSE	.	0.00125	0.932304	0.0573799	FALSE	.	0.04509	0.531686	0.0839067	FALSE	.	0.0992	0.345601	0.125293	.	.
260	RBP4	P02753	Retinol-binding protein 4	FALSE	FALSE	FALSE	.	0.066307	0.472213	0.163549	FALSE	.	-0.093493	0.582116	0.216503	FALSE	.	0.0305635	0.862227	0.205812	.	.
262	POLD1	P28340	DNA polymerase delta catalytic subunit	FALSE	FALSE	FALSE	.	-1e-05	0.992136	0.0956594	FALSE	.	0.03135	0.739261	0.143482	FALSE	.	0.051645	0.719326	0.180222	.	.
263	BBS9	Q3SYG4;Q3SYG4-2;Q3SYG4-3;Q3SYG4-4;Q3SYG4-5;Q3SYG4-6;Q3SYG4-7	Isoform 2 of Protein PTHB1;Isoform 3 of Protein PTHB1;Isoform 4 of Protein PTHB1;Isoform 5 of Protein PTHB1;Isoform 6 of Protein PTHB1;Isoform 7 of Protein PTHB1;Protein PTHB1	FALSE	FALSE	FALSE	.	-0.469135	0.193772	0.305008	FALSE	.	0.43104	0.069734	0.210507	FALSE	.	0.51045	0.0122152	0.197128	.	.
264	KIF5C	O60282;O60282-2	Isoform 2 of Kinesin heavy chain isoform 5C;Kinesin heavy chain isoform 5C	FALSE	FALSE	FALSE	.	-9.5e-05	0.991654	0.277923	FALSE	.	-0.00246	0.981021	0.39012	FALSE	.	-0.00283	0.990397	0.489676	.	.
265	VKORC1	Q9BQB6;Q9BQB6-2;Q9BQB6-3	Isoform 2 of Vitamin K epoxide reductase complex subunit 1;Isoform 3 of Vitamin K epoxide reductase complex subunit 1;Vitamin K epoxide reductase complex subunit 1	FALSE	FALSE	FALSE	.	0.074842	0.553322	0.263706	FALSE	.	0.195851	0.3907	0.282917	FALSE	.	0.268324	0.311084	0.308056	.	.
266	RPL23A	P62750	60S ribosomal protein L23a	FALSE	FALSE	FALSE	.	-0.018175	0.597219	0.0598622	FALSE	.	-0.13176	0.0853846	0.0833425	FALSE	.	0.05718	0.655181	0.124391	.	.
267	NA	CON__Q03247	NA	TRUE	FALSE	FALSE	.	6.55708	6.10692e-20	0.738806	FALSE	.	6.48601	3.38036e-22	0.70203	FALSE	.	6.13349	4.7549e-15	1.08152	.	.
268	MED30	Q96HR3;Q96HR3-2	Isoform 2 of Mediator of RNA polymerase II transcription subunit 30;Mediator of RNA polymerase II transcription subunit 30	FALSE	FALSE	FALSE	.	0.00998	0.847248	0.422546	FALSE	.	0.047444	0.798137	0.489502	FALSE	.	0.314484	0.556459	2.65792	.	.
269	SDHD	O14521;O14521-2;O14521-4	Isoform 2 of Succinate dehydrogenase [ubiquinone] cytochrome b small subunit, mitochondrial;Isoform 4 of Succinate dehydrogenase [ubiquinone] cytochrome b small subunit, mitochondrial;Succinate dehydrogenase [ubiquinone] cytochrome b small subunit, mitochondrial	FALSE	FALSE	FALSE	.	-0.01686	0.734863	0.170006	FALSE	.	-0.074985	0.599964	0.205969	FALSE	.	-0.0376085	0.858058	0.345885	.	.
270	PPFIA2	O75334;O75334-2;O75334-3;O75334-4;O75334-5;O75334-6;O75334-7	Isoform 2 of Liprin-alpha-2;Isoform 3 of Liprin-alpha-2;Isoform 4 of Liprin-alpha-2;Isoform 5 of Liprin-alpha-2;Isoform 6 of Liprin-alpha-2;Isoform 7 of Liprin-alpha-2;Liprin-alpha-2	FALSE	FALSE	FALSE	.	-0.04364	0.653213	0.373531	FALSE	.	-0.111705	0.65273	0.539096	FALSE	.	-0.15089	0.679989	0.638411	.	.
272	GAPVD1	Q14C86;Q14C86-2;Q14C86-3;Q14C86-4;Q14C86-5;Q14C86-6	GTPase-activating protein and VPS9 domain-containing protein 1;Isoform 2 of GTPase-activating protein and VPS9 domain-containing protein 1;Isoform 3 of GTPase-activating protein and VPS9 domain-containing protein 1;Isoform 4 of GTPase-activating protein and VPS9 domain-containing protein 1;Isoform 5 of GTPase-activating protein and VPS9 domain-containing protein 1;Isoform 6 of GTPase-activating p…	FALSE	FALSE	FALSE	.	-0.089898	0.372018	0.128749	FALSE	.	-0.166657	0.23248	0.152629	FALSE	.	0.0638665	0.684095	0.160208	.	.
273	TUBA8	Q9NY65;Q9NY65-2	Isoform 2 of Tubulin alpha-8 chain;Tubulin alpha-8 chain	FALSE	FALSE	FALSE	.	0.007505	0.86144	0.283731	FALSE	.	0.037675	0.846541	0.392179	FALSE	.	0.075435	0.817297	0.776301	.	.
274	PDXDC1;PDXDC2P	Q6P996;Q6P474;Q6P996-2;Q6P996-3;Q6P996-4;Q6P996-5	Isoform 2 of Pyridoxal-dependent decarboxylase domain-containing protein 1;Isoform 3 of Pyridoxal-dependent decarboxylase domain-containing protein 1;Isoform 4 of Pyridoxal-dependent decarboxylase domain-containing protein 1;Isoform 5 of Pyridoxal-dependent decarboxylase domain-containing protein 1;Putative pyridoxal-dependent decarboxylase domain-containing protein 2;Pyridoxal-dependent decarbox…	FALSE	FALSE	FALSE	.	-0.0217269	0.604242	0.0834948	FALSE	.	0.131597	0.255382	0.109095	FALSE	.	0.237535	0.026822	0.110793	.	.
275	RPA2	P15927;P15927-2;P15927-3	Isoform 2 of Replication protein A 32 kDa subunit;Isoform 3 of Replication protein A 32 kDa subunit;Replication protein A 32 kDa subunit	FALSE	FALSE	FALSE	.	-0.016601	0.671404	0.114254	FALSE	.	0.00136265	0.979669	0.0895146	FALSE	.	0.0745792	0.510268	0.128921	.	.
276	TTF2	Q9UNY4;Q9UNY4-2	Isoform 2 of Transcription termination factor 2;Transcription termination factor 2	FALSE	FALSE	FALSE	.	0.00177	0.93207	0.294055	FALSE	.	0.0424	0.807155	0.58506	TRUE	+	10.5112	0.000226462	1.02918	.	.
277	PEG10	Q86TG7;Q86TG7-2	Isoform 2 of Retrotransposon-derived protein PEG10;Retrotransposon-derived protein PEG10	FALSE	FALSE	FALSE	.	0.02593	0.725915	0.636715	FALSE	.	4.19363	0.340252	2.65181	FALSE	.	4.32188	0.325658	2.66843	-	.
279	BBS1	Q8NFJ9;Q8NFJ9-2;Q8NFJ9-3	Bardet-Biedl syndrome 1 protein;Isoform 2 of Bardet-Biedl syndrome 1 protein;Isoform 3 of Bardet-Biedl syndrome 1 protein	FALSE	FALSE	FALSE	.	0.002145	0.94193	0.338276	FALSE	.	0.03181	0.844953	0.618737	FALSE	.	0.195075	0.65741	1.64311	.	.
280	RPL14	P50914	60S ribosomal protein L14	FALSE	FALSE	FALSE	.	-0.0057552	0.793885	0.0642669	FALSE	.	-0.439255	8.86051e-05	0.107474	FALSE	.	0.162746	0.268525	0.148197	.	.
281	MTA1	Q13330;Q13330-2;Q13330-3	Isoform 3 of Metastasis-associated protein MTA1;Isoform Short of Metastasis-associated protein MTA1;Metastasis-associated protein MTA1	FALSE	FALSE	FALSE	.	-0.018375	0.690003	0.115431	FALSE	.	-0.466865	0.00133332	0.158364	FALSE	.	-0.481655	0.000365004	0.16468	.	.
282	RNASEH2A	O75792	Ribonuclease H2 subunit A	FALSE	FALSE	FALSE	.	0.000135	0.98659	0.258718	FALSE	.	0.002595	0.984855	0.370027	FALSE	.	0.004945	0.978423	0.467842	.	.
284	CFH	P08603;P08603-2	Complement factor H;Isoform 2 of Complement factor H	FALSE	FALSE	FALSE	.	0.0013215	0.940158	0.103249	FALSE	.	0.113816	0.453593	0.191689	FALSE	.	0.308047	0.141376	0.2249	.	.
285	TMEM120A	Q9BXJ8;Q9BXJ8-2	Ion channel TACAN;Isoform 2 of Ion channel TACAN	FALSE	FALSE	FALSE	.	-0.005905	0.888608	0.63614	FALSE	.	-5.85775	0.229506	3.01154	FALSE	.	-6.39116	0.0232452	1.89343	.	.
286	SUPT5H	O00267;O00267-2	Isoform 2 of Transcription elongation factor SPT5;Transcription elongation factor SPT5	FALSE	FALSE	FALSE	.	-0.029593	0.566688	0.0922592	FALSE	.	-0.1578	0.155626	0.129674	FALSE	.	0.0592445	0.730364	0.17496	.	.
287	SESN2	P58004	Sestrin-2	FALSE	FALSE	FALSE	.	-1e-05	0.99357	0.27454	FALSE	.	0.001655	0.990245	0.38962	FALSE	.	0.005165	0.986799	0.504429	.	.
290	PAICS	P22234;P22234-2	Isoform 2 of Multifunctional protein ADE2;Multifunctional protein ADE2	FALSE	FALSE	FALSE	.	-0.195981	0.0427163	0.0865075	FALSE	.	-0.303864	3.20518e-06	0.0756361	FALSE	.	0.205462	0.0686657	0.102679	.	.
291	NDUFV1	P49821;P49821-2	Isoform 2 of NADH dehydrogenase [ubiquinone] flavoprotein 1, mitochondrial;NADH dehydrogenase [ubiquinone] flavoprotein 1, mitochondrial	FALSE	FALSE	FALSE	.	-0.004934	0.826619	0.0766027	FALSE	.	-0.382622	0.000727553	0.11434	FALSE	.	0.431703	3.17819e-10	0.0985159	.	.
292	TAZ	Q16635;Q16635-2;Q16635-3;Q16635-4;Q16635-5;Q16635-6;Q16635-7;Q16635-8;Q16635-9	Isoform 2 of Tafazzin;Isoform 3 of Tafazzin;Isoform 4 of Tafazzin;Isoform 5 of Tafazzin;Isoform 6 of Tafazzin;Isoform 7 of Tafazzin;Isoform 8 of Tafazzin;Isoform 9 of Tafazzin;Tafazzin	FALSE	FALSE	FALSE	.	0.00042	0.97697	0.301476	FALSE	.	0.007615	0.9544	0.445365	FALSE	.	0.043405	0.873429	1.09448	.	.
293	SLC41A3	Q96GZ6;Q96GZ6-2;Q96GZ6-3;Q96GZ6-4;Q96GZ6-5;Q96GZ6-6;Q96GZ6-7;Q96GZ6-8;Q96GZ6-9	Isoform 2 of Solute carrier family 41 member 3;Isoform 3 of Solute carrier family 41 member 3;Isoform 4 of Solute carrier family 41 member 3;Isoform 5 of Solute carrier family 41 member 3;Isoform 6 of Solute carrier family 41 member 3;Isoform 7 of Solute carrier family 41 member 3;Isoform 8 of Solute carrier family 41 member 3;Isoform 9 of Solute carrier family 41 member 3;Solute carrier family 4…	FALSE	FALSE	FALSE	.	-0.000855	0.963463	0.32535	FALSE	.	-0.007225	0.95895	0.421523	FALSE	.	-0.01776	0.9424	0.506752	.	.
295	PSMB10	P40306	Proteasome subunit beta type-10	FALSE	FALSE	TRUE	-	-0.505216	0.00854144	0.173383	TRUE	-	-0.535615	0.00443651	0.185359	FALSE	.	-0.383689	0.442184	0.513069	.	.
296	AGPAT3	Q9NRZ7;Q9NRZ7-2;Q9NRZ7-3	1-acyl-sn-glycerol-3-phosphate acyltransferase gamma;Isoform 2 of 1-acyl-sn-glycerol-3-phosphate acyltransferase gamma;Isoform 3 of 1-acyl-sn-glycerol-3-phosphate acyltransferase gamma	FALSE	FALSE	FALSE	.	-0.017905	0.701667	0.137853	TRUE	-	-1.33139	0.00246547	0.60542	TRUE	-	-1.95148	0.00730319	1.64469	.	.
297	HEATR1	Q9H583	HEAT repeat-containing protein 1	FALSE	FALSE	FALSE	.	-0.13513	0.322627	0.156129	FALSE	.	-0.30888	0.0935954	0.214332	FALSE	.	-0.384565	0.0367823	0.205139	.	.
298	DUSP11	O75319;O75319-2	Isoform 2 of RNA/RNP complex-1-interacting phosphatase;RNA/RNP complex-1-interacting phosphatase	FALSE	FALSE	FALSE	.	0.00188	0.933754	0.441109	FALSE	.	-0.196085	0.655099	1.05724	FALSE	.	-0.40434	0.58524	1.15686	.	-
300	RALY	Q9UKM9;Q9UKM9-2	Isoform 1 of RNA-binding protein Raly;RNA-binding protein Raly	FALSE	FALSE	FALSE	.	-0.184588	0.0398058	0.0791027	FALSE	.	-0.26892	4.74549e-06	0.0690578	FALSE	.	0.319437	0.000721345	0.0844949	.	.
303	NR2F1	P10589	COUP transcription factor 1	FALSE	FALSE	FALSE	.	0.000515	0.973606	0.285654	FALSE	.	0.008675	0.94988	0.415222	FALSE	.	0.02845	0.910719	0.67385	.	-
304	UEVLD	Q8IX04;Q8IX04-2;Q8IX04-3;Q8IX04-4;Q8IX04-5;Q8IX04-6;Q8IX04-7	Isoform 2 of Ubiquitin-conjugating enzyme E2 variant 3;Isoform 3 of Ubiquitin-conjugating enzyme E2 variant 3;Isoform 4 of Ubiquitin-conjugating enzyme E2 variant 3;Isoform 5 of Ubiquitin-conjugating enzyme E2 variant 3;Isoform 6 of Ubiquitin-conjugating enzyme E2 variant 3;Isoform 7 of Ubiquitin-conjugating enzyme E2 variant 3;Ubiquitin-conjugating enzyme E2 variant 3	FALSE	FALSE	FALSE	.	0.0005	0.971893	0.241629	FALSE	.	0.0038	0.974523	0.328967	FALSE	.	0.01031	0.963984	0.429119	.	.
305	ADAM15	Q13444;Q13444-2;Q13444-3;Q13444-4;Q13444-5;Q13444-6;Q13444-7;Q13444-8;Q13444-9;Q13444-10;Q13444-11;Q13444-12;Q13444-13	Disintegrin and metalloproteinase domain-containing protein 15;Isoform 10 of Disintegrin and metalloproteinase domain-containing protein 15;Isoform 11 of Disintegrin and metalloproteinase domain-containing protein 15;Isoform 12 of Disintegrin and metalloproteinase domain-containing protein 15;Isoform 13 of Disintegrin and metalloproteinase domain-containing protein 15;Isoform 2 of Disintegrin and…	FALSE	FALSE	FALSE	.	-0.001135	0.963607	0.304972	FALSE	.	-0.00685	0.95704	0.408689	FALSE	.	-0.01253	0.960734	0.511701	.	.
307	TPM4	P67936	Tropomyosin alpha-4 chain	FALSE	FALSE	FALSE	.	0.016475	0.637132	0.0720284	FALSE	.	-0.6058	0.285714	0.424618	FALSE	.	0.001145	0.992888	0.212036	.	.
309	PPP2R5D	Q14738;Q14738-2;Q14738-3	Isoform Delta-2 of Serine/threonine-protein phosphatase 2A 56 kDa regulatory subunit delta isoform;Isoform Delta-3 of Serine/threonine-protein phosphatase 2A 56 kDa regulatory subunit delta isoform;Serine/threonine-protein phosphatase 2A 56 kDa regulatory subunit delta isoform	FALSE	FALSE	FALSE	.	-0.522435	0.0452473	0.277399	FALSE	.	-0.40829	0.0298365	0.189064	FALSE	.	-0.239575	0.387208	0.254772	.	.
310	SHB	Q15464;Q15464-2	Isoform 2 of SH2 domain-containing adapter protein B;SH2 domain-containing adapter protein B	FALSE	FALSE	FALSE	.	0.000985	0.965287	0.289553	FALSE	.	0.0134	0.922523	0.457999	FALSE	.	0.06001	0.839175	1.01333	.	.
312	OSBPL8	Q9BZF1;Q9BZF1-2;Q9BZF1-3	Isoform 2 of Oxysterol-binding protein-related protein 8;Isoform 3 of Oxysterol-binding protein-related protein 8;Oxysterol-binding protein-related protein 8	FALSE	FALSE	FALSE	.	-0.093075	0.199599	0.0750208	FALSE	.	-0.131075	0.0866367	0.0775635	FALSE	.	-0.189315	0.0205213	0.0948673	.	.
313	TRIM13	O60858;O60858-2;O60858-3	E3 ubiquitin-protein ligase TRIM13;Isoform 2 of E3 ubiquitin-protein ligase TRIM13;Isoform 3 of E3 ubiquitin-protein ligase TRIM13	FALSE	FALSE	FALSE	.	0.0020615	0.923093	0.16546	FALSE	.	-0.090399	0.661703	0.349437	FALSE	.	0.831322	0.0127185	0.338486	-	.
314	LAMB3	Q13751	Laminin subunit beta-3	FALSE	FALSE	FALSE	.	-0.012665	0.83667	0.305163	FALSE	.	0.02152	0.895502	0.435164	FALSE	.	-0.06741	0.829995	0.645236	.	.
316	PLPPR4	Q7Z2D5;Q7Z2D5-2;Q7Z2D5-3	2-lysophosphatidate phosphatase PLPPR4;Isoform 2 of 2-lysophosphatidate phosphatase PLPPR4;Isoform 3 of 2-lysophosphatidate phosphatase PLPPR4	FALSE	FALSE	FALSE	.	-0.00092	0.969623	0.298089	FALSE	.	-0.003655	0.979594	0.401223	FALSE	.	-0.00528	0.983792	0.514845	.	.
317	TEX264	Q9Y6I9	Testis-expressed protein 264	FALSE	FALSE	FALSE	.	-0.003287	0.891145	0.122741	FALSE	.	-0.05773	0.640096	0.184285	FALSE	.	-0.111218	0.541748	0.225566	.	.
318	TMEM158	Q8WZ71;Q8WZ71-2	Isoform 2 of Transmembrane protein 158;Transmembrane protein 158	FALSE	FALSE	FALSE	.	-0.587555	0.0906865	0.303884	TRUE	-	-0.79772	0.000757917	0.267355	TRUE	-	-2.32892	3.43396e-06	0.548921	.	.
320	NEB	P20929;P20929-2;P20929-3;P20929-4	Isoform 2 of Nebulin;Isoform 3 of Nebulin;Isoform 4 of Nebulin;Nebulin	FALSE	FALSE	FALSE	.	-0.0953335	0.409228	0.179114	FALSE	.	-0.01828	0.878653	0.187306	FALSE	.	0.0144926	0.931601	0.207645	.	.
321	MAGI1	Q96QZ7;Q96QZ7-2;Q96QZ7-3;Q96QZ7-4;Q96QZ7-5;Q96QZ7-6;Q96QZ7-7	Isoform 2 of Membrane-associated guanylate kinase, WW and PDZ domain-containing protein 1;Isoform 3 of Membrane-associated guanylate kinase, WW and PDZ domain-containing protein 1;Isoform 4 of Membrane-associated guanylate kinase, WW and PDZ domain-containing protein 1;Isoform 5 of Membrane-associated guanylate kinase, WW and PDZ domain-containing protein 1;Isoform 6 of Membrane-associated guanyl…	FALSE	FALSE	FALSE	.	-0.00082	0.965782	0.282524	FALSE	.	-0.00653	0.963072	0.387794	FALSE	.	-0.00737	0.97411	0.526534	.	.
322	SASS6	Q6UVJ0	Spindle assembly abnormal protein 6 homolog	FALSE	FALSE	FALSE	.	-0.02536	0.649056	0.13578	FALSE	.	4e-05	0.999517	0.1977	TRUE	+	1.76869	1.38598e-14	0.255178	.	.
323	TRMT112	Q9UI30;Q9UI30-2	Isoform 2 of Multifunctional methyltransferase subunit TRM112-like protein;Multifunctional methyltransferase subunit TRM112-like protein	FALSE	FALSE	FALSE	.	-0.156472	0.171628	0.126158	TRUE	-	-0.619217	2.98153e-05	0.135133	TRUE	-	-0.623624	1.58542e-12	0.125527	.	.
324	PEX6	Q13608;Q13608-2;Q13608-3	Isoform 2 of Peroxisome assembly factor 2;Isoform 3 of Peroxisome assembly factor 2;Peroxisome assembly factor 2	FALSE	FALSE	FALSE	.	0.00029	0.988575	0.271853	FALSE	.	0.003875	0.974639	0.388675	FALSE	.	0.007405	0.976121	0.493959	.	.
326	OGFR	Q9NZT2;Q9NZT2-2	Isoform 2 of Opioid growth factor receptor;Opioid growth factor receptor	FALSE	FALSE	FALSE	.	-0.176074	0.149026	0.130741	FALSE	.	-0.132805	0.390779	0.170063	FALSE	.	-0.359932	0.106176	0.577025	.	.
327	FCHO2	Q0JRZ9;Q0JRZ9-2;Q0JRZ9-3	F-BAR domain only protein 2;Isoform 2 of F-BAR domain only protein 2;Isoform 3 of F-BAR domain only protein 2	FALSE	FALSE	FALSE	.	-0.06606	0.39863	0.124494	FALSE	.	-0.010015	0.898936	0.0991162	FALSE	.	0.047385	0.708416	0.155213	.	.
328	PSPC1	Q8WXF1;Q8WXF1-2	Isoform 2 of Paraspeckle component 1;Paraspeckle component 1	FALSE	FALSE	FALSE	.	-0.239843	0.189492	0.185484	FALSE	.	-0.479017	0.00207747	0.134027	FALSE	.	0.346649	0.0572556	0.170892	.	.
331	CIZ1	Q9ULV3;Q9ULV3-2;Q9ULV3-3;Q9ULV3-4;Q9ULV3-5	Cip1-interacting zinc finger protein;Isoform 2 of Cip1-interacting zinc finger protein;Isoform 3 of Cip1-interacting zinc finger protein;Isoform 4 of Cip1-interacting zinc finger protein;Isoform 5 of Cip1-interacting zinc finger protein	FALSE	FALSE	FALSE	.	-0.0005	0.970028	0.279368	FALSE	.	-0.00325	0.982528	0.396448	FALSE	.	-0.0053	0.987012	0.497137	.	.
332	SSR1	P43307;P43307-2	Isoform 2 of Translocon-associated protein subunit alpha;Translocon-associated protein subunit alpha	FALSE	FALSE	FALSE	.	-0.21622	0.0466133	0.105224	FALSE	.	-0.217195	0.0453956	0.103192	FALSE	.	0.18738	0.15831	0.125516	.	.
333	PHTF1;PHTF2	Q8N3S3;Q9UMS5;Q8N3S3-2;Q9UMS5-2;Q8N3S3-3;Q8N3S3-4;Q8N3S3-5;Q8N3S3-6;Q8N3S3-7	Isoform 2 of Protein PHTF1;Isoform 2 of Protein PHTF2;Isoform 3 of Protein PHTF2;Isoform 4 of Protein PHTF2;Isoform 5 of Protein PHTF2;Isoform 6 of Protein PHTF2;Isoform 7 of Protein PHTF2;Protein PHTF1;Protein PHTF2	FALSE	FALSE	FALSE	.	0.000275	0.970541	0.401582	FALSE	.	0.033515	0.848244	0.800493	FALSE	.	0.033445	0.907039	0.83602	.	.
335	MCM4;MCM8	P33991;Q9UJA3;Q9UJA3-2;Q9UJA3-3;Q9UJA3-4	DNA helicase MCM8;DNA replication licensing factor MCM4;Isoform 2 of DNA helicase MCM8;Isoform 3 of DNA helicase MCM8;Isoform 4 of DNA helicase MCM8	FALSE	FALSE	FALSE	.	-0.111438	0.197371	0.0933861	FALSE	.	-0.399475	1.2423e-09	0.107888	TRUE	-	-0.559688	9.99191e-19	0.0869589	.	.
336	METTL1	Q9UBP6;Q9UBP6-2	Isoform 2 of tRNA (guanine-N(7)-)-methyltransferase;tRNA (guanine-N(7)-)-methyltransferase	FALSE	FALSE	FALSE	.	-0.751375	0.0279792	0.338122	FALSE	.	-1.42251	0.0227136	1.71019	FALSE	.	-1.35979	0.0328981	1.67764	.	.
337	USP40	Q9NVE5;Q9NVE5-3	Isoform 3 of Ubiquitin carboxyl-terminal hydrolase 40;Ubiquitin carboxyl-terminal hydrolase 40	FALSE	FALSE	FALSE	.	-0.00902	0.842155	0.243547	FALSE	.	-0.03179	0.857244	0.338871	FALSE	.	-0.0252	0.90681	0.430139	.	.
338	ZNF326	Q5BKZ1;Q5BKZ1-2;Q5BKZ1-3	DBIRD complex subunit ZNF326;Isoform 2 of DBIRD complex subunit ZNF326;Isoform 3 of DBIRD complex subunit ZNF326	FALSE	FALSE	FALSE	.	-0.095428	0.292197	0.0997694	FALSE	.	-0.29132	0.0344024	0.145785	FALSE	.	0.183655	0.21157	0.146229	.	.
339	WDR4	P57081;P57081-2;P57081-3	Isoform 2 of tRNA (guanine-N(7)-)-methyltransferase non-catalytic subunit WDR4;Isoform 3 of tRNA (guanine-N(7)-)-methyltransferase non-catalytic subunit WDR4;tRNA (guanine-N(7)-)-methyltransferase non-catalytic subunit WDR4	FALSE	FALSE	FALSE	.	0.00103	0.959497	0.297621	FALSE	.	0.018205	0.895949	0.480161	FALSE	.	0.09765	0.775696	1.31189	.	.
340	SHOC2	Q9UQ13;Q9UQ13-2	Isoform 2 of Leucine-rich repeat protein SHOC-2;Leucine-rich repeat protein SHOC-2	FALSE	FALSE	FALSE	.	-0.005365	0.825566	0.0883273	FALSE	.	0.060355	0.575505	0.140269	FALSE	.	0.06659	0.620896	0.154436	.	.
341	PPIG	Q13427;Q13427-2	Isoform 2 of Peptidyl-prolyl cis-trans isomerase G;Peptidyl-prolyl cis-trans isomerase G	FALSE	FALSE	FALSE	.	-0.00271	0.910035	0.157151	FALSE	.	-4.18692	0.502773	3.58225	FALSE	.	-4.40707	0.503303	3.62933	.	.
342	DPP8	Q6V1X1;Q6V1X1-2;Q6V1X1-3;Q6V1X1-4;Q6V1X1-5;Q6V1X1-6	Dipeptidyl peptidase 8;Isoform 2 of Dipeptidyl peptidase 8;Isoform 3 of Dipeptidyl peptidase 8;Isoform 4 of Dipeptidyl peptidase 8;Isoform 5 of Dipeptidyl peptidase 8;Isoform 6 of Dipeptidyl peptidase 8	FALSE	FALSE	FALSE	.	0.00026	0.982089	0.263007	FALSE	.	0.000435	0.992748	0.36149	FALSE	.	-0.00127	0.999314	0.46152	.	.
343	RBMS3	Q6XE24;Q6XE24-2;Q6XE24-3;Q6XE24-4;Q6XE24-5	Isoform 2 of RNA-binding motif, single-stranded-interacting protein 3;Isoform 3 of RNA-binding motif, single-stranded-interacting protein 3;Isoform 4 of RNA-binding motif, single-stranded-interacting protein 3;Isoform 5 of RNA-binding motif, single-stranded-interacting protein 3;RNA-binding motif, single-stranded-interacting protein 3	FALSE	FALSE	FALSE	.	0.0021	0.967493	0.509906	FALSE	.	0.026925	0.89152	0.758096	FALSE	.	-0.06308	0.858046	0.954756	.	.
344	ZCCHC17	Q9NP64;Q9NP64-2;Q9NP64-3	Isoform 2 of Nucleolar protein of 40 kDa;Isoform 3 of Nucleolar protein of 40 kDa;Nucleolar protein of 40 kDa	FALSE	FALSE	FALSE	.	-0.547375	0.330991	0.633747	FALSE	.	-0.79334	0.106601	0.499198	FALSE	.	-0.82858	0.162441	0.771002	.	.
347	SZRD1	Q7Z422;Q7Z422-2;Q7Z422-3;Q7Z422-4;Q7Z422-5	Isoform 2 of SUZ domain-containing protein 1;Isoform 3 of SUZ domain-containing protein 1;Isoform 4 of SUZ domain-containing protein 1;Isoform 5 of SUZ domain-containing protein 1;SUZ domain-containing protein 1	FALSE	FALSE	FALSE	.	-0.0121065	0.754325	0.148393	FALSE	.	-0.0213755	0.847304	1.10432	FALSE	.	-0.0900465	0.688806	1.94171	.	.
348	CDK11B	P21127;P21127-2;P21127-3;P21127-4;P21127-5;P21127-6;P21127-8;P21127-9;P21127-10;P21127-12	Cyclin-dependent kinase 11B;Isoform 2 of Cyclin-dependent kinase 11B;Isoform 3 of Cyclin-dependent kinase 11B;Isoform 7 of Cyclin-dependent kinase 11B;Isoform 8 of Cyclin-dependent kinase 11B;Isoform SV1 of Cyclin-dependent kinase 11B;Isoform SV10 of Cyclin-dependent kinase 11B;Isoform SV11 of Cyclin-dependent kinase 11B;Isoform SV4 of Cyclin-dependent kinase 11B;Isoform SV5 of Cyclin-dependent k…	FALSE	FALSE	FALSE	.	0.000555	0.968861	0.28371	FALSE	.	0.00864	0.944861	0.423187	FALSE	.	0.02078	0.936229	0.520307	.	.
350	CEP43	O95684;O95684-2;O95684-3	Centrosomal protein 43;Isoform 2 of Centrosomal protein 43;Isoform 3 of Centrosomal protein 43	FALSE	FALSE	FALSE	.	0.076115	0.566128	0.323957	FALSE	.	0.20361	0.458837	0.336147	FALSE	.	-0.112755	0.768364	0.452248	.	.
351	HSP90AA1;HSP90AA2P;HSP90AA5P	P07900;Q14568;Q58FG0;P07900-2	Heat shock protein HSP 90-alpha;Heat shock protein HSP 90-alpha A2;Isoform 2 of Heat shock protein HSP 90-alpha;Putative heat shock protein HSP 90-alpha A5	FALSE	FALSE	FALSE	.	-0.25441	2.5642e-14	0.0413035	FALSE	.	-0.2723	5.00333e-19	0.0404211	FALSE	.	0.06059	0.239291	0.054187	.	.
354	ECD	O95905;O95905-2;O95905-3	Isoform 2 of Protein ecdysoneless homolog;Isoform 3 of Protein ecdysoneless homolog;Protein ecdysoneless homolog	FALSE	FALSE	FALSE	.	-0.00245	0.913435	0.150662	FALSE	.	-0.02365	0.850858	0.378033	FALSE	.	-0.006515	0.972682	0.404391	.	.
355	E13L	URK20547.1	Trimeric virion coat protein (rifampicin res)(Cop-D13L) protein needed for the formation of immature IMV surface membrane	FALSE	TRUE	FALSE	.	0.00123	0.945488	0.156445	TRUE	+	13.2721	2e-30	0.209403	TRUE	+	16.2092	2e-30	0.239148	.	.
356	OSTF1	Q92882	Osteoclast-stimulating factor 1	FALSE	FALSE	FALSE	.	-0.0034635	0.852557	0.0627385	FALSE	.	-0.147149	0.110207	0.097188	FALSE	.	-0.147883	0.172486	0.115016	.	.
359	DNASE1L1	P49184	Deoxyribonuclease-1-like 1	FALSE	FALSE	FALSE	.	3e-05	0.994365	0.268613	FALSE	.	-0.0016	0.987717	0.387103	FALSE	.	-0.004255	0.986695	0.49199	.	.
361	DNAJA4	Q8WW22;Q8WW22-2;Q8WW22-3	DnaJ homolog subfamily A member 4;Isoform 2 of DnaJ homolog subfamily A member 4;Isoform 3 of DnaJ homolog subfamily A member 4	FALSE	FALSE	FALSE	.	-0.036261	0.671006	0.278918	FALSE	.	-0.040977	0.846066	0.592893	FALSE	.	0.53424	0.43286	1.86256	.	.
362	PTER	Q96BW5;Q96BW5-2	Isoform 2 of Phosphotriesterase-related protein;Phosphotriesterase-related protein	FALSE	FALSE	FALSE	.	-0.009934	0.774332	0.107631	FALSE	.	-0.0574685	0.584936	0.143671	FALSE	.	0.14227	0.54989	0.265087	.	.
363	LAMP1	P11279;P11279-2	Isoform 2 of Lysosome-associated membrane glycoprotein 1;Lysosome-associated membrane glycoprotein 1	FALSE	FALSE	FALSE	.	0.057205	0.674674	0.199722	FALSE	.	-0.30717	0.73084	0.441978	FALSE	.	0.44961	2.90997e-06	0.29848	.	.
364	IGFBP4	P22692;P22692-2	Insulin-like growth factor-binding protein 4;Isoform 2 of Insulin-like growth factor-binding protein 4	FALSE	FALSE	FALSE	.	-0.36687	0.00278646	0.121418	TRUE	-	-0.859705	2.19662e-14	0.170257	TRUE	-	-1.86322	3.61774e-21	0.78696	-	.
365	HERPUD1	Q15011;Q15011-2;Q15011-3;Q15011-4	Homocysteine-responsive endoplasmic reticulum-resident ubiquitin-like domain member 1 protein;Isoform 2 of Homocysteine-responsive endoplasmic reticulum-resident ubiquitin-like domain member 1 protein;Isoform 3 of Homocysteine-responsive endoplasmic reticulum-resident ubiquitin-like domain member 1 protein;Isoform 4 of Homocysteine-responsive endoplasmic reticulum-resident ubiquitin-like domain m…	FALSE	FALSE	FALSE	.	-0.22953	0.403036	0.43995	FALSE	.	-0.298625	0.44216	0.558901	FALSE	.	-0.329995	0.503499	0.652505	-	.
366	ATP13A3	Q9H7F0;Q9H7F0-2	Isoform 2 of Polyamine-transporting ATPase 13A3;Polyamine-transporting ATPase 13A3	FALSE	FALSE	FALSE	.	0.0540815	0.604346	0.332049	FALSE	.	0.110035	0.608822	0.38627	FALSE	.	0.213068	0.518219	0.45996	.	.
367	NA	CON__ENSEMBL:ENSBTAP00000031360	NA	TRUE	FALSE	FALSE	.	-0.043385	0.675954	0.49375	FALSE	.	-0.86781	0.155442	0.653389	FALSE	.	-0.51681	0.291937	0.568484	.	.
368	PHPT1	Q9NRX4;Q9NRX4-2	14 kDa phosphohistidine phosphatase;Isoform 2 of 14 kDa phosphohistidine phosphatase	FALSE	FALSE	FALSE	.	-0.0061935	0.857989	0.393595	FALSE	.	0.038144	0.698564	0.360192	FALSE	.	0.527001	0.285714	0.497391	.	.
371	STK11	Q15831;Q15831-2	Isoform 2 of Serine/threonine-protein kinase STK11;Serine/threonine-protein kinase STK11	FALSE	FALSE	FALSE	.	-0.032595	0.746892	1.12464	FALSE	.	-3.57676	0.172321	2.02785	FALSE	.	-3.76878	0.319225	3.1476	.	.
372	ATP6V0D2	Q8N8Y2	V-type proton ATPase subunit d 2	FALSE	FALSE	FALSE	.	-0.001275	0.933692	0.102261	FALSE	.	-0.16094	0.261112	0.171447	FALSE	.	-0.09877	0.537954	0.17683	.	.
373	PPIL1	Q9Y3C6	Peptidyl-prolyl cis-trans isomerase-like 1	FALSE	FALSE	FALSE	.	0.0025505	0.882863	0.0686161	FALSE	.	-0.071992	0.457456	0.115131	FALSE	.	0.427627	0.140972	0.259374	.	.
374	TMEM209	Q96SK2;Q96SK2-2;Q96SK2-4	Isoform 2 of Transmembrane protein 209;Isoform 4 of Transmembrane protein 209;Transmembrane protein 209	FALSE	FALSE	FALSE	.	0.05946	0.525463	0.189125	FALSE	.	0.062985	0.675153	0.222424	FALSE	.	0.418065	0.225172	0.380124	.	.
375	NUCB2	P80303;P80303-2	Isoform 2 of Nucleobindin-2;Nucleobindin-2	FALSE	FALSE	FALSE	.	-0.116125	0.0386619	0.0585166	FALSE	.	-0.106535	0.0387821	0.050716	FALSE	.	0.22183	0.00274648	0.0699822	.	.
377	TKT	P29401;P29401-2	Isoform 2 of Transketolase;Transketolase	FALSE	FALSE	FALSE	.	-0.29585	2.92939e-22	0.35497	FALSE	.	-0.323285	3.73347e-22	0.32602	FALSE	.	0.22852	0.285714	0.474876	.	.
379	PREP	P48147	Prolyl endopeptidase	FALSE	FALSE	FALSE	.	-0.005295	0.747179	0.0380749	FALSE	.	0.0234825	0.608378	0.0517307	FALSE	.	0.075583	0.248754	0.0714933	.	.
380	KLC2	Q9H0B6;Q9H0B6-2	Isoform 2 of Kinesin light chain 2;Kinesin light chain 2	FALSE	FALSE	FALSE	.	-0.00564	0.815504	0.0743322	FALSE	.	-0.033925	0.620405	0.0883396	FALSE	.	-0.021985	0.822262	0.118204	.	.
382	MX1;MX2	P20591;P20591-2;P20592-2	Interferon-induced GTP-binding protein Mx1;Isoform 2 of Interferon-induced GTP-binding protein Mx1;Isoform 2 of Interferon-induced GTP-binding protein Mx2	FALSE	FALSE	FALSE	.	-0.00037	0.983816	0.270825	FALSE	.	-0.00026	0.997586	0.385717	FALSE	.	0.001125	0.996686	0.498991	.	+
383	FKBP7	Q9Y680;Q9Y680-1;Q9Y680-3	Isoform 1 of Peptidyl-prolyl cis-trans isomerase FKBP7;Isoform 3 of Peptidyl-prolyl cis-trans isomerase FKBP7;Peptidyl-prolyl cis-trans isomerase FKBP7	FALSE	FALSE	FALSE	.	-0.060618	0.389574	0.090585	FALSE	.	-0.304059	0.00124338	0.0928164	FALSE	.	0.40134	0.000890757	0.106336	.	.
384	EIF3D	O15371;O15371-2;O15371-3	Eukaryotic translation initiation factor 3 subunit D;Isoform 2 of Eukaryotic translation initiation factor 3 subunit D;Isoform 3 of Eukaryotic translation initiation factor 3 subunit D	FALSE	FALSE	FALSE	.	0.006592	0.755623	0.049778	FALSE	.	-0.495151	3.40366e-17	0.074414	FALSE	.	0.385199	0.000156661	0.104826	.	.
385	CDKL5	O76039;O76039-1	Cyclin-dependent kinase-like 5;Isoform 2 of Cyclin-dependent kinase-like 5	FALSE	FALSE	FALSE	.	-0.001295	0.955676	0.271314	FALSE	.	-0.00712	0.955434	0.379837	FALSE	.	-0.01488	0.954977	0.491999	.	.
387	OCIAD2	Q56VL3;Q56VL3-2	Isoform 2 of OCIA domain-containing protein 2;OCIA domain-containing protein 2	FALSE	FALSE	FALSE	.	-0.093235	0.409675	0.157186	FALSE	.	-0.288154	0.130771	0.235836	FALSE	.	-0.108337	0.557543	0.19465	.	.
388	DNAH1	Q9P2D7;Q9P2D7-6;Q9P2D7-8	Dynein axonemal heavy chain 1;Isoform 6 of Dynein axonemal heavy chain 1;Isoform 7 of Dynein axonemal heavy chain 1	FALSE	FALSE	FALSE	.	0.002905	0.916782	0.427485	FALSE	.	0.008325	0.957724	0.554053	FALSE	.	0.00487	0.987509	0.646772	.	.
389	STX3	Q13277;Q13277-2;Q13277-3	Isoform 3 of Syntaxin-3;Isoform B of Syntaxin-3;Syntaxin-3	FALSE	FALSE	FALSE	.	-0.00036	0.98297	0.289065	FALSE	.	-0.00238	0.987931	0.405934	FALSE	.	-0.0196	0.943769	0.505474	.	.
390	KRT2	P35908;CON__P35908;CON__P35908v2	Keratin, type II cytoskeletal 2 epidermal	TRUE	FALSE	FALSE	.	-0.01978	0.740562	0.258798	FALSE	.	-0.16618	0.535054	0.470616	FALSE	.	-0.193465	0.567258	0.480822	.	.
391	MED12	Q93074;Q93074-2;Q93074-3	Isoform 2 of Mediator of RNA polymerase II transcription subunit 12;Isoform 3 of Mediator of RNA polymerase II transcription subunit 12;Mediator of RNA polymerase II transcription subunit 12	FALSE	FALSE	FALSE	.	-0.001145	0.943692	0.250517	FALSE	.	-0.004255	0.972312	0.369613	FALSE	.	-0.00711	0.976139	0.457458	.	.
392	RHOT1	Q8IXI2;Q8IXI2-2;Q8IXI2-3;Q8IXI2-4;Q8IXI2-5;Q8IXI2-6;Q8IXI2-7	Isoform 2 of Mitochondrial Rho GTPase 1;Isoform 3 of Mitochondrial Rho GTPase 1;Isoform 4 of Mitochondrial Rho GTPase 1;Isoform 5 of Mitochondrial Rho GTPase 1;Isoform 6 of Mitochondrial Rho GTPase 1;Isoform 7 of Mitochondrial Rho GTPase 1;Mitochondrial Rho GTPase 1	FALSE	FALSE	FALSE	.	-0.004005	0.908697	0.288727	FALSE	.	-0.01411	0.924096	0.399298	FALSE	.	-0.017325	0.952586	0.506322	.	.
393	FAM98A	Q8NCA5	Protein FAM98A	FALSE	FALSE	FALSE	.	0.0015635	0.907507	0.0556919	FALSE	.	-0.0861655	0.32188	0.104004	FALSE	.	-0.0226445	0.839769	0.128475	.	.
394	CLK2	P49760;P49760-3	Dual specificity protein kinase CLK2;Isoform 3 of Dual specificity protein kinase CLK2	FALSE	FALSE	FALSE	.	0.00087	0.970465	0.301728	FALSE	.	0.01326	0.921146	0.479107	FALSE	.	0.02281	0.932967	0.559891	.	-
395	MYOM1	P52179;P52179-2	Isoform 2 of Myomesin-1;Myomesin-1	FALSE	FALSE	FALSE	.	8e-05	0.99802	0.181556	FALSE	.	0.82125	0.0282045	0.335633	TRUE	-	-1.68712	0.00219313	0.585443	.	.
397	RAVER2	Q9HCJ3;Q9HCJ3-2	Isoform 2 of Ribonucleoprotein PTB-binding 2;Ribonucleoprotein PTB-binding 2	FALSE	FALSE	FALSE	.	0.001745	0.962449	0.262673	FALSE	.	0.03443	0.832515	0.376896	FALSE	.	0.02387	0.862253	0.546109	.	.
398	TTC27	Q6P3X3	Tetratricopeptide repeat protein 27	FALSE	FALSE	FALSE	.	-0.024455	0.754058	0.62607	FALSE	.	-0.12399	0.652147	0.945099	FALSE	.	-0.191085	0.650873	1.02714	.	.
399	SLC11A2	P49281;P49281-2;P49281-3;P49281-4;P49281-5	Isoform 1 of Natural resistance-associated macrophage protein 2;Isoform 3 of Natural resistance-associated macrophage protein 2;Isoform 4 of Natural resistance-associated macrophage protein 2;Isoform 5 of Natural resistance-associated macrophage protein 2;Natural resistance-associated macrophage protein 2	FALSE	FALSE	FALSE	.	0.57895	0.261655	0.582019	FALSE	.	0.622375	0.331351	0.69291	FALSE	.	0.40516	0.649143	1.21967	.	.
400	IREB2	P48200;P48200-2	Iron-responsive element-binding protein 2;Isoform 2 of Iron-responsive element-binding protein 2	FALSE	FALSE	FALSE	.	-0.00029	0.977092	0.263166	FALSE	.	-0.002015	0.987286	0.359074	FALSE	.	-0.00419	0.988217	0.463437	.	.
401	SNX15	Q9NRS6;Q9NRS6-2	Isoform 2 of Sorting nexin-15;Sorting nexin-15	FALSE	FALSE	FALSE	.	-0.014115	0.770994	0.278295	FALSE	.	-0.168295	0.491997	0.378415	FALSE	.	-0.19085	0.47821	0.340995	.	.
402	PRKRA	O75569;O75569-2;O75569-3	Interferon-inducible double-stranded RNA-dependent protein kinase activator A;Isoform 2 of Interferon-inducible double-stranded RNA-dependent protein kinase activator A;Isoform 3 of Interferon-inducible double-stranded RNA-dependent protein kinase activator A	FALSE	FALSE	FALSE	.	-0.0118505	0.645846	0.0523198	FALSE	.	-0.0056265	0.905657	0.0694804	FALSE	.	-0.0363815	0.666131	0.107372	.	.
403	MPHOSPH6	Q99547	M-phase phosphoprotein 6	FALSE	FALSE	FALSE	.	0.01157	0.735218	0.0944027	FALSE	.	0.02536	0.745647	0.114789	FALSE	.	0.02536	0.825831	0.145898	.	.
404	WDR7	Q9Y4E6;Q9Y4E6-2	Isoform 2 of WD repeat-containing protein 7;WD repeat-containing protein 7	FALSE	FALSE	FALSE	.	-0.0005	0.977038	0.207098	FALSE	.	-0.00337	0.972651	0.304817	FALSE	.	-0.04745	0.85262	0.637304	.	.
407	GOT1	P17174;P17174-2	Aspartate aminotransferase, cytoplasmic;Isoform 2 of Aspartate aminotransferase, cytoplasmic	FALSE	FALSE	FALSE	.	-0.198045	0.0294682	0.089248	FALSE	.	-0.403465	7.8732e-10	0.0881027	TRUE	+	0.50999	1.41369e-19	0.072803	.	.
408	AFP	P02771;CON__Q3SZ57	Alpha-fetoprotein	TRUE	FALSE	FALSE	.	0.17288	2.67674e-12	0.0366209	FALSE	.	0.02879	0.513454	0.0426432	FALSE	.	0.510555	2e-30	0.050665	.	.
409	SAP130	Q9H0E3;Q9H0E3-2;Q9H0E3-3	Histone deacetylase complex subunit SAP130;Isoform 2 of Histone deacetylase complex subunit SAP130;Isoform 3 of Histone deacetylase complex subunit SAP130	FALSE	FALSE	FALSE	.	0.00354	0.895255	0.616684	FALSE	.	0.02378	0.875091	0.699365	FALSE	.	0.033015	0.901675	0.735078	.	.
410	ITGB5	P18084	Integrin beta-5	FALSE	FALSE	FALSE	.	-0.163426	0.0932407	0.0927544	FALSE	.	-0.209676	0.0113045	0.0830961	FALSE	.	-0.266971	0.00466451	0.107807	.	.
412	PRMT6	Q96LA8;Q96LA8-2	Isoform 2 of Protein arginine N-methyltransferase 6;Protein arginine N-methyltransferase 6	FALSE	FALSE	FALSE	.	-0.51741	0.474195	2.36613	FALSE	.	-0.776995	0.434278	2.41593	FALSE	.	-0.8473	0.430887	2.45318	.	.
413	ACVR1B;ACVR1C;TGFBR1	P36896;P36897;Q8NER5;P36896-2;P36897-2;P36896-3;P36897-3;Q8NER5-3;P36896-4;Q8NER5-4;P36896-5	Activin receptor type-1B;Activin receptor type-1C;Isoform 2 of Activin receptor type-1B;Isoform 2 of TGF-beta receptor type-1;Isoform 3 of Activin receptor type-1B;Isoform 3 of Activin receptor type-1C;Isoform 3 of TGF-beta receptor type-1;Isoform 4 of Activin receptor type-1B;Isoform 4 of Activin receptor type-1C;Isoform 5 of Activin receptor type-1B;TGF-beta receptor type-1	FALSE	FALSE	FALSE	.	0.697201	0.222747	0.493332	FALSE	.	-0.36173	0.37544	0.424618	FALSE	.	0.0429875	0.916851	0.47966	.	.
415	ARHGEF28	Q8N1W1;Q8N1W1-2;Q8N1W1-3;Q8N1W1-4;Q8N1W1-5;Q8N1W1-6	Isoform 2 of Rho guanine nucleotide exchange factor 28;Isoform 3 of Rho guanine nucleotide exchange factor 28;Isoform 4 of Rho guanine nucleotide exchange factor 28;Isoform 5 of Rho guanine nucleotide exchange factor 28;Isoform 6 of Rho guanine nucleotide exchange factor 28;Rho guanine nucleotide exchange factor 28	FALSE	FALSE	FALSE	.	0.004275	0.878474	0.16359	FALSE	.	0.04457	0.740917	0.257235	FALSE	.	0.02623	0.88978	0.298636	.	.
416	MAN2B1	O00754;O00754-2	Isoform 2 of Lysosomal alpha-mannosidase;Lysosomal alpha-mannosidase	FALSE	FALSE	FALSE	.	-0.04558	0.385006	0.0655032	FALSE	.	-0.413599	2.52274e-16	0.067209	FALSE	.	0.07819	0.376394	0.0877216	.	.
418	RPL37A;RPL37AP8	P61513;A6NKH3	60S ribosomal protein L37a;Putative 60S ribosomal protein L37a-like protein	FALSE	FALSE	FALSE	.	-0.0251	0.572595	0.0771783	FALSE	.	-0.190126	0.189535	0.247621	FALSE	.	-0.034611	0.850154	0.196332	.	.
419	NUBP1	P53384;P53384-2	Cytosolic Fe-S cluster assembly factor NUBP1;Isoform 2 of Cytosolic Fe-S cluster assembly factor NUBP1	FALSE	FALSE	FALSE	.	-0.016855	0.735902	0.177936	FALSE	.	0.00116	0.989757	0.277946	FALSE	.	0.70516	0.0722048	0.33	.	.
420	MANBAL	Q9NQG1	Protein MANBAL	FALSE	FALSE	FALSE	.	-0.0023825	0.900753	0.0900406	FALSE	.	0.217939	0.19919	0.176061	FALSE	.	-0.540697	0.0476103	0.254551	.	.
421	ARFRP1	Q13795;Q13795-2;Q13795-3;Q13795-4	ADP-ribosylation factor-related protein 1;Isoform 2 of ADP-ribosylation factor-related protein 1;Isoform 3 of ADP-ribosylation factor-related protein 1;Isoform 4 of ADP-ribosylation factor-related protein 1	FALSE	FALSE	FALSE	.	-0.00208	0.942153	0.28541	FALSE	.	-0.008435	0.945221	0.387515	FALSE	.	-0.01427	0.955076	0.483412	.	.
422	SEPTIN8	Q92599;Q92599-2;Q92599-3;Q92599-4	Isoform 2 of Septin-8;Isoform 3 of Septin-8;Isoform 4 of Septin-8;Septin-8	FALSE	FALSE	FALSE	.	-0.067	0.359558	0.0911916	FALSE	.	-0.098488	0.284835	0.0990267	FALSE	.	0.08362	0.53608	0.1334	.	.
423	TNFRSF10B	O14763;O14763-2;O14763-3	Isoform 3 of Tumor necrosis factor receptor superfamily member 10B;Isoform Short of Tumor necrosis factor receptor superfamily member 10B;Tumor necrosis factor receptor superfamily member 10B	FALSE	FALSE	TRUE	-	-0.774825	0.00669868	0.213394	TRUE	-	-0.792915	1.45221e-13	0.154883	TRUE	-	-0.866251	1.38343e-11	0.238403	.	.
425	COL8A1	P27658	Collagen alpha-1(VIII) chain	FALSE	FALSE	FALSE	.	0.00166	0.943509	0.307509	FALSE	.	0.00683	0.955766	0.406637	FALSE	.	0.009445	0.969409	0.512349	.	.
427	RALGAPA1	Q6GYQ0;Q6GYQ0-2;Q6GYQ0-3;Q6GYQ0-4;Q6GYQ0-5;Q6GYQ0-6;Q6GYQ0-7	Isoform 2 of Ral GTPase-activating protein subunit alpha-1;Isoform 3 of Ral GTPase-activating protein subunit alpha-1;Isoform 4 of Ral GTPase-activating protein subunit alpha-1;Isoform 5 of Ral GTPase-activating protein subunit alpha-1;Isoform 6 of Ral GTPase-activating protein subunit alpha-1;Isoform 7 of Ral GTPase-activating protein subunit alpha-1;Ral GTPase-activating protein subunit alpha-1	FALSE	FALSE	FALSE	.	-0.010505	0.808899	0.289866	FALSE	.	-0.03952	0.79684	0.66431	FALSE	.	-0.51693	0.468559	1.93758	.	.
428	DGKQ	P52824	Diacylglycerol kinase theta	FALSE	FALSE	FALSE	.	0.007345	0.878457	0.596103	FALSE	.	-1.73509	0.341812	1.74143	FALSE	.	-2.21957	0.245882	1.75835	.	.
429	EXOSC2	Q13868;Q13868-2;Q13868-3	Exosome complex component RRP4;Isoform 2 of Exosome complex component RRP4;Isoform 3 of Exosome complex component RRP4	FALSE	FALSE	FALSE	.	-0.006525	0.856838	0.286361	FALSE	.	-0.63102	0.375014	0.831852	FALSE	.	-1.08855	0.276617	1.37801	.	.
430	FHIP1B	Q8N612;Q8N612-2	FHF complex subunit HOOK interacting protein 1B;Isoform 2 of FHF complex subunit HOOK interacting protein 1B	FALSE	FALSE	FALSE	.	5.34341	0.149387	2.26608	FALSE	.	5.58163	4.0822e-12	0.795432	FALSE	.	5.82575	0.00029914	1.00956	.	.
431	USP13	Q92995;Q92995-2	Isoform 2 of Ubiquitin carboxyl-terminal hydrolase 13;Ubiquitin carboxyl-terminal hydrolase 13	FALSE	FALSE	FALSE	.	-0.004645	0.85651	0.140268	FALSE	.	0.024785	0.815802	0.188764	FALSE	.	-0.004335	0.97495	0.217458	.	.
432	ARL8B	Q9NVJ2;Q9NVJ2-2	ADP-ribosylation factor-like protein 8B;Isoform 2 of ADP-ribosylation factor-like protein 8B	FALSE	FALSE	FALSE	.	-0.17522	0.228508	0.159532	FALSE	.	-0.26523	0.0980168	0.164	FALSE	.	-0.405445	0.0702116	1.31853	.	.
433	F6R	URK20492.1	Myristylated protein (Cop-E7R)	FALSE	TRUE	FALSE	.	0.005215	0.870172	0.185034	TRUE	+	13.7242	2e-30	0.222436	TRUE	+	15.7831	2e-30	0.273667	.	.
435	FASTKD2	Q9NYY8;Q9NYY8-2	FAST kinase domain-containing protein 2, mitochondrial;Isoform 2 of FAST kinase domain-containing protein 2, mitochondrial	FALSE	FALSE	FALSE	.	0.00035	0.994425	0.280054	FALSE	.	-0.003485	0.981041	0.392063	FALSE	.	-0.006835	0.98362	0.478206	.	.
437	SMAD2	Q15796;Q15796-2	Isoform Short of Mothers against decapentaplegic homolog 2;Mothers against decapentaplegic homolog 2	FALSE	FALSE	FALSE	.	-0.00059	0.977621	0.286436	FALSE	.	-0.004045	0.978465	0.387099	FALSE	.	-0.004805	0.984187	0.492402	.	.
438	MXRA8	Q9BRK3;Q9BRK3-2;Q9BRK3-3;Q9BRK3-4	Isoform 2 of Matrix remodeling-associated protein 8;Isoform 3 of Matrix remodeling-associated protein 8;Isoform 4 of Matrix remodeling-associated protein 8;Matrix remodeling-associated protein 8	FALSE	FALSE	FALSE	.	-0.441665	3.77608e-08	0.100523	TRUE	-	-2.11629	2e-30	0.120907	TRUE	-	-10.1891	2e-30	0.37258	-	-
439	TWSG1	Q9GZX9;Q9GZX9-2	Isoform 2 of Twisted gastrulation protein homolog 1;Twisted gastrulation protein homolog 1	FALSE	FALSE	FALSE	.	0.125915	0.587594	1.78485	FALSE	.	0.188585	0.652179	1.83856	FALSE	.	0.21684	0.711233	1.91332	.	-
440	KRI1	Q8N9T8	Protein KRI1 homolog	FALSE	FALSE	FALSE	.	2.5e-05	0.99893	0.614598	FALSE	.	-0.07401	0.747361	0.984148	FALSE	.	-0.17185	0.664979	0.982744	.	.
442	ATF6B	Q99941;Q99941-2	Cyclic AMP-dependent transcription factor ATF-6 beta;Isoform 1 of Cyclic AMP-dependent transcription factor ATF-6 beta	FALSE	FALSE	FALSE	.	0.007455	0.868363	0.234364	FALSE	.	0.025635	0.87424	0.907932	FALSE	.	0.05304	0.861933	0.920971	.	.
443	RABGAP1L	Q5R372;Q5R372-2;Q5R372-3;Q5R372-4	Isoform 2 of Rab GTPase-activating protein 1-like;Isoform 3 of Rab GTPase-activating protein 1-like;Isoform 4 of Rab GTPase-activating protein 1-like;Rab GTPase-activating protein 1-like	FALSE	FALSE	FALSE	.	0.00497	0.884482	0.411985	FALSE	.	6.26614	0.168392	2.87457	FALSE	.	0.6309	0.48247	1.23056	.	.
444	MED17	Q9NVC6;Q9NVC6-2	Isoform 2 of Mediator of RNA polymerase II transcription subunit 17;Mediator of RNA polymerase II transcription subunit 17	FALSE	FALSE	FALSE	.	-2e-05	0.999749	0.266891	FALSE	.	0.0036	0.977403	0.385052	FALSE	.	0.01969	0.935729	0.537187	.	.
445	INTS7	Q9NVH2;Q9NVH2-2;Q9NVH2-3;Q9NVH2-4	Integrator complex subunit 7;Isoform 2 of Integrator complex subunit 7;Isoform 3 of Integrator complex subunit 7;Isoform 4 of Integrator complex subunit 7	FALSE	FALSE	FALSE	.	-0.04378	0.585291	0.190986	FALSE	.	0.031265	0.819704	0.206328	FALSE	.	0.11886	0.586122	0.268073	.	.
446	FLT3;PDGFRA	P16234;P36888;P16234-2;P36888-2;P16234-3	Isoform 2 of Platelet-derived growth factor receptor alpha;Isoform 2 of Receptor-type tyrosine-protein kinase FLT3;Isoform 3 of Platelet-derived growth factor receptor alpha;Platelet-derived growth factor receptor alpha;Receptor-type tyrosine-protein kinase FLT3	FALSE	FALSE	FALSE	.	-0.0897045	0.418377	0.159346	FALSE	.	-0.416231	0.348217	0.971993	TRUE	-	-2.52749	0.000299786	2.2161	-	.
448	KHDC4	Q7Z7F0;Q7Z7F0-2;Q7Z7F0-3;Q7Z7F0-4	Isoform 2 of KH homology domain-containing protein 4;Isoform 3 of KH homology domain-containing protein 4;Isoform 4 of KH homology domain-containing protein 4;KH homology domain-containing protein 4	FALSE	FALSE	FALSE	.	5e-06	0.993479	0.269176	FALSE	.	-0.00081	0.992267	0.372056	FALSE	.	0.002835	0.992775	0.479924	.	.
449	RBMS1	P29558;P29558-2;P29558-4	Isoform 2 of RNA-binding motif, single-stranded-interacting protein 1;Isoform 4 of RNA-binding motif, single-stranded-interacting protein 1;RNA-binding motif, single-stranded-interacting protein 1	FALSE	FALSE	FALSE	.	-0.007205	0.839091	0.208506	FALSE	.	-0.085235	0.606541	0.257147	FALSE	.	-0.07799	0.718041	0.293624	.	.
450	OSBP2	Q969R2;Q969R2-2;Q969R2-3;Q969R2-4;Q969R2-5;Q969R2-6	Isoform 2 of Oxysterol-binding protein 2;Isoform 3 of Oxysterol-binding protein 2;Isoform 4 of Oxysterol-binding protein 2;Isoform 5 of Oxysterol-binding protein 2;Isoform 6 of Oxysterol-binding protein 2;Oxysterol-binding protein 2	FALSE	FALSE	FALSE	.	-0.00161	0.940414	0.170212	FALSE	.	0.04361	0.794016	0.433018	FALSE	.	0.62537	0.143347	0.499397	.	.
451	MAGED4	Q96JG8;Q96JG8-2;Q96JG8-3;Q96JG8-4	Isoform 2 of Melanoma-associated antigen D4;Isoform 3 of Melanoma-associated antigen D4;Isoform 4 of Melanoma-associated antigen D4;Melanoma-associated antigen D4	FALSE	FALSE	FALSE	.	-0.023915	0.769285	0.490223	FALSE	.	-0.04782	0.845455	0.696738	FALSE	.	0.07745	0.792974	1.37877	.	.
452	MTMR10	Q9NXD2;Q9NXD2-2;Q9NXD2-3	Isoform 2 of Myotubularin-related protein 10;Isoform 3 of Myotubularin-related protein 10;Myotubularin-related protein 10	FALSE	FALSE	FALSE	.	0.007885	0.841409	0.688614	FALSE	.	0.024095	0.867678	0.564642	FALSE	.	0.04734	0.856686	0.618723	.	.
453	WDR45	Q9Y484;Q9Y484-2;Q9Y484-3	Isoform 2 of WD repeat domain phosphoinositide-interacting protein 4;Isoform 3 of WD repeat domain phosphoinositide-interacting protein 4;WD repeat domain phosphoinositide-interacting protein 4	FALSE	FALSE	FALSE	.	-0.000415	0.982205	0.253385	FALSE	.	-0.00512	0.96536	0.355244	FALSE	.	-0.014945	0.954345	0.463221	.	.
454	EPG5	Q9HCE0;Q9HCE0-2	Ectopic P granules protein 5 homolog;Isoform 2 of Ectopic P granules protein 5 homolog	FALSE	FALSE	FALSE	.	0.0032774	0.895963	0.131671	FALSE	.	-0.329402	0.145504	0.229354	FALSE	.	0.325795	0.190818	0.240358	.	.
455	COL17A1	Q9UMD9;Q9UMD9-2	Collagen alpha-1(XVII) chain;Isoform 2 of Collagen alpha-1(XVII) chain	FALSE	FALSE	FALSE	.	-0.269381	0.0597406	0.147093	FALSE	.	-0.312046	0.0189899	0.152355	FALSE	.	0.0271228	0.886761	0.180773	.	.
456	TTC17	Q96AE7	Tetratricopeptide repeat protein 17	FALSE	FALSE	FALSE	.	-0.00455	0.868823	0.182333	FALSE	.	0.103875	0.541931	0.218488	FALSE	.	0.267935	0.261062	0.253257	.	.
457	PPP1CA	P62136;P62136-2;P62136-3	Isoform 2 of Serine/threonine-protein phosphatase PP1-alpha catalytic subunit;Isoform 3 of Serine/threonine-protein phosphatase PP1-alpha catalytic subunit;Serine/threonine-protein phosphatase PP1-alpha catalytic subunit	FALSE	FALSE	FALSE	.	-0.01544	0.659073	0.0695377	FALSE	.	-0.100205	0.2767	0.109982	FALSE	.	-0.147245	0.128646	0.111762	.	.
460	GUF1	Q8N442	Translation factor GUF1, mitochondrial	FALSE	FALSE	FALSE	.	0.01487	0.784393	0.336998	FALSE	.	0.047215	0.825013	0.793115	FALSE	.	0.341117	0.549232	1.04907	.	.
461	SETD7	Q8WTS6	Histone-lysine N-methyltransferase SETD7	FALSE	FALSE	FALSE	.	0.00285	0.877786	0.0683303	FALSE	.	-0.04447	0.639638	0.123202	FALSE	.	-0.140645	0.315207	0.155271	.	.
462	TUBGCP6	Q96RT7;Q96RT7-2;Q96RT7-3	Gamma-tubulin complex component 6;Isoform 2 of Gamma-tubulin complex component 6;Isoform 3 of Gamma-tubulin complex component 6	FALSE	FALSE	FALSE	.	-0.00542	0.876057	0.364798	FALSE	.	-0.030905	0.848787	0.458594	FALSE	.	-0.0478	0.861863	0.554043	.	.
463	RUFY2	Q8WXA3;Q8WXA3-1;Q8WXA3-3;Q8WXA3-4;Q8WXA3-5	Isoform 2 of RUN and FYVE domain-containing protein 2;Isoform 3 of RUN and FYVE domain-containing protein 2;Isoform 4 of RUN and FYVE domain-containing protein 2;Isoform 5 of RUN and FYVE domain-containing protein 2;RUN and FYVE domain-containing protein 2	FALSE	FALSE	FALSE	.	0.00533	0.892043	0.515344	FALSE	.	0.22354	0.601163	2.10289	FALSE	.	0.54087	0.521602	2.1862	.	.
465	PPP1CB	P62140	Serine/threonine-protein phosphatase PP1-beta catalytic subunit	FALSE	FALSE	FALSE	.	-0.296225	0.012445	0.109293	TRUE	-	-0.573012	7.10951e-13	0.121314	FALSE	.	0.263535	0.0169205	0.107087	.	.
466	PQBP1	O60828;O60828-2;O60828-3;O60828-4;O60828-5;O60828-6;O60828-7;O60828-8;O60828-9;O60828-10	Isoform 10 of Polyglutamine-binding protein 1;Isoform 2 of Polyglutamine-binding protein 1;Isoform 3 of Polyglutamine-binding protein 1;Isoform 4 of Polyglutamine-binding protein 1;Isoform 5 of Polyglutamine-binding protein 1;Isoform 6 of Polyglutamine-binding protein 1;Isoform 7 of Polyglutamine-binding protein 1;Isoform 8 of Polyglutamine-binding protein 1;Isoform 9 of Polyglutamine-binding pro…	FALSE	FALSE	FALSE	.	0.029555	0.706808	0.46048	FALSE	.	0.174335	0.54767	0.526941	FALSE	.	0.575935	0.213457	0.784817	.	.
469	CORO1C;CORO6	Q6QEF8;Q9ULV4;Q6QEF8-2;Q9ULV4-2;Q6QEF8-3;Q9ULV4-3;Q6QEF8-4;Q6QEF8-5	Coronin-1C;Coronin-6;Isoform 2 of Coronin-1C;Isoform 2 of Coronin-6;Isoform 3 of Coronin-1C;Isoform 3 of Coronin-6;Isoform 4 of Coronin-6;Isoform 5 of Coronin-6	FALSE	FALSE	FALSE	.	-0.08886	0.123015	0.0600035	FALSE	.	-0.41741	3.97698e-18	0.0624196	FALSE	.	0.00721	0.898676	0.057457	.	.
470	PCBP1	Q15365	Poly(rC)-binding protein 1	FALSE	FALSE	FALSE	.	-0.28153	6.79974e-07	0.0501403	FALSE	.	-0.280275	6.29513e-05	0.0513618	FALSE	.	0.123895	0.0511834	0.0623381	.	.
472	ZZEF1	O43149;O43149-2	Isoform 2 of Zinc finger ZZ-type and EF-hand domain-containing protein 1;Zinc finger ZZ-type and EF-hand domain-containing protein 1	FALSE	FALSE	FALSE	.	-0.000205	0.987642	0.112433	FALSE	.	0.008004	0.923731	0.151144	FALSE	.	0.294834	0.227771	0.269978	.	.
474	GPNMB	Q14956;Q14956-2	Isoform 2 of Transmembrane glycoprotein NMB;Transmembrane glycoprotein NMB	FALSE	FALSE	FALSE	.	-0.015653	0.68561	0.0967229	FALSE	.	-0.417745	0.00623481	0.153585	FALSE	.	0.452085	0.0484457	0.201612	.	.
475	ITFG1	Q8TB96	T-cell immunomodulatory protein	FALSE	FALSE	FALSE	.	0.00016	0.992627	0.0872511	FALSE	.	-0.01694	0.835522	0.130822	FALSE	.	-0.113456	0.431252	0.172253	.	.
476	DCUN1D3	Q8IWE4	DCN1-like protein 3	FALSE	FALSE	FALSE	.	-0.032015	0.684371	0.411381	FALSE	.	-0.560385	0.381989	1.18797	FALSE	.	-0.72379	0.362861	1.24599	.	.
477	TST	Q16762	Thiosulfate sulfurtransferase	FALSE	FALSE	FALSE	.	-0.0016215	0.913139	0.0898298	FALSE	.	-0.0081585	0.913399	0.121907	FALSE	.	0.021016	0.853059	0.134796	.	.
478	PRKCSH	P14314;P14314-2	Glucosidase 2 subunit beta;Isoform 2 of Glucosidase 2 subunit beta	FALSE	FALSE	FALSE	.	-0.17014	0.00218436	0.0523377	FALSE	.	-0.257295	8.23975e-14	0.0598834	FALSE	.	0.336795	5.86947e-17	0.0625913	.	.
480	EIF2B1	Q14232;Q14232-2	Isoform 2 of Translation initiation factor eIF-2B subunit alpha;Translation initiation factor eIF-2B subunit alpha	FALSE	FALSE	FALSE	.	-0.000437	0.965477	0.0767051	FALSE	.	-0.481351	0.0275527	0.210285	TRUE	-	-0.519093	0.00269622	0.176547	.	.
481	DENND10;DENND10P1	Q8TCE6;Q6NSW5;Q8TCE6-2	DENN domain-containing protein 10;Isoform 2 of DENN domain-containing protein 10;Putative DENN domain-containing protein 10 B	FALSE	FALSE	FALSE	.	-0.12582	0.439131	0.328218	FALSE	.	0.079755	0.571405	0.164096	TRUE	+	0.71578	0.0049788	0.221852	.	.
482	LARP1	Q6PKG0;Q6PKG0-3	Isoform 2 of La-related protein 1;La-related protein 1	FALSE	FALSE	FALSE	.	-0.0746925	0.288097	0.0762283	FALSE	.	-0.168521	0.0321131	0.0839059	FALSE	.	-0.263249	0.0124205	0.118313	.	.
484	RABEP2	Q9H5N1;Q9H5N1-2	Isoform 2 of Rab GTPase-binding effector protein 2;Rab GTPase-binding effector protein 2	FALSE	FALSE	FALSE	.	-0.282935	0.0625315	0.15227	FALSE	.	-0.299705	0.105266	0.227427	FALSE	.	0.394605	0.0324113	0.171495	.	.
485	MRPL30	Q8TCC3;Q8TCC3-2;Q8TCC3-3	39S ribosomal protein L30, mitochondrial;Isoform 2 of 39S ribosomal protein L30, mitochondrial;Isoform 3 of 39S ribosomal protein L30, mitochondrial	FALSE	FALSE	FALSE	.	-0.038707	0.629377	0.240895	FALSE	.	0.744312	0.0541121	0.33687	FALSE	.	-7.13472	0.0283917	1.77548	.	.
486	POGZ	Q7Z3K3;Q7Z3K3-2;Q7Z3K3-3;Q7Z3K3-4;Q7Z3K3-5;Q7Z3K3-6;Q7Z3K3-7	Isoform 2 of Pogo transposable element with ZNF domain;Isoform 3 of Pogo transposable element with ZNF domain;Isoform 4 of Pogo transposable element with ZNF domain;Isoform 5 of Pogo transposable element with ZNF domain;Isoform 6 of Pogo transposable element with ZNF domain;Isoform 7 of Pogo transposable element with ZNF domain;Pogo transposable element with ZNF domain	FALSE	FALSE	TRUE	-	-0.626945	0.00542182	0.17052	TRUE	-	-0.581965	0.00094584	0.163921	TRUE	-	-0.68054	0.0013676	0.271348	.	.
487	CAMK1	Q14012	Calcium/calmodulin-dependent protein kinase type 1	FALSE	FALSE	FALSE	.	-0.074705	0.382998	0.103821	FALSE	.	-0.185865	0.10666	0.118033	FALSE	.	-0.33489	0.00746248	0.15114	.	.
488	YTHDF2	Q9Y5A9;Q9Y5A9-2	Isoform 2 of YTH domain-containing family protein 2;YTH domain-containing family protein 2	FALSE	FALSE	FALSE	.	-0.389949	0.0659654	0.173416	FALSE	.	-0.483634	1.08625e-08	0.100625	TRUE	-	-0.554132	0.000213218	0.160406	.	-
489	CAPRIN1	Q14444;Q14444-2	Caprin-1;Isoform 2 of Caprin-1	FALSE	FALSE	FALSE	.	-0.21451	0.000448166	0.063537	FALSE	.	-0.17232	0.038668	0.0746375	FALSE	.	0.0444	0.580241	0.0793249	.	.
491	MRPS25	P82663;P82663-2;P82663-3	28S ribosomal protein S25, mitochondrial;Isoform 2 of 28S ribosomal protein S25, mitochondrial;Isoform 3 of 28S ribosomal protein S25, mitochondrial	FALSE	FALSE	FALSE	.	-0.195995	0.0817795	0.119833	FALSE	.	-0.226995	0.0298139	0.113232	FALSE	.	-0.0262485	0.844743	0.125041	.	.
492	SMAP	O00193	Small acidic protein	FALSE	FALSE	FALSE	.	-0.00022	0.99009	0.24595	FALSE	.	-0.005275	0.967035	0.331892	FALSE	.	-0.01363	0.957041	0.42408	.	.
494	ALKBH5	Q6P6C2;Q6P6C2-1;Q6P6C2-3	Isoform 1 of RNA demethylase ALKBH5;Isoform 3 of RNA demethylase ALKBH5;RNA demethylase ALKBH5	FALSE	FALSE	FALSE	.	-0.28139	0.271784	0.265486	TRUE	-	-0.619996	0.00420742	0.198831	FALSE	.	-0.290095	0.407599	0.309267	.	.
496	GFM1	Q96RP9;Q96RP9-2	Elongation factor G, mitochondrial;Isoform 2 of Elongation factor G, mitochondrial	FALSE	FALSE	FALSE	.	-0.00731	0.79605	0.0850325	FALSE	.	0.071685	0.54607	0.141395	FALSE	.	0.07846	0.58718	0.148716	.	.
497	USP5	P45974;P45974-2	Isoform Short of Ubiquitin carboxyl-terminal hydrolase 5;Ubiquitin carboxyl-terminal hydrolase 5	FALSE	FALSE	FALSE	.	-0.15336	0.00411261	0.047548	FALSE	.	-0.193695	0.000136309	0.0518426	FALSE	.	0.096285	0.167416	0.068426	.	.
498	RHBDF1	Q96CC6	Inactive rhomboid protein 1	FALSE	FALSE	FALSE	.	0.00093	0.965477	0.247635	FALSE	.	0.00335	0.976872	0.341199	FALSE	.	0.007195	0.974755	0.430433	.	.
499	NAV1	Q8NEY1;Q8NEY1-2;Q8NEY1-3;Q8NEY1-4;Q8NEY1-5;Q8NEY1-6;Q8NEY1-7	Isoform 2 of Neuron navigator 1;Isoform 3 of Neuron navigator 1;Isoform 4 of Neuron navigator 1;Isoform 5 of Neuron navigator 1;Isoform 6 of Neuron navigator 1;Isoform 7 of Neuron navigator 1;Neuron navigator 1	FALSE	FALSE	FALSE	.	-0.246405	0.186639	0.189717	TRUE	-	-0.67407	0.00095754	0.272021	FALSE	.	-0.32549	0.250177	0.311749	.	.
500	CWC27	Q6UX04;Q6UX04-2	Isoform 2 of Spliceosome-associated protein CWC27 homolog;Spliceosome-associated protein CWC27 homolog	FALSE	FALSE	FALSE	.	-0.024415	0.663378	0.139632	FALSE	.	-0.177295	0.282082	0.186396	FALSE	.	-0.192246	0.34532	0.223872	.	.
501	ANKRD54	Q6NXT1;Q6NXT1-2	Ankyrin repeat domain-containing protein 54;Isoform 2 of Ankyrin repeat domain-containing protein 54	FALSE	FALSE	FALSE	.	-1.22564	0.261956	2.35678	FALSE	.	-1.27859	0.163962	2.33436	FALSE	.	-2.69816	0.0981948	2.34731	.	.
502	IFT122	Q9HBG6;Q9HBG6-3;Q9HBG6-4;Q9HBG6-5;Q9HBG6-6;Q9HBG6-7;Q9HBG6-8;Q9HBG6-9;Q9HBG6-10;Q9HBG6-11	Intraflagellar transport protein 122 homolog;Isoform 10 of Intraflagellar transport protein 122 homolog;Isoform 11 of Intraflagellar transport protein 122 homolog;Isoform 3 of Intraflagellar transport protein 122 homolog;Isoform 4 of Intraflagellar transport protein 122 homolog;Isoform 5 of Intraflagellar transport protein 122 homolog;Isoform 6 of Intraflagellar transport protein 122 homolog;Isof…	FALSE	FALSE	FALSE	.	0.011425	0.776306	0.16015	FALSE	.	0.004775	0.958337	0.185257	FALSE	.	0.056265	0.78427	0.367334	.	.
503	POLR3A	O14802	DNA-directed RNA polymerase III subunit RPC1	FALSE	FALSE	FALSE	.	-5e-05	0.999486	0.271317	FALSE	.	0.00181	0.98783	0.377144	FALSE	.	0.004195	0.981197	0.486117	.	.
504	TAF2	Q6P1X5	Transcription initiation factor TFIID subunit 2	FALSE	FALSE	FALSE	.	0.10716	0.539113	0.364874	FALSE	.	-7.67584	0.0305734	4.37675	FALSE	.	-9.24254	0.0849609	4.12809	.	.
506	CSRP2	Q16527	Cysteine and glycine-rich protein 2	FALSE	FALSE	FALSE	.	-0.14535	0.0723631	0.0818701	FALSE	.	-0.414295	1.5789e-15	0.0778801	FALSE	.	0.07515	0.366946	0.0837835	.	.
508	PIK3CB	P42338	Phosphatidylinositol 4,5-bisphosphate 3-kinase catalytic subunit beta isoform	FALSE	FALSE	FALSE	.	-0.00657	0.857232	0.251033	FALSE	.	-0.34666	0.295822	0.376868	FALSE	.	-0.123445	0.79614	0.637887	.	.
509	ZSWIM8	A7E2V4;A7E2V4-2;A7E2V4-3;A7E2V4-4;A7E2V4-5	Isoform 2 of Zinc finger SWIM domain-containing protein 8;Isoform 3 of Zinc finger SWIM domain-containing protein 8;Isoform 4 of Zinc finger SWIM domain-containing protein 8;Isoform 5 of Zinc finger SWIM domain-containing protein 8;Zinc finger SWIM domain-containing protein 8	FALSE	FALSE	FALSE	.	0.00605	0.853719	0.248561	FALSE	.	0.003925	0.975693	0.487208	FALSE	.	0.008905	0.976921	0.818492	.	.
511	NEDD1	Q8NHV4;Q8NHV4-2;Q8NHV4-3	Isoform 2 of Protein NEDD1;Isoform 3 of Protein NEDD1;Protein NEDD1	FALSE	FALSE	FALSE	.	-0.013935	0.765964	0.213765	FALSE	.	-0.21443	0.345815	0.302398	FALSE	.	-0.65619	0.271789	1.65412	.	.
514	PDE4A	P27815;P27815-2;P27815-3;P27815-4;P27815-5;P27815-6;P27815-7	Isoform 2 of cAMP-specific 3',5'-cyclic phosphodiesterase 4A;Isoform 3 of cAMP-specific 3',5'-cyclic phosphodiesterase 4A;Isoform 4 of cAMP-specific 3',5'-cyclic phosphodiesterase 4A;Isoform 5 of cAMP-specific 3',5'-cyclic phosphodiesterase 4A;Isoform 6 of cAMP-specific 3',5'-cyclic phosphodiesterase 4A;Isoform 7 of cAMP-specific 3',5'-cyclic phosphodiesterase 4A;cAMP-specific 3',5'-cyclic phosph…	FALSE	FALSE	FALSE	.	0.008	0.847824	0.436154	FALSE	.	0.11023	0.665096	0.98238	TRUE	+	6.22537	0.00619447	1.42848	.	.
516	PTPRB	P23467;P23467-2;P23467-3;P23467-4	Isoform 2 of Receptor-type tyrosine-protein phosphatase beta;Isoform 3 of Receptor-type tyrosine-protein phosphatase beta;Isoform 4 of Receptor-type tyrosine-protein phosphatase beta;Receptor-type tyrosine-protein phosphatase beta	FALSE	FALSE	FALSE	.	0.023755	0.752746	0.35544	FALSE	.	0.102915	0.651866	0.663859	FALSE	.	0.940485	0.436058	1.50018	.	.
517	MAD1L1	Q9Y6D9;Q9Y6D9-3;Q9Y6D9-4	Isoform 2 of Mitotic spindle assembly checkpoint protein MAD1;Isoform 3 of Mitotic spindle assembly checkpoint protein MAD1;Mitotic spindle assembly checkpoint protein MAD1	FALSE	FALSE	FALSE	.	-0.000915	0.959656	0.189784	FALSE	.	-0.003055	0.975928	0.257041	FALSE	.	-0.011075	0.960254	0.322711	.	.
518	AAMDC	Q9H7C9;Q9H7C9-2;Q9H7C9-3	Isoform 2 of Mth938 domain-containing protein;Isoform 3 of Mth938 domain-containing protein;Mth938 domain-containing protein	FALSE	FALSE	FALSE	.	-0.003095	0.888566	0.103988	FALSE	.	-0.576055	0.0269075	0.218254	FALSE	.	-0.13335	0.63708	0.277732	.	.
519	STIM2	Q9P246;Q9P246-2;Q9P246-3	Isoform 2 of Stromal interaction molecule 2;Isoform 3 of Stromal interaction molecule 2;Stromal interaction molecule 2	FALSE	FALSE	FALSE	.	-0.00128	0.941659	0.22088	FALSE	.	-4.10414	0.00331663	0.806817	TRUE	-	-4.47506	1.31128e-06	0.840082	.	.
520	TXNL1	O43396	Thioredoxin-like protein 1	FALSE	FALSE	FALSE	.	0.0001025	0.987029	0.044564	TRUE	-	-0.544278	1.31115e-21	0.0738394	FALSE	.	0.0918325	0.272301	0.082374	.	.
522	TAF12	Q16514;Q16514-2	Isoform TAFII15 of Transcription initiation factor TFIID subunit 12;Transcription initiation factor TFIID subunit 12	FALSE	FALSE	FALSE	.	0.00233	0.931416	0.357185	FALSE	.	0.03738	0.830497	0.659337	FALSE	.	0.197845	0.659382	1.56872	.	.
523	PIGG	Q5H8A4;Q5H8A4-2;Q5H8A4-3;Q5H8A4-4;Q5H8A4-5;Q5H8A4-6	GPI ethanolamine phosphate transferase 2;Isoform 2 of GPI ethanolamine phosphate transferase 2;Isoform 3 of GPI ethanolamine phosphate transferase 2;Isoform 4 of GPI ethanolamine phosphate transferase 2;Isoform 5 of GPI ethanolamine phosphate transferase 2;Isoform 6 of GPI ethanolamine phosphate transferase 2	FALSE	FALSE	FALSE	.	-0.047035	0.595055	0.235168	FALSE	.	-0.358685	0.126837	0.310252	FALSE	.	-0.182315	0.376901	0.223425	.	.
524	AAAS	Q9NRG9;Q9NRG9-2	Aladin;Isoform 2 of Aladin	FALSE	FALSE	FALSE	.	-0.246105	0.147473	0.198364	FALSE	.	-0.126465	0.44307	0.178209	FALSE	.	-0.19996	0.372252	0.468414	.	.
528	SOX13	Q9UN79	Transcription factor SOX-13	FALSE	FALSE	FALSE	.	-0.041505	0.652397	0.390925	FALSE	.	-0.122355	0.599553	0.47801	FALSE	.	-0.14813	0.641576	0.56437	.	.
529	KIAA0513	O60268;O60268-2;O60268-3	Isoform 2 of Uncharacterized protein KIAA0513;Isoform 3 of Uncharacterized protein KIAA0513;Uncharacterized protein KIAA0513	FALSE	FALSE	FALSE	.	-0.00533	0.876089	0.431597	FALSE	.	-0.047055	0.789574	0.447613	FALSE	.	-0.10592	0.649951	0.470182	.	.
530	UBALD1	Q8TB05	UBA-like domain-containing protein 1	FALSE	FALSE	FALSE	.	-0.02624	0.715518	0.658852	FALSE	.	-0.074612	0.689179	0.670798	FALSE	.	-0.146125	0.662101	0.874088	.	.
531	ITPR1	Q14643;Q14643-2;Q14643-3;Q14643-4;Q14643-5;Q14643-6;Q14643-7;Q14643-8	Inositol 1,4,5-trisphosphate receptor type 1;Isoform 2 of Inositol 1,4,5-trisphosphate receptor type 1;Isoform 3 of Inositol 1,4,5-trisphosphate receptor type 1;Isoform 4 of Inositol 1,4,5-trisphosphate receptor type 1;Isoform 5 of Inositol 1,4,5-trisphosphate receptor type 1;Isoform 6 of Inositol 1,4,5-trisphosphate receptor type 1;Isoform 7 of Inositol 1,4,5-trisphosphate receptor type 1;Isofor…	FALSE	FALSE	FALSE	.	-0.056919	0.571019	0.278893	FALSE	.	-0.212936	0.396508	0.36673	FALSE	.	-0.432707	0.366178	1.68818	.	.
532	CSTF1	Q05048	Cleavage stimulation factor subunit 1	FALSE	FALSE	FALSE	.	-0.37429	0.0550224	0.209721	FALSE	.	-0.172755	0.432195	0.198625	FALSE	.	0.073785	0.685828	0.179736	.	.
534	TRIM14	Q14142;Q14142-2;Q14142-3;Q14142-4	Isoform 3 of Tripartite motif-containing protein 14;Isoform 4 of Tripartite motif-containing protein 14;Isoform Beta of Tripartite motif-containing protein 14;Tripartite motif-containing protein 14	FALSE	FALSE	FALSE	.	-0.0254136	0.781885	1.90431	FALSE	.	-0.0166349	0.922662	1.93417	FALSE	.	0.41522	0.193601	0.32923	.	.
535	LTV1	Q96GA3	Protein LTV1 homolog	FALSE	FALSE	FALSE	.	0.000665	0.968616	0.147743	FALSE	.	-0.00948	0.919439	0.191816	FALSE	.	-0.14378	0.623852	1.19508	.	.
536	RUVBL1	Q9Y265;Q9Y265-2	Isoform 2 of RuvB-like 1;RuvB-like 1	FALSE	FALSE	FALSE	.	-0.101307	0.152619	0.0670995	FALSE	.	-0.128736	0.0247616	0.0576963	FALSE	.	0.138018	0.0946666	0.0763751	.	.
537	NOMO2;NOMO3	P69849;Q5JPE7;Q5JPE7-2;Q5JPE7-3	Isoform 2 of Nodal modulator 2;Isoform 3 of Nodal modulator 2;Nodal modulator 2;Nodal modulator 3	FALSE	FALSE	FALSE	.	-0.0686065	0.50799	0.190406	FALSE	.	-0.265605	0.251879	0.269084	FALSE	.	-0.174136	0.503261	0.284393	.	.
538	NUDT12	Q9BQG2;Q9BQG2-2	Isoform 2 of NAD-capped RNA hydrolase NUDT12;NAD-capped RNA hydrolase NUDT12	FALSE	FALSE	FALSE	.	-4.87782	0.0179098	1.56928	FALSE	.	-5.04734	0.00229622	1.41335	FALSE	.	-5.11498	0.00181616	1.3967	.	.
539	AFTPH	Q6ULP2;Q6ULP2-6;Q6ULP2-7;Q6ULP2-8;Q6ULP2-9	Aftiphilin;Isoform 2 of Aftiphilin;Isoform 3 of Aftiphilin;Isoform 4 of Aftiphilin;Isoform 5 of Aftiphilin	FALSE	FALSE	FALSE	.	0.01526	0.798941	0.762201	FALSE	.	6.16437	0.0171873	1.37512	FALSE	.	6.1974	0.000525181	0.95145	.	.
540	DPYSL2	Q16555;Q16555-2	Dihydropyrimidinase-related protein 2;Isoform 2 of Dihydropyrimidinase-related protein 2	FALSE	FALSE	FALSE	.	-0.33388	4.86543e-25	0.0376767	FALSE	.	-0.101885	0.0112786	0.0406463	FALSE	.	0.34356	1.21399e-16	0.0625551	.	.
542	AMPD3	Q01432;Q01432-2;Q01432-3;Q01432-4;Q01432-5;Q01432-6	AMP deaminase 3;Isoform 1A of AMP deaminase 3;Isoform 1C of AMP deaminase 3;Isoform 2 of AMP deaminase 3;Isoform 3 of AMP deaminase 3;Isoform 4 of AMP deaminase 3	FALSE	FALSE	FALSE	.	0.0174	0.691862	0.118065	FALSE	.	0.03751	0.726859	0.167282	FALSE	.	-0.026005	0.879786	0.271071	.	.
543	EARS2	Q5JPH6;Q5JPH6-2	Isoform 2 of Probable glutamate--tRNA ligase, mitochondrial;Probable glutamate--tRNA ligase, mitochondrial	FALSE	FALSE	FALSE	.	0.02456	0.599009	0.103067	FALSE	.	0.045885	0.640436	0.139011	FALSE	.	-0.14426	0.41924	0.190905	.	.
544	MARCHF5	Q9NX47	E3 ubiquitin-protein ligase MARCHF5	FALSE	FALSE	FALSE	.	-0.14282	0.491017	0.322989	TRUE	-	-0.6074	0.00941553	0.233406	FALSE	.	-0.836425	0.108645	1.09903	.	.
545	POLD3	Q15054;Q15054-2;Q15054-3	DNA polymerase delta subunit 3;Isoform 2 of DNA polymerase delta subunit 3;Isoform 3 of DNA polymerase delta subunit 3	FALSE	FALSE	FALSE	.	0.00018	0.984441	0.280128	FALSE	.	0.00718	0.962268	0.424809	FALSE	.	0.010245	0.973386	0.529655	.	.
546	RBM4	Q9BWF3;Q9BWF3-2;Q9BWF3-3;Q9BWF3-4	Isoform 2 of RNA-binding protein 4;Isoform 3 of RNA-binding protein 4;Isoform 4 of RNA-binding protein 4;RNA-binding protein 4	FALSE	FALSE	FALSE	.	0.000269	0.985271	0.10883	TRUE	-	-0.877057	0.000518476	0.233998	FALSE	.	0.0846754	0.665215	0.193321	.	.
547	KIF5A	Q12840	Kinesin heavy chain isoform 5A	FALSE	FALSE	FALSE	.	-0.011225	0.820651	0.285689	FALSE	.	-0.05177	0.789395	0.566003	FALSE	.	-0.085425	0.792901	0.62219	.	.
548	MACROD1	Q9BQ69	ADP-ribose glycohydrolase MACROD1	FALSE	FALSE	FALSE	.	-0.036391	0.587432	0.151976	TRUE	-	-0.6652	0.00851627	0.251291	FALSE	.	-0.21128	0.405952	0.246147	.	.
550	ABHD12	Q8N2K0;Q8N2K0-2;Q8N2K0-3	Isoform 2 of Lysophosphatidylserine lipase ABHD12;Isoform 3 of Lysophosphatidylserine lipase ABHD12;Lysophosphatidylserine lipase ABHD12	FALSE	FALSE	FALSE	.	-0.19778	0.0385823	0.0812543	FALSE	.	-0.25103	3.48832e-06	0.0616649	FALSE	.	-0.254975	0.000361896	0.0654153	.	.
551	CERS2	Q96G23	Ceramide synthase 2	FALSE	FALSE	FALSE	.	-0.419385	0.0118539	0.163265	FALSE	.	-0.181184	0.198869	0.144987	FALSE	.	0.19158	0.412216	0.215446	.	.
552	PTPN2	P17706;P17706-2;P17706-3;P17706-4	Isoform 2 of Tyrosine-protein phosphatase non-receptor type 2;Isoform 3 of Tyrosine-protein phosphatase non-receptor type 2;Isoform 4 of Tyrosine-protein phosphatase non-receptor type 2;Tyrosine-protein phosphatase non-receptor type 2	FALSE	FALSE	FALSE	.	-0.001475	0.940956	0.303906	FALSE	.	-0.010872	0.933703	0.37474	FALSE	.	-0.023735	0.922281	0.456728	.	.
553	NFIC	P08651;P08651-2;P08651-3;P08651-4;P08651-5;P08651-6	Isoform 1 of Nuclear factor 1 C-type;Isoform 2 of Nuclear factor 1 C-type;Isoform 3 of Nuclear factor 1 C-type;Isoform 5 of Nuclear factor 1 C-type;Isoform 6 of Nuclear factor 1 C-type;Nuclear factor 1 C-type	FALSE	FALSE	FALSE	.	-0.393623	0.0903251	0.208139	TRUE	-	-0.624527	8.66309e-05	0.156346	TRUE	-	-0.72521	2.71776e-07	0.185363	.	.
554	UHRF2	Q96PU4;Q96PU4-2	E3 ubiquitin-protein ligase UHRF2;Isoform 2 of E3 ubiquitin-protein ligase UHRF2	FALSE	FALSE	FALSE	.	0.0015	0.938557	0.189472	FALSE	.	-4.19777	0.3498	2.67607	FALSE	.	-5.114	0.0416553	1.7801	.	.
557	TBC1D24	Q9ULP9;Q9ULP9-2	Isoform 2 of TBC1 domain family member 24;TBC1 domain family member 24	FALSE	FALSE	FALSE	.	-0.67617	0.0353988	0.271932	FALSE	.	-0.76092	0.0510672	0.320315	FALSE	.	-0.316795	0.555199	0.535427	.	.
560	ETFB	P38117;P38117-2	Electron transfer flavoprotein subunit beta;Isoform 2 of Electron transfer flavoprotein subunit beta	FALSE	FALSE	FALSE	.	-0.314158	0.000134287	0.085655	FALSE	.	-0.159715	0.0817464	0.0911648	FALSE	.	0.0880755	0.594613	0.1415	.	.
562	NOL6	Q9H6R4;Q9H6R4-2;Q9H6R4-3;Q9H6R4-4	Isoform 2 of Nucleolar protein 6;Isoform 3 of Nucleolar protein 6;Isoform 4 of Nucleolar protein 6;Nucleolar protein 6	FALSE	FALSE	FALSE	.	-0.277774	0.140305	0.199722	FALSE	.	-0.17589	0.212504	0.145148	FALSE	.	0.118854	0.4411	0.147408	.	.
563	PLEKHG5	O94827;O94827-3;O94827-4;O94827-7	Isoform 2 of Pleckstrin homology domain-containing family G member 5;Isoform 3 of Pleckstrin homology domain-containing family G member 5;Isoform 4 of Pleckstrin homology domain-containing family G member 5;Pleckstrin homology domain-containing family G member 5	FALSE	FALSE	FALSE	.	-0.00026	0.975943	0.236117	FALSE	.	-0.001645	0.990323	0.516917	FALSE	.	-0.056985	0.855409	0.742052	.	.
564	UBA6	A0AVT1;A0AVT1-2;A0AVT1-3;A0AVT1-4	Isoform 2 of Ubiquitin-like modifier-activating enzyme 6;Isoform 3 of Ubiquitin-like modifier-activating enzyme 6;Isoform 4 of Ubiquitin-like modifier-activating enzyme 6;Ubiquitin-like modifier-activating enzyme 6	FALSE	FALSE	FALSE	.	-0.163738	0.00162178	0.0466999	FALSE	.	-0.202792	9.89e-14	0.0424293	FALSE	.	0.210564	0.0012312	0.0618813	.	.
565	OAT	P04181	Ornithine aminotransferase, mitochondrial	FALSE	FALSE	FALSE	.	-0.09656	0.0854386	0.0555006	FALSE	.	-0.480625	3.21939e-19	0.0664623	TRUE	-	-0.576405	5.89155e-26	0.0652786	.	.
566	EP400;EP400P1	Q96L91;Q6ZTU2;Q6ZTU2-2;Q96L91-2;Q96L91-3;Q6ZTU2-4;Q96L91-4;Q6ZTU2-5;Q96L91-5;Q6ZTU2-6	E1A-binding protein p400;Isoform 2 of E1A-binding protein p400;Isoform 2 of Putative EP400-like protein;Isoform 3 of E1A-binding protein p400;Isoform 3 of Putative EP400-like protein;Isoform 4 of E1A-binding protein p400;Isoform 4 of Putative EP400-like protein;Isoform 5 of E1A-binding protein p400;Isoform 5 of Putative EP400-like protein;Putative EP400-like protein	FALSE	FALSE	FALSE	.	-0.00125	0.945528	0.109068	FALSE	.	-0.009755	0.909249	0.150804	FALSE	.	-0.027255	0.853389	0.187062	.	.
568	NEMF	O60524;O60524-2;O60524-3;O60524-4;O60524-5	Isoform 2 of Nuclear export mediator factor NEMF;Isoform 3 of Nuclear export mediator factor NEMF;Isoform 4 of Nuclear export mediator factor NEMF;Isoform 5 of Nuclear export mediator factor NEMF;Nuclear export mediator factor NEMF	FALSE	FALSE	FALSE	.	0.0347795	0.513828	0.0820839	FALSE	.	0.140811	0.116611	0.0932108	FALSE	.	0.160448	0.154837	0.120232	.	.
569	ARHGEF18	Q6ZSZ5;Q6ZSZ5-1;Q6ZSZ5-2;Q6ZSZ5-5;Q6ZSZ5-6	Isoform 2 of Rho guanine nucleotide exchange factor 18;Isoform 3 of Rho guanine nucleotide exchange factor 18;Isoform 4 of Rho guanine nucleotide exchange factor 18;Isoform 5 of Rho guanine nucleotide exchange factor 18;Rho guanine nucleotide exchange factor 18	FALSE	FALSE	FALSE	.	-0.0337085	0.627822	0.188314	TRUE	-	-0.740352	0.00121578	0.195644	FALSE	.	0.0890211	0.79858	0.38094	.	.
570	SETX	Q7Z333;Q7Z333-3;Q7Z333-4	Isoform 3 of Probable helicase senataxin;Isoform 4 of Probable helicase senataxin;Probable helicase senataxin	FALSE	FALSE	FALSE	.	2.375e-05	0.999977	0.118554	FALSE	.	0.184119	0.241064	0.168047	FALSE	.	0.226176	0.190414	0.184458	.	.
572	GLIS3	Q8NEA6;Q8NEA6-2	Isoform 2 of Zinc finger protein GLIS3;Zinc finger protein GLIS3	FALSE	FALSE	FALSE	.	-7.5e-05	0.99455	0.179563	FALSE	.	0.412095	0.0575674	0.205452	TRUE	+	0.545045	0.00847854	0.20888	.	.
573	YAF2	Q8IY57;Q8IY57-3;Q8IY57-4;Q8IY57-5	Isoform 2 of YY1-associated factor 2;Isoform 3 of YY1-associated factor 2;Isoform 4 of YY1-associated factor 2;YY1-associated factor 2	FALSE	FALSE	FALSE	.	-4.9333	0.00987134	1.20956	FALSE	.	-5.10827	0.000795124	0.994338	FALSE	.	-5.15097	0.00126707	0.991266	.	.
574	SNX13	Q9Y5W8;Q9Y5W8-2	Isoform 2 of Sorting nexin-13;Sorting nexin-13	FALSE	FALSE	FALSE	.	0.026205	0.71806	0.924005	FALSE	.	4.07148	0.0386986	1.22659	FALSE	.	4.18161	0.0324169	1.19815	.	.
575	TPD52L2	O43399-2;O43399-3;O43399-4;O43399-6	Isoform 2 of Tumor protein D54;Isoform 3 of Tumor protein D54;Isoform 4 of Tumor protein D54;Isoform 6 of Tumor protein D54	FALSE	FALSE	FALSE	.	-0.0568335	0.500025	0.155982	FALSE	.	-0.153305	0.357098	0.22154	FALSE	.	-0.149708	0.451559	0.240023	.	.
576	MAGI2	Q86UL8;Q86UL8-2	Isoform 2 of Membrane-associated guanylate kinase, WW and PDZ domain-containing protein 2;Membrane-associated guanylate kinase, WW and PDZ domain-containing protein 2	FALSE	FALSE	FALSE	.	-0.006925	0.878318	0.490005	FALSE	.	-1.04615	0.416386	1.79596	FALSE	.	-1.48117	0.365208	1.84419	.	.
577	ELAC2	Q9BQ52;Q9BQ52-2;Q9BQ52-3;Q9BQ52-4	Isoform 2 of Zinc phosphodiesterase ELAC protein 2;Isoform 3 of Zinc phosphodiesterase ELAC protein 2;Isoform 4 of Zinc phosphodiesterase ELAC protein 2;Zinc phosphodiesterase ELAC protein 2	FALSE	FALSE	FALSE	.	-0.007445	0.810686	0.115716	FALSE	.	-0.42463	0.162177	0.578678	TRUE	-	-6.76666	3.17475e-07	0.697983	.	.
578	BASP1	P80723;P80723-2	Brain acid soluble protein 1;Isoform 2 of Brain acid soluble protein 1	FALSE	FALSE	FALSE	.	-0.24506	0.343339	0.138037	FALSE	.	-0.2544	4.82872e-08	0.0914842	FALSE	.	-0.25649	0.0396778	0.306267	.	.
579	HNRNPU	Q00839;Q00839-2	Heterogeneous nuclear ribonucleoprotein U;Isoform 2 of Heterogeneous nuclear ribonucleoprotein U	FALSE	FALSE	FALSE	.	-0.341995	5.32574e-23	0.0428982	FALSE	.	-0.24187	2.68534e-14	0.046137	FALSE	.	0.16286	0.0033998	0.0540277	.	-
580	ECH1	Q13011	Delta(3,5)-Delta(2,4)-dienoyl-CoA isomerase, mitochondrial	FALSE	FALSE	FALSE	.	-6.48794	0.0238012	1.49044	TRUE	-	-6.58485	0.00952704	1.43283	TRUE	-	-6.66685	7.0364e-23	0.632477	.	.
581	SMYD5	Q6GMV2	SET and MYND domain-containing protein 5	FALSE	FALSE	FALSE	.	-0.120011	0.496833	0.414895	FALSE	.	-0.267183	0.46843	0.645279	FALSE	.	-0.256128	0.596492	0.721404	.	.
582	WASHC2C	Q9Y4E1;Q9Y4E1-1;Q9Y4E1-2;Q9Y4E1-3;Q9Y4E1-5;Q9Y4E1-6	Isoform 2 of WASH complex subunit 2C;Isoform 3 of WASH complex subunit 2C;Isoform 4 of WASH complex subunit 2C;Isoform 5 of WASH complex subunit 2C;Isoform 6 of WASH complex subunit 2C;WASH complex subunit 2C	FALSE	FALSE	FALSE	.	0.157495	0.42547	0.299655	FALSE	.	0.1271	0.715096	1.04881	FALSE	.	0.871019	0.0449955	2.35207	.	.
586	TBRG4	Q969Z0;Q969Z0-2	FAST kinase domain-containing protein 4;Isoform 2 of FAST kinase domain-containing protein 4	FALSE	FALSE	FALSE	.	0.110103	0.31979	0.125333	FALSE	.	-0.468791	0.00960128	0.140898	TRUE	-	-0.636421	8.90161e-08	0.239863	.	.
588	RNF150	Q9ULK6;Q9ULK6-2;Q9ULK6-3	Isoform 2 of RING finger protein 150;Isoform 3 of RING finger protein 150;RING finger protein 150	FALSE	FALSE	FALSE	.	-0.000485	0.969255	0.295076	FALSE	.	-0.005655	0.963886	0.411707	FALSE	.	-0.007875	0.976198	0.518527	.	.
589	PSMD11	O00231;O00231-2	26S proteasome non-ATPase regulatory subunit 11;Isoform 2 of 26S proteasome non-ATPase regulatory subunit 11	FALSE	FALSE	FALSE	.	-0.138285	0.00393749	0.0429815	FALSE	.	-0.16887	1.07032e-05	0.0418462	FALSE	.	0.103265	0.0902268	0.0607117	.	.
590	MEAF6	Q9HAF1;Q9HAF1-2;Q9HAF1-3;Q9HAF1-4	Chromatin modification-related protein MEAF6;Isoform 2 of Chromatin modification-related protein MEAF6;Isoform 3 of Chromatin modification-related protein MEAF6;Isoform 4 of Chromatin modification-related protein MEAF6	FALSE	FALSE	FALSE	.	-1e-05	0.990042	0.289091	FALSE	.	-0.00062	0.990923	0.404654	FALSE	.	-0.000325	0.99641	0.517601	.	.
593	LPAR1	Q92633;Q92633-2	Isoform 2 of Lysophosphatidic acid receptor 1;Lysophosphatidic acid receptor 1	FALSE	FALSE	FALSE	.	-0.046735	0.638884	0.376413	FALSE	.	-0.169395	0.479356	0.358214	FALSE	.	-0.37003	0.422848	0.724323	.	.
594	LYRM4	Q9HD34	LYR motif-containing protein 4	FALSE	FALSE	FALSE	.	-1.43439	0.161285	0.971086	FALSE	.	-1.60311	0.0182605	0.757022	FALSE	.	-1.83305	0.0201824	1.09755	.	.
596	ZFP28	Q8NHY6	Zinc finger protein 28 homolog	FALSE	FALSE	FALSE	.	0.006795	0.857845	0.550036	FALSE	.	0.035815	0.847118	0.611805	FALSE	.	0.053855	0.86161	0.645627	.	.
597	ZNF598	Q86UK7;Q86UK7-2;Q86UK7-3;Q86UK7-4	E3 ubiquitin-protein ligase ZNF598;Isoform 2 of E3 ubiquitin-protein ligase ZNF598;Isoform 3 of E3 ubiquitin-protein ligase ZNF598;Isoform 4 of E3 ubiquitin-protein ligase ZNF598	FALSE	FALSE	FALSE	.	0.0077	0.788333	0.0904184	FALSE	.	-0.22385	0.256923	0.192664	FALSE	.	0.191915	0.2691	0.168517	.	.
599	DHRS4;DHRS4L1;DHRS4L2	Q9BTZ2;Q6PKH6;P0CG22;Q6PKH6-2;Q9BTZ2-2;Q9BTZ2-3;Q9BTZ2-4;Q9BTZ2-5;Q9BTZ2-7;Q9BTZ2-8	Dehydrogenase/reductase SDR family member 4;Dehydrogenase/reductase SDR family member 4-like 2;Isoform 2 of Dehydrogenase/reductase SDR family member 4;Isoform 2 of Dehydrogenase/reductase SDR family member 4-like 2;Isoform 3 of Dehydrogenase/reductase SDR family member 4;Isoform 4 of Dehydrogenase/reductase SDR family member 4;Isoform 5 of Dehydrogenase/reductase SDR family member 4;Isoform 7 of…	FALSE	FALSE	FALSE	.	-0.020065	0.730078	0.321239	FALSE	.	-0.061435	0.701219	0.295689	FALSE	.	-0.264286	0.516103	1.33261	.	.
600	RPS6KC1	Q96S38;Q96S38-2	Isoform 2 of Ribosomal protein S6 kinase delta-1;Ribosomal protein S6 kinase delta-1	FALSE	FALSE	FALSE	.	-0.06244	0.668388	0.962892	FALSE	.	-0.13688	0.712785	1.12682	FALSE	.	-0.39555	0.584955	1.18906	.	-
601	THTPA	Q9BU02;Q9BU02-2	Isoform 2 of Thiamine-triphosphatase;Thiamine-triphosphatase	FALSE	FALSE	FALSE	.	-0.03612	0.650445	0.274602	FALSE	.	-0.114015	0.565873	0.295015	FALSE	.	-0.192035	0.492591	0.365601	.	.
602	ATXN1	P54253	Ataxin-1	FALSE	FALSE	FALSE	.	0.04768	0.669733	1.04079	FALSE	.	0.10662	0.700319	1.11104	FALSE	.	0.125525	0.758544	1.0699	.	.
603	NHSL1	Q5SYE7	NHS-like protein 1	FALSE	FALSE	FALSE	.	0.00047	0.972611	0.273919	FALSE	.	0.010405	0.942705	0.392888	FALSE	.	0.032255	0.901274	0.531364	.	.
605	RPL28	P46779;P46779-2;P46779-3;P46779-4;P46779-5	60S ribosomal protein L28;Isoform 2 of 60S ribosomal protein L28;Isoform 3 of 60S ribosomal protein L28;Isoform 4 of 60S ribosomal protein L28;Isoform 5 of 60S ribosomal protein L28	FALSE	FALSE	FALSE	.	-0.08998	0.299535	0.102619	FALSE	.	-0.425595	6.90592e-08	0.105075	FALSE	.	0.078465	0.462667	0.107794	.	.
606	APLP2	Q06481;Q06481-2;Q06481-3;Q06481-4;Q06481-5;Q06481-6	Amyloid-like protein 2;Isoform 2 of Amyloid-like protein 2;Isoform 3 of Amyloid-like protein 2;Isoform 4 of Amyloid-like protein 2;Isoform 5 of Amyloid-like protein 2;Isoform 6 of Amyloid-like protein 2	FALSE	FALSE	FALSE	.	-0.127525	0.180415	0.0989868	TRUE	-	-1.5335	2e-30	0.144331	TRUE	-	-8.34958	2e-30	0.328306	-	-
608	ART4	Q93070	Ecto-ADP-ribosyltransferase 4	FALSE	FALSE	FALSE	.	0.083225	0.494693	0.212021	FALSE	.	0.115885	0.513398	0.217359	FALSE	.	0.304265	0.183576	0.247343	.	.
609	PYGM	P11217;P11217-2	Glycogen phosphorylase, muscle form;Isoform 2 of Glycogen phosphorylase, muscle form	FALSE	FALSE	FALSE	.	-0.0787775	0.569174	0.286645	FALSE	.	-0.534349	0.122365	0.376589	FALSE	.	-1.10818	0.0127912	0.472488	.	.
610	BOD1;BOD1L2	Q8IYS8;Q96IK1;Q96IK1-2	Biorientation of chromosomes in cell division protein 1;Biorientation of chromosomes in cell division protein 1-like 2;Isoform 2 of Biorientation of chromosomes in cell division protein 1	FALSE	FALSE	FALSE	.	0.00331	0.890264	0.140186	FALSE	.	0.07292	0.632844	0.256024	FALSE	.	0.142683	0.502412	0.26641	.	.
611	NR2F6	P10588	Nuclear receptor subfamily 2 group F member 6	FALSE	FALSE	FALSE	.	-0.00495	0.875768	0.251706	FALSE	.	-0.00977	0.927281	0.252064	FALSE	.	-0.04853	0.80576	0.302622	.	.
612	CACNB3	P54284;P54284-2;P54284-3;P54284-4;P54284-5	Isoform 2 of Voltage-dependent L-type calcium channel subunit beta-3;Isoform 3 of Voltage-dependent L-type calcium channel subunit beta-3;Isoform 4 of Voltage-dependent L-type calcium channel subunit beta-3;Isoform 5 of Voltage-dependent L-type calcium channel subunit beta-3;Voltage-dependent L-type calcium channel subunit beta-3	FALSE	FALSE	FALSE	.	-0.02106	0.704505	0.193061	FALSE	.	0.2173	0.353602	0.255573	FALSE	.	0.00791	0.991472	0.653273	.	.
613	MRNIP	Q6NTE8;Q6NTE8-2;Q6NTE8-3	Isoform 2 of MRN complex-interacting protein;Isoform 3 of MRN complex-interacting protein;MRN complex-interacting protein	FALSE	FALSE	FALSE	.	0.04453	0.711061	0.700478	FALSE	.	0.143285	0.703119	0.903672	FALSE	.	0.036	0.929299	1.08594	.	-
614	SERAC1	Q96JX3;Q96JX3-2;Q96JX3-3	Isoform 2 of Protein SERAC1;Isoform 3 of Protein SERAC1;Protein SERAC1	FALSE	FALSE	FALSE	.	-0.000695	0.970036	0.291279	FALSE	.	-0.00248	0.981475	0.407525	FALSE	.	-0.005975	0.981007	0.518001	.	.
616	EMC3	Q9P0I2;Q9P0I2-2	ER membrane protein complex subunit 3;Isoform 2 of ER membrane protein complex subunit 3	FALSE	FALSE	FALSE	.	-0.041425	0.554002	0.153886	FALSE	.	-0.002765	0.978111	0.166911	FALSE	.	0.710323	0.0155233	0.321523	.	.
617	TNS2	Q63HR2;Q63HR2-2;Q63HR2-4;Q63HR2-5;Q63HR2-6	Isoform 2 of Tensin-2;Isoform 4 of Tensin-2;Isoform 5 of Tensin-2;Isoform 6 of Tensin-2;Tensin-2	FALSE	FALSE	FALSE	.	-0.15161	0.372713	0.288669	FALSE	.	-0.223	0.271066	0.590332	FALSE	.	-6.28919	0.0185842	2.00518	.	.
618	ZNF143	P52747;P52747-2;P52747-3	Isoform 2 of Zinc finger protein 143;Isoform 3 of Zinc finger protein 143;Zinc finger protein 143	FALSE	FALSE	FALSE	.	-0.00599	0.831607	0.107223	FALSE	.	-0.052345	0.612127	0.139576	FALSE	.	-0.091045	0.530356	0.174165	.	.
619	LAYN	Q6UX15;Q6UX15-2;Q6UX15-3	Isoform 2 of Layilin;Isoform 3 of Layilin;Layilin	FALSE	FALSE	TRUE	-	-7.02301	9.77147e-09	0.944524	TRUE	-	-7.09501	2e-30	0.348565	TRUE	-	-7.11005	2e-30	0.360537	.	-
622	IFIT3	O14879	Interferon-induced protein with tetratricopeptide repeats 3	FALSE	FALSE	FALSE	.	-0.00052	0.975932	0.271424	FALSE	.	-0.00535	0.971509	0.376867	FALSE	.	-0.01201	0.965854	0.483354	-	.
625	R3HCC1L	Q7Z5L2;Q7Z5L2-2;Q7Z5L2-3	Coiled-coil domain-containing protein R3HCC1L;Isoform 2 of Coiled-coil domain-containing protein R3HCC1L;Isoform 3 of Coiled-coil domain-containing protein R3HCC1L	FALSE	FALSE	FALSE	.	-0.01718	0.83251	0.502984	FALSE	.	-0.0301	0.894476	0.806985	FALSE	.	0	0.999163	0.94212	.	.
626	XRCC5	P13010	X-ray repair cross-complementing protein 5	FALSE	FALSE	FALSE	.	-0.2881	1.83367e-18	0.0407683	FALSE	.	-0.34762	2.29264e-21	0.0476493	FALSE	.	-0.00507	0.926342	0.0565147	.	.
627	VPS13A	Q96RL7;Q96RL7-2;Q96RL7-3;Q96RL7-4	Isoform 2 of Vacuolar protein sorting-associated protein 13A;Isoform 3 of Vacuolar protein sorting-associated protein 13A;Isoform 4 of Vacuolar protein sorting-associated protein 13A;Vacuolar protein sorting-associated protein 13A	FALSE	FALSE	FALSE	.	0.0041	0.901157	0.241067	FALSE	.	0.031415	0.831953	0.347657	FALSE	.	0.03789	0.878526	0.425449	.	.
628	IMPA1	P29218;P29218-2;P29218-3	Inositol monophosphatase 1;Isoform 2 of Inositol monophosphatase 1;Isoform 3 of Inositol monophosphatase 1	FALSE	FALSE	FALSE	.	-0.150527	0.380038	0.202335	FALSE	.	0.494308	0.0950922	0.26191	TRUE	+	0.76405	0.000832665	0.269865	.	.
629	ESM1	Q9NQ30;Q9NQ30-2	Endothelial cell-specific molecule 1;Isoform 2 of Endothelial cell-specific molecule 1	FALSE	FALSE	FALSE	.	0.080915	0.610554	1.16067	FALSE	.	0.10135	0.72383	1.00102	FALSE	.	0.12264	0.766187	1.02074	.	.
630	RBPJ	Q06330;Q06330-2;Q06330-3;Q06330-4;Q06330-5;Q06330-6;Q06330-7	Isoform 4 of Recombining binding protein suppressor of hairless;Isoform 5 of Recombining binding protein suppressor of hairless;Isoform 6 of Recombining binding protein suppressor of hairless;Isoform 7 of Recombining binding protein suppressor of hairless;Isoform APCR-1 of Recombining binding protein suppressor of hairless;Isoform APCR-3 of Recombining binding protein suppressor of hairless;Recom…	FALSE	FALSE	FALSE	.	-0.00012	0.997239	0.283066	FALSE	.	-0.00526	0.970004	0.427078	FALSE	.	-0.027835	0.922316	0.81476	.	.
632	NA	CON__Q05B55	NA	TRUE	FALSE	FALSE	.	0.437547	0.000396503	0.0952356	FALSE	.	0.394416	0.000178023	0.0970541	FALSE	.	0.366086	0.0323196	0.129112	.	.
633	TRMT5	Q32P41	tRNA (guanine(37)-N1)-methyltransferase	FALSE	FALSE	FALSE	.	-0.25555	0.368342	0.432145	FALSE	.	-0.55377	0.157037	0.670606	FALSE	.	-0.537315	0.25028	1.00008	.	.
634	SEC61A1	P61619;P61619-3	Isoform 3 of Protein transport protein Sec61 subunit alpha isoform 1;Protein transport protein Sec61 subunit alpha isoform 1	FALSE	FALSE	FALSE	.	-0.037729	0.451995	0.0688914	FALSE	.	-0.12882	0.136779	0.0990321	FALSE	.	-0.032338	0.803234	0.129764	.	.
635	PSMB3	P49720	Proteasome subunit beta type-3	FALSE	FALSE	FALSE	.	-0.276745	0.285733	0.278719	FALSE	.	-0.259085	0.285805	0.342929	FALSE	.	0.15648	0.0617928	0.211183	.	.
636	RPL36AL	Q969Q0	60S ribosomal protein L36a-like	FALSE	FALSE	FALSE	.	-0.226342	0.268422	0.216796	FALSE	.	-0.355963	0.00922044	0.147756	FALSE	.	-0.23365	0.294156	0.216004	.	.
637	PPP6R1	Q9UPN7	Serine/threonine-protein phosphatase 6 regulatory subunit 1	FALSE	FALSE	FALSE	.	-0.00232	0.910496	0.132264	FALSE	.	0.009475	0.920463	0.187152	FALSE	.	-0.0501575	0.753829	0.201463	.	.
638	KIAA1549	Q9HCM3;Q9HCM3-2;Q9HCM3-3;Q9HCM3-4	Isoform 2 of UPF0606 protein KIAA1549;Isoform 3 of UPF0606 protein KIAA1549;Isoform 4 of UPF0606 protein KIAA1549;UPF0606 protein KIAA1549	FALSE	FALSE	FALSE	.	0.0011	0.97717	3.36779	FALSE	.	0.008705	0.960661	3.3795	FALSE	.	-0.04738	0.873383	3.41977	.	.
639	DAAM1	Q9Y4D1;Q9Y4D1-2;Q9Y4D1-3	Disheveled-associated activator of morphogenesis 1;Isoform 2 of Disheveled-associated activator of morphogenesis 1;Isoform 3 of Disheveled-associated activator of morphogenesis 1	FALSE	FALSE	FALSE	.	-0.129384	0.399767	0.199076	FALSE	.	-0.175295	0.369201	0.219946	FALSE	.	-0.186746	0.504474	0.427929	.	.
640	CYTH2	Q99418;Q99418-2	Cytohesin-2;Isoform 2 of Cytohesin-2	FALSE	FALSE	FALSE	.	0.720375	0.285897	0.724596	FALSE	.	0.53384	0.459573	0.81151	FALSE	.	0.465525	0.53437	0.874187	.	.
641	GRK2;GRK3	P25098;P35626	Beta-adrenergic receptor kinase 1;Beta-adrenergic receptor kinase 2	FALSE	FALSE	TRUE	-	-6.94547	2e-30	0.455081	TRUE	-	-6.99307	2e-30	0.398685	TRUE	-	-7.00331	2e-30	0.415101	.	.
643	PLD3	Q8IV08	5'-3' exonuclease PLD3	FALSE	FALSE	FALSE	.	-0.0606921	0.403946	0.0959344	FALSE	.	-0.258524	0.0254712	0.127642	TRUE	-	-0.82665	1.16947e-05	0.246316	.	-
646	ZNF646	O15015;O15015-1	Isoform 1 of Zinc finger protein 646;Zinc finger protein 646	FALSE	FALSE	FALSE	.	-0.0197765	0.686224	0.13799	FALSE	.	-0.0966745	0.453041	0.16691	FALSE	.	0.023176	0.909212	0.278659	.	-
647	SMG7	Q92540;Q92540-2;Q92540-4;Q92540-5	Isoform 2 of Protein SMG7;Isoform 4 of Protein SMG7;Isoform 5 of Protein SMG7;Protein SMG7	FALSE	FALSE	FALSE	.	-0.0178	0.761956	0.645549	FALSE	.	-0.045685	0.792657	0.696333	FALSE	.	-0.28265	0.564742	1.2308	.	.
648	PRMT3	O60678;O60678-2	Isoform 2 of Protein arginine N-methyltransferase 3;Protein arginine N-methyltransferase 3	FALSE	FALSE	FALSE	.	0.002675	0.928816	0.299898	FALSE	.	0.03561	0.832625	0.509051	FALSE	.	0.226735	0.6169	1.57003	.	.
649	CS	O75390	Citrate synthase, mitochondrial	FALSE	FALSE	FALSE	.	-0.19173	0.00587375	0.0668742	FALSE	.	-0.31499	8.34538e-14	0.0646208	FALSE	.	0.099	0.149577	0.0664704	.	.
650	ALG9	Q9H6U8;Q9H6U8-2;Q9H6U8-3;Q9H6U8-4	Alpha-1,2-mannosyltransferase ALG9;Isoform 2 of Alpha-1,2-mannosyltransferase ALG9;Isoform 3 of Alpha-1,2-mannosyltransferase ALG9;Isoform 4 of Alpha-1,2-mannosyltransferase ALG9	FALSE	FALSE	FALSE	.	-0.00814	0.818175	0.147804	FALSE	.	-0.35014	0.161861	0.267663	FALSE	.	-0.35215	0.204559	0.283657	.	.
651	MAP2K7	O14733;O14733-2;O14733-3;O14733-4	Dual specificity mitogen-activated protein kinase kinase 7;Isoform 2 of Dual specificity mitogen-activated protein kinase kinase 7;Isoform 3 of Dual specificity mitogen-activated protein kinase kinase 7;Isoform 4 of Dual specificity mitogen-activated protein kinase kinase 7	FALSE	FALSE	FALSE	.	0.001555	0.944265	0.331247	FALSE	.	0.027405	0.878285	0.587331	FALSE	.	0.012005	0.963234	0.706475	.	.
652	CDK9	P50750;P50750-2	Cyclin-dependent kinase 9;Isoform 2 of Cyclin-dependent kinase 9	FALSE	FALSE	FALSE	.	0.000335	0.978534	0.396288	FALSE	.	-0.000125	0.99836	0.469211	FALSE	.	0.01388	0.950791	0.622816	.	.
653	PCDHB11;PCDHB4;PCDHB5;PCDHB6;PCDHB7;PCDHB8;PCDHGB5	Q9UN66;Q9Y5E2;Q9Y5E3;Q9Y5E4;Q9Y5E5;Q9Y5G0;Q9Y5F2-2;Q9Y5G0-2	Isoform 2 of Protocadherin beta-11;Isoform 2 of Protocadherin gamma-B5;Protocadherin beta-4;Protocadherin beta-5;Protocadherin beta-6;Protocadherin beta-7;Protocadherin beta-8;Protocadherin gamma-B5	FALSE	FALSE	FALSE	.	0.011935	0.746398	0.111578	FALSE	.	0.029055	0.755961	0.143742	FALSE	.	0.304885	0.183011	0.258304	-	.
655	TRAF3IP2	O43734;O43734-2;O43734-3;O43734-4;O43734-5	E3 ubiquitin ligase TRAF3IP2;Isoform 2 of E3 ubiquitin ligase TRAF3IP2;Isoform 3 of E3 ubiquitin ligase TRAF3IP2;Isoform 4 of E3 ubiquitin ligase TRAF3IP2;Isoform 5 of E3 ubiquitin ligase TRAF3IP2	FALSE	FALSE	FALSE	.	-0.00044	0.988899	0.279063	FALSE	.	-0.000715	0.991912	0.391629	FALSE	.	-0.00423	0.989038	0.502753	.	.
656	PVR	P15151;P15151-2;P15151-3;P15151-4	Isoform Beta of Poliovirus receptor;Isoform Delta of Poliovirus receptor;Isoform Gamma of Poliovirus receptor;Poliovirus receptor	FALSE	FALSE	FALSE	.	-0.275491	0.0476539	0.140771	TRUE	-	-0.8242	2.08338e-13	0.164898	FALSE	.	-0.094615	0.526554	0.15207	.	.
659	TGOLN2	O43493;O43493-3;O43493-4;O43493-5;O43493-6;O43493-7	Isoform 4 of Trans-Golgi network integral membrane protein 2;Isoform 5 of Trans-Golgi network integral membrane protein 2;Isoform 6 of Trans-Golgi network integral membrane protein 2;Isoform 7 of Trans-Golgi network integral membrane protein 2;Isoform TGN48 of Trans-Golgi network integral membrane protein 2;Trans-Golgi network integral membrane protein 2	FALSE	FALSE	FALSE	.	-0.02847	0.577917	0.0973826	FALSE	.	-0.436485	0.0314007	0.173793	TRUE	-	-0.55356	2.54735e-07	0.138945	.	-
660	TREX1	Q9NSU2;Q9NSU2-1;Q9NSU2-2	Isoform 1 of Three-prime repair exonuclease 1;Isoform 2 of Three-prime repair exonuclease 1;Three-prime repair exonuclease 1	FALSE	FALSE	FALSE	.	0.000845	0.952723	0.136472	FALSE	.	0.053125	0.698803	0.226576	FALSE	.	0.35525	0.263176	0.344597	.	.
661	MATN2	O00339;O00339-2;O00339-3;O00339-4	Isoform 2 of Matrilin-2;Isoform 3 of Matrilin-2;Isoform 4 of Matrilin-2;Matrilin-2	FALSE	FALSE	FALSE	.	-0.00079	0.979369	0.548206	FALSE	.	-0.006305	0.962995	0.670123	FALSE	.	0.00231	0.98846	0.957481	.	.
662	USP16	Q9Y5T5;Q9Y5T5-2;Q9Y5T5-3;Q9Y5T5-4;Q9Y5T5-5	Isoform 2 of Ubiquitin carboxyl-terminal hydrolase 16;Isoform 3 of Ubiquitin carboxyl-terminal hydrolase 16;Isoform 4 of Ubiquitin carboxyl-terminal hydrolase 16;Isoform 5 of Ubiquitin carboxyl-terminal hydrolase 16;Ubiquitin carboxyl-terminal hydrolase 16	FALSE	FALSE	FALSE	.	-0.00859	0.806863	0.196522	FALSE	.	-0.07918	0.720563	0.480431	FALSE	.	-0.83507	0.0577425	0.486971	.	.
663	FKBP11	Q9NYL4;Q9NYL4-2	Isoform 2 of Peptidyl-prolyl cis-trans isomerase FKBP11;Peptidyl-prolyl cis-trans isomerase FKBP11	FALSE	FALSE	FALSE	.	-0.0567425	0.431429	0.0940435	FALSE	.	-0.186123	0.0802579	0.119941	FALSE	.	-0.109932	0.365394	0.120465	.	.
664	GPR180	Q86V85	Integral membrane protein GPR180	FALSE	FALSE	FALSE	.	-0.000435	0.982441	0.278825	FALSE	.	-0.002025	0.983315	0.390711	FALSE	.	-0.005965	0.979097	0.511882	.	.
665	FN3K	Q9H479	Fructosamine-3-kinase	FALSE	FALSE	FALSE	.	-0.75436	0.0139515	0.279105	TRUE	-	-0.765715	0.00310162	0.256806	FALSE	.	-0.702238	0.0298186	0.320159	.	.
667	GOLM1	Q8NBJ4;Q8NBJ4-2	Golgi membrane protein 1;Isoform 2 of Golgi membrane protein 1	FALSE	FALSE	FALSE	.	0.00635	0.835963	0.147982	FALSE	.	0.02304	0.814096	0.17588	FALSE	.	0.03958	0.845749	0.723522	.	-
668	KDM5B	Q9UGL1	Lysine-specific demethylase 5B	FALSE	FALSE	FALSE	.	0.0072925	0.827573	0.179047	FALSE	.	0.30817	0.387917	0.496524	FALSE	.	0.0834085	0.840339	0.753288	.	-
670	RTF1	Q92541	RNA polymerase-associated protein RTF1 homolog	FALSE	FALSE	FALSE	.	-0.591045	0.119612	0.40171	FALSE	.	-0.652965	0.03819	0.305096	FALSE	.	-0.685215	0.0411342	0.357025	.	.
671	PRXL2B	Q8TBF2;Q8TBF2-2;Q8TBF2-3;Q8TBF2-4;Q8TBF2-7	Isoform 2 of Prostamide/prostaglandin F synthase;Isoform 3 of Prostamide/prostaglandin F synthase;Isoform 4 of Prostamide/prostaglandin F synthase;Isoform 6 of Prostamide/prostaglandin F synthase;Prostamide/prostaglandin F synthase	FALSE	FALSE	FALSE	.	-0.00611	0.818767	0.10754	FALSE	.	-0.078085	0.506789	0.156025	FALSE	.	-0.11015	0.469076	0.183216	.	.
672	MRPS28	Q9Y2Q9	28S ribosomal protein S28, mitochondrial	FALSE	FALSE	FALSE	.	-0.066125	0.512635	0.190928	FALSE	.	-0.120535	0.473553	0.223714	FALSE	.	0.04853	0.885657	1.69389	.	.
673	TRRAP	Q9Y4A5;Q9Y4A5-2	Isoform 2 of Transformation/transcription domain-associated protein;Transformation/transcription domain-associated protein	FALSE	FALSE	FALSE	.	-0.005187	0.827096	0.0896663	FALSE	.	0.0232905	0.794476	0.134076	FALSE	.	0.0406375	0.771093	0.171697	.	.
676	ATG14	Q6ZNE5;Q6ZNE5-2	Beclin 1-associated autophagy-related key regulator;Isoform 2 of Beclin 1-associated autophagy-related key regulator	FALSE	FALSE	FALSE	.	-0.00173	0.941853	0.255626	FALSE	.	-0.012485	0.922122	0.351398	FALSE	.	-0.023115	0.92218	0.446062	.	.
677	APBA1	Q02410;Q02410-2	Amyloid-beta A4 precursor protein-binding family A member 1;Isoform 2 of Amyloid-beta A4 precursor protein-binding family A member 1	FALSE	FALSE	FALSE	.	-0.011825	0.763023	0.131088	FALSE	.	0.128825	0.484572	0.21322	FALSE	.	0.414865	0.0761798	0.255683	.	.
679	FABP3	P05413	Fatty acid-binding protein, heart	FALSE	FALSE	FALSE	.	-0.330952	0.0100714	0.107384	FALSE	.	-0.320176	0.00636779	0.104106	TRUE	+	0.536127	0.00121789	0.123532	.	.
680	FAM184A	Q8NB25;Q8NB25-2;Q8NB25-3;Q8NB25-4	Isoform 2 of Protein FAM184A;Isoform 3 of Protein FAM184A;Isoform 4 of Protein FAM184A;Protein FAM184A	FALSE	FALSE	FALSE	.	-0.0339215	0.649075	0.222735	FALSE	.	-1.00521	0.0169921	0.390086	FALSE	.	-0.955674	0.0261609	0.409643	.	.
681	GSTP1	P09211	Glutathione S-transferase P	FALSE	FALSE	FALSE	.	-0.04503	0.281407	0.0457266	FALSE	.	-0.172955	0.000375295	0.0522657	FALSE	.	0.035005	0.517225	0.053891	.	.
683	MPG	P29372;P29372-2;P29372-4;P29372-5	DNA-3-methyladenine glycosylase;Isoform 2 of DNA-3-methyladenine glycosylase;Isoform 3 of DNA-3-methyladenine glycosylase;Isoform 4 of DNA-3-methyladenine glycosylase	FALSE	FALSE	FALSE	.	-0.16966	0.260722	0.168994	FALSE	.	-0.257565	0.145328	0.200365	FALSE	.	-0.118145	0.613998	0.250853	.	.
685	PDZD11	Q5EBL8;Q5EBL8-2	Isoform 2 of PDZ domain-containing protein 11;PDZ domain-containing protein 11	FALSE	FALSE	FALSE	.	-0.350435	0.0609908	0.191576	FALSE	.	-0.294375	0.081162	0.167849	FALSE	.	-0.300265	0.0690937	0.16766	.	.
686	EPHA4	P54764;P54764-2	Ephrin type-A receptor 4;Isoform 2 of Ephrin type-A receptor 4	FALSE	FALSE	FALSE	.	-0.53588	0.322374	0.949789	FALSE	.	-0.762095	0.128742	0.887338	FALSE	.	-0.726599	0.0690852	0.409425	-	.
687	NUDT4;NUDT4B	A0A024RBG1;Q9NZJ9-2;Q9NZJ9-3	Diphosphoinositol polyphosphate phosphohydrolase NUDT4B;Isoform 2 of Diphosphoinositol polyphosphate phosphohydrolase 2;Isoform 3 of Diphosphoinositol polyphosphate phosphohydrolase 2	FALSE	FALSE	FALSE	.	0.017615	0.723533	0.158118	FALSE	.	0.316325	0.161037	0.2405	FALSE	.	0.21143	0.57405	0.585385	.	.
688	GAMT	Q14353;Q14353-2	Guanidinoacetate N-methyltransferase;Isoform 2 of Guanidinoacetate N-methyltransferase	FALSE	FALSE	FALSE	.	-0.0674315	0.500634	0.165815	FALSE	.	-0.256263	0.0975041	0.154793	FALSE	.	-0.272147	0.0708113	0.157179	.	.
689	MYO5A	Q9Y4I1;Q9Y4I1-2;Q9Y4I1-3	Isoform 2 of Unconventional myosin-Va;Isoform 3 of Unconventional myosin-Va;Unconventional myosin-Va	FALSE	FALSE	FALSE	.	-0.329825	0.000196396	0.0839583	FALSE	.	-0.31551	0.000350262	0.0808519	FALSE	.	-0.297025	0.00551685	0.100614	.	.
690	RAB3D	O95716	Ras-related protein Rab-3D	FALSE	FALSE	FALSE	.	-0.170799	0.352295	0.235153	FALSE	.	-0.199211	0.379929	0.253148	FALSE	.	-0.0067895	0.98835	0.373707	.	.
691	DMXL2	Q8TDJ6;Q8TDJ6-2;Q8TDJ6-3	DmX-like protein 2;Isoform 2 of DmX-like protein 2;Isoform 3 of DmX-like protein 2	FALSE	FALSE	FALSE	.	0.001035	0.967654	0.277775	FALSE	.	0.01476	0.914775	0.444227	FALSE	.	0.058085	0.840257	1.01435	.	.
692	KIF21B	O75037;O75037-2;O75037-3;O75037-4	Isoform 2 of Kinesin-like protein KIF21B;Isoform 3 of Kinesin-like protein KIF21B;Isoform 4 of Kinesin-like protein KIF21B;Kinesin-like protein KIF21B	FALSE	FALSE	FALSE	.	-0.0142855	0.724038	0.116437	FALSE	.	-0.157172	0.310434	0.190471	FALSE	.	-0.160887	0.345961	0.183795	.	.
693	ELL2	O00472;O00472-2	Isoform 2 of RNA polymerase II elongation factor ELL2;RNA polymerase II elongation factor ELL2	FALSE	FALSE	FALSE	.	1e-05	0.993096	0.260675	FALSE	.	0.001315	0.992441	0.368721	FALSE	.	0.00679	0.981229	0.465558	.	.
695	ERLEC1	Q96DZ1;Q96DZ1-2;Q96DZ1-3	Endoplasmic reticulum lectin 1;Isoform 2 of Endoplasmic reticulum lectin 1;Isoform 3 of Endoplasmic reticulum lectin 1	FALSE	FALSE	FALSE	.	-0.00784	0.786436	0.095845	FALSE	.	-0.04426	0.6469	0.138493	FALSE	.	0.274545	0.147415	0.183026	.	.
696	CAV2	P51636;P51636-2;P51636-3	Caveolin-2;Isoform Beta of Caveolin-2;Isoform C of Caveolin-2	FALSE	FALSE	FALSE	.	-0.364995	0.0158557	0.154131	FALSE	.	-0.12596	0.364181	0.131606	TRUE	-	-0.82588	0.00483531	0.282188	.	.
698	CDK12	Q9NYV4;Q9NYV4-2;Q9NYV4-3	Cyclin-dependent kinase 12;Isoform 2 of Cyclin-dependent kinase 12;Isoform 3 of Cyclin-dependent kinase 12	FALSE	FALSE	FALSE	.	0.00528	0.86944	0.332346	FALSE	.	0.111595	0.681238	1.94418	FALSE	.	0.09065	0.787823	1.04568	.	.
699	UNC5B	Q8IZJ1;Q8IZJ1-2	Isoform 2 of Netrin receptor UNC5B;Netrin receptor UNC5B	FALSE	FALSE	FALSE	.	-0.000815	0.972323	0.276954	FALSE	.	-0.002995	0.979493	0.389607	FALSE	.	-0.0036	0.982989	0.490318	.	.
700	DNASE2	O00115;O00115-2	Deoxyribonuclease-2-alpha;Isoform 2 of Deoxyribonuclease-2-alpha	FALSE	FALSE	FALSE	.	-0.0445789	0.525207	0.121811	FALSE	.	-0.216439	0.212776	0.180963	FALSE	.	0.5405	0.0706042	0.259776	.	.
701	RHOQ	P17081	Rho-related GTP-binding protein RhoQ	FALSE	FALSE	FALSE	.	-0.12188	0.586065	1.54237	FALSE	.	-0.463605	0.465447	1.6408	FALSE	.	-1.06941	0.356732	1.84757	.	.
702	MFAP1	P55081	Microfibrillar-associated protein 1	FALSE	FALSE	FALSE	.	-0.295165	0.239412	0.280232	FALSE	.	-0.283031	0.266105	0.268587	FALSE	.	0.132425	0.743332	0.411575	.	.
703	EPHB2	P29323;P29323-2;P29323-3	Ephrin type-B receptor 2;Isoform 2 of Ephrin type-B receptor 2;Isoform 3 of Ephrin type-B receptor 2	FALSE	FALSE	FALSE	.	0.007025	0.85138	0.419724	FALSE	.	0.09461	0.696704	0.842412	TRUE	+	8.58764	9.9766e-05	1.11592	-	.
706	DNAJC13	O75165	DnaJ homolog subfamily C member 13	FALSE	FALSE	FALSE	.	-0.07215	0.209427	0.0605021	FALSE	.	-0.279495	5.39225e-07	0.0687235	FALSE	.	0.01076	0.876904	0.0683767	.	.
707	TTYH3	Q9C0H2;Q9C0H2-2;Q9C0H2-3;Q9C0H2-4	Isoform 2 of Protein tweety homolog 3;Isoform 3 of Protein tweety homolog 3;Isoform 4 of Protein tweety homolog 3;Protein tweety homolog 3	FALSE	FALSE	FALSE	.	-0.02183	0.663064	0.115907	FALSE	.	-0.295885	0.0822428	0.17676	FALSE	.	-0.274015	0.107432	0.169484	.	.
709	AP2A1	O95782;O95782-2	AP-2 complex subunit alpha-1;Isoform B of AP-2 complex subunit alpha-1	FALSE	FALSE	FALSE	.	-0.1015	0.0200635	0.0453469	FALSE	.	-0.082285	0.0593438	0.0427325	FALSE	.	-0.047525	0.40028	0.0539024	.	.
710	WIPF1	O43516;O43516-2;O43516-3;O43516-4	Isoform 2 of WAS/WASL-interacting protein family member 1;Isoform 3 of WAS/WASL-interacting protein family member 1;Isoform 4 of WAS/WASL-interacting protein family member 1;WAS/WASL-interacting protein family member 1	FALSE	FALSE	FALSE	.	0.012324	0.766708	0.156505	FALSE	.	-0.01143	0.930907	0.413111	FALSE	.	-0.0728325	0.774485	0.495771	.	.
711	LIMK2	P53671-3	Isoform 3 of LIM domain kinase 2	FALSE	FALSE	FALSE	.	8e-05	0.993847	0.181182	FALSE	.	0.01768	0.886513	0.261394	FALSE	.	0.73982	0.0919091	0.396387	.	.
713	WAC	Q9BTA9;Q9BTA9-2;Q9BTA9-3;Q9BTA9-5	Isoform 2 of WW domain-containing adapter protein with coiled-coil;Isoform 3 of WW domain-containing adapter protein with coiled-coil;Isoform 4 of WW domain-containing adapter protein with coiled-coil;WW domain-containing adapter protein with coiled-coil	FALSE	FALSE	TRUE	-	-1.01106	0.00931264	0.686066	FALSE	.	-0.998455	0.104911	0.744619	FALSE	.	-0.95188	0.0471143	0.78259	.	.
714	PRNP	P04156	Major prion protein	FALSE	FALSE	TRUE	-	-0.544232	1.10737e-06	0.118674	TRUE	-	-0.544131	6.60517e-06	0.104376	TRUE	-	-0.514841	0.00108131	0.135139	-	.
715	ATP7A	Q04656;Q04656-2;Q04656-3;Q04656-4;Q04656-5	Copper-transporting ATPase 1;Isoform 1 of Copper-transporting ATPase 1;Isoform 2 of Copper-transporting ATPase 1;Isoform 3 of Copper-transporting ATPase 1;Isoform 5 of Copper-transporting ATPase 1	FALSE	FALSE	FALSE	.	-0.05617	0.688646	3.43686	FALSE	.	-0.13899	0.686667	3.48455	FALSE	.	-0.18795	0.695363	3.47178	.	.
716	F2L	URK20487.1	IEV morphogenesis (Cop-E2L)	FALSE	TRUE	FALSE	.	0.047355	0.677497	3.13195	FALSE	.	6.61823	0.247997	3.01915	TRUE	+	8.84286	2e-30	0.352084	.	.
717	KIF3A	Q9Y496	Kinesin-like protein KIF3A	FALSE	FALSE	FALSE	.	0.00105	0.957057	0.166476	FALSE	.	0.012365	0.915637	0.272787	FALSE	.	0.101255	0.685442	0.383914	.	.
719	HOMER3	Q9NSC5;Q9NSC5-2;Q9NSC5-3;Q9NSC5-4;Q9NSC5-5	Homer protein homolog 3;Isoform 2 of Homer protein homolog 3;Isoform 3 of Homer protein homolog 3;Isoform 4 of Homer protein homolog 3;Isoform 5 of Homer protein homolog 3	FALSE	FALSE	FALSE	.	-0.0111875	0.728529	0.0772375	FALSE	.	-0.142526	0.14843	0.11322	FALSE	.	-0.0947545	0.308504	0.0936993	.	.
720	PSMG2	Q969U7;Q969U7-2	Isoform 2 of Proteasome assembly chaperone 2;Proteasome assembly chaperone 2	FALSE	FALSE	FALSE	.	0.001235	0.942241	0.105218	FALSE	.	0.03268	0.76583	0.178881	FALSE	.	0.12279	0.536041	0.260098	.	.
721	FAT3	Q8TDW7;Q8TDW7-1;Q8TDW7-2	Isoform 2 of Protocadherin Fat 3;Isoform 3 of Protocadherin Fat 3;Protocadherin Fat 3	FALSE	FALSE	FALSE	.	0.007219	0.838117	0.149497	FALSE	.	-0.581935	0.022366	0.234094	TRUE	-	-0.722695	0.000491402	0.243833	.	.
722	SP140;SP140L	Q13342;Q9H930;Q9H930-1;Q9H930-2;Q13342-3;Q9H930-3;Q13342-5;Q13342-6	Isoform 1 of Nuclear body protein SP140-like protein;Isoform 2 of Nuclear body protein SP140-like protein;Isoform 3 of Nuclear body protein SP140-like protein;Isoform 5 of Nuclear body protein SP140;Isoform 6 of Nuclear body protein SP140;Isoform Sp140 of Nuclear body protein SP140;Nuclear body protein SP140;Nuclear body protein SP140-like protein	FALSE	FALSE	FALSE	.	-0.00016	0.992537	0.265683	FALSE	.	-0.005015	0.970635	0.377745	FALSE	.	-0.010095	0.967403	0.502447	.	.
723	ANAPC4	Q9UJX5;Q9UJX5-2;Q9UJX5-3	Anaphase-promoting complex subunit 4;Isoform 2 of Anaphase-promoting complex subunit 4;Isoform 3 of Anaphase-promoting complex subunit 4	FALSE	FALSE	FALSE	.	0.00037	0.981972	0.265846	FALSE	.	0.01159	0.932395	0.435174	FALSE	.	0.08254	0.789718	1.01453	.	.
724	CCDC59	Q9P031	Thyroid transcription factor 1-associated protein 26	FALSE	FALSE	FALSE	.	0.00213	0.936291	0.367219	FALSE	.	0.027095	0.859728	0.648337	FALSE	.	0.041365	0.887575	0.694284	.	-
725	EFEMP1	Q12805;Q12805-2;Q12805-3;Q12805-4;Q12805-5	EGF-containing fibulin-like extracellular matrix protein 1;Isoform 2 of EGF-containing fibulin-like extracellular matrix protein 1;Isoform 3 of EGF-containing fibulin-like extracellular matrix protein 1;Isoform 4 of EGF-containing fibulin-like extracellular matrix protein 1;Isoform 5 of EGF-containing fibulin-like extracellular matrix protein 1	FALSE	FALSE	FALSE	.	0.000875	0.965094	0.288201	FALSE	.	0.00547	0.969216	0.397594	FALSE	.	0.00887	0.970741	0.501909	-	.
726	SARS2	Q9NP81;Q9NP81-2	Isoform 2 of Serine--tRNA ligase, mitochondrial;Serine--tRNA ligase, mitochondrial	FALSE	FALSE	FALSE	.	-0.051575	0.623905	0.21859	FALSE	.	-0.148195	0.415697	0.788438	FALSE	.	-3.84148	0.150699	2.05948	.	.
727	PTMS	P20962	Parathymosin	FALSE	FALSE	FALSE	.	-0.261365	0.0807117	0.156018	FALSE	.	0.274846	0.414934	0.268047	FALSE	.	0.06064	0.780304	0.22843	.	.
728	SERF2	P84101;P84101-2;P84101-3;P84101-4	Isoform 2 of Small EDRK-rich factor 2;Isoform 3 of Small EDRK-rich factor 2;Isoform 4 of Small EDRK-rich factor 2;Small EDRK-rich factor 2	FALSE	FALSE	FALSE	.	-0.13163	0.330394	0.192688	FALSE	.	-3.99348	0.0678187	1.72919	TRUE	-	-5.58763	1.73079e-13	0.91852	-	-
729	SUPT20H	Q8NEM7;Q8NEM7-2;Q8NEM7-3	Isoform 2 of Transcription factor SPT20 homolog;Isoform 3 of Transcription factor SPT20 homolog;Transcription factor SPT20 homolog	FALSE	FALSE	FALSE	.	0.000925	0.950207	0.295953	FALSE	.	0.012135	0.931653	0.476383	FALSE	.	0.06691	0.826508	1.1505	.	.
732	YWHAG	P61981	14-3-3 protein gamma	FALSE	FALSE	FALSE	.	-0.03135	0.392322	0.0483455	FALSE	.	-0.029335	0.521995	0.0516796	FALSE	.	0.00237	0.967258	0.0645373	.	.
733	GOLM2	Q6P4E1;Q6P4E1-2;Q6P4E1-3;Q6P4E1-5	Isoform 2 of Protein GOLM2;Isoform 3 of Protein GOLM2;Isoform 5 of Protein GOLM2;Protein GOLM2	FALSE	FALSE	FALSE	.	0.05968	0.505345	0.153089	FALSE	.	0.10692	0.540938	0.259538	FALSE	.	-0.36757	0.50866	0.711163	.	.
734	IFT80;TRIM59	Q8IWR1;Q9P2H3;Q9P2H3-2;Q9P2H3-3	Intraflagellar transport protein 80 homolog;Isoform 2 of Intraflagellar transport protein 80 homolog;Isoform IFT80-L of Intraflagellar transport protein 80 homolog;Tripartite motif-containing protein 59	FALSE	FALSE	FALSE	.	0.00056	0.968889	0.845492	FALSE	.	-4.34493	0.0606979	1.77132	FALSE	.	-4.54798	0.0355119	1.67945	.	.
735	STT3B	Q8TCJ2	Dolichyl-diphosphooligosaccharide--protein glycosyltransferase subunit STT3B	FALSE	FALSE	FALSE	.	-0.45093	0.007237	0.131903	FALSE	.	0.044485	0.710043	0.117939	TRUE	+	0.697267	5.25541e-12	0.208662	.	.
736	CCDC124	Q96CT7	Coiled-coil domain-containing protein 124	FALSE	FALSE	FALSE	.	-0.066338	0.365094	0.0898407	FALSE	.	-0.3665	0.000487592	0.11118	FALSE	.	-0.210562	0.216704	0.146918	.	.
737	KIZ	Q2M2Z5;Q2M2Z5-2;Q2M2Z5-3;Q2M2Z5-4;Q2M2Z5-5	Centrosomal protein kizuna;Isoform 2 of Centrosomal protein kizuna;Isoform 3 of Centrosomal protein kizuna;Isoform 4 of Centrosomal protein kizuna;Isoform 5 of Centrosomal protein kizuna	FALSE	FALSE	FALSE	.	0.006615	0.8857	0.268538	FALSE	.	-0.000795	0.997173	0.463708	FALSE	.	-0.000895	0.999933	0.556912	.	.
738	GSK3A	P49840	Glycogen synthase kinase-3 alpha	FALSE	FALSE	FALSE	.	0.035665	0.666405	0.447656	FALSE	.	0.040165	0.830451	0.522794	FALSE	.	-0.04268	0.924123	1.22337	.	.
740	RBIS	Q8N0T1	Ribosomal biogenesis factor	FALSE	FALSE	FALSE	.	0.12129	0.563179	1.31549	FALSE	.	0.239915	0.536424	1.34976	FALSE	.	0.20288	0.695782	1.45828	.	.
741	SNX14	Q9Y5W7;Q9Y5W7-2;Q9Y5W7-3;Q9Y5W7-4	Isoform 2 of Sorting nexin-14;Isoform 3 of Sorting nexin-14;Isoform 4 of Sorting nexin-14;Sorting nexin-14	FALSE	FALSE	FALSE	.	-0.00066	0.971395	0.290808	FALSE	.	-0.00641	0.96232	0.403747	FALSE	.	-0.00816	0.977182	0.506578	.	.
742	DYNC1I1	O14576;O14576-2;O14576-3;O14576-4;O14576-5	Cytoplasmic dynein 1 intermediate chain 1;Isoform 2 of Cytoplasmic dynein 1 intermediate chain 1;Isoform 3 of Cytoplasmic dynein 1 intermediate chain 1;Isoform 4 of Cytoplasmic dynein 1 intermediate chain 1;Isoform 5 of Cytoplasmic dynein 1 intermediate chain 1	FALSE	FALSE	FALSE	.	-0.130989	0.445358	0.510274	FALSE	.	-0.114412	0.510985	0.24185	FALSE	.	-0.0931003	0.629246	0.214786	.	.
743	HSDL2	Q6YN16;Q6YN16-2	Hydroxysteroid dehydrogenase-like protein 2;Isoform 2 of Hydroxysteroid dehydrogenase-like protein 2	FALSE	FALSE	FALSE	.	-0.014287	0.653914	0.0674511	TRUE	-	-0.590639	5.83939e-17	0.100246	FALSE	.	-0.424686	0.0047619	0.136993	.	.
744	ACLY	P53396;P53396-2;P53396-3	ATP-citrate synthase;Isoform 2 of ATP-citrate synthase;Isoform 3 of ATP-citrate synthase	FALSE	FALSE	FALSE	.	-0.214215	3.68281e-15	0.176356	FALSE	.	-0.234165	2.01032e-16	0.141387	FALSE	.	-0.01769	0.731434	0.79562	.	.
746	SUGP2	Q8IX01;Q8IX01-3;Q8IX01-4	Isoform 3 of SURP and G-patch domain-containing protein 2;Isoform 4 of SURP and G-patch domain-containing protein 2;SURP and G-patch domain-containing protein 2	FALSE	FALSE	FALSE	.	-0.6289	0.302234	0.873629	FALSE	.	-0.69433	0.451241	0.959291	TRUE	-	-6.03266	2.9981e-05	1.06479	.	.
748	CLCN5	P51795;P51795-1	H(+)/Cl(-) exchange transporter 5;Isoform 2 of H(+)/Cl(-) exchange transporter 5	FALSE	FALSE	FALSE	.	-0.143905	0.570637	2.04578	FALSE	.	-0.297252	0.54925	2.12135	FALSE	.	-0.49085	0.478021	2.27793	.	.
751	CYB5A	P00167;P00167-2;P00167-3	Cytochrome b5;Isoform 2 of Cytochrome b5;Isoform 3 of Cytochrome b5	FALSE	FALSE	FALSE	.	-0.00217	0.872085	0.0479926	FALSE	.	0.00073	0.983682	0.0790859	FALSE	.	0.409945	0.000211171	0.109345	.	.
752	FGFR1;FGFR3;FGFR4	P11362;P22455;P22607;P11362-2;P22455-2;P22607-2;P11362-3;P22455-3;P22607-3;P11362-4;P22607-4;P11362-5;P11362-6;P11362-7;P11362-8;P11362-9;P11362-10;P11362-11;P11362-12;P11362-13;P11362-14;P11362-15;P11362-16;P11362-18;P11362-19;P11362-20;P11362-21	Fibroblast growth factor receptor 1;Fibroblast growth factor receptor 3;Fibroblast growth factor receptor 4;Isoform 10 of Fibroblast growth factor receptor 1;Isoform 11 of Fibroblast growth factor receptor 1;Isoform 12 of Fibroblast growth factor receptor 1;Isoform 13 of Fibroblast growth factor receptor 1;Isoform 14 of Fibroblast growth factor receptor 1;Isoform 15 of Fibroblast growth factor re…	FALSE	FALSE	FALSE	.	-0.02078	0.663044	0.16734	FALSE	.	-0.125525	0.514444	0.928631	FALSE	.	-0.21059	0.494092	1.08292	-	.
753	ARMCX2	Q7L311	Armadillo repeat-containing X-linked protein 2	FALSE	FALSE	FALSE	.	-0.005759	0.858073	0.143353	FALSE	.	-0.115895	0.548709	0.294571	FALSE	.	-0.0427005	0.890295	0.489354	.	.
754	OTUD3	Q5T2D3	OTU domain-containing protein 3	FALSE	FALSE	FALSE	.	-0.019945	0.693453	0.151574	FALSE	.	-0.08675	0.575289	0.237211	FALSE	.	-0.009215	0.973543	0.418199	.	.
755	HBE1	P02100;CON__P02070	Hemoglobin subunit epsilon	TRUE	FALSE	FALSE	.	-0.075611	0.311534	0.0934255	FALSE	.	-0.005384	0.942959	0.0951436	FALSE	.	0.483491	0.000303144	0.118606	.	.
756	CCDC146	Q8IYE0;Q8IYE0-2	Coiled-coil domain-containing protein 146;Isoform 2 of Coiled-coil domain-containing protein 146	FALSE	FALSE	FALSE	.	-0.012955	0.745689	0.136555	FALSE	.	0.13578	0.397486	0.191763	FALSE	.	0.139195	0.397227	0.183402	.	.
760	KRT81;KRT83;KRT86;KRT87P	O43790;P78385;Q14533;A6NCN2;CON__O43790;CON__P78385;CON__Q14533;CON__Q6NT21	Keratin, type II cuticular Hb1;Keratin, type II cuticular Hb3;Keratin, type II cuticular Hb6;Putative keratin-87 protein	TRUE	FALSE	FALSE	.	0.0006	0.940628	0.333503	FALSE	.	-0.05343	0.820124	0.392305	FALSE	.	-0.03028	0.935907	0.560169	.	.
761	BAG4	O95429;O95429-2	BAG family molecular chaperone regulator 4;Isoform 2 of BAG family molecular chaperone regulator 4	FALSE	FALSE	FALSE	.	-0.03772	0.659555	0.266667	FALSE	.	-0.541455	0.0414455	0.267402	FALSE	.	-0.622555	0.0273238	0.320893	.	.
762	PLEKHS1	Q5SXH7;Q5SXH7-1;Q5SXH7-2;Q5SXH7-3;Q5SXH7-4	Isoform 1 of Pleckstrin homology domain-containing family S member 1;Isoform 2 of Pleckstrin homology domain-containing family S member 1;Isoform 3 of Pleckstrin homology domain-containing family S member 1;Isoform 4 of Pleckstrin homology domain-containing family S member 1;Pleckstrin homology domain-containing family S member 1	FALSE	FALSE	FALSE	.	-0.5076	0.391663	0.560446	FALSE	.	0.44826	0.0762278	0.224937	TRUE	+	0.60603	0.00326941	0.205846	.	.
765	ECHDC1	Q9NTX5;Q9NTX5-2;Q9NTX5-6	Ethylmalonyl-CoA decarboxylase;Isoform 2 of Ethylmalonyl-CoA decarboxylase;Isoform 6 of Ethylmalonyl-CoA decarboxylase	FALSE	FALSE	FALSE	.	-0.014895	0.809024	0.696332	FALSE	.	-0.049785	0.792397	0.702259	FALSE	.	-0.083815	0.792665	0.729034	.	.
766	FAM91A1;LINC00869	Q658Y4;P0C866	Protein FAM91A1;Putative uncharacterized protein encoded by LINC00869	FALSE	FALSE	FALSE	.	0.00462	0.865965	0.153935	FALSE	.	0.0086	0.939392	0.248565	FALSE	.	1.29901	0.0805314	0.54385	.	.
768	STRA6	Q9BX79;Q9BX79-3;Q9BX79-4;Q9BX79-5;Q9BX79-6	Isoform 3 of Receptor for retinol uptake STRA6;Isoform 4 of Receptor for retinol uptake STRA6;Isoform 5 of Receptor for retinol uptake STRA6;Isoform 6 of Receptor for retinol uptake STRA6;Receptor for retinol uptake STRA6	FALSE	FALSE	FALSE	.	-0.00027	0.992685	0.272312	FALSE	.	-0.001245	0.99114	0.388754	FALSE	.	-0.00101	0.998324	0.494862	.	.
769	WEE1	P30291;P30291-2	Isoform 2 of Wee1-like protein kinase;Wee1-like protein kinase	FALSE	FALSE	FALSE	.	-0.0019	0.934719	0.309554	FALSE	.	-0.01018	0.941994	0.417252	FALSE	.	-0.01877	0.94168	0.517034	.	.
770	CHIA	Q9BZP6;Q9BZP6-2;Q9BZP6-3;CON__Q95M17	Acidic mammalian chitinase;Isoform 2 of Acidic mammalian chitinase;Isoform 3 of Acidic mammalian chitinase	TRUE	FALSE	FALSE	.	0.0096655	0.757794	0.0898177	FALSE	.	0.036975	0.683513	0.127298	FALSE	.	0.060955	0.639186	0.16257	.	.
771	KLHDC4	Q8TBB5;Q8TBB5-2;Q8TBB5-3	Isoform 2 of Kelch domain-containing protein 4;Isoform 3 of Kelch domain-containing protein 4;Kelch domain-containing protein 4	FALSE	FALSE	FALSE	.	-0.0963325	0.520983	0.29649	FALSE	.	-0.591742	0.0485146	0.296973	FALSE	.	-0.690773	0.0844557	0.481724	.	.
775	HMGA2	P52926;P52926-2;P52926-3;P52926-4;P52926-5;P52926-6	High mobility group protein HMGI-C;Isoform 2 of High mobility group protein HMGI-C;Isoform 3 of High mobility group protein HMGI-C;Isoform 4 of High mobility group protein HMGI-C;Isoform 5 of High mobility group protein HMGI-C;Isoform 6 of High mobility group protein HMGI-C	FALSE	FALSE	FALSE	.	-0.005135	0.825743	0.0833673	FALSE	.	0.12815	0.291591	0.126527	FALSE	.	0.38653	0.000806213	0.126833	.	.
776	ANKRD17	O75179;O75179-2;O75179-3;O75179-4;O75179-5;O75179-6;O75179-7	Ankyrin repeat domain-containing protein 17;Isoform 2 of Ankyrin repeat domain-containing protein 17;Isoform 3 of Ankyrin repeat domain-containing protein 17;Isoform 4 of Ankyrin repeat domain-containing protein 17;Isoform 5 of Ankyrin repeat domain-containing protein 17;Isoform 6 of Ankyrin repeat domain-containing protein 17;Isoform 7 of Ankyrin repeat domain-containing protein 17	FALSE	FALSE	FALSE	.	-0.00288	0.920353	0.245115	FALSE	.	-0.016875	0.901484	0.326428	FALSE	.	-0.034945	0.884154	0.410906	.	.
777	COMMD6	Q7Z4G1;Q7Z4G1-2	COMM domain-containing protein 6;Isoform 2 of COMM domain-containing protein 6	FALSE	FALSE	FALSE	.	-0.00015	0.987095	0.28923	FALSE	.	-0.00335	0.977392	0.39749	FALSE	.	-0.0001	0.999767	0.501959	.	.
778	PTGS1	P23219;P23219-2;P23219-3;P23219-4;P23219-5;P23219-6	Isoform 2 of Prostaglandin G/H synthase 1;Isoform 3 of Prostaglandin G/H synthase 1;Isoform 4 of Prostaglandin G/H synthase 1;Isoform 5 of Prostaglandin G/H synthase 1;Isoform 6 of Prostaglandin G/H synthase 1;Prostaglandin G/H synthase 1	FALSE	FALSE	FALSE	.	-0.357725	2.58819e-14	0.0629544	FALSE	.	-0.285175	2.66617e-06	0.0684703	FALSE	.	0.237275	0.00369065	0.0842816	.	.
779	MRPL13	Q9BYD1	39S ribosomal protein L13, mitochondrial	FALSE	FALSE	FALSE	.	-0.029262	0.607655	0.14532	TRUE	-	-0.813376	0.000356903	0.195981	TRUE	-	-0.768442	1.33505e-06	0.175544	.	.
780	LRRC45	Q96CN5	Leucine-rich repeat-containing protein 45	FALSE	FALSE	FALSE	.	-0.020185	0.775377	0.691533	FALSE	.	-0.068845	0.747041	0.744174	FALSE	.	-0.10253	0.767633	0.815387	.	.
781	COPG1	Q9Y678	Coatomer subunit gamma-1	FALSE	FALSE	FALSE	.	-0.02219	0.472674	0.0431864	FALSE	.	-0.33314	2.15277e-19	0.0472662	FALSE	.	0.11147	0.0331854	0.0517687	.	.
782	EPHA2	P29317;P29317-2	Ephrin type-A receptor 2;Isoform 2 of Ephrin type-A receptor 2	FALSE	FALSE	FALSE	.	0.00052	0.970225	0.111353	FALSE	.	-0.57663	0.0250554	0.25239	TRUE	-	-1.00787	7.2702e-05	0.313641	.	.
783	IWS1	Q96ST2;Q96ST2-2;Q96ST2-3	Isoform 2 of Protein IWS1 homolog;Isoform 3 of Protein IWS1 homolog;Protein IWS1 homolog	FALSE	FALSE	FALSE	.	-0.49803	0.000170555	0.141752	FALSE	.	-0.4098	0.00694457	0.133385	FALSE	.	-0.492522	0.00359746	0.218673	.	.
784	NEO1	Q92859;Q92859-2;Q92859-3;Q92859-4	Isoform 2 of Neogenin;Isoform 3 of Neogenin;Isoform 4 of Neogenin;Neogenin	FALSE	FALSE	FALSE	.	0.00049	0.98184	0.292459	FALSE	.	0.01236	0.928454	0.466889	FALSE	.	0.055355	0.855555	1.1022	-	.
785	PHACTR2	O75167;O75167-2;O75167-4;O75167-5	Isoform 2 of Phosphatase and actin regulator 2;Isoform 4 of Phosphatase and actin regulator 2;Isoform 5 of Phosphatase and actin regulator 2;Phosphatase and actin regulator 2	FALSE	FALSE	FALSE	.	0.163505	0.487594	0.453012	FALSE	.	0.944495	0.0679569	0.516669	TRUE	+	9.83892	6.65459e-22	1.28205	.	.
787	MAPK10	P53779;P53779-2;P53779-3	Isoform 3 of Mitogen-activated protein kinase 10;Isoform Alpha-1 of Mitogen-activated protein kinase 10;Mitogen-activated protein kinase 10	FALSE	FALSE	FALSE	.	0.01268	0.811069	0.510865	TRUE	+	9.03733	2.15837e-17	0.898557	TRUE	+	9.33021	5.08007e-15	1.01874	.	.
789	NFU1	Q9UMS0;Q9UMS0-2;Q9UMS0-3	Isoform 2 of NFU1 iron-sulfur cluster scaffold homolog, mitochondrial;Isoform 3 of NFU1 iron-sulfur cluster scaffold homolog, mitochondrial;NFU1 iron-sulfur cluster scaffold homolog, mitochondrial	FALSE	FALSE	FALSE	.	-0.0219865	0.640352	0.095678	FALSE	.	-0.222634	0.0613462	0.125389	FALSE	.	-0.257722	0.0588225	0.143297	.	.
790	NFASC	O94856-4;O94856-9;O94856-12	Isoform 12 of Neurofascin;Isoform 4 of Neurofascin;Isoform 9 of Neurofascin	FALSE	FALSE	FALSE	.	0.000275	0.988731	0.25859	FALSE	.	0.00337	0.97706	0.36008	FALSE	.	0.011265	0.964519	0.466793	.	.
792	LIN9	Q5TKA1;Q5TKA1-2;Q5TKA1-3	Isoform 2 of Protein lin-9 homolog;Isoform 3 of Protein lin-9 homolog;Protein lin-9 homolog	FALSE	FALSE	FALSE	.	0.068425	0.486977	0.172507	FALSE	.	0.12856	0.417905	0.191149	FALSE	.	0.23275	0.332839	0.303433	.	.
793	PBX1	P40424;P40424-2;P40424-3	Isoform 3 of Pre-B-cell leukemia transcription factor 1;Isoform PBX1b of Pre-B-cell leukemia transcription factor 1;Pre-B-cell leukemia transcription factor 1	FALSE	FALSE	FALSE	.	0.0003	0.972425	0.248684	FALSE	.	-0.003095	0.976793	0.346798	FALSE	.	0.01698	0.931366	0.452261	.	.
796	TNIK	Q9UKE5;Q9UKE5-2;Q9UKE5-3;Q9UKE5-4;Q9UKE5-5;Q9UKE5-6;Q9UKE5-7;Q9UKE5-8	Isoform 2 of TRAF2 and NCK-interacting protein kinase;Isoform 3 of TRAF2 and NCK-interacting protein kinase;Isoform 4 of TRAF2 and NCK-interacting protein kinase;Isoform 5 of TRAF2 and NCK-interacting protein kinase;Isoform 6 of TRAF2 and NCK-interacting protein kinase;Isoform 7 of TRAF2 and NCK-interacting protein kinase;Isoform 8 of TRAF2 and NCK-interacting protein kinase;TRAF2 and NCK-interac…	FALSE	FALSE	FALSE	.	0.017635	0.741111	0.190289	FALSE	.	0.023455	0.872144	0.338115	FALSE	.	0.201705	0.588039	0.578069	.	.
797	RHOG	P84095	Rho-related GTP-binding protein RhoG	FALSE	FALSE	FALSE	.	-0.245814	0.10078	0.139823	FALSE	.	-0.420404	0.000238755	0.119147	FALSE	.	0.0844725	0.596829	0.158691	.	.
798	A4L	URK20551.1	P4b precursor (Cop-A3L) major virion core protein p4b	FALSE	TRUE	FALSE	.	0.057515	0.56111	0.249871	TRUE	+	11.6612	2e-30	0.227981	TRUE	+	15.279	2e-30	0.251015	.	.
799	GFUS	Q13630	GDP-L-fucose synthase	FALSE	FALSE	FALSE	.	-0.236418	0.135236	0.161121	FALSE	.	-0.313747	0.0954685	0.165345	TRUE	+	0.703785	1.52107e-05	0.194108	.	.
800	QARS1	P47897;P47897-2	Glutamine--tRNA ligase;Isoform 2 of Glutamine--tRNA ligase	FALSE	FALSE	FALSE	.	-0.224047	7.20544e-14	0.0471451	FALSE	.	-0.176748	4.44515e-07	0.0419264	FALSE	.	-0.046005	0.408639	0.0569041	.	.
801	RAD50	Q92878;Q92878-2;Q92878-3	DNA repair protein RAD50;Isoform 2 of DNA repair protein RAD50;Isoform 3 of DNA repair protein RAD50	FALSE	FALSE	FALSE	.	-0.124274	0.25767	0.114938	FALSE	.	-0.230049	0.025841	0.121182	FALSE	.	-0.024312	0.874133	0.147945	.	.
802	TTLL7	Q6ZT98;Q6ZT98-2;Q6ZT98-3	Isoform 2 of Tubulin polyglutamylase TTLL7;Isoform 3 of Tubulin polyglutamylase TTLL7;Tubulin polyglutamylase TTLL7	FALSE	FALSE	TRUE	-	-0.683439	0.000206631	0.200217	TRUE	-	-0.815614	0.00108904	0.342218	FALSE	.	-0.302363	0.322692	0.30132	.	.
803	OGFOD1	Q8N543;Q8N543-2	Isoform 2 of Prolyl 3-hydroxylase OGFOD1;Prolyl 3-hydroxylase OGFOD1	FALSE	FALSE	FALSE	.	-0.065145	0.473494	0.161412	FALSE	.	-0.041095	0.764726	0.223658	FALSE	.	0.22629	0.374884	0.257696	.	.
804	ZEB1	P37275;P37275-2;P37275-3;P37275-4;P37275-5	Isoform 2 of Zinc finger E-box-binding homeobox 1;Isoform 3 of Zinc finger E-box-binding homeobox 1;Isoform 4 of Zinc finger E-box-binding homeobox 1;Isoform 5 of Zinc finger E-box-binding homeobox 1;Zinc finger E-box-binding homeobox 1	FALSE	FALSE	FALSE	.	-0.080728	0.575534	0.284845	FALSE	.	-0.581925	0.0125223	0.228783	FALSE	.	0.481295	0.0633354	0.233145	.	.
808	STX1B	P61266;P61266-2	Isoform 2 of Syntaxin-1B;Syntaxin-1B	FALSE	FALSE	FALSE	.	-0.114856	0.470147	0.344767	FALSE	.	-0.499097	0.184625	0.599125	TRUE	-	-7.74618	0.000902913	1.88262	.	.
809	TMED3	Q9Y3Q3;Q9Y3Q3-2	Isoform 2 of Transmembrane emp24 domain-containing protein 3;Transmembrane emp24 domain-containing protein 3	FALSE	FALSE	FALSE	.	-0.0686035	0.467687	0.147545	TRUE	-	-0.713396	0.00469504	0.249058	FALSE	.	0.0575085	0.796145	0.223334	.	.
810	COMMD7	Q86VX2;Q86VX2-2	COMM domain-containing protein 7;Isoform 2 of COMM domain-containing protein 7	FALSE	FALSE	FALSE	.	-0.107625	0.438494	0.219838	FALSE	.	-0.307955	0.264702	0.46333	FALSE	.	-0.387325	0.190199	0.437199	.	.
811	TRMT1	Q9NXH9;Q9NXH9-2	Isoform 2 of tRNA (guanine(26)-N(2))-dimethyltransferase;tRNA (guanine(26)-N(2))-dimethyltransferase	FALSE	FALSE	FALSE	.	-0.048215	0.618341	0.355905	FALSE	.	-0.035195	0.833146	0.343925	FALSE	.	-0.13363	0.645618	0.398921	.	.
813	YJU2	Q9BW85	Splicing factor YJU2	FALSE	FALSE	FALSE	.	-0.002015	0.930284	0.281297	FALSE	.	-0.011835	0.929265	0.383483	FALSE	.	-0.017595	0.948632	0.483086	.	.
814	XPO1	O14980	Exportin-1	FALSE	FALSE	FALSE	.	-0.078771	0.22029	0.0611781	FALSE	.	-0.163785	0.000773101	0.0532721	FALSE	.	0.336892	3.58162e-13	0.0607943	.	.
816	PNPLA2;PNPLA5	Q7Z6Z6;Q96AD5;Q96AD5-2	Isoform 2 of Patatin-like phospholipase domain-containing protein 2;Patatin-like phospholipase domain-containing protein 2;Patatin-like phospholipase domain-containing protein 5	FALSE	FALSE	FALSE	.	-0.006655	0.819415	0.12175	FALSE	.	-0.02571	0.802886	0.198302	FALSE	.	-1.99974	0.238591	1.75889	.	.
817	CHMP6	Q96FZ7	Charged multivesicular body protein 6	FALSE	FALSE	FALSE	.	0.065305	0.510473	0.249837	FALSE	.	0.16558	0.360855	0.216056	FALSE	.	0.18948	0.400676	0.285774	.	.
818	KLHL4;KLHL5	Q96PQ7;Q9C0H6;Q96PQ7-2;Q9C0H6-2;Q96PQ7-3;Q96PQ7-4;Q96PQ7-5;Q96PQ7-6	Isoform 2 of Kelch-like protein 4;Isoform 2 of Kelch-like protein 5;Isoform 3 of Kelch-like protein 5;Isoform 4 of Kelch-like protein 5;Isoform 5 of Kelch-like protein 5;Isoform 6 of Kelch-like protein 5;Kelch-like protein 4;Kelch-like protein 5	FALSE	FALSE	FALSE	.	-0.057625	0.576665	0.265102	FALSE	.	-0.45505	0.1748	0.419807	FALSE	.	0.02056	0.947795	0.430195	.	.
820	MRPL32	Q9BYC8	39S ribosomal protein L32, mitochondrial	FALSE	FALSE	FALSE	.	-0.020615	0.66211	0.120041	FALSE	.	-0.131402	0.36075	0.17302	FALSE	.	-0.150021	0.392615	0.195293	.	.
821	HDAC7	Q8WUI4;Q8WUI4-2;Q8WUI4-3;Q8WUI4-4;Q8WUI4-5;Q8WUI4-6;Q8WUI4-7;Q8WUI4-8;Q8WUI4-9;Q8WUI4-10	Histone deacetylase 7;Isoform 10 of Histone deacetylase 7;Isoform 2 of Histone deacetylase 7;Isoform 3 of Histone deacetylase 7;Isoform 4 of Histone deacetylase 7;Isoform 5 of Histone deacetylase 7;Isoform 6 of Histone deacetylase 7;Isoform 7 of Histone deacetylase 7;Isoform 8 of Histone deacetylase 7;Isoform 9 of Histone deacetylase 7	FALSE	FALSE	FALSE	.	-0.02768	0.551607	0.0806342	FALSE	.	-0.03721	0.671239	0.267478	TRUE	-	-7.54113	2e-30	0.429784	.	.
822	POC5	Q8NA72;Q8NA72-2;Q8NA72-3	Centrosomal protein POC5;Isoform 2 of Centrosomal protein POC5;Isoform 3 of Centrosomal protein POC5	FALSE	FALSE	FALSE	.	-0.086315	0.507991	0.282201	FALSE	.	-0.50841	0.207318	0.512817	FALSE	.	-0.87152	0.182776	1.41982	.	.
823	UPP1	Q16831	Uridine phosphorylase 1	FALSE	FALSE	FALSE	.	0.033465	0.66893	0.293992	FALSE	.	0.076715	0.678172	0.350162	FALSE	.	0.18891	0.483638	0.326371	.	.
824	NEK1	Q96PY6;Q96PY6-2;Q96PY6-3;Q96PY6-4;Q96PY6-5;Q96PY6-6	Isoform 2 of Serine/threonine-protein kinase Nek1;Isoform 3 of Serine/threonine-protein kinase Nek1;Isoform 4 of Serine/threonine-protein kinase Nek1;Isoform 5 of Serine/threonine-protein kinase Nek1;Isoform 6 of Serine/threonine-protein kinase Nek1;Serine/threonine-protein kinase Nek1	FALSE	FALSE	FALSE	.	-0.004535	0.898325	0.350172	FALSE	.	-0.04231	0.812198	0.496806	FALSE	.	-0.10066	0.75943	0.677565	.	.
825	ASS1	P00966	Argininosuccinate synthase	FALSE	FALSE	FALSE	.	-0.0063605	0.757889	0.0471773	FALSE	.	-0.136923	0.0594602	0.0766943	FALSE	.	0.29886	0.000322794	0.0830152	.	.
826	FHOD3	Q2V2M9;Q2V2M9-2;Q2V2M9-3;Q2V2M9-4	FH1/FH2 domain-containing protein 3;Isoform 2 of FH1/FH2 domain-containing protein 3;Isoform 3 of FH1/FH2 domain-containing protein 3;Isoform 4 of FH1/FH2 domain-containing protein 3	FALSE	FALSE	FALSE	.	0.010285	0.833626	0.365356	FALSE	.	0.04315	0.816992	0.482367	FALSE	.	0.077415	0.810458	0.563107	.	.
828	POLR1E	Q9GZS1;Q9GZS1-1	DNA-directed RNA polymerase I subunit RPA49;Isoform 1 of DNA-directed RNA polymerase I subunit RPA49	FALSE	FALSE	FALSE	.	-0.03952	0.625102	0.24304	FALSE	.	-0.188655	0.421247	0.331335	FALSE	.	-3.74461	0.0726469	1.93276	.	.
829	CREB1	P16220;P16220-1;P16220-3	Cyclic AMP-responsive element-binding protein 1;Isoform 2 of Cyclic AMP-responsive element-binding protein 1;Isoform 3 of Cyclic AMP-responsive element-binding protein 1	FALSE	FALSE	FALSE	.	-0.962685	0.177273	0.787885	FALSE	.	-1.2856	0.0729528	0.634356	FALSE	.	-1.16534	0.25698	0.855686	.	.
830	SH3PXD2A	Q5TCZ1;Q5TCZ1-2;Q5TCZ1-3	Isoform 2 of SH3 and PX domain-containing protein 2A;Isoform 3 of SH3 and PX domain-containing protein 2A;SH3 and PX domain-containing protein 2A	FALSE	FALSE	FALSE	.	-0.231605	0.175271	0.178583	FALSE	.	-0.30407	0.0980646	0.19072	FALSE	.	-0.506577	0.01358	0.272081	.	.
831	SLC35G2	Q8TBE7	Solute carrier family 35 member G2	FALSE	FALSE	FALSE	.	0.000405	0.985229	0.274262	FALSE	.	0.00303	0.98188	0.385503	FALSE	.	0.007635	0.975254	0.491628	.	.
832	FAM111A	Q96PZ2	Serine protease FAM111A	FALSE	FALSE	FALSE	.	0.00014	0.997204	0.443827	FALSE	.	0.073495	0.768754	1.5892	FALSE	.	0.11283	0.775568	1.80384	.	.
833	TAMM41	Q96BW9;Q96BW9-2;Q96BW9-3	Isoform 2 of Phosphatidate cytidylyltransferase, mitochondrial;Isoform 3 of Phosphatidate cytidylyltransferase, mitochondrial;Phosphatidate cytidylyltransferase, mitochondrial	FALSE	FALSE	FALSE	.	-0.00263	0.95226	0.387438	FALSE	.	-0.02104	0.88345	0.588722	FALSE	.	-0.04276	0.875087	0.693153	.	.
834	NOMO1	Q15155	Nodal modulator 1	FALSE	FALSE	FALSE	.	0.01571	0.699739	0.104697	FALSE	.	0.01301	0.893895	0.170823	FALSE	.	0.03998	0.807111	0.210233	.	.
835	GEN1	Q17RS7	Flap endonuclease GEN homolog 1	FALSE	FALSE	FALSE	.	0.000225	0.981284	0.381959	FALSE	.	0.052475	0.788252	1.09623	FALSE	.	0.122705	0.721527	1.18091	.	.
836	METTL17	Q9H7H0;Q9H7H0-2;Q9H7H0-3	Isoform 2 of Methyltransferase-like protein 17, mitochondrial;Isoform 3 of Methyltransferase-like protein 17, mitochondrial;Methyltransferase-like protein 17, mitochondrial	FALSE	FALSE	FALSE	.	6e-05	0.994037	0.278373	FALSE	.	-0.003385	0.982571	0.400925	FALSE	.	-0.00563	0.987242	0.511689	.	.
838	GOSR2	O14653;O14653-2;O14653-3	Golgi SNAP receptor complex member 2;Isoform 3 of Golgi SNAP receptor complex member 2;Isoform B of Golgi SNAP receptor complex member 2	FALSE	FALSE	FALSE	.	-0.000965	0.946174	0.0622216	TRUE	-	-0.567515	1.16808e-14	0.10641	FALSE	.	0.0163957	0.887379	0.115963	.	.
839	IPO7	O95373	Importin-7	FALSE	FALSE	FALSE	.	-0.056528	0.163619	0.0422908	FALSE	.	-0.065637	0.08582	0.0386738	FALSE	.	0.162795	0.0146656	0.0567721	.	.
840	CDK5RAP3	Q96JB5;Q96JB5-2;Q96JB5-3;Q96JB5-4	CDK5 regulatory subunit-associated protein 3;Isoform 2 of CDK5 regulatory subunit-associated protein 3;Isoform 3 of CDK5 regulatory subunit-associated protein 3;Isoform 4 of CDK5 regulatory subunit-associated protein 3	FALSE	FALSE	FALSE	.	-0.18946	0.0715583	0.10138	FALSE	.	-0.204655	0.0324389	0.0932505	FALSE	.	-0.256465	0.00991038	0.104236	.	.
842	COL18A1	P39060;P39060-1;P39060-2	Collagen alpha-1(XVIII) chain;Isoform 2 of Collagen alpha-1(XVIII) chain;Isoform 3 of Collagen alpha-1(XVIII) chain	FALSE	FALSE	FALSE	.	-0.372101	2.39809e-11	0.0817519	TRUE	-	-0.824595	2e-30	0.0747561	TRUE	-	-9.0367	0.00251024	3.58355	.	-
844	CLIP4	Q8N3C7;Q8N3C7-2;Q8N3C7-3;Q8N3C7-4	CAP-Gly domain-containing linker protein 4;Isoform 2 of CAP-Gly domain-containing linker protein 4;Isoform 3 of CAP-Gly domain-containing linker protein 4;Isoform 4 of CAP-Gly domain-containing linker protein 4	FALSE	FALSE	FALSE	.	-0.00053	0.982064	0.296381	FALSE	.	-0.0029	0.977987	0.402926	FALSE	.	-0.006445	0.978714	0.507566	.	-
845	METAP1	P53582	Methionine aminopeptidase 1	FALSE	FALSE	FALSE	.	-0.115327	0.177942	0.0907315	FALSE	.	-0.374046	1.51988e-05	0.104538	FALSE	.	-0.15123	0.12836	0.0950142	.	.
847	ZFYVE26	Q68DK2;Q68DK2-2;Q68DK2-3;Q68DK2-4;Q68DK2-5	Isoform 2 of Zinc finger FYVE domain-containing protein 26;Isoform 3 of Zinc finger FYVE domain-containing protein 26;Isoform 4 of Zinc finger FYVE domain-containing protein 26;Isoform 5 of Zinc finger FYVE domain-containing protein 26;Zinc finger FYVE domain-containing protein 26	FALSE	FALSE	FALSE	.	-7.70809	0.000167161	1.09138	FALSE	.	-7.84571	3.10672e-16	0.941187	TRUE	-	-7.9104	8.42778e-15	0.947632	.	.
849	STK25	O00506;O00506-2	Isoform 2 of Serine/threonine-protein kinase 25;Serine/threonine-protein kinase 25	FALSE	FALSE	FALSE	.	0.005325	0.867162	0.6156	FALSE	.	5.625	0.0226416	1.3586	FALSE	.	5.68016	0.0093347	1.183	.	.
850	CEP63	Q96MT8;Q96MT8-2;Q96MT8-3;Q96MT8-4	Centrosomal protein of 63 kDa;Isoform 2 of Centrosomal protein of 63 kDa;Isoform 3 of Centrosomal protein of 63 kDa;Isoform 4 of Centrosomal protein of 63 kDa	FALSE	FALSE	FALSE	.	-0.00656	0.797123	0.168217	FALSE	.	0.0288315	0.803057	0.281871	FALSE	.	0.115405	0.692712	0.397467	.	-
851	PTPRK	Q15262;Q15262-2;Q15262-3;Q15262-4	Isoform 2 of Receptor-type tyrosine-protein phosphatase kappa;Isoform 3 of Receptor-type tyrosine-protein phosphatase kappa;Isoform 4 of Receptor-type tyrosine-protein phosphatase kappa;Receptor-type tyrosine-protein phosphatase kappa	FALSE	FALSE	TRUE	-	-1.07617	0.000717663	0.286827	TRUE	-	-1.09875	7.87331e-05	0.285662	TRUE	-	-8.61333	0.000248049	1.76977	.	.
852	KBTBD2	Q8IY47	Kelch repeat and BTB domain-containing protein 2	FALSE	FALSE	FALSE	.	-0.001535	0.935666	0.372337	FALSE	.	-0.00107	0.992055	0.560856	FALSE	.	-0.0062	0.978277	0.675359	.	.
854	BCORL1	Q5H9F3;Q5H9F3-2;Q5H9F3-3	BCL-6 corepressor-like protein 1;Isoform 2 of BCL-6 corepressor-like protein 1;Isoform 3 of BCL-6 corepressor-like protein 1	FALSE	FALSE	FALSE	.	-0.257215	0.309832	0.329157	FALSE	.	7.04518	0.23066	3.71702	FALSE	.	7.17207	0.204064	3.70495	.	.
855	SGCE	O43556;O43556-3;O43556-4	Epsilon-sarcoglycan;Isoform 2 of Epsilon-sarcoglycan;Isoform 3 of Epsilon-sarcoglycan	FALSE	FALSE	FALSE	.	-0.007425	0.822516	0.180492	FALSE	.	-0.05923	0.683282	0.258344	FALSE	.	-0.024075	0.916464	0.509055	.	.
856	SLC12A9	Q9BXP2;Q9BXP2-2;Q9BXP2-3;Q9BXP2-4	Isoform 2 of Solute carrier family 12 member 9;Isoform 3 of Solute carrier family 12 member 9;Isoform 4 of Solute carrier family 12 member 9;Solute carrier family 12 member 9	FALSE	FALSE	FALSE	.	-0.009385	0.778105	0.109109	FALSE	.	-0.3611	0.0632786	0.218648	FALSE	.	-0.088005	0.713727	0.242149	.	.
857	ENKD1	Q9H0I2;Q9H0I2-2	Enkurin domain-containing protein 1;Isoform 2 of Enkurin domain-containing protein 1	FALSE	FALSE	FALSE	.	-0.00557	0.858851	0.241796	FALSE	.	-0.039455	0.801696	0.357883	FALSE	.	0.119285	0.754033	0.657911	.	.
859	DDB2	Q92466;Q92466-2;Q92466-3;Q92466-4;Q92466-5	DNA damage-binding protein 2;Isoform D1 of DNA damage-binding protein 2;Isoform D2 of DNA damage-binding protein 2;Isoform D3 of DNA damage-binding protein 2;Isoform D4 of DNA damage-binding protein 2	FALSE	FALSE	FALSE	.	-0.35679	0.100209	0.205019	FALSE	.	-0.385665	0.0541585	0.199287	FALSE	.	-0.228244	0.30013	0.211922	.	.
860	SAMM50	Q9Y512	Sorting and assembly machinery component 50 homolog	FALSE	FALSE	FALSE	.	-0.15334	0.208758	0.124999	FALSE	.	-0.237795	0.0373345	0.1202	FALSE	.	-0.140415	0.435822	0.176359	.	.
861	UBE2L3	P68036;P68036-2;P68036-3	Isoform 2 of Ubiquitin-conjugating enzyme E2 L3;Isoform 3 of Ubiquitin-conjugating enzyme E2 L3;Ubiquitin-conjugating enzyme E2 L3	FALSE	FALSE	FALSE	.	-0.090875	0.218209	0.109935	FALSE	.	-0.33241	0.00393257	0.11097	FALSE	.	-0.22638	0.0192943	0.130499	.	.
862	PHF10	Q8WUB8;Q8WUB8-2;Q8WUB8-3	Isoform 2 of PHD finger protein 10;Isoform 3 of PHD finger protein 10;PHD finger protein 10	FALSE	FALSE	FALSE	.	0.00037	0.973897	0.449165	FALSE	.	-0.58593	0.465299	1.44994	FALSE	.	-0.95458	0.391464	1.49684	.	.
863	AURKB	Q96GD4;Q96GD4-2;Q96GD4-3;Q96GD4-4;Q96GD4-5	Aurora kinase B;Isoform 2 of Aurora kinase B;Isoform 3 of Aurora kinase B;Isoform 4 of Aurora kinase B;Isoform 5 of Aurora kinase B	FALSE	FALSE	FALSE	.	-4.90922	0.322861	2.96766	TRUE	-	-6.61797	1.78354e-18	0.744052	TRUE	-	-6.68849	1.61505e-22	0.732697	.	.
864	MRPL48	Q96GC5;Q96GC5-3	39S ribosomal protein L48, mitochondrial;Isoform 2 of 39S ribosomal protein L48, mitochondrial	FALSE	FALSE	FALSE	.	-0.08475	0.395806	0.148511	FALSE	.	-0.0831375	0.452846	0.128285	FALSE	.	0.0028795	0.986119	0.264054	.	.
865	MOGS	Q13724;Q13724-2	Isoform 2 of Mannosyl-oligosaccharide glucosidase;Mannosyl-oligosaccharide glucosidase	FALSE	FALSE	FALSE	.	-0.041766	0.395443	0.0614844	FALSE	.	-0.080107	0.173443	0.0622338	FALSE	.	0.386534	0.000249819	0.0870569	.	.
866	DDAH1	O94760;O94760-2	Isoform 2 of N(G),N(G)-dimethylarginine dimethylaminohydrolase 1;N(G),N(G)-dimethylarginine dimethylaminohydrolase 1	FALSE	FALSE	FALSE	.	-0.127834	0.164787	0.0922073	FALSE	.	-0.249293	0.0101811	0.105879	FALSE	.	-0.0466229	0.771725	0.157591	.	.
867	C3orf38	Q5JPI3;Q5JPI3-2	Isoform 2 of Uncharacterized protein C3orf38;Uncharacterized protein C3orf38	FALSE	FALSE	FALSE	.	-0.006416	0.82921	0.126018	TRUE	-	-1.00212	3.41949e-11	0.233742	TRUE	-	-0.981619	0.00470125	0.273445	.	-
869	GEMIN2	O14893;O14893-2;O14893-3	Gem-associated protein 2;Isoform 2 of Gem-associated protein 2;Isoform 3 of Gem-associated protein 2	FALSE	FALSE	FALSE	.	-0.017715	0.79236	1.39245	FALSE	.	-0.07619	0.743678	1.47856	FALSE	.	-0.121	0.739754	1.53327	.	.
870	STARD3	Q14849;Q14849-2;Q14849-3	Isoform 2 of StAR-related lipid transfer protein 3;Isoform 3 of StAR-related lipid transfer protein 3;StAR-related lipid transfer protein 3	FALSE	FALSE	FALSE	.	-0.000975	0.96711	0.238766	FALSE	.	-0.094535	0.619306	0.40925	FALSE	.	-0.450855	0.412421	1.47665	.	.
871	TOP2A	P11388;P11388-2;P11388-3;P11388-4	DNA topoisomerase 2-alpha;Isoform 2 of DNA topoisomerase 2-alpha;Isoform 3 of DNA topoisomerase 2-alpha;Isoform 4 of DNA topoisomerase 2-alpha	FALSE	FALSE	FALSE	.	-0.246586	0.201474	0.186038	TRUE	-	-0.54215	2.98128e-16	0.090178	TRUE	-	-0.540335	2.93021e-13	0.0932169	.	.
873	VHL	P40337;P40337-2;P40337-3	Isoform 2 of von Hippel-Lindau disease tumor suppressor;Isoform 3 of von Hippel-Lindau disease tumor suppressor;von Hippel-Lindau disease tumor suppressor	FALSE	FALSE	FALSE	.	0.00065	0.974551	0.277615	FALSE	.	0.006665	0.955036	0.399165	FALSE	.	0.0282	0.91156	0.684386	.	.
874	EPN2	O95208;O95208-2;O95208-3;O95208-5	Epsin-2;Isoform 2 of Epsin-2;Isoform 3 of Epsin-2;Isoform 4 of Epsin-2	FALSE	FALSE	FALSE	.	-0.306084	0.38404	0.489856	FALSE	.	-0.74646	0.169059	0.586124	FALSE	.	-0.794	0.143787	0.535651	.	.
875	CLIC5;CLIC6	Q9NZA1;Q96NY7;Q96NY7-2;Q9NZA1-2;Q9NZA1-3	Chloride intracellular channel protein 5;Chloride intracellular channel protein 6;Isoform 1 of Chloride intracellular channel protein 5;Isoform 3 of Chloride intracellular channel protein 5;Isoform A of Chloride intracellular channel protein 6	FALSE	FALSE	FALSE	.	-0.002705	0.909123	0.128748	FALSE	.	-0.0185895	0.871817	0.453317	FALSE	.	0.009022	0.966513	0.476256	.	.
876	NUDT16	Q96DE0;Q96DE0-2;Q96DE0-3;Q96DE0-4	Isoform 2 of U8 snoRNA-decapping enzyme;Isoform 3 of U8 snoRNA-decapping enzyme;Isoform 4 of U8 snoRNA-decapping enzyme;U8 snoRNA-decapping enzyme	FALSE	FALSE	FALSE	.	-5.75178	0.0247778	2.25459	FALSE	.	-6.30114	0.00228618	1.15523	TRUE	-	-6.40444	0.000356868	0.857407	.	.
877	CDC6	Q99741	Cell division control protein 6 homolog	FALSE	FALSE	FALSE	.	-0.01925	0.722312	0.202611	FALSE	.	-0.03728	0.795895	0.301224	FALSE	.	-0.10688	0.715707	0.698532	.	-
878	PRRC2C	Q9Y520;Q9Y520-2;Q9Y520-3;Q9Y520-4;Q9Y520-5;Q9Y520-6;Q9Y520-7	Isoform 2 of Protein PRRC2C;Isoform 3 of Protein PRRC2C;Isoform 4 of Protein PRRC2C;Isoform 5 of Protein PRRC2C;Isoform 6 of Protein PRRC2C;Isoform 7 of Protein PRRC2C;Protein PRRC2C	FALSE	FALSE	FALSE	.	-0.0294485	0.504763	0.0681254	FALSE	.	-0.311067	0.00147321	0.0994535	FALSE	.	0.113605	0.333284	0.107913	.	.
879	ORAI1	Q96D31;Q96D31-2	Calcium release-activated calcium channel protein 1;Isoform beta of Calcium release-activated calcium channel protein 1	FALSE	FALSE	FALSE	.	0.00991	0.787032	1.63699	FALSE	.	0.043535	0.808382	1.63254	FALSE	.	0.07871	0.807679	1.61251	.	.
880	NAA50	Q9GZZ1;Q9GZZ1-2	Isoform 2 of N-alpha-acetyltransferase 50;N-alpha-acetyltransferase 50	FALSE	FALSE	FALSE	.	-0.14436	0.0719959	0.0765506	FALSE	.	-0.219275	0.0031788	0.0809721	FALSE	.	-0.073595	0.626677	0.136507	.	.
881	EMC1	Q8N766;Q8N766-2;Q8N766-3;Q8N766-4	ER membrane protein complex subunit 1;Isoform 2 of ER membrane protein complex subunit 1;Isoform 3 of ER membrane protein complex subunit 1;Isoform 4 of ER membrane protein complex subunit 1	FALSE	FALSE	FALSE	.	0.0764745	0.249518	0.0691342	FALSE	.	-0.28107	0.000213641	0.0805046	FALSE	.	-0.0662485	0.593226	0.115304	.	.
882	ZFYVE19	Q96K21;Q96K21-2;Q96K21-3;Q96K21-4	Abscission/NoCut checkpoint regulator;Isoform 2 of Abscission/NoCut checkpoint regulator;Isoform 3 of Abscission/NoCut checkpoint regulator;Isoform 4 of Abscission/NoCut checkpoint regulator	FALSE	FALSE	FALSE	.	-0.41454	0.296073	0.871083	FALSE	.	-0.448815	0.160225	0.546806	FALSE	.	-0.45147	0.123822	0.384845	.	.
884	PIGK	Q92643;Q92643-2	GPI-anchor transamidase;Isoform 2 of GPI-anchor transamidase	FALSE	FALSE	FALSE	.	-0.01471	0.726535	0.104853	FALSE	.	-0.214735	0.0776074	0.132602	FALSE	.	-0.158655	0.299079	0.156998	.	.
886	SERPINB1	P30740;P30740-2	Isoform 2 of Leukocyte elastase inhibitor;Leukocyte elastase inhibitor	FALSE	FALSE	FALSE	.	-0.0977245	0.336638	0.127663	FALSE	.	-0.118187	0.31025	0.128946	FALSE	.	0.480021	0.00117052	0.126275	.	.
887	GTF2H2;GTF2H2C	Q13888;Q6P1K8	General transcription factor IIH subunit 2;General transcription factor IIH subunit 2-like protein	FALSE	FALSE	FALSE	.	-0.00022	0.980766	0.273415	FALSE	.	-0.00518	0.966044	0.369449	FALSE	.	-0.0123	0.958891	0.480351	.	.
889	PFKFB3	Q16875;Q16875-2;Q16875-3;Q16875-4	6-phosphofructo-2-kinase/fructose-2,6-bisphosphatase 3;Isoform 2 of 6-phosphofructo-2-kinase/fructose-2,6-bisphosphatase 3;Isoform 3 of 6-phosphofructo-2-kinase/fructose-2,6-bisphosphatase 3;Isoform 4 of 6-phosphofructo-2-kinase/fructose-2,6-bisphosphatase 3	FALSE	FALSE	FALSE	.	0.00392	0.864975	0.481206	FALSE	.	0.91669	0.400262	1.46766	FALSE	.	0.5197	0.520484	1.19489	.	.
892	NAV3	Q8IVL0;Q8IVL0-2;Q8IVL0-3	Isoform 2 of Neuron navigator 3;Isoform 3 of Neuron navigator 3;Neuron navigator 3	FALSE	FALSE	FALSE	.	-0.001015	0.942631	0.087898	FALSE	.	0.008685	0.902825	0.126759	FALSE	.	-5.01615	0.0276553	1.68988	.	.
894	PRRX2	Q99811	Paired mesoderm homeobox protein 2	FALSE	FALSE	FALSE	.	-0.0929235	0.516104	0.298964	FALSE	.	-0.19172	0.520141	0.69104	FALSE	.	-0.21762	0.584393	0.806736	.	-
895	EPHX2	P34913;P34913-2;P34913-3	Bifunctional epoxide hydrolase 2;Isoform 2 of Bifunctional epoxide hydrolase 2;Isoform 3 of Bifunctional epoxide hydrolase 2	FALSE	FALSE	FALSE	.	-0.00011	0.991098	0.525214	FALSE	.	0.09261	0.770677	1.29904	FALSE	.	0.21685	0.67605	1.37237	.	.
896	UBE2A	P49459;P49459-2;P49459-3	Isoform 2 of Ubiquitin-conjugating enzyme E2 A;Isoform 3 of Ubiquitin-conjugating enzyme E2 A;Ubiquitin-conjugating enzyme E2 A	FALSE	FALSE	FALSE	.	-6.2747	0.00493335	1.27808	FALSE	.	-6.50041	0.0028628	1.11595	TRUE	-	-6.64228	0.000833945	1.13774	.	.
897	SNIP1	Q8TAD8	Smad nuclear-interacting protein 1	FALSE	FALSE	FALSE	.	0.04052	0.694475	2.39548	FALSE	.	0.143815	0.660511	2.55239	FALSE	.	0.253175	0.629597	2.58291	.	.
898	SDHC	Q99643;Q99643-3;Q99643-5	Isoform 3 of Succinate dehydrogenase cytochrome b560 subunit, mitochondrial;Isoform 5 of Succinate dehydrogenase cytochrome b560 subunit, mitochondrial;Succinate dehydrogenase cytochrome b560 subunit, mitochondrial	FALSE	FALSE	FALSE	.	0.003405	0.881448	0.115638	FALSE	.	-0.1442	0.360019	0.203325	FALSE	.	0.011415	0.939209	0.187599	.	.
899	TAF6	P49848;P49848-2;P49848-3;P49848-4	Isoform 2 of Transcription initiation factor TFIID subunit 6;Isoform 3 of Transcription initiation factor TFIID subunit 6;Isoform 4 of Transcription initiation factor TFIID subunit 6;Transcription initiation factor TFIID subunit 6	FALSE	FALSE	FALSE	.	-0.03868	0.649788	0.279249	FALSE	.	-0.116815	0.578439	0.376243	FALSE	.	-0.542985	0.372022	1.52717	.	.
901	ABCD3	P28288;P28288-2;P28288-3	ATP-binding cassette sub-family D member 3;Isoform 2 of ATP-binding cassette sub-family D member 3;Isoform 3 of ATP-binding cassette sub-family D member 3	FALSE	FALSE	FALSE	.	-0.0473039	0.40224	0.0723815	FALSE	.	-0.0175071	0.814623	0.0891504	FALSE	.	0.429439	8.54205e-05	0.103321	.	.
903	PSMB2	P49721	Proteasome subunit beta type-2	FALSE	FALSE	FALSE	.	-0.28892	0.00233175	0.0775055	FALSE	.	-0.375165	2.26498e-12	0.087815	FALSE	.	0.091375	0.362599	0.0980044	.	.
904	CHIC2	Q9UKJ5	Cysteine-rich hydrophobic domain-containing protein 2	FALSE	FALSE	FALSE	.	0.006305	0.86878	0.393584	FALSE	.	0.09403	0.699122	0.804991	FALSE	.	5.69768	0.0268199	1.56005	.	.
905	NA	CON__Q2TBQ1	NA	TRUE	FALSE	FALSE	.	0.020025	0.692947	0.150982	FALSE	.	0.15118	0.497666	0.322204	FALSE	.	0.40522	0.224054	0.3545	.	.
906	CNPY3	Q9BT09	Protein canopy homolog 3	FALSE	FALSE	FALSE	.	-0.212489	0.192333	0.162695	FALSE	.	-0.267166	0.145311	0.186396	FALSE	.	0.546402	0.424893	0.614599	.	.
907	OGFOD3	Q6PK18;Q6PK18-2	2-oxoglutarate and iron-dependent oxygenase domain-containing protein 3;Isoform 2 of 2-oxoglutarate and iron-dependent oxygenase domain-containing protein 3	FALSE	FALSE	FALSE	.	-0.045185	0.619132	0.293698	FALSE	.	-0.024185	0.882331	0.626733	FALSE	.	0.0062	0.987585	0.741372	.	.
908	EBNA1BP2	Q99848	Probable rRNA-processing protein EBP2	FALSE	FALSE	FALSE	.	-0.18634	0.335229	0.26243	FALSE	.	-0.066035	0.744347	0.278839	FALSE	.	-0.029405	0.917456	0.398529	.	.
909	ODAD3	A5D8V7;A5D8V7-2	Isoform 2 of Outer dynein arm-docking complex subunit 3;Outer dynein arm-docking complex subunit 3	FALSE	FALSE	FALSE	.	0.00075	0.962935	0.280309	FALSE	.	0.00856	0.946093	0.420846	FALSE	.	0.033655	0.904166	0.875396	.	.
910	ACADM	P11310;P11310-2	Isoform 2 of Medium-chain specific acyl-CoA dehydrogenase, mitochondrial;Medium-chain specific acyl-CoA dehydrogenase, mitochondrial	FALSE	FALSE	FALSE	.	-0.0716	0.365627	0.0947619	FALSE	.	-0.17913	0.0711423	0.110153	FALSE	.	-0.20895	0.0476814	0.107504	.	.
911	CKAP2L	Q8IYA6;Q8IYA6-2;Q8IYA6-3	Cytoskeleton-associated protein 2-like;Isoform 2 of Cytoskeleton-associated protein 2-like;Isoform 3 of Cytoskeleton-associated protein 2-like	FALSE	FALSE	FALSE	.	-0.002535	0.94247	0.289163	FALSE	.	-0.020175	0.891169	0.392214	FALSE	.	-0.05025	0.86672	0.492322	.	.
915	PIGU	Q9H490;Q9H490-2	Isoform 2 of Phosphatidylinositol glycan anchor biosynthesis class U protein;Phosphatidylinositol glycan anchor biosynthesis class U protein	FALSE	FALSE	FALSE	.	-0.00165	0.925329	0.0956141	FALSE	.	-0.055155	0.624493	0.187716	FALSE	.	0.055795	0.737496	0.213528	.	.
917	ELP3	Q9H9T3;Q9H9T3-2;Q9H9T3-4;Q9H9T3-5	Elongator complex protein 3;Isoform 2 of Elongator complex protein 3;Isoform 3 of Elongator complex protein 3;Isoform 4 of Elongator complex protein 3	FALSE	FALSE	FALSE	.	-0.289375	0.253295	0.307991	FALSE	.	-0.2468	0.37988	0.306391	FALSE	.	0.54478	0.167331	0.340243	.	.
919	COA7	Q96BR5	Cytochrome c oxidase assembly factor 7	FALSE	FALSE	FALSE	.	-0.050095	0.568893	0.212641	FALSE	.	-0.28101	0.514735	1.56268	FALSE	.	-3.33769	0.0773294	1.62239	.	.
920	SPEG	Q15772;Q15772-1;Q15772-3;Q15772-4	Isoform 1 of Striated muscle preferentially expressed protein kinase;Isoform 2 of Striated muscle preferentially expressed protein kinase;Isoform 3 of Striated muscle preferentially expressed protein kinase;Striated muscle preferentially expressed protein kinase	FALSE	FALSE	FALSE	.	0.0083	0.806356	0.145086	FALSE	.	0.00439	0.963918	0.244021	FALSE	.	0.059895	0.717379	0.253946	.	.
923	PGK1	P00558;P00558-2	Isoform 2 of Phosphoglycerate kinase 1;Phosphoglycerate kinase 1	FALSE	FALSE	FALSE	.	-0.15645	0.000444959	0.0414802	FALSE	.	-0.24749	2.08416e-11	0.04847	FALSE	.	0.283585	9.47984e-16	0.044855	.	.
924	HPS6	Q86YV9	Hermansky-Pudlak syndrome 6 protein	FALSE	FALSE	FALSE	.	0.022925	0.748612	0.21099	FALSE	.	0.05795	0.767725	0.436989	FALSE	.	0.149	0.614786	0.49008	.	.
925	GAP43	P17677;P17677-2	Isoform 2 of Neuromodulin;Neuromodulin	FALSE	FALSE	FALSE	.	-0.02639	0.69517	0.31411	FALSE	.	-5.50295	0.100304	2.15684	FALSE	.	-5.60187	0.121501	2.21619	.	.
926	MEGF8	Q7Z7M0;Q7Z7M0-2	Isoform 2 of Multiple epidermal growth factor-like domains protein 8;Multiple epidermal growth factor-like domains protein 8	FALSE	FALSE	FALSE	.	-0.11899	0.320791	0.152245	FALSE	.	-0.138095	0.387582	0.220495	FALSE	.	-0.214275	0.375757	0.660924	.	.
928	ISYNA1	Q9NPH2;Q9NPH2-2;Q9NPH2-3	Inositol-3-phosphate synthase 1;Isoform 2 of Inositol-3-phosphate synthase 1;Isoform 3 of Inositol-3-phosphate synthase 1	FALSE	FALSE	FALSE	.	-0.006572	0.832737	0.12986	FALSE	.	-0.227911	0.186176	0.194864	FALSE	.	-0.22848	0.229487	0.200037	.	.
929	IGHG1;IGHG3	P01857;P01860;P0DOX5	Immunoglobulin gamma-1 heavy chain;Immunoglobulin heavy constant gamma 1;Immunoglobulin heavy constant gamma 3	FALSE	FALSE	FALSE	.	0.000585	0.980739	0.281146	FALSE	.	0.011825	0.933116	0.406169	FALSE	.	0.040535	0.883793	0.620156	.	.
930	SMG8	Q8ND04;Q8ND04-2;Q8ND04-3	Isoform 2 of Protein SMG8;Isoform 3 of Protein SMG8;Protein SMG8	FALSE	FALSE	FALSE	.	0.075775	0.63201	1.24021	FALSE	.	0.26145	0.532879	1.28521	FALSE	.	0.21393	0.682772	1.34203	.	.
931	DNAJC5	Q9H3Z4;Q9H3Z4-2	DnaJ homolog subfamily C member 5;Isoform 2 of DnaJ homolog subfamily C member 5	FALSE	FALSE	FALSE	.	-0.142477	0.281382	0.15572	FALSE	.	-0.18996	0.176792	0.152913	FALSE	.	-0.253885	0.122655	0.191409	.	.
933	MYO18A	Q92614;Q92614-2;Q92614-3;Q92614-4;Q92614-5	Isoform 2 of Unconventional myosin-XVIIIa;Isoform 3 of Unconventional myosin-XVIIIa;Isoform 4 of Unconventional myosin-XVIIIa;Isoform 5 of Unconventional myosin-XVIIIa;Unconventional myosin-XVIIIa	FALSE	FALSE	FALSE	.	-0.112832	0.198478	0.0898806	FALSE	.	-0.342737	1.907e-05	0.0941921	FALSE	.	-0.056188	0.596418	0.106686	.	.
934	HSPB6	O14558	Heat shock protein beta-6	FALSE	FALSE	FALSE	.	-0.205925	0.248947	0.116452	FALSE	.	-0.4604	9.999e-16	0.0786479	FALSE	.	0.013795	0.893201	0.141551	.	.
936	RPL34	P49207	60S ribosomal protein L34	FALSE	FALSE	FALSE	.	-0.046445	0.452344	0.090727	FALSE	.	-0.352515	0.000230536	0.0936194	FALSE	.	0.343455	0.00264307	0.10744	.	.
937	NIN	Q8N4C6;Q8N4C6-2;Q8N4C6-4;Q8N4C6-5;Q8N4C6-6;Q8N4C6-7;Q8N4C6-9;Q8N4C6-10;Q8N4C6-11	Isoform 2 of Ninein;Isoform 3 of Ninein;Isoform 4 of Ninein;Isoform 5 of Ninein;Isoform 6 of Ninein;Isoform 7 of Ninein;Isoform 8 of Ninein;Isoform 9 of Ninein;Ninein	FALSE	FALSE	FALSE	.	0.01897	0.788173	0.306757	FALSE	.	0.0474	0.785779	0.421313	FALSE	.	0.113895	0.739882	0.658263	.	-
939	EPHB1	P54762;P54762-5;P54762-6	Ephrin type-B receptor 1;Isoform 2 of Ephrin type-B receptor 1;Isoform 3 of Ephrin type-B receptor 1	FALSE	FALSE	FALSE	.	0.010775	0.839343	0.265523	FALSE	.	0.050755	0.797764	0.40215	FALSE	.	0.0913	0.753443	0.637806	.	.
940	ATP6V1F	Q16864;Q16864-2	Isoform 2 of V-type proton ATPase subunit F;V-type proton ATPase subunit F	FALSE	FALSE	FALSE	.	-0.37511	2.78193e-05	0.0930371	FALSE	.	-0.32376	0.00123305	0.10264	FALSE	.	-0.064035	0.585575	0.116049	.	.
942	ATP13A1	Q9HD20;Q9HD20-2;Q9HD20-3	Endoplasmic reticulum transmembrane helix translocase;Isoform B of Endoplasmic reticulum transmembrane helix translocase;Isoform C of Endoplasmic reticulum transmembrane helix translocase	FALSE	FALSE	FALSE	.	-0.370476	3.69321e-05	0.100165	FALSE	.	0.0657245	0.399688	0.0769088	FALSE	.	0.0997321	0.199247	0.0812059	.	.
943	HAX1	O00165;O00165-2;O00165-3;O00165-4;O00165-5;O00165-6	HCLS1-associated protein X-1;Isoform 2 of HCLS1-associated protein X-1;Isoform 3 of HCLS1-associated protein X-1;Isoform 4 of HCLS1-associated protein X-1;Isoform 5 of HCLS1-associated protein X-1;Isoform 6 of HCLS1-associated protein X-1	FALSE	FALSE	FALSE	.	-0.054255	0.598086	0.309061	FALSE	.	-2.77813	0.145586	1.84228	FALSE	.	-3.09964	0.110815	1.80709	.	.
946	PWWP2A	Q96N64;Q96N64-2;Q96N64-3	Isoform 2 of PWWP domain-containing protein 2A;Isoform 3 of PWWP domain-containing protein 2A;PWWP domain-containing protein 2A	FALSE	FALSE	FALSE	.	0.006555	0.799238	0.0772271	FALSE	.	0.011635	0.866483	0.108841	FALSE	.	0.0992915	0.430999	0.143055	.	.
947	BCL9L	Q86UU0;Q86UU0-2;Q86UU0-3;Q86UU0-4	B-cell CLL/lymphoma 9-like protein;Isoform 2 of B-cell CLL/lymphoma 9-like protein;Isoform 3 of B-cell CLL/lymphoma 9-like protein;Isoform 4 of B-cell CLL/lymphoma 9-like protein	FALSE	FALSE	FALSE	.	-0.0043	0.900039	0.64128	FALSE	.	-0.028885	0.886129	0.757163	FALSE	.	-0.71146	0.48777	1.79419	.	.
948	ENTPD5	O75356	Ectonucleoside triphosphate diphosphohydrolase 5	FALSE	FALSE	FALSE	.	-0.886041	0.129748	0.902888	FALSE	.	-1.98148	0.0714849	1.84894	FALSE	.	-2.06618	0.0777761	1.86353	.	.
949	BAZ1B	Q9UIG0;Q9UIG0-2	Isoform 2 of Tyrosine-protein kinase BAZ1B;Tyrosine-protein kinase BAZ1B	FALSE	FALSE	FALSE	.	-0.01349	0.69826	0.0829252	FALSE	.	-0.124625	0.243284	0.114351	FALSE	.	-0.197975	0.13663	0.163717	.	.
951	URB2	Q14146	Unhealthy ribosome biogenesis protein 2 homolog	FALSE	FALSE	FALSE	.	-3e-05	0.9948	0.251091	FALSE	.	0.00572	0.961631	0.356165	FALSE	.	0.02046	0.9379	0.469513	.	.
952	CDAN1	Q8IWY9;Q8IWY9-1	Codanin-1;Isoform 1 of Codanin-1	FALSE	FALSE	FALSE	.	-0.000485	0.982962	0.272126	FALSE	.	-0.002185	0.986077	0.381044	FALSE	.	-0.00351	0.990567	0.480829	.	.
953	CRTC1	Q6UUV9;Q6UUV9-2;Q6UUV9-3	CREB-regulated transcription coactivator 1;Isoform 2 of CREB-regulated transcription coactivator 1;Isoform 3 of CREB-regulated transcription coactivator 1	FALSE	FALSE	FALSE	.	0.00014	0.985173	0.274044	FALSE	.	0.000245	0.995408	0.380517	FALSE	.	0.006845	0.978186	0.491171	.	.
954	NPM3	O75607	Nucleoplasmin-3	FALSE	FALSE	FALSE	.	0.081315	0.415405	0.166068	FALSE	.	0.05604	0.596069	0.128472	FALSE	.	0.13217	0.414891	0.195866	.	.
955	TRA2A	Q13595;Q13595-2;Q13595-3;Q13595-4	Isoform 3 of Transformer-2 protein homolog alpha;Isoform 4 of Transformer-2 protein homolog alpha;Isoform Short of Transformer-2 protein homolog alpha;Transformer-2 protein homolog alpha	FALSE	FALSE	FALSE	.	0.0247179	0.61063	0.0960228	FALSE	.	-0.383179	0.0282178	0.143831	FALSE	.	-0.394201	0.00274827	0.124255	.	.
956	ZCCHC14	Q8WYQ9;Q8WYQ9-2	Isoform 2 of Zinc finger CCHC domain-containing protein 14;Zinc finger CCHC domain-containing protein 14	FALSE	FALSE	FALSE	.	-0.04765	0.686186	0.632204	FALSE	.	-0.12968	0.672137	0.689555	FALSE	.	-0.16807	0.70637	0.845037	.	.
957	HLA-F	P30511;P30511-2;P30511-3	HLA class I histocompatibility antigen, alpha chain F;Isoform 2 of HLA class I histocompatibility antigen, alpha chain F;Isoform 3 of HLA class I histocompatibility antigen, alpha chain F	FALSE	FALSE	FALSE	.	0.01589	0.778964	0.334563	FALSE	.	0.107155	0.685887	0.542086	FALSE	.	0.09231	0.810936	0.758759	.	.
958	PROCR	Q9UNN8	Endothelial protein C receptor	FALSE	FALSE	FALSE	.	-0.007267	0.840631	0.181755	FALSE	.	-0.0665461	0.723147	0.391972	FALSE	.	-0.833589	0.0209624	0.356522	.	.
960	MICAL1	Q8TDZ2;Q8TDZ2-2;Q8TDZ2-3;Q8TDZ2-4	Isoform 2 of [F-actin]-monooxygenase MICAL1;Isoform 3 of [F-actin]-monooxygenase MICAL1;Isoform 4 of [F-actin]-monooxygenase MICAL1;[F-actin]-monooxygenase MICAL1	FALSE	FALSE	FALSE	.	-0.330269	0.000582094	0.0804847	FALSE	.	-0.340263	7.71422e-05	0.0776246	FALSE	.	-0.0662915	0.633089	0.13166	.	.
963	PABPC5	Q96DU9;Q96DU9-2	Isoform 2 of Polyadenylate-binding protein 5;Polyadenylate-binding protein 5	FALSE	FALSE	FALSE	.	0.0974635	0.536867	0.486644	FALSE	.	0.007325	0.653986	21.3073	FALSE	.	-0.01764	0.720743	21.2798	.	.
964	GLIPR1	P48060;P48060-2	Glioma pathogenesis-related protein 1;Isoform 2 of Glioma pathogenesis-related protein 1	FALSE	FALSE	FALSE	.	-0.015025	0.74799	0.170376	TRUE	-	-0.971705	2.09434e-05	0.31303	TRUE	-	-1.03507	0.000200872	0.406861	.	.
968	MAP3K15;MAP3K5	Q99683;Q6ZN16-2;Q99683-2;Q6ZN16-3	Isoform 2 of Mitogen-activated protein kinase kinase kinase 15;Isoform 2 of Mitogen-activated protein kinase kinase kinase 5;Isoform 3 of Mitogen-activated protein kinase kinase kinase 15;Mitogen-activated protein kinase kinase kinase 5	FALSE	FALSE	FALSE	.	-0.00031	0.98301	0.271561	FALSE	.	-0.000715	0.99688	0.379233	FALSE	.	0.00092	0.996059	0.491353	.	.
969	TLN2	Q9Y4G6	Talin-2	FALSE	FALSE	FALSE	.	-0.056775	0.535205	0.185239	FALSE	.	-0.0569	0.743832	0.289321	FALSE	.	0.440881	0.186621	0.635829	.	.
970	DENND6A	Q8IWF6	Protein DENND6A	FALSE	FALSE	FALSE	.	0.00184	0.951673	0.346047	FALSE	.	0.0067	0.960243	0.427155	FALSE	.	0.00753	0.972268	0.531529	-	.
971	KIF1C	O43896	Kinesin-like protein KIF1C	FALSE	FALSE	FALSE	.	0.00222	0.907094	0.0914576	FALSE	.	0.022865	0.790714	0.139509	FALSE	.	0.0218095	0.872581	0.186807	.	.
972	PSEN1	P49768;P49768-2;P49768-3;P49768-4;P49768-5;P49768-6;P49768-7	Isoform 2 of Presenilin-1;Isoform 3 of Presenilin-1;Isoform 4 of Presenilin-1;Isoform 5 of Presenilin-1;Isoform 6 of Presenilin-1;Isoform 7 of Presenilin-1;Presenilin-1	FALSE	FALSE	FALSE	.	-0.00149	0.955514	0.328455	FALSE	.	-0.0109	0.939151	0.499765	FALSE	.	-0.02556	0.928162	0.620547	.	.
975	PDCD4	Q53EL6;Q53EL6-2	Isoform 2 of Programmed cell death protein 4;Programmed cell death protein 4	FALSE	FALSE	FALSE	.	-0.00157	0.941363	0.269504	FALSE	.	0.00087	0.998558	1.61211	FALSE	.	-0.04383	0.866122	1.05629	.	-
976	BAIAP2	Q9UQB8;Q9UQB8-2;Q9UQB8-3;Q9UQB8-4;Q9UQB8-5;Q9UQB8-6	Brain-specific angiogenesis inhibitor 1-associated protein 2;Isoform 2 of Brain-specific angiogenesis inhibitor 1-associated protein 2;Isoform 3 of Brain-specific angiogenesis inhibitor 1-associated protein 2;Isoform 4 of Brain-specific angiogenesis inhibitor 1-associated protein 2;Isoform 5 of Brain-specific angiogenesis inhibitor 1-associated protein 2;Isoform 6 of Brain-specific angiogenesis i…	FALSE	FALSE	FALSE	.	-0.273775	0.176282	0.214607	FALSE	.	-0.303955	0.136048	0.217261	FALSE	.	-5.60051	0.097271	2.46398	.	.
979	HADHA	P40939;P40939-2	Isoform 2 of Trifunctional enzyme subunit alpha, mitochondrial;Trifunctional enzyme subunit alpha, mitochondrial	FALSE	FALSE	FALSE	.	-0.037305	0.336189	0.0452348	FALSE	.	-0.301	6.888e-15	0.0522944	FALSE	.	0.153455	0.00808173	0.0605936	.	.
980	ADA	P00813	Adenosine deaminase	FALSE	FALSE	FALSE	.	-0.194415	0.195886	0.162011	FALSE	.	-0.236	0.0817471	0.142335	FALSE	.	-0.182455	0.296223	0.173936	.	.
982	RHBDD1	Q8TEB9;Q8TEB9-2	Isoform 2 of Rhomboid-related protein 4;Rhomboid-related protein 4	FALSE	FALSE	FALSE	.	0.00038	0.981366	0.28636	FALSE	.	0.013935	0.926225	0.464306	FALSE	.	0.05148	0.86338	0.964756	.	.
983	CDC40	O60508	Pre-mRNA-processing factor 17	FALSE	FALSE	FALSE	.	0.018055	0.733578	0.192171	FALSE	.	0.13968	0.412568	0.223597	FALSE	.	0.29263	0.290122	0.515123	.	.
984	KLHL21	Q9UJP4;Q9UJP4-2	Isoform 2 of Kelch-like protein 21;Kelch-like protein 21	FALSE	FALSE	FALSE	.	0.001065	0.946034	0.157914	FALSE	.	-0.05832	0.697311	0.264612	FALSE	.	-0.0329	0.905049	0.755093	.	.
985	MKI67	P46013;P46013-2	Isoform Short of Proliferation marker protein Ki-67;Proliferation marker protein Ki-67	FALSE	FALSE	FALSE	.	-0.010285	0.78918	0.130676	FALSE	.	-0.418805	0.00067854	0.121785	TRUE	-	-1.30427	9.61073e-25	0.142052	.	.
986	MBOAT7	Q96N66;Q96N66-2;Q96N66-3	Isoform 2 of Lysophospholipid acyltransferase 7;Isoform 3 of Lysophospholipid acyltransferase 7;Lysophospholipid acyltransferase 7	FALSE	FALSE	FALSE	.	-0.10675	0.175138	0.0809352	FALSE	.	-0.17138	0.0251565	0.0955779	FALSE	.	-0.096545	0.30595	0.0912154	.	.
987	MACROH2A1	O75367;O75367-2;O75367-3	Core histone macro-H2A.1;Isoform 1 of Core histone macro-H2A.1;Isoform 3 of Core histone macro-H2A.1	FALSE	FALSE	FALSE	.	-0.24329	0.00565438	0.0895993	FALSE	.	-0.137395	0.0741478	0.0735867	FALSE	.	-0.139435	0.153907	0.102549	.	.
988	SLC35A4	L0R6Q1	SLC35A4 upstream open reading frame protein	FALSE	FALSE	FALSE	.	-0.03802	0.565691	0.126468	FALSE	.	0.183435	0.431116	0.231639	TRUE	-	-0.86339	0.000978175	0.197042	.	.
989	TRERF1	Q96PN7;Q96PN7-2;Q96PN7-3;Q96PN7-4;Q96PN7-5	Isoform 2 of Transcriptional-regulating factor 1;Isoform 3 of Transcriptional-regulating factor 1;Isoform 4 of Transcriptional-regulating factor 1;Isoform 5 of Transcriptional-regulating factor 1;Transcriptional-regulating factor 1	FALSE	FALSE	FALSE	.	0.00048	0.975426	0.282262	FALSE	.	0.01117	0.931731	0.429865	FALSE	.	0.042665	0.875424	0.704508	.	.
990	TRAPPC9	Q96Q05;Q96Q05-2;Q96Q05-3	Isoform 2 of Trafficking protein particle complex subunit 9;Isoform 3 of Trafficking protein particle complex subunit 9;Trafficking protein particle complex subunit 9	FALSE	FALSE	FALSE	.	-0.000385	0.983904	0.235537	FALSE	.	0.000575	0.993316	0.337103	FALSE	.	0.004185	0.985149	0.434341	.	.
992	NAA30	Q147X3;Q147X3-2	Isoform 2 of N-alpha-acetyltransferase 30;N-alpha-acetyltransferase 30	FALSE	FALSE	FALSE	.	-0.0292795	0.576211	0.102339	FALSE	.	-0.0284925	0.743462	0.12107	FALSE	.	0.497475	0.0476893	0.242406	.	.
993	PCK1;PCK2	P35558;Q16822;P35558-2;Q16822-2;Q16822-3	Isoform 2 of Phosphoenolpyruvate carboxykinase [GTP], mitochondrial;Isoform 2 of Phosphoenolpyruvate carboxykinase, cytosolic [GTP];Isoform 3 of Phosphoenolpyruvate carboxykinase [GTP], mitochondrial;Phosphoenolpyruvate carboxykinase [GTP], mitochondrial;Phosphoenolpyruvate carboxykinase, cytosolic [GTP]	FALSE	FALSE	FALSE	.	-0.063909	0.307316	0.0704691	FALSE	.	-0.252024	6.51827e-05	0.0760334	FALSE	.	-0.19985	0.0218153	0.0765677	.	.
994	COQ9	O75208;O75208-2	Isoform 2 of Ubiquinone biosynthesis protein COQ9, mitochondrial;Ubiquinone biosynthesis protein COQ9, mitochondrial	FALSE	FALSE	FALSE	.	-0.001735	0.948377	0.279243	FALSE	.	-0.00495	0.971794	0.396888	FALSE	.	-0.001095	0.99798	0.496963	.	.
995	VKORC1L1	Q8N0U8;Q8N0U8-2	Isoform 2 of Vitamin K epoxide reductase complex subunit 1-like protein 1;Vitamin K epoxide reductase complex subunit 1-like protein 1	FALSE	FALSE	FALSE	.	-0.024698	0.65001	0.125928	FALSE	.	-0.267679	0.128021	0.202672	FALSE	.	0.174816	0.507785	0.245606	.	.
996	MT-CO1	P00395	Cytochrome c oxidase subunit 1	FALSE	FALSE	FALSE	.	0.04893	0.511289	0.133076	FALSE	.	0.07594	0.50165	0.138586	FALSE	.	0.367245	0.0669028	0.220326	.	.
997	GGA1	Q9UJY5;Q9UJY5-2;Q9UJY5-3;Q9UJY5-4;Q9UJY5-6	ADP-ribosylation factor-binding protein GGA1;Isoform 2 of ADP-ribosylation factor-binding protein GGA1;Isoform 3 of ADP-ribosylation factor-binding protein GGA1;Isoform 4 of ADP-ribosylation factor-binding protein GGA1;Isoform 6 of ADP-ribosylation factor-binding protein GGA1	FALSE	FALSE	FALSE	.	-0.1679	0.53767	1.72919	FALSE	.	-0.32308	0.477908	1.74101	FALSE	.	-0.26178	0.556114	1.67485	.	.
998	THUMPD2	Q9BTF0;Q9BTF0-2	Isoform 2 of THUMP domain-containing protein 2;THUMP domain-containing protein 2	FALSE	FALSE	FALSE	.	-0.000115	0.997419	0.282984	FALSE	.	-0.000405	0.998202	0.384438	FALSE	.	0.00727	0.978952	0.506049	.	.
1001	PNPLA6;PNPLA7	Q6ZV29;Q8IY17;Q6ZV29-2;Q8IY17-2;Q6ZV29-3;Q8IY17-3;Q6ZV29-4;Q6ZV29-5;Q8IY17-5	Isoform 2 of Patatin-like phospholipase domain-containing protein 6;Isoform 2 of Patatin-like phospholipase domain-containing protein 7;Isoform 3 of Patatin-like phospholipase domain-containing protein 6;Isoform 3 of Patatin-like phospholipase domain-containing protein 7;Isoform 4 of Patatin-like phospholipase domain-containing protein 7;Isoform 5 of Patatin-like phospholipase domain-containing p…	FALSE	FALSE	FALSE	.	-0.008325	0.765915	0.0803375	FALSE	.	-0.48479	0.000151287	0.116978	FALSE	.	-0.4191	0.00550664	0.134296	.	.
1002	BCKDK	O14874;O14874-2;O14874-3	Isoform 2 of [3-methyl-2-oxobutanoate dehydrogenase [lipoamide]] kinase, mitochondrial;Isoform 3 of [3-methyl-2-oxobutanoate dehydrogenase [lipoamide]] kinase, mitochondrial;[3-methyl-2-oxobutanoate dehydrogenase [lipoamide]] kinase, mitochondrial	FALSE	FALSE	FALSE	.	0.006105	0.851769	0.163212	FALSE	.	0.09251	0.585606	0.244574	FALSE	.	0.102695	0.692701	0.368771	.	-
1003	NCOA4	Q13772;Q13772-2;Q13772-3;Q13772-4	Isoform 3 of Nuclear receptor coactivator 4;Isoform 4 of Nuclear receptor coactivator 4;Isoform Beta of Nuclear receptor coactivator 4;Nuclear receptor coactivator 4	FALSE	FALSE	FALSE	.	-0.067275	0.423265	0.117674	FALSE	.	-0.0586	0.558541	0.117796	FALSE	.	-0.09633	0.480104	0.156333	.	-
1005	TMLHE	Q9NVH6;Q9NVH6-2;Q9NVH6-3;Q9NVH6-4;Q9NVH6-5;Q9NVH6-6;Q9NVH6-7;Q9NVH6-8	Isoform 2 of Trimethyllysine dioxygenase, mitochondrial;Isoform 3 of Trimethyllysine dioxygenase, mitochondrial;Isoform 4 of Trimethyllysine dioxygenase, mitochondrial;Isoform 5 of Trimethyllysine dioxygenase, mitochondrial;Isoform 6 of Trimethyllysine dioxygenase, mitochondrial;Isoform 7 of Trimethyllysine dioxygenase, mitochondrial;Isoform 8 of Trimethyllysine dioxygenase, mitochondrial;Trimeth…	FALSE	FALSE	FALSE	.	-0.02477	0.746728	0.49824	FALSE	.	-0.153245	0.596569	0.701985	FALSE	.	-0.48888	0.438429	1.22425	.	.
1006	B11R	URK20611.1	Ser/Thr Kinase (Cop-B12R) protein kinase-like	FALSE	TRUE	FALSE	.	0.007065	0.847715	0.254631	TRUE	+	8.88834	2e-30	0.305522	TRUE	+	10.0493	2e-30	0.482835	.	.
1007	ZGPAT	Q8N5A5;Q8N5A5-2;Q8N5A5-3;Q8N5A5-4	Isoform 2 of Zinc finger CCCH-type with G patch domain-containing protein;Isoform 3 of Zinc finger CCCH-type with G patch domain-containing protein;Isoform 4 of Zinc finger CCCH-type with G patch domain-containing protein;Zinc finger CCCH-type with G patch domain-containing protein	FALSE	FALSE	FALSE	.	0.075425	0.528245	0.238419	FALSE	.	0.189325	0.35887	0.245472	FALSE	.	0.28998	0.217183	0.25141	.	.
1008	UPF3B	Q9BZI7;Q9BZI7-2	Isoform 2 of Regulator of nonsense transcripts 3B;Regulator of nonsense transcripts 3B	FALSE	FALSE	FALSE	.	0.00019	0.986294	0.116986	FALSE	.	-0.04878	0.71455	0.369309	FALSE	.	-0.34449	0.469534	1.49135	.	.
1009	SHBG	P04278;P04278-2;P04278-3;P04278-4;P04278-5;CON__Q6T181	Isoform 2 of Sex hormone-binding globulin;Isoform 3 of Sex hormone-binding globulin;Isoform 4 of Sex hormone-binding globulin;Isoform 5 of Sex hormone-binding globulin;Sex hormone-binding globulin	TRUE	FALSE	FALSE	.	-0.00135	0.944605	0.278265	FALSE	.	-4.7826	0.00834029	1.12634	FALSE	.	-4.84305	0.0114298	1.13415	.	.
1010	L3MBTL3	Q96JM7;Q96JM7-2	Isoform 2 of Lethal(3)malignant brain tumor-like protein 3;Lethal(3)malignant brain tumor-like protein 3	FALSE	FALSE	FALSE	.	0.01113	0.792494	0.197132	FALSE	.	0.259585	0.313644	0.282275	FALSE	.	0.469498	0.0741431	0.282282	.	.
1011	CPSF4;CPSF4L	O95639;A6NMK7;O95639-2;O95639-3	Cleavage and polyadenylation specificity factor subunit 4;Isoform 2 of Cleavage and polyadenylation specificity factor subunit 4;Isoform 3 of Cleavage and polyadenylation specificity factor subunit 4;Putative cleavage and polyadenylation specificity factor subunit 4-like protein	FALSE	FALSE	FALSE	.	0.025425	0.6933	0.253479	FALSE	.	-0.012695	0.935313	0.437839	FALSE	.	-0.866345	0.0653747	0.540616	.	.
1012	RTCA	O00442;O00442-2	Isoform 2 of RNA 3'-terminal phosphate cyclase;RNA 3'-terminal phosphate cyclase	FALSE	FALSE	FALSE	.	-0.179165	0.206088	0.148998	FALSE	.	-0.253115	0.0438971	0.135416	FALSE	.	-0.18062	0.210016	0.140645	.	.
1014	PLEKHM2	Q8IWE5;Q8IWE5-2	Isoform 2 of Pleckstrin homology domain-containing family M member 2;Pleckstrin homology domain-containing family M member 2	FALSE	FALSE	FALSE	.	0.00294	0.89173	0.113316	FALSE	.	-0.034665	0.769943	0.198105	FALSE	.	-0.45612	0.0857523	0.319112	.	.
1018	GCLM	P48507;P48507-2	Glutamate--cysteine ligase regulatory subunit;Isoform 2 of Glutamate--cysteine ligase regulatory subunit	FALSE	FALSE	FALSE	.	-0.133974	0.0622264	0.0771104	FALSE	.	-0.061824	0.316023	0.0610638	FALSE	.	-0.068444	0.310117	0.0705763	.	.
1019	MGAT4B	Q9UQ53;Q9UQ53-2;Q9UQ53-3	Alpha-1,3-mannosyl-glycoprotein 4-beta-N-acetylglucosaminyltransferase B;Isoform 2 of Alpha-1,3-mannosyl-glycoprotein 4-beta-N-acetylglucosaminyltransferase B;Isoform 3 of Alpha-1,3-mannosyl-glycoprotein 4-beta-N-acetylglucosaminyltransferase B	FALSE	FALSE	FALSE	.	-0.007073	0.811334	0.112403	FALSE	.	-0.07894	0.51739	0.173483	FALSE	.	-0.0788855	0.634039	0.241257	.	.
1021	NME7	Q9Y5B8;Q9Y5B8-2	Isoform 2 of Nucleoside diphosphate kinase 7;Nucleoside diphosphate kinase 7	FALSE	FALSE	FALSE	.	0.00073	0.974151	0.29833	FALSE	.	-0.0009	0.992217	0.409066	FALSE	.	-0.001595	0.997958	0.498438	.	.
1022	SH3BGRL3	Q9H299	SH3 domain-binding glutamic acid-rich-like protein 3	FALSE	FALSE	FALSE	.	-0.51029	0.424557	0.443948	FALSE	.	-0.07742	0.583545	0.300979	FALSE	.	0.077845	0.593489	0.285133	.	.
1023	DCTN2	Q13561;Q13561-2;Q13561-3	Dynactin subunit 2;Isoform 2 of Dynactin subunit 2;Isoform 3 of Dynactin subunit 2	FALSE	FALSE	FALSE	.	-0.264465	2.34696e-13	0.0517581	FALSE	.	-0.384425	1.25369e-21	0.0537693	FALSE	.	0.13738	0.0479379	0.0679862	.	.
1025	RAB5A	P20339;P20339-2	Isoform 2 of Ras-related protein Rab-5A;Ras-related protein Rab-5A	FALSE	FALSE	FALSE	.	-0.001465	0.927479	0.0899659	FALSE	.	0.008965	0.906815	0.12678	FALSE	.	0.01726	0.892708	0.170798	.	.
1026	ERAP2	Q6P179;Q6P179-2;Q6P179-3;Q6P179-4	Endoplasmic reticulum aminopeptidase 2;Isoform 2 of Endoplasmic reticulum aminopeptidase 2;Isoform 3 of Endoplasmic reticulum aminopeptidase 2;Isoform 4 of Endoplasmic reticulum aminopeptidase 2	FALSE	FALSE	FALSE	.	-0.049015	0.536446	0.119899	FALSE	.	-0.21625	0.106973	0.148825	FALSE	.	-0.21287	0.152279	0.151646	.	.
1027	TMEM159	Q96B96;Q96B96-2	Isoform 2 of Lipid droplet assembly factor 1;Lipid droplet assembly factor 1	FALSE	FALSE	FALSE	.	0.000375	0.928861	1.07706	FALSE	.	0.0405	0.75373	1.089	FALSE	.	0.0096	0.979354	1.88725	.	.
1029	GNG11;GNGT1	P61952;P63211	Guanine nucleotide-binding protein G(I)/G(S)/G(O) subunit gamma-11;Guanine nucleotide-binding protein G(T) subunit gamma-T1	FALSE	FALSE	FALSE	.	0.0793725	0.53088	0.261062	FALSE	.	-0.793135	0.0894389	0.497496	FALSE	.	-1.0401	0.183376	2.01475	.	.
1030	RUNX1T1	Q06455;Q06455-2;Q06455-3;Q06455-4;Q06455-5;Q06455-6	Isoform 3 of Protein CBFA2T1;Isoform 4 of Protein CBFA2T1;Isoform MTG8A of Protein CBFA2T1;Isoform MTG8A-2 of Protein CBFA2T1;Isoform MTG8B-2 of Protein CBFA2T1;Protein CBFA2T1	FALSE	FALSE	FALSE	.	-0.024545	0.660375	0.152632	FALSE	.	-0.097215	0.506384	0.226045	FALSE	.	-0.0955465	0.621095	0.25491	.	.
1031	PPP6R2	O75170;O75170-2;O75170-3;O75170-4;O75170-5;O75170-6	Isoform 2 of Serine/threonine-protein phosphatase 6 regulatory subunit 2;Isoform 3 of Serine/threonine-protein phosphatase 6 regulatory subunit 2;Isoform 4 of Serine/threonine-protein phosphatase 6 regulatory subunit 2;Isoform 5 of Serine/threonine-protein phosphatase 6 regulatory subunit 2;Isoform 6 of Serine/threonine-protein phosphatase 6 regulatory subunit 2;Serine/threonine-protein phosphata…	FALSE	FALSE	FALSE	.	-0.46441	0.119294	0.283065	TRUE	-	-0.583585	0.00936991	0.240744	FALSE	.	-0.573565	0.0316694	0.268725	.	.
1032	SLC4A4	Q9Y6R1;Q9Y6R1-2;Q9Y6R1-3;Q9Y6R1-4;Q9Y6R1-5	Electrogenic sodium bicarbonate cotransporter 1;Isoform 2 of Electrogenic sodium bicarbonate cotransporter 1;Isoform 3 of Electrogenic sodium bicarbonate cotransporter 1;Isoform 4 of Electrogenic sodium bicarbonate cotransporter 1;Isoform 5 of Electrogenic sodium bicarbonate cotransporter 1	FALSE	FALSE	FALSE	.	-0.00013	0.983433	0.271695	FALSE	.	-0.00186	0.987466	0.379599	FALSE	.	-0.002465	0.992356	0.491292	.	.
1033	CALCOCO1	Q9P1Z2;Q9P1Z2-2;Q9P1Z2-3;Q9P1Z2-4	Calcium-binding and coiled-coil domain-containing protein 1;Isoform 2 of Calcium-binding and coiled-coil domain-containing protein 1;Isoform 3 of Calcium-binding and coiled-coil domain-containing protein 1;Isoform 4 of Calcium-binding and coiled-coil domain-containing protein 1	FALSE	FALSE	FALSE	.	-0.00297	0.925468	0.306448	FALSE	.	-0.01476	0.91375	0.401459	FALSE	.	-0.0265	0.916707	0.490439	.	.
1034	TTC28	Q96AY4	Tetratricopeptide repeat protein 28	FALSE	FALSE	FALSE	.	0.00039	0.978692	0.229383	FALSE	.	0.00782	0.957215	0.323079	FALSE	.	0.019255	0.9313	0.410444	.	.
1035	CAPZB	P47756;P47756-2	F-actin-capping protein subunit beta;Isoform 2 of F-actin-capping protein subunit beta	FALSE	FALSE	FALSE	.	-0.21722	1.17761e-10	0.0717128	FALSE	.	-0.2389	0.285714	0.41245	FALSE	.	0.33554	1.31506e-13	0.183408	.	.
1036	FBLN5	Q9UBX5	Fibulin-5	FALSE	FALSE	TRUE	-	-0.51557	0.00620484	0.166803	TRUE	-	-0.669805	9.05287e-05	0.174637	TRUE	-	-0.863075	0.000142858	0.257282	.	.
1037	FAM136A	Q96C01	Protein FAM136A	FALSE	FALSE	FALSE	.	-0.00839	0.831554	0.603919	FALSE	.	-0.01262	0.932003	0.738164	FALSE	.	-0.455215	0.532978	1.80098	.	.
1038	C4A;C4B	P0C0L4;P0C0L5;P0C0L4-2	Complement C4-A;Complement C4-B;Isoform 2 of Complement C4-A	FALSE	FALSE	FALSE	.	-0.208045	0.17373	0.164881	FALSE	.	-0.252991	0.153023	0.202346	FALSE	.	-0.375476	0.0879525	0.259899	.	+
1039	RAB27A	P51159;P51159-2	Isoform Short of Ras-related protein Rab-27A;Ras-related protein Rab-27A	FALSE	FALSE	FALSE	.	-0.05431	0.593823	0.291087	FALSE	.	-0.238295	0.389696	0.417401	FALSE	.	3.00587	0.0376318	1.97345	.	.
1040	TEAD1	P28347;P28347-2	Isoform 2 of Transcriptional enhancer factor TEF-1;Transcriptional enhancer factor TEF-1	FALSE	FALSE	FALSE	.	-0.042835	0.66976	1.15959	FALSE	.	-6.56459	0.0462559	1.98487	FALSE	.	-6.71697	0.0450448	1.98767	.	.
1042	TBC1D17	Q9HA65;Q9HA65-2;Q9HA65-3	Isoform 2 of TBC1 domain family member 17;Isoform 3 of TBC1 domain family member 17;TBC1 domain family member 17	FALSE	FALSE	FALSE	.	-0.0816835	0.390176	0.118744	FALSE	.	-0.253715	0.0643151	0.154771	FALSE	.	-0.269191	0.0650272	0.158636	.	.
1043	GPX1	P07203;P07203-2	Glutathione peroxidase 1;Isoform 2 of Glutathione peroxidase 1	FALSE	FALSE	FALSE	.	-0.033955	0.614148	0.170143	FALSE	.	-0.013145	0.90151	0.182227	FALSE	.	0.29871	0.355533	0.341002	.	.
1044	KNL1	Q8NG31;Q8NG31-2;Q8NG31-3	Isoform 2 of Kinetochore scaffold 1;Isoform 3 of Kinetochore scaffold 1;Kinetochore scaffold 1	FALSE	FALSE	FALSE	.	-0.58763	0.0119826	0.205023	FALSE	.	-0.188522	0.71565	0.372447	FALSE	.	-0.629513	0.114861	0.325424	.	.
1045	PEA15	Q15121;Q15121-2	Astrocytic phosphoprotein PEA-15;Isoform 2 of Astrocytic phosphoprotein PEA-15	FALSE	FALSE	FALSE	.	-0.006325	0.784654	0.104029	FALSE	.	-0.249885	0.000685983	0.0809939	FALSE	.	-0.19238	0.0137995	0.0763788	.	.
1046	DLG4	P78352;P78352-2;P78352-3	Disks large homolog 4;Isoform 2 of Disks large homolog 4;Isoform 3 of Disks large homolog 4	FALSE	FALSE	FALSE	.	-0.169796	0.45975	0.475458	FALSE	.	-0.256545	0.445224	0.654371	FALSE	.	-0.786694	0.303155	1.74129	.	.
1047	GLTP	Q9NZD2	Glycolipid transfer protein	FALSE	FALSE	FALSE	.	0.0002354	0.973306	0.0776766	FALSE	.	-0.0828515	0.411084	0.121637	FALSE	.	-0.0657165	0.597205	0.144601	.	.
1050	KCTD3	Q9Y597;Q9Y597-2;Q9Y597-3	BTB/POZ domain-containing protein KCTD3;Isoform 2 of BTB/POZ domain-containing protein KCTD3;Isoform 3 of BTB/POZ domain-containing protein KCTD3	FALSE	FALSE	FALSE	.	-0.029	0.755348	0.269655	FALSE	.	0.01681	0.820902	1.98341	FALSE	.	0.02654	0.941223	2.02598	.	-
1051	FNDC3A	Q9Y2H6;Q9Y2H6-2	Fibronectin type-III domain-containing protein 3A;Isoform 2 of Fibronectin type-III domain-containing protein 3A	FALSE	FALSE	FALSE	.	-0.06072	0.44786	0.115145	FALSE	.	-0.34886	0.0215889	0.177495	FALSE	.	-0.013555	0.968403	0.311259	.	.
1052	MTHFSD	Q2M296;Q2M296-2;Q2M296-3;Q2M296-4	Isoform 2 of Methenyltetrahydrofolate synthase domain-containing protein;Isoform 3 of Methenyltetrahydrofolate synthase domain-containing protein;Isoform 4 of Methenyltetrahydrofolate synthase domain-containing protein;Methenyltetrahydrofolate synthase domain-containing protein	FALSE	FALSE	FALSE	.	-0.00022	0.987174	0.249064	FALSE	.	0.0019	0.985488	0.349346	FALSE	.	0.00267	0.990529	0.45141	.	.
1053	CTSC	P53634;P53634-2;P53634-3	Dipeptidyl peptidase 1;Isoform 2 of Dipeptidyl peptidase 1;Isoform 3 of Dipeptidyl peptidase 1	FALSE	FALSE	FALSE	.	-0.18722	0.0655679	0.106613	FALSE	.	0.02483	0.782396	0.0854855	FALSE	.	0.10947	0.226631	0.107966	.	.
1054	PICK1	Q9NRD5;Q9NRD5-2	Isoform 2 of PRKCA-binding protein;PRKCA-binding protein	FALSE	FALSE	FALSE	.	0.00062	0.977509	0.287755	FALSE	.	0.00306	0.976279	0.393659	FALSE	.	0.0091	0.970239	0.495785	.	.
1055	BMP1	P13497	Bone morphogenetic protein 1	FALSE	FALSE	FALSE	.	-0.046275	0.589478	0.193822	FALSE	.	-0.215175	0.289242	0.237852	FALSE	.	-0.29488	0.247574	0.322429	.	.
1056	HMGB1;HMGB1P1	P09429;B2RPK0	High mobility group protein B1;Putative high mobility group protein B1-like 1	FALSE	FALSE	FALSE	.	-0.185955	0.0103957	0.0623443	FALSE	.	-0.271305	1.34678e-11	0.0673675	FALSE	.	-0.127105	0.0775981	0.0715428	.	.
1059	GALNT6	Q8NCL4	Polypeptide N-acetylgalactosaminyltransferase 6	FALSE	FALSE	FALSE	.	0.0151	0.721821	0.122684	FALSE	.	0.00455	0.959343	0.196163	FALSE	.	-0.019855	0.908424	0.269268	.	.
1060	GNB4	Q9HAV0	Guanine nucleotide-binding protein subunit beta-4	FALSE	FALSE	FALSE	.	-0.0586005	0.495923	0.156578	TRUE	-	-1.28784	4.63848e-07	0.195183	FALSE	.	-0.143315	0.480363	0.200595	.	.
1061	DCP1A	Q9NPI6;Q9NPI6-2	Isoform 2 of mRNA-decapping enzyme 1A;mRNA-decapping enzyme 1A	FALSE	FALSE	FALSE	.	-0.0139455	0.75783	0.281521	TRUE	-	-1.67028	0.00401185	0.530672	FALSE	.	-1.63801	0.0346508	0.674999	.	.
1063	FSBP	O95073;O95073-2	Fibrinogen silencer-binding protein;Isoform 2 of Fibrinogen silencer-binding protein	FALSE	FALSE	FALSE	.	-0.002545	0.921904	0.16646	FALSE	.	0.08053	0.622435	0.248972	FALSE	.	0.11331	0.609635	0.283852	.	.
1064	ANXA11	P50995;P50995-2	Annexin A11;Isoform 2 of Annexin A11	FALSE	FALSE	FALSE	.	-0.298465	2.18534e-15	0.0508582	FALSE	.	-0.39194	5.5197e-14	0.0771085	FALSE	.	0.28398	0.000304294	0.0663997	.	.
1065	RNASEH1	O60930	Ribonuclease H1	FALSE	FALSE	FALSE	.	-0.004885	0.834976	0.0936544	FALSE	.	-0.03665	0.716007	0.173348	FALSE	.	-0.89785	0.0329353	0.425608	.	.
1066	THOC5	Q13769	THO complex subunit 5 homolog	FALSE	FALSE	FALSE	.	0.585814	0.101516	0.326958	FALSE	.	-0.1165	0.502844	0.184727	FALSE	.	-0.0232865	0.894556	0.185775	.	.
1067	PTPRJ	Q12913;Q12913-2;Q12913-3	Isoform 2 of Receptor-type tyrosine-protein phosphatase eta;Isoform 3 of Receptor-type tyrosine-protein phosphatase eta;Receptor-type tyrosine-protein phosphatase eta	FALSE	FALSE	FALSE	.	-0.041665	0.77368	1.81743	FALSE	.	-0.110389	0.7432	1.84119	FALSE	.	-0.0289105	0.930736	1.25876	.	.
1068	KIF14	Q15058	Kinesin-like protein KIF14	FALSE	FALSE	FALSE	.	-0.008045	0.818457	0.128356	FALSE	.	-0.072985	0.58615	0.195641	FALSE	.	-0.075445	0.674608	0.234301	.	.
1069	SAR1A	Q9NR31;Q9NR31-2	GTP-binding protein SAR1a;Isoform 2 of GTP-binding protein SAR1a	FALSE	FALSE	FALSE	.	-0.09251	0.198467	0.0824501	TRUE	-	-0.52291	1.93424e-13	0.0967215	FALSE	.	0.171545	0.115033	0.104497	.	.
1070	C20orf27	Q9GZN8;Q9GZN8-2	Isoform 2 of UPF0687 protein C20orf27;UPF0687 protein C20orf27	FALSE	FALSE	FALSE	.	-0.041915	0.494502	0.0996457	FALSE	.	-0.00193	0.982273	0.124134	FALSE	.	-0.0146215	0.89508	0.132422	.	.
1071	POMT1	Q9Y6A1;Q9Y6A1-2;Q9Y6A1-3;Q9Y6A1-4	Isoform 2 of Protein O-mannosyl-transferase 1;Isoform 3 of Protein O-mannosyl-transferase 1;Isoform 4 of Protein O-mannosyl-transferase 1;Protein O-mannosyl-transferase 1	FALSE	FALSE	FALSE	.	0.00012	0.992317	0.250525	FALSE	.	0.00139	0.989519	0.348216	FALSE	.	0.00338	0.986862	0.448159	.	.
1072	D11L	URK20453.1	Bcl-2-like protein, IFN-beta inhibitor (Cop-C6L)	FALSE	TRUE	TRUE	+	8.50648	2e-30	0.342292	TRUE	+	9.23275	2e-30	0.354466	TRUE	+	10.8756	2e-30	0.471674	.	.
1073	TEP1	Q99973;Q99973-2	Isoform 2 of Telomerase protein component 1;Telomerase protein component 1	FALSE	FALSE	FALSE	.	0.01229	0.794579	0.382799	FALSE	.	0.093915	0.674091	0.566742	FALSE	.	6.79932	0.0516756	2.13062	.	.
1074	NOP53	Q9NZM5	Ribosome biogenesis protein NOP53	FALSE	FALSE	FALSE	.	-0.02327	0.681417	0.184162	FALSE	.	-0.07821	0.600121	0.240809	FALSE	.	-0.250275	0.437761	0.485723	.	.
1075	GPC4;GPC6	O75487;Q9Y625;O75487-2	Glypican-4;Glypican-6;Isoform 2 of Glypican-4	FALSE	FALSE	FALSE	.	0.00274	0.924913	0.360975	FALSE	.	0.010315	0.946232	0.42645	FALSE	.	0.017605	0.947577	0.519955	.	+
1076	MFGE8	Q08431;Q08431-2;Q08431-3;Q08431-4	Isoform 2 of Lactadherin;Isoform 3 of Lactadherin;Isoform 4 of Lactadherin;Lactadherin	FALSE	FALSE	FALSE	.	-0.204745	0.00388843	0.0693362	TRUE	-	-0.503755	8.23495e-20	0.0737004	TRUE	-	-1.13831	2e-30	0.0852575	.	.
1077	SALL2	Q9Y467	Sal-like protein 2	FALSE	FALSE	FALSE	.	-0.00029	0.988531	0.289906	FALSE	.	0.001995	0.99094	0.403101	FALSE	.	0.005305	0.982131	0.512212	.	.
1078	OSBPL9	Q96SU4;Q96SU4-2;Q96SU4-3;Q96SU4-4;Q96SU4-5;Q96SU4-6;Q96SU4-7	Isoform 2 of Oxysterol-binding protein-related protein 9;Isoform 3 of Oxysterol-binding protein-related protein 9;Isoform 4 of Oxysterol-binding protein-related protein 9;Isoform 5 of Oxysterol-binding protein-related protein 9;Isoform 6 of Oxysterol-binding protein-related protein 9;Isoform 7 of Oxysterol-binding protein-related protein 9;Oxysterol-binding protein-related protein 9	FALSE	FALSE	FALSE	.	0.0013985	0.924957	0.0771246	FALSE	.	0.0048565	0.93474	0.11257	FALSE	.	-2.40253	0.314758	1.23728	.	.
1081	FGGY	Q96C11;Q96C11-2;Q96C11-3;Q96C11-4;Q96C11-5;Q96C11-6	FGGY carbohydrate kinase domain-containing protein;Isoform 2 of FGGY carbohydrate kinase domain-containing protein;Isoform 3 of FGGY carbohydrate kinase domain-containing protein;Isoform 4 of FGGY carbohydrate kinase domain-containing protein;Isoform 5 of FGGY carbohydrate kinase domain-containing protein;Isoform 6 of FGGY carbohydrate kinase domain-containing protein	FALSE	FALSE	FALSE	.	0.002005	0.927139	0.322888	FALSE	.	0.0372	0.830661	0.57903	FALSE	.	0.17045	0.675286	1.44621	.	.
1082	LGALS1	P09382	Galectin-1	FALSE	FALSE	FALSE	.	-0.079285	0.142381	0.0551631	FALSE	.	-0.201985	5.05016e-07	0.0514731	FALSE	.	-0.154275	0.110487	0.0790337	.	.
1083	WDR46	O15213	WD repeat-containing protein 46	FALSE	FALSE	FALSE	.	-0.003205	0.927936	0.400206	FALSE	.	0.00218	0.980922	1.5335	FALSE	.	0.013485	0.962045	1.7091	.	.
1084	PDRG1	Q9NUG6	p53 and DNA damage-regulated protein 1	FALSE	FALSE	FALSE	.	0	0.998078	0.271561	FALSE	.	0.00197	0.987175	0.389431	FALSE	.	0.00312	0.991538	0.497129	.	.
1086	VPS8	Q8N3P4;Q8N3P4-2;Q8N3P4-3	Isoform 2 of Vacuolar protein sorting-associated protein 8 homolog;Isoform 3 of Vacuolar protein sorting-associated protein 8 homolog;Vacuolar protein sorting-associated protein 8 homolog	FALSE	FALSE	FALSE	.	0.00536	0.882413	0.316833	FALSE	.	0.074285	0.723421	0.629001	FALSE	.	3.67228	0.0190323	1.6297	.	.
1087	SMAD3	P84022;P84022-2;P84022-3;P84022-4	Isoform 2 of Mothers against decapentaplegic homolog 3;Isoform 3 of Mothers against decapentaplegic homolog 3;Isoform 4 of Mothers against decapentaplegic homolog 3;Mothers against decapentaplegic homolog 3	FALSE	FALSE	FALSE	.	0.03095	0.715067	0.704911	FALSE	.	0.286835	0.536199	0.956633	FALSE	.	0.30972	0.582979	0.950018	.	.
1088	RBM7	Q9Y580	RNA-binding protein 7	FALSE	FALSE	FALSE	.	-0.045045	0.535845	0.135577	FALSE	.	-0.11154	0.402066	0.172422	FALSE	.	0.24387	0.443873	0.31085	.	.
1089	APRT	P07741;P07741-2	Adenine phosphoribosyltransferase;Isoform 2 of Adenine phosphoribosyltransferase	FALSE	FALSE	FALSE	.	-0.0153685	0.653896	0.0639508	FALSE	.	-0.17837	0.0156786	0.0758601	FALSE	.	-0.156276	0.118436	0.0941166	.	.
1090	LRRCC1	Q9C099;Q9C099-2	Isoform 2 of Leucine-rich repeat and coiled-coil domain-containing protein 1;Leucine-rich repeat and coiled-coil domain-containing protein 1	FALSE	FALSE	FALSE	.	0.02101	0.676245	0.137705	FALSE	.	0.119	0.480901	0.244794	TRUE	+	0.77906	0.00173406	0.243303	.	.
1091	ABCB8	Q9NUT2;Q9NUT2-2;Q9NUT2-3;Q9NUT2-4;Q9NUT2-5	Isoform 2 of Mitochondrial potassium channel ATP-binding subunit;Isoform 3 of Mitochondrial potassium channel ATP-binding subunit;Isoform 4 of Mitochondrial potassium channel ATP-binding subunit;Isoform 5 of Mitochondrial potassium channel ATP-binding subunit;Mitochondrial potassium channel ATP-binding subunit	FALSE	FALSE	FALSE	.	-0.00103	0.966687	0.294585	FALSE	.	-0.007165	0.959344	0.400744	FALSE	.	-0.00787	0.977992	0.500966	.	.
1092	MAPKAP1	Q9BPZ7;Q9BPZ7-2;Q9BPZ7-3;Q9BPZ7-5;Q9BPZ7-6	Isoform 2 of Target of rapamycin complex 2 subunit MAPKAP1;Isoform 3 of Target of rapamycin complex 2 subunit MAPKAP1;Isoform 5 of Target of rapamycin complex 2 subunit MAPKAP1;Isoform 6 of Target of rapamycin complex 2 subunit MAPKAP1;Target of rapamycin complex 2 subunit MAPKAP1	FALSE	FALSE	FALSE	.	0.006405	0.835775	0.144347	FALSE	.	-0.100455	0.62212	0.418944	FALSE	.	-0.220015	0.433368	0.363522	.	.
1094	EDF1	O60869;O60869-2;O60869-3	Endothelial differentiation-related factor 1;Isoform 2 of Endothelial differentiation-related factor 1;Isoform 3 of Endothelial differentiation-related factor 1	FALSE	FALSE	FALSE	.	-0.26738	0.166732	0.191689	TRUE	-	-0.645675	1.15905e-17	0.110766	TRUE	-	-0.579555	0.000178275	0.122536	.	.
1095	FNBP1L	Q5T0N5;Q5T0N5-2;Q5T0N5-3;Q5T0N5-4;Q5T0N5-5	Formin-binding protein 1-like;Isoform 2 of Formin-binding protein 1-like;Isoform 3 of Formin-binding protein 1-like;Isoform 4 of Formin-binding protein 1-like;Isoform 5 of Formin-binding protein 1-like	FALSE	FALSE	FALSE	.	-0.00026	0.980159	0.264028	FALSE	.	0.002545	0.977547	0.38171	FALSE	.	0.014885	0.947506	0.526271	.	.
1096	PSAP	P07602;P07602-2;P07602-3	Isoform Sap-mu-6 of Prosaposin;Isoform Sap-mu-9 of Prosaposin;Prosaposin	FALSE	FALSE	FALSE	.	-0.29079	1.7709e-09	0.060331	FALSE	.	-0.429915	2.27625e-15	0.0834905	FALSE	.	0.06076	0.518704	0.0909582	-	-
1097	ZNHIT6	Q9NWK9;Q9NWK9-2	Box C/D snoRNA protein 1;Isoform 2 of Box C/D snoRNA protein 1	FALSE	FALSE	FALSE	.	0.00392	0.874602	0.126772	FALSE	.	0.025445	0.825072	0.200477	FALSE	.	0.063515	0.739163	0.310356	.	-
1098	MED15	Q96RN5;Q96RN5-2;Q96RN5-3	Isoform 2 of Mediator of RNA polymerase II transcription subunit 15;Isoform 3 of Mediator of RNA polymerase II transcription subunit 15;Mediator of RNA polymerase II transcription subunit 15	FALSE	FALSE	FALSE	.	-0.001486	0.944229	0.162157	FALSE	.	-0.00818	0.941738	0.328148	FALSE	.	-0.03139	0.886745	0.470073	.	.
1100	VTI1B	Q9UEU0;Q9UEU0-2	Isoform Short of Vesicle transport through interaction with t-SNAREs homolog 1B;Vesicle transport through interaction with t-SNAREs homolog 1B	FALSE	FALSE	FALSE	.	-0.20717	0.490279	0.742271	FALSE	.	-3.08345	0.135949	1.90393	FALSE	.	-3.36837	0.112992	1.88486	.	.
1101	RPL27A	P46776	60S ribosomal protein L27a	FALSE	FALSE	FALSE	.	-0.27728	0.00190589	0.071635	FALSE	.	-0.27535	0.000182398	0.0715104	TRUE	+	0.545465	7.75974e-11	0.114731	.	.
1102	CHTF18	Q8WVB6;Q8WVB6-2;Q8WVB6-3	Chromosome transmission fidelity protein 18 homolog;Isoform 2 of Chromosome transmission fidelity protein 18 homolog;Isoform 3 of Chromosome transmission fidelity protein 18 homolog	FALSE	FALSE	FALSE	.	-0.05085	0.644236	0.408535	FALSE	.	-0.84391	0.156795	0.600997	FALSE	.	-2.28982	0.0551916	1.73512	.	.
1104	CNPY2	Q9Y2B0;Q9Y2B0-2	Isoform 2 of Protein canopy homolog 2;Protein canopy homolog 2	FALSE	FALSE	FALSE	.	0.153965	0.340847	0.25587	FALSE	.	-0.223023	0.0285651	0.117903	FALSE	.	0.183282	0.301121	0.279019	.	.
1106	ITGA11	Q9UKX5;Q9UKX5-2	Integrin alpha-11;Isoform 2 of Integrin alpha-11	FALSE	FALSE	TRUE	-	-0.686964	0.00965311	0.222699	TRUE	-	-0.658724	0.00130122	0.202407	FALSE	.	-1.14342	0.0662224	1.71994	.	.
1107	MED16	Q9Y2X0;Q9Y2X0-2;Q9Y2X0-3;Q9Y2X0-4;Q9Y2X0-5	Isoform 2 of Mediator of RNA polymerase II transcription subunit 16;Isoform 3 of Mediator of RNA polymerase II transcription subunit 16;Isoform 4 of Mediator of RNA polymerase II transcription subunit 16;Isoform 5 of Mediator of RNA polymerase II transcription subunit 16;Mediator of RNA polymerase II transcription subunit 16	FALSE	FALSE	TRUE	-	-0.89897	0.00163482	0.247134	TRUE	-	-0.844775	0.00321731	0.259464	FALSE	.	-1.23923	0.0211992	1.64249	.	.
1108	ADRM1	Q16186	Proteasomal ubiquitin receptor ADRM1	FALSE	FALSE	FALSE	.	-0.004013	0.858887	0.109022	FALSE	.	0.0266405	0.79134	0.179019	FALSE	.	0.007672	0.954774	0.187636	.	.
1109	TIMM17A	Q99595	Mitochondrial import inner membrane translocase subunit Tim17-A	FALSE	FALSE	FALSE	.	0.00011	0.986987	0.312881	FALSE	.	-0.15893	0.565968	0.495854	FALSE	.	-0.26741	0.54255	0.763648	.	.
1110	MEF2A	Q02078-2;Q02078-4;Q02078-6;Q02078-7;Q02078-8	Isoform 6 of Myocyte-specific enhancer factor 2A;Isoform 7 of Myocyte-specific enhancer factor 2A;Isoform 8 of Myocyte-specific enhancer factor 2A;Isoform MEFA of Myocyte-specific enhancer factor 2A;Isoform RSRFC9 of Myocyte-specific enhancer factor 2A	FALSE	FALSE	FALSE	.	-0.013165	0.744023	0.176861	FALSE	.	-0.21597	0.53718	7.36677	FALSE	.	-0.33652	0.505346	7.1438	.	.
1111	SCARB2	Q14108;Q14108-2	Isoform 2 of Lysosome membrane protein 2;Lysosome membrane protein 2	FALSE	FALSE	FALSE	.	-0.1158	0.0521615	0.0596479	FALSE	.	-0.10741	0.0758643	0.0584736	FALSE	.	-0.171265	0.0178815	0.0846464	.	.
1112	LONRF1	Q17RB8;Q17RB8-2	Isoform 2 of LON peptidase N-terminal domain and RING finger protein 1;LON peptidase N-terminal domain and RING finger protein 1	FALSE	FALSE	FALSE	.	-0.00211	0.924507	0.422318	FALSE	.	-0.020715	0.893479	0.693596	FALSE	.	-0.04785	0.872869	0.795201	.	.
1113	SNUPN	O95149	Snurportin-1	FALSE	FALSE	FALSE	.	-0.062445	0.490822	0.158086	FALSE	.	-0.08042	0.547783	0.182285	FALSE	.	-0.016095	0.934423	0.275984	.	.
1114	GIPC2	Q8TF65	PDZ domain-containing protein GIPC2	FALSE	FALSE	FALSE	.	0.0113415	0.742808	0.102643	TRUE	-	-1.39714	0.00337454	0.328187	FALSE	.	-0.0805245	0.847515	0.431626	.	.
1115	TLE3	Q04726;Q04726-2;Q04726-3;Q04726-4;Q04726-5;Q04726-6;Q04726-7	Isoform 2 of Transducin-like enhancer protein 3;Isoform 3 of Transducin-like enhancer protein 3;Isoform 4 of Transducin-like enhancer protein 3;Isoform 5 of Transducin-like enhancer protein 3;Isoform 6 of Transducin-like enhancer protein 3;Isoform 7 of Transducin-like enhancer protein 3;Transducin-like enhancer protein 3	FALSE	FALSE	FALSE	.	-0.00095	0.958665	0.302107	FALSE	.	-0.007655	0.95648	0.406347	FALSE	.	-0.01123	0.965123	0.517999	.	.
1116	TEX10	Q9NXF1;Q9NXF1-2	Isoform 2 of Testis-expressed protein 10;Testis-expressed protein 10	FALSE	FALSE	FALSE	.	-0.25584	0.0978406	0.156429	TRUE	-	-0.568805	0.00592439	0.212289	FALSE	.	-0.551035	0.126572	0.313298	.	.
1117	IPO8	O15397;O15397-2	Importin-8;Isoform 2 of Importin-8	FALSE	FALSE	FALSE	.	-0.03722	0.561101	0.133147	FALSE	.	-0.040065	0.701833	0.151204	FALSE	.	-0.05407	0.730857	0.220618	.	.
1118	S100A6	P06703	Protein S100-A6	FALSE	FALSE	FALSE	.	-0.17494	0.0399013	0.0743495	FALSE	.	-0.199305	0.000856299	0.0601684	FALSE	.	-0.155065	0.133715	0.0874348	.	.
1119	ZPR1	O75312	Zinc finger protein ZPR1	FALSE	FALSE	FALSE	.	-0.0242458	0.612884	0.103056	FALSE	.	-0.0226204	0.790643	0.122359	FALSE	.	-0.0483319	0.729452	0.17213	.	.
1121	PAF1	Q8N7H5;Q8N7H5-2;Q8N7H5-3	Isoform 2 of RNA polymerase II-associated factor 1 homolog;Isoform 3 of RNA polymerase II-associated factor 1 homolog;RNA polymerase II-associated factor 1 homolog	FALSE	FALSE	FALSE	.	-0.130765	0.328586	0.182503	TRUE	-	-1.00806	1.13363e-11	0.205634	FALSE	.	0.191478	0.270583	0.170666	.	.
1123	AGFG1	P52594;P52594-2;P52594-3;P52594-4	Arf-GAP domain and FG repeat-containing protein 1;Isoform 2 of Arf-GAP domain and FG repeat-containing protein 1;Isoform 3 of Arf-GAP domain and FG repeat-containing protein 1;Isoform 4 of Arf-GAP domain and FG repeat-containing protein 1	FALSE	FALSE	FALSE	.	-0.305401	0.00136466	0.0910533	FALSE	.	-0.269937	0.0294142	0.105969	FALSE	.	0.370986	0.0112044	0.125631	.	.
1124	FARP1	Q9Y4F1;Q9Y4F1-2;Q9Y4F1-3	FERM, ARHGEF and pleckstrin domain-containing protein 1;Isoform 2 of FERM, ARHGEF and pleckstrin domain-containing protein 1;Isoform 3 of FERM, ARHGEF and pleckstrin domain-containing protein 1	FALSE	FALSE	FALSE	.	-0.186597	0.0537549	0.0941612	TRUE	-	-0.691411	1.87867e-20	0.0948106	FALSE	.	-0.482795	2.8082e-09	0.0994857	.	.
1125	EIF3B	P55884;P55884-2	Eukaryotic translation initiation factor 3 subunit B;Isoform 2 of Eukaryotic translation initiation factor 3 subunit B	FALSE	FALSE	FALSE	.	-0.223815	0.000264435	0.0528359	FALSE	.	0.03859	0.478853	0.0534558	FALSE	.	0.407935	5.30174e-15	0.0730871	.	.
1127	ORC4	O43929;O43929-2;O43929-3;CON__Q2YDI2	Isoform 2 of Origin recognition complex subunit 4;Isoform 3 of Origin recognition complex subunit 4;Origin recognition complex subunit 4	TRUE	FALSE	FALSE	.	-0.002455	0.922991	0.270603	FALSE	.	0.002745	0.97964	0.389132	FALSE	.	-0.246175	0.621243	1.63625	.	.
1128	BCAM	P50895	Basal cell adhesion molecule	FALSE	FALSE	FALSE	.	-0.00204	0.955792	0.770485	FALSE	.	-3.05931	0.139147	1.6655	FALSE	.	-3.3289	0.0931198	1.63019	.	.
1130	SEC23A	Q15436;Q15436-2	Isoform 2 of Protein transport protein Sec23A;Protein transport protein Sec23A	FALSE	FALSE	FALSE	.	-0.02879	0.396069	0.0424963	FALSE	.	-0.022055	0.617665	0.0496308	FALSE	.	0.488335	1.23273e-22	0.0587421	.	.
1131	PYGB	P11216	Glycogen phosphorylase, brain form	FALSE	FALSE	FALSE	.	-0.300415	2.43847e-12	0.0565982	FALSE	.	-0.29921	5.52515e-16	0.049459	FALSE	.	-0.200015	0.00856784	0.0736225	.	.
1132	ATL1	Q8WXF7;Q8WXF7-2	Atlastin-1;Isoform 2 of Atlastin-1	FALSE	FALSE	FALSE	.	-0.224873	0.145899	0.163419	FALSE	.	-0.214275	0.157972	0.16643	FALSE	.	-0.103753	0.620696	0.225911	.	.
1134	FILIP1L	Q4L180;Q4L180-2;Q4L180-3;Q4L180-5;Q4L180-6;Q4L180-7	Filamin A-interacting protein 1-like;Isoform 2 of Filamin A-interacting protein 1-like;Isoform 3 of Filamin A-interacting protein 1-like;Isoform 5 of Filamin A-interacting protein 1-like;Isoform 6 of Filamin A-interacting protein 1-like;Isoform 7 of Filamin A-interacting protein 1-like	FALSE	FALSE	FALSE	.	0.0114855	0.741669	0.0993115	FALSE	.	0.027217	0.758567	0.131379	FALSE	.	0.151014	0.400743	0.202628	.	.
1135	COBLL1	Q53SF7;Q53SF7-2;Q53SF7-3	Cordon-bleu protein-like 1;Isoform 2 of Cordon-bleu protein-like 1;Isoform 3 of Cordon-bleu protein-like 1	FALSE	FALSE	FALSE	.	-0.12451	0.324478	0.179252	FALSE	.	0.069	0.552087	0.123827	FALSE	.	-0.35525	0.167836	0.238988	.	.
1136	CORO7;PAM16	P57737;Q9Y3D7;P57737-2;P57737-3;P57737-4	Coronin-7;Isoform 2 of Coronin-7;Isoform 3 of Coronin-7;Isoform 4 of Coronin-7;Mitochondrial import inner membrane translocase subunit TIM16	FALSE	FALSE	FALSE	.	-0.567595	0.0958188	0.316023	FALSE	.	-0.750505	0.0107781	0.323433	FALSE	.	-0.32236	0.469932	0.536407	.	.
1137	UROS	P10746	Uroporphyrinogen-III synthase	FALSE	FALSE	FALSE	.	0.003335	0.940424	0.395062	FALSE	.	-0.037115	0.810452	0.45246	FALSE	.	-0.056285	0.811438	0.528911	.	.
1139	TGFB1I1	O43294;O43294-2	Isoform 2 of Transforming growth factor beta-1-induced transcript 1 protein;Transforming growth factor beta-1-induced transcript 1 protein	FALSE	FALSE	FALSE	.	-0.389535	2.94128e-14	0.0629898	FALSE	.	-0.41151	1.00213e-22	0.0524796	FALSE	.	-0.03129	0.646822	0.0690471	.	.
1144	MIF4GD	A9UHW6;A9UHW6-2;A9UHW6-3	Isoform 2 of MIF4G domain-containing protein;Isoform 3 of MIF4G domain-containing protein;MIF4G domain-containing protein	FALSE	FALSE	FALSE	.	7.6e-05	0.997866	0.220562	FALSE	.	-0.02694	0.866257	0.683093	FALSE	.	-0.05759	0.845598	0.794326	.	.
1145	SGK3	Q96BR1;Q96BR1-2	Isoform 2 of Serine/threonine-protein kinase Sgk3;Serine/threonine-protein kinase Sgk3	FALSE	FALSE	FALSE	.	0.02662	0.700295	0.257065	FALSE	.	0.169095	0.534076	0.498966	FALSE	.	0.168725	0.616637	0.590051	.	.
1152	WDR3	Q9UNX4	WD repeat-containing protein 3	FALSE	FALSE	FALSE	.	0.005895	0.854992	0.179364	FALSE	.	0.00068	0.993713	0.286638	FALSE	.	0.061935	0.798102	0.408022	.	.
1153	PIK3CA	P42336	Phosphatidylinositol 4,5-bisphosphate 3-kinase catalytic subunit alpha isoform	FALSE	FALSE	FALSE	.	-0.03433	0.588596	0.131972	FALSE	.	-0.189105	0.274597	0.202755	FALSE	.	-0.17249	0.452411	0.250222	.	.
1154	CCDC80	Q76M96;Q76M96-2	Coiled-coil domain-containing protein 80;Isoform 2 of Coiled-coil domain-containing protein 80	FALSE	FALSE	FALSE	.	-0.0172525	0.736743	0.1994	FALSE	.	-0.024385	0.840748	0.234815	FALSE	.	0.103162	0.691704	0.365136	.	-
1156	ARID2	Q68CP9;Q68CP9-3	AT-rich interactive domain-containing protein 2;Isoform 2 of AT-rich interactive domain-containing protein 2	FALSE	FALSE	FALSE	.	0.03404	0.720567	1.04198	FALSE	.	0.15114	0.649828	1.12008	FALSE	.	0.138405	0.760314	1.1964	.	.
1157	DHX57	Q6P158;Q6P158-2;Q6P158-3	Isoform 2 of Putative ATP-dependent RNA helicase DHX57;Isoform 3 of Putative ATP-dependent RNA helicase DHX57;Putative ATP-dependent RNA helicase DHX57	FALSE	FALSE	FALSE	.	-0.019325	0.741877	0.289575	FALSE	.	-0.967365	0.0155963	0.384289	FALSE	.	-0.871757	0.0500198	0.377522	.	.
1160	PAPOLG	Q9BWT3;Q9BWT3-2	Isoform 2 of Poly(A) polymerase gamma;Poly(A) polymerase gamma	FALSE	FALSE	FALSE	.	-0.0026	0.922957	0.330771	FALSE	.	-0.01722	0.900271	0.42645	FALSE	.	-0.027805	0.911386	0.520048	.	.
1161	FASTK	Q14296;Q14296-2;Q14296-3;Q14296-4	Fas-activated serine/threonine kinase;Isoform 2 of Fas-activated serine/threonine kinase;Isoform 3 of Fas-activated serine/threonine kinase;Isoform 4 of Fas-activated serine/threonine kinase	FALSE	FALSE	FALSE	.	-0.023	0.763541	0.276799	FALSE	.	0.03059	0.784251	1.3439	FALSE	.	0.12826	0.762239	1.66552	.	.
1164	EXOC4	Q96A65;Q96A65-2	Exocyst complex component 4;Isoform 2 of Exocyst complex component 4	FALSE	FALSE	FALSE	.	-0.04438	0.390713	0.0693424	FALSE	.	0.043255	0.554181	0.0757269	FALSE	.	-0.184455	0.0832275	0.109609	.	.
1165	NPR3	P17342;P17342-2;P17342-3	Atrial natriuretic peptide receptor 3;Isoform 2 of Atrial natriuretic peptide receptor 3;Isoform 3 of Atrial natriuretic peptide receptor 3	FALSE	FALSE	FALSE	.	-0.172115	0.397574	0.344226	FALSE	.	-1.26401	0.0102338	0.428255	FALSE	.	-1.01469	0.0232289	0.395514	.	.
1166	ATP5MG	O75964	ATP synthase subunit g, mitochondrial	FALSE	FALSE	FALSE	.	-0.329927	0.0136963	0.124764	FALSE	.	0.169269	0.271197	0.14051	FALSE	.	0.391562	0.00731654	0.158234	.	.
1167	ANO10	Q9NW15;Q9NW15-2;Q9NW15-3;Q9NW15-4;Q9NW15-5	Anoctamin-10;Isoform 2 of Anoctamin-10;Isoform 3 of Anoctamin-10;Isoform 4 of Anoctamin-10;Isoform 5 of Anoctamin-10	FALSE	FALSE	FALSE	.	-0.00416	0.828478	0.0587013	FALSE	.	-0.196186	0.0388939	0.0932314	FALSE	.	-0.246005	0.0182841	0.108281	.	.
1168	NFKB1	P19838;P19838-2;P19838-3	Isoform 2 of Nuclear factor NF-kappa-B p105 subunit;Isoform 3 of Nuclear factor NF-kappa-B p105 subunit;Nuclear factor NF-kappa-B p105 subunit	FALSE	FALSE	FALSE	.	-0.0121289	0.683319	0.0638366	FALSE	.	-0.051992	0.474537	0.0901088	FALSE	.	0.0217122	0.831175	0.126398	.	.
1169	ENPP2	Q13822;Q13822-2;Q13822-3	Ectonucleotide pyrophosphatase/phosphodiesterase family member 2;Isoform 2 of Ectonucleotide pyrophosphatase/phosphodiesterase family member 2;Isoform 3 of Ectonucleotide pyrophosphatase/phosphodiesterase family member 2	FALSE	FALSE	FALSE	.	0.0032415	0.907307	0.188651	FALSE	.	-0.133755	0.456354	0.230534	FALSE	.	-0.288715	0.307569	0.380644	.	-
1170	POLR3B	Q9NW08;Q9NW08-2	DNA-directed RNA polymerase III subunit RPC2;Isoform 2 of DNA-directed RNA polymerase III subunit RPC2	FALSE	FALSE	FALSE	.	0.0009	0.993586	0.255981	FALSE	.	0.027795	0.8711	0.417042	FALSE	.	0.051605	0.863941	0.508049	.	.
1171	CRKL	P46109	Crk-like protein	FALSE	FALSE	TRUE	-	-0.632634	2.85556e-15	0.11585	TRUE	-	-0.502367	1.76658e-13	0.100269	FALSE	.	-0.358903	0.0429034	0.148554	.	.
1172	ABCB7	O75027;O75027-2;O75027-3	Iron-sulfur clusters transporter ABCB7, mitochondrial;Isoform 2 of Iron-sulfur clusters transporter ABCB7, mitochondrial;Isoform 3 of Iron-sulfur clusters transporter ABCB7, mitochondrial	FALSE	FALSE	FALSE	.	-0.04293	0.700935	0.686403	FALSE	.	-0.11246	0.704595	0.837307	FALSE	.	-0.09494	0.867204	1.77657	.	.
1173	ZNF7	P17097;P17097-2	Isoform 2 of Zinc finger protein 7;Zinc finger protein 7	FALSE	FALSE	FALSE	.	-0.000315	0.985033	0.282799	FALSE	.	-0.00235	0.985685	0.385819	FALSE	.	-0.00171	0.994433	0.485899	.	.
1174	NA	CON__ENSEMBL:ENSBTAP00000023402	NA	TRUE	FALSE	FALSE	.	-0.04948	0.614255	0.375002	FALSE	.	-0.20797	0.428678	0.395289	FALSE	.	-0.010225	0.994949	1.00477	.	.
1175	IPO4	Q8TEX9;Q8TEX9-2	Importin-4;Isoform 2 of Importin-4	FALSE	FALSE	FALSE	.	-0.32746	2.85725e-09	0.0766364	FALSE	.	-0.289499	0.00241129	0.0790406	FALSE	.	0.307684	0.00956584	0.105769	.	.
1176	POFUT2	Q9Y2G5;Q9Y2G5-1;Q9Y2G5-2	GDP-fucose protein O-fucosyltransferase 2;Isoform A of GDP-fucose protein O-fucosyltransferase 2;Isoform B of GDP-fucose protein O-fucosyltransferase 2	FALSE	FALSE	FALSE	.	-0.104025	0.172985	0.0777473	FALSE	.	-0.141248	0.0529323	0.0752943	FALSE	.	0.125038	0.344424	0.120914	.	.
1178	LGMN	Q99538;Q99538-2;Q99538-3	Isoform 2 of Legumain;Isoform 3 of Legumain;Legumain	FALSE	FALSE	FALSE	.	-0.0894555	0.270154	0.0849748	FALSE	.	-0.167459	0.0362369	0.098826	FALSE	.	-0.127127	0.162323	0.0896315	.	-
1179	DNAJB2	P25686;P25686-2	DnaJ homolog subfamily B member 2;Isoform 2 of DnaJ homolog subfamily B member 2	FALSE	FALSE	FALSE	.	-0.13632	0.341412	0.183485	FALSE	.	-0.239745	0.295769	0.422314	FALSE	.	-0.436645	0.120701	0.520158	.	.
1180	WARS1	P23381;P23381-2	Isoform 2 of Tryptophan--tRNA ligase, cytoplasmic;Tryptophan--tRNA ligase, cytoplasmic	FALSE	FALSE	FALSE	.	-0.11833	0.0508914	0.0585288	FALSE	.	-0.134	0.0182686	0.0570513	FALSE	.	0.098345	0.0974562	0.056906	.	.
1182	CMTM4	Q8IZR5;Q8IZR5-2;Q8IZR5-3	CKLF-like MARVEL transmembrane domain-containing protein 4;Isoform 2 of CKLF-like MARVEL transmembrane domain-containing protein 4;Isoform 3 of CKLF-like MARVEL transmembrane domain-containing protein 4	FALSE	FALSE	FALSE	.	-4.61352	0.0344405	1.45452	FALSE	.	-4.85486	0.0140722	1.25307	FALSE	.	-4.93169	0.0139772	1.26934	.	.
1183	A11L	URK20558.1	P4a precursor (Cop-A10L) major virion core protein p4a	FALSE	TRUE	FALSE	.	0.48355	0.248269	1.43438	TRUE	+	10.5232	2e-30	0.223164	TRUE	+	14.6427	2e-30	0.258333	.	.
1184	MTFR2	Q6P444	Mitochondrial fission regulator 2	FALSE	FALSE	FALSE	.	-0.44813	0.210991	0.346667	FALSE	.	-0.567705	0.0622095	0.30191	FALSE	.	-0.60852	0.0386835	0.28981	.	.
1185	TM9SF3	Q9HD45	Transmembrane 9 superfamily member 3	FALSE	FALSE	FALSE	.	-0.21173	0.00765277	0.0876303	FALSE	.	-0.06624	0.406189	0.0748424	FALSE	.	0.20083	0.0824902	0.11045	.	.
1186	ADSL	P30566;P30566-2	Adenylosuccinate lyase;Isoform 2 of Adenylosuccinate lyase	FALSE	FALSE	FALSE	.	-0.0011145	0.932274	0.0674993	FALSE	.	-0.364903	0.000792152	0.104666	FALSE	.	0.0747585	0.556277	0.133861	.	.
1188	WIPF2	Q8TF74;Q8TF74-2	Isoform 2 of WAS/WASL-interacting protein family member 2;WAS/WASL-interacting protein family member 2	FALSE	FALSE	FALSE	.	0.009785	0.826254	0.374485	FALSE	.	0.261715	0.509388	0.712223	FALSE	.	0.196485	0.670401	0.762647	.	.
1189	TRIM11	Q96F44;Q96F44-2;Q96F44-3	E3 ubiquitin-protein ligase TRIM11;Isoform 2 of E3 ubiquitin-protein ligase TRIM11;Isoform 3 of E3 ubiquitin-protein ligase TRIM11	FALSE	FALSE	FALSE	.	-0.01016	0.797759	0.201543	FALSE	.	-0.06417	0.680876	0.398852	FALSE	.	-0.473325	0.420604	1.55936	.	.
1191	TJAP1	Q5JTD0;Q5JTD0-2;Q5JTD0-3;Q5JTD0-4	Isoform 2 of Tight junction-associated protein 1;Isoform 3 of Tight junction-associated protein 1;Isoform 4 of Tight junction-associated protein 1;Tight junction-associated protein 1	FALSE	FALSE	FALSE	.	-0.00394	0.906921	0.350917	FALSE	.	0.279425	0.262794	0.271296	FALSE	.	-1.05106	0.0749087	0.461539	.	.
1193	VLDLR	P98155;P98155-2	Isoform Short of Very low-density lipoprotein receptor;Very low-density lipoprotein receptor	FALSE	FALSE	FALSE	.	-0.002585	0.931186	0.745623	FALSE	.	0.001625	0.991978	0.853504	FALSE	.	0.24418	0.733846	1.519	.	.
1194	NAGLU	P54802	Alpha-N-acetylglucosaminidase	FALSE	FALSE	FALSE	.	-0.010775	0.736111	0.075932	FALSE	.	-0.20038	0.0978885	0.142732	FALSE	.	-0.02819	0.834571	0.134764	.	.
1195	PRKAR2B	P31323	cAMP-dependent protein kinase type II-beta regulatory subunit	FALSE	FALSE	FALSE	.	0.025646	0.709513	0.22407	TRUE	-	-0.741085	0.00576491	0.257424	FALSE	.	-0.388545	0.246722	0.307846	.	.
1196	GYG1	P46976;P46976-2;P46976-3	Glycogenin-1;Isoform GN-1 of Glycogenin-1;Isoform GN-1S of Glycogenin-1	FALSE	FALSE	FALSE	.	-0.122905	0.199464	0.0978432	FALSE	.	-0.14852	0.153309	0.104442	TRUE	+	0.786515	1.55234e-15	0.137813	.	.
1197	DCAF1	Q9Y4B6;Q9Y4B6-2;Q9Y4B6-3	DDB1- and CUL4-associated factor 1;Isoform 2 of DDB1- and CUL4-associated factor 1;Isoform 3 of DDB1- and CUL4-associated factor 1	FALSE	FALSE	FALSE	.	-4.5e-05	0.995637	0.274874	FALSE	.	-0.02603	0.868568	0.478781	FALSE	.	-0.029215	0.916184	0.585392	.	.
1199	HAUS8	Q9BT25;Q9BT25-2;Q9BT25-3	HAUS augmin-like complex subunit 8;Isoform 2 of HAUS augmin-like complex subunit 8;Isoform 3 of HAUS augmin-like complex subunit 8	FALSE	FALSE	FALSE	.	0.01491	0.841528	5.81183	FALSE	.	0.010155	0.945466	0.583489	FALSE	.	0.030165	0.921873	0.648685	.	.
1200	KRT19	P08727;CON__P08727	Keratin, type I cytoskeletal 19	TRUE	FALSE	FALSE	.	-0.28868	0.364691	0.389278	FALSE	.	-1.3714	0.00103416	0.703675	FALSE	.	-1.55604	0.000803349	1.34957	.	.
1204	MAP3K3	Q99759;Q99759-2	Isoform 2 of Mitogen-activated protein kinase kinase kinase 3;Mitogen-activated protein kinase kinase kinase 3	FALSE	FALSE	FALSE	.	0.00147	0.954589	0.314657	FALSE	.	0.00655	0.960691	0.399193	FALSE	.	0.014125	0.954606	0.497093	.	.
1205	ZNF106	Q9H2Y7;Q9H2Y7-2	Isoform 2 of Zinc finger protein 106;Zinc finger protein 106	FALSE	FALSE	FALSE	.	-0.000355	0.98706	0.277178	FALSE	.	-0.001055	0.993117	0.385959	FALSE	.	0.002405	0.992245	0.497846	.	.
1206	POC1A;POC1B	Q8NBT0;Q8TC44;Q8NBT0-2;Q8TC44-2;Q8NBT0-3	Isoform 2 of POC1 centriolar protein homolog A;Isoform 2 of POC1 centriolar protein homolog B;Isoform 3 of POC1 centriolar protein homolog A;POC1 centriolar protein homolog A;POC1 centriolar protein homolog B	FALSE	FALSE	FALSE	.	0.0001	0.996828	0.276424	FALSE	.	0.001275	0.996852	0.382092	FALSE	.	0.00258	0.994564	0.486454	.	.
1207	RPL15	P61313;P61313-2	60S ribosomal protein L15;Isoform 2 of 60S ribosomal protein L15	FALSE	FALSE	FALSE	.	-0.00017	0.986493	0.0472327	FALSE	.	-0.212675	0.028778	0.102919	FALSE	.	0.064705	0.437322	0.0812654	.	.
1208	A13L	URK20560.1	Virion core and cleavage processing protein (Cop-A12L)	FALSE	TRUE	FALSE	.	0.00213	0.918999	0.163377	TRUE	+	10.5976	2e-30	0.217855	TRUE	+	12.845	2e-30	0.24911	.	.
1209	NADSYN1	Q6IA69;Q6IA69-2	Glutamine-dependent NAD(+) synthetase;Isoform 2 of Glutamine-dependent NAD(+) synthetase	FALSE	FALSE	FALSE	.	0.00273	0.928899	0.360425	FALSE	.	0.050985	0.790751	0.755849	FALSE	.	0.064115	0.838183	0.778085	.	.
1210	A34L	URK20583.1	ATPase/DNA packaging protein (Cop-A32L) DNA packaging into virion NTP-binding motif A	FALSE	TRUE	FALSE	.	0.01645	0.781966	0.647682	FALSE	.	5.12746	0.174275	2.34016	TRUE	+	6.75418	1.73405e-13	0.939654	.	.
1211	PSMC2	P35998;P35998-2	26S proteasome regulatory subunit 7;Isoform 2 of 26S proteasome regulatory subunit 7	FALSE	FALSE	FALSE	.	-0.226137	1.15702e-05	0.0557216	FALSE	.	-0.3891	3.14984e-19	0.0605286	FALSE	.	0.492378	2.50786e-15	0.0869635	.	.
1212	ACTR8	Q9H981;Q9H981-2;Q9H981-3	Actin-related protein 8;Isoform 2 of Actin-related protein 8;Isoform 3 of Actin-related protein 8	FALSE	FALSE	FALSE	.	-0.0323425	0.640825	0.217613	FALSE	.	-0.02045	0.866829	0.211524	FALSE	.	0.110545	0.712866	0.479954	.	.
1213	TAOK1	Q7L7X3;Q7L7X3-2;Q7L7X3-3	Isoform 2 of Serine/threonine-protein kinase TAO1;Isoform 3 of Serine/threonine-protein kinase TAO1;Serine/threonine-protein kinase TAO1	FALSE	FALSE	FALSE	.	-0.019155	0.638783	0.0879048	FALSE	.	0.094835	0.361456	0.115035	FALSE	.	0.059885	0.564613	0.10906	.	.
1214	PRDX3	P30048;P30048-2	Isoform 2 of Thioredoxin-dependent peroxide reductase, mitochondrial;Thioredoxin-dependent peroxide reductase, mitochondrial	FALSE	FALSE	FALSE	.	-0.001425	0.910285	0.152783	FALSE	.	-0.05413	0.286903	0.148969	FALSE	.	-0.05368	0.353167	0.181083	.	.
1215	FHL3	Q13643	Four and a half LIM domains protein 3	FALSE	FALSE	FALSE	.	-0.23793	0.292511	0.282274	FALSE	.	-0.318328	0.285714	0.329047	FALSE	.	0.339493	0.00222604	1.14782	.	.
1217	SNRPG;SNRPGP15	P62308;A8MWD9	Putative small nuclear ribonucleoprotein G-like protein 15;Small nuclear ribonucleoprotein G	FALSE	FALSE	FALSE	.	-0.131531	0.224325	0.11993	FALSE	.	-0.100634	0.373141	0.119156	FALSE	.	-0.0609847	0.718038	0.207569	.	.
1218	NUCB1	Q02818	Nucleobindin-1	FALSE	FALSE	FALSE	.	-0.1541	0.00392431	0.0475437	FALSE	.	-0.166758	0.0013688	0.0512024	FALSE	.	-0.29722	4.72682e-06	0.0906849	.	-
1219	FMN1	Q68DA7;Q68DA7-3;Q68DA7-5	Formin-1;Isoform 3 of Formin-1;Isoform 5 of Formin-1	FALSE	FALSE	FALSE	.	-6e-05	0.999748	0.286256	FALSE	.	0.000685	0.997808	0.396972	FALSE	.	0.00431	0.986205	0.502697	.	.
1220	LRPAP1	P30533	Alpha-2-macroglobulin receptor-associated protein	FALSE	FALSE	FALSE	.	-0.07398	0.270813	0.0675369	FALSE	.	-0.16044	0.00846585	0.0644317	TRUE	+	0.562925	5.49883e-22	0.0701274	.	.
1222	MMGT1	Q8N4V1;Q8N4V1-2	ER membrane protein complex subunit 5;Isoform 2 of ER membrane protein complex subunit 5	FALSE	FALSE	FALSE	.	-0.0212065	0.663987	0.118973	FALSE	.	0.47157	0.00184433	0.128066	TRUE	+	0.550143	2.88528e-07	0.132662	.	.
1223	ATXN7L3	Q14CW9;Q14CW9-2	Ataxin-7-like protein 3;Isoform 2 of Ataxin-7-like protein 3	FALSE	FALSE	FALSE	.	-0.075015	0.585397	0.57123	FALSE	.	-0.1891	0.467885	0.543766	FALSE	.	-0.2314	0.471989	0.799274	+	.
1224	UBA7	P41226	Ubiquitin-like modifier-activating enzyme 7	FALSE	FALSE	FALSE	.	-0.0605525	0.49649	0.148531	FALSE	.	-0.35959	0.226886	0.363394	FALSE	.	-1.12281	0.0321051	0.524574	.	.
1226	RBMS2	Q15434	RNA-binding motif, single-stranded-interacting protein 2	FALSE	FALSE	FALSE	.	-0.001245	0.966939	0.313415	FALSE	.	-0.00347	0.982668	0.448364	FALSE	.	-0.01567	0.955955	0.524252	.	.
1227	GMDS	O60547;O60547-2	GDP-mannose 4,6 dehydratase;Isoform 2 of GDP-mannose 4,6 dehydratase	FALSE	FALSE	FALSE	.	0.0310335	0.64026	0.175316	FALSE	.	0.395236	0.153581	0.288271	FALSE	.	0.443805	0.200817	0.471657	.	.
1228	RABGEF1	Q9UJ41;Q9UJ41-3;Q9UJ41-4	Isoform 2 of Rab5 GDP/GTP exchange factor;Isoform 3 of Rab5 GDP/GTP exchange factor;Rab5 GDP/GTP exchange factor	FALSE	FALSE	FALSE	.	-0.003315	0.887156	0.155715	FALSE	.	-0.0446	0.731223	0.214339	FALSE	.	0.0014	0.991768	0.332604	.	.
1229	TAF1;TAF1L	P21675;Q8IZX4;P21675-2;P21675-3;P21675-4;P21675-5;P21675-6;P21675-7;P21675-8;P21675-9;P21675-10;P21675-11;P21675-12	Isoform 2 of Transcription initiation factor TFIID subunit 1;Isoform 2a of Transcription initiation factor TFIID subunit 1;Isoform 2c of Transcription initiation factor TFIID subunit 1;Isoform 2d of Transcription initiation factor TFIID subunit 1;Isoform 2e of Transcription initiation factor TFIID subunit 1;Isoform 2g of Transcription initiation factor TFIID subunit 1;Isoform 2h of Transcription …	FALSE	FALSE	FALSE	.	0.14657	0.444197	0.32879	FALSE	.	0.280505	0.331316	0.338573	FALSE	.	0.296955	0.37307	0.365497	.	.
1230	PRDX6	P30041	Peroxiredoxin-6	FALSE	FALSE	FALSE	.	-0.096415	0.031796	0.045632	FALSE	.	-0.35143	2.63873e-22	0.043105	FALSE	.	0.036975	0.428401	0.0470246	.	.
1231	MFN2	O95140;O95140-2	Isoform 2 of Mitofusin-2;Mitofusin-2	FALSE	FALSE	FALSE	.	-0.226695	0.267041	0.233742	FALSE	.	-0.321565	0.225281	0.435007	FALSE	.	-0.82277	0.104746	1.84788	.	.
1232	GPS2	Q13227;Q13227-2	G protein pathway suppressor 2;Isoform 2 of G protein pathway suppressor 2	FALSE	FALSE	FALSE	.	-4.68009	0.0176188	1.24136	TRUE	-	-4.8185	0.00295028	1.01585	FALSE	.	-4.82391	0.00243644	0.988412	.	.
1233	THOC3	Q96J01;Q96J01-2	Isoform 2 of THO complex subunit 3;THO complex subunit 3	FALSE	FALSE	FALSE	.	-0.546175	0.022765	0.196834	TRUE	-	-0.574663	1.87343e-05	0.134592	TRUE	-	-0.7946	0.00129196	0.71673	.	.
1235	CHEK2	O96017;O96017-2;O96017-4;O96017-5;O96017-6;O96017-7;O96017-8;O96017-9;O96017-11;O96017-12;O96017-13	Isoform 11 of Serine/threonine-protein kinase Chk2;Isoform 12 of Serine/threonine-protein kinase Chk2;Isoform 13 of Serine/threonine-protein kinase Chk2;Isoform 2 of Serine/threonine-protein kinase Chk2;Isoform 4 of Serine/threonine-protein kinase Chk2;Isoform 5 of Serine/threonine-protein kinase Chk2;Isoform 6 of Serine/threonine-protein kinase Chk2;Isoform 7 of Serine/threonine-protein kinase C…	FALSE	FALSE	FALSE	.	0.86488	0.227365	0.762761	FALSE	.	1.14908	0.0478023	0.631927	FALSE	.	1.13907	0.0203758	0.568895	.	.
1236	PCNX1	Q96RV3;Q96RV3-2;Q96RV3-3;Q96RV3-4	Isoform 2 of Pecanex-like protein 1;Isoform 3 of Pecanex-like protein 1;Isoform 4 of Pecanex-like protein 1;Pecanex-like protein 1	FALSE	FALSE	FALSE	.	-0.009331	0.817852	0.285122	FALSE	.	0.135406	0.57496	0.329701	FALSE	.	0.139946	0.655869	0.534672	.	.
1237	KDM6A	O15550	Lysine-specific demethylase 6A	FALSE	FALSE	FALSE	.	0.00515	0.859675	0.931075	FALSE	.	-0.05804	0.796712	1.35747	FALSE	.	-0.11224	0.769348	1.42736	.	.
1238	RAB3A	P20336	Ras-related protein Rab-3A	FALSE	FALSE	FALSE	.	8.5e-05	0.996058	0.168792	FALSE	.	0.102952	0.554955	0.244022	FALSE	.	0.156432	0.534464	0.309609	.	.
1239	CCSMST1	Q4G0I0	Protein CCSMST1	FALSE	FALSE	FALSE	.	-4e-05	0.985072	0.278411	FALSE	.	-0.00062	0.99622	0.386955	FALSE	.	0.00239	0.992958	0.492025	.	.
1240	RASA3	Q14644;Q14644-2	Isoform 2 of Ras GTPase-activating protein 3;Ras GTPase-activating protein 3	FALSE	FALSE	FALSE	.	0.0030405	0.874519	0.0731839	TRUE	-	-0.510567	1.8237e-12	0.0938493	FALSE	.	-0.353053	0.00732726	0.130237	.	.
1241	LAMA2	P24043	Laminin subunit alpha-2	FALSE	FALSE	FALSE	.	2.04085	0.218698	1.70028	FALSE	.	2.3961	0.0422958	1.48528	FALSE	.	2.73776	0.0383691	1.78715	.	-
1243	PIGO	Q8TEQ8;Q8TEQ8-2	GPI ethanolamine phosphate transferase 3;Isoform 2 of GPI ethanolamine phosphate transferase 3	FALSE	FALSE	FALSE	.	-0.00837	0.890565	0.929825	FALSE	.	0.025415	0.914854	1.1209	FALSE	.	-0.025415	0.948944	1.23487	.	.
1244	ATG4B	Q9Y4P1;Q9Y4P1-2;Q9Y4P1-3;Q9Y4P1-4;Q9Y4P1-6	Cysteine protease ATG4B;Isoform 2 of Cysteine protease ATG4B;Isoform 3 of Cysteine protease ATG4B;Isoform 4 of Cysteine protease ATG4B;Isoform 6 of Cysteine protease ATG4B	FALSE	FALSE	FALSE	.	0.016626	0.770415	0.260866	TRUE	-	-1.40204	0.000375292	0.630322	FALSE	.	-1.67214	0.0226056	2.21306	.	.
1245	FUT11	Q495W5;Q495W5-2	Alpha-(1,3)-fucosyltransferase 11;Isoform 2 of Alpha-(1,3)-fucosyltransferase 11	FALSE	FALSE	FALSE	.	-0.013255	0.80317	0.401264	FALSE	.	-0.13442	0.630194	0.610224	FALSE	.	-0.17739	0.655311	0.695543	.	-
1247	SSU72	Q9NP77;Q9NP77-2	Isoform 2 of RNA polymerase II subunit A C-terminal domain phosphatase SSU72;RNA polymerase II subunit A C-terminal domain phosphatase SSU72	FALSE	FALSE	FALSE	.	-0.00831	0.802873	0.146345	TRUE	-	-0.936145	0.000925851	0.259784	TRUE	-	-4.84466	0.000811628	1.58862	.	.
1249	CARNS1;HUWE1	Q7Z6Z7;A5YM72-2;Q7Z6Z7-2;Q7Z6Z7-3	E3 ubiquitin-protein ligase HUWE1;Isoform 2 of Carnosine synthase 1;Isoform 2 of E3 ubiquitin-protein ligase HUWE1;Isoform 3 of E3 ubiquitin-protein ligase HUWE1	FALSE	FALSE	FALSE	.	-0.077695	0.141197	0.0554609	FALSE	.	-0.41858	5.66065e-21	0.0509868	FALSE	.	-0.454984	1.28622e-23	0.0521551	.	.
1251	TAF15	Q92804;Q92804-2	Isoform Short of TATA-binding protein-associated factor 2N;TATA-binding protein-associated factor 2N	FALSE	FALSE	FALSE	.	-0.0563	0.426861	0.0951974	FALSE	.	-0.4249	1.44784e-06	0.112388	FALSE	.	-0.447809	0.000389448	0.115908	.	.
1252	KANSL3	Q9P2N6;Q9P2N6-2;Q9P2N6-3;Q9P2N6-4;Q9P2N6-5;Q9P2N6-6;Q9P2N6-7;Q9P2N6-8	Isoform 2 of KAT8 regulatory NSL complex subunit 3;Isoform 3 of KAT8 regulatory NSL complex subunit 3;Isoform 4 of KAT8 regulatory NSL complex subunit 3;Isoform 5 of KAT8 regulatory NSL complex subunit 3;Isoform 6 of KAT8 regulatory NSL complex subunit 3;Isoform 7 of KAT8 regulatory NSL complex subunit 3;Isoform 8 of KAT8 regulatory NSL complex subunit 3;KAT8 regulatory NSL complex subunit 3	FALSE	FALSE	FALSE	.	5e-05	0.999346	0.346459	FALSE	.	0.00368	0.935483	0.428615	FALSE	.	0.00667	0.983319	0.520587	.	.
1254	HSD3B7	Q9H2F3;Q9H2F3-2	3 beta-hydroxysteroid dehydrogenase type 7;Isoform 2 of 3 beta-hydroxysteroid dehydrogenase type 7	FALSE	FALSE	FALSE	.	-0.002235	0.920415	0.656611	FALSE	.	-1.89254	0.00628839	0.610376	FALSE	.	-2.16845	0.00428425	1.17861	.	.
1255	EHBP1	Q8NDI1;Q8NDI1-2;Q8NDI1-3	EH domain-binding protein 1;Isoform 2 of EH domain-binding protein 1;Isoform 3 of EH domain-binding protein 1	FALSE	FALSE	FALSE	.	-0.002975	0.874293	0.0741523	FALSE	.	-0.130835	0.256507	0.125763	FALSE	.	-0.208165	0.105734	0.142194	.	.
1256	VPS13C	Q709C8;Q709C8-2;Q709C8-3;Q709C8-4	Isoform 2 of Vacuolar protein sorting-associated protein 13C;Isoform 3 of Vacuolar protein sorting-associated protein 13C;Isoform 4 of Vacuolar protein sorting-associated protein 13C;Vacuolar protein sorting-associated protein 13C	FALSE	FALSE	FALSE	.	-0.478058	0.0440218	0.225585	FALSE	.	-0.672855	0.0176401	0.417168	FALSE	.	0.390745	0.151846	0.283256	.	.
1259	SHROOM2	Q13796	Protein Shroom2	FALSE	FALSE	FALSE	.	-0.00021	0.980244	0.280248	FALSE	.	0.000765	0.997835	0.419985	FALSE	.	-0.001435	0.997045	0.522601	.	.
1260	EMC4	Q5J8M3;Q5J8M3-2;Q5J8M3-3	ER membrane protein complex subunit 4;Isoform 2 of ER membrane protein complex subunit 4;Isoform 3 of ER membrane protein complex subunit 4	FALSE	FALSE	FALSE	.	0.000835	0.967968	0.273781	FALSE	.	0.005305	0.964979	0.36924	FALSE	.	0.011465	0.96386	0.473952	.	.
1261	C7orf50	Q9BRJ6	Uncharacterized protein C7orf50	FALSE	FALSE	FALSE	.	-0.06632	0.527345	0.23067	FALSE	.	0.17399	0.536325	0.331905	FALSE	.	0.189765	0.471126	0.274785	.	.
1262	DDX4	Q9NQI0;Q9NQI0-2;Q9NQI0-3;Q9NQI0-4	Isoform 2 of Probable ATP-dependent RNA helicase DDX4;Isoform 3 of Probable ATP-dependent RNA helicase DDX4;Isoform 4 of Probable ATP-dependent RNA helicase DDX4;Probable ATP-dependent RNA helicase DDX4	FALSE	FALSE	FALSE	.	0.0168	0.721764	0.135515	FALSE	.	0.081565	0.577234	0.203799	FALSE	.	0.043875	0.821859	0.250288	.	.
1263	ENSA	O43768;O43768-2;O43768-3;O43768-4;O43768-5;O43768-6;O43768-7;O43768-8;O43768-9	Alpha-endosulfine;Isoform 2 of Alpha-endosulfine;Isoform 3 of Alpha-endosulfine;Isoform 4 of Alpha-endosulfine;Isoform 5 of Alpha-endosulfine;Isoform 6 of Alpha-endosulfine;Isoform 7 of Alpha-endosulfine;Isoform 8 of Alpha-endosulfine;Isoform 9 of Alpha-endosulfine	FALSE	FALSE	FALSE	.	-0.07541	0.455029	0.157709	FALSE	.	-0.407125	0.0470216	0.231146	FALSE	.	0.05902	0.807202	0.222895	.	.
1265	PLPP1	O14494	Phospholipid phosphatase 1	FALSE	FALSE	FALSE	.	-0.021155	0.685591	0.173047	FALSE	.	0.341463	0.274111	0.299848	FALSE	.	0.470239	0.126214	0.309126	.	.
1266	VTI1A	Q96AJ9;Q96AJ9-1	Isoform 1 of Vesicle transport through interaction with t-SNAREs homolog 1A;Vesicle transport through interaction with t-SNAREs homolog 1A	FALSE	FALSE	FALSE	.	-0.007235	0.83619	0.178684	FALSE	.	-0.16637	0.416292	0.277606	FALSE	.	-0.126315	0.601217	0.307531	.	.
1268	KDM8	Q8N371;Q8N371-2;Q8N371-3	Bifunctional peptidase and arginyl-hydroxylase JMJD5;Isoform 2 of Bifunctional peptidase and arginyl-hydroxylase JMJD5;Isoform 3 of Bifunctional peptidase and arginyl-hydroxylase JMJD5	FALSE	FALSE	FALSE	.	0.00898	0.8478	0.315976	FALSE	.	0.0478	0.795063	0.453411	FALSE	.	0.13899	0.520233	0.822762	.	.
1269	MROH1	Q8NDA8;Q8NDA8-2;Q8NDA8-3;Q8NDA8-4;Q8NDA8-5;Q8NDA8-6;Q8NDA8-7	Isoform 2 of Maestro heat-like repeat-containing protein family member 1;Isoform 3 of Maestro heat-like repeat-containing protein family member 1;Isoform 4 of Maestro heat-like repeat-containing protein family member 1;Isoform 5 of Maestro heat-like repeat-containing protein family member 1;Isoform 6 of Maestro heat-like repeat-containing protein family member 1;Isoform 7 of Maestro heat-like rep…	FALSE	FALSE	FALSE	.	-0.1058	0.415737	0.195267	TRUE	-	-0.600285	7.40958e-11	0.146914	FALSE	.	-0.392255	0.0574969	0.187679	.	.
1271	ERP44	Q9BS26	Endoplasmic reticulum resident protein 44	FALSE	FALSE	FALSE	.	-0.112555	0.0469228	0.0543718	FALSE	.	-0.04109	0.528296	0.0599774	FALSE	.	0.394755	0.285714	0.206242	.	.
1272	HFE	Q30201;Q30201-2;Q30201-5;Q30201-6;Q30201-7;Q30201-8	Hereditary hemochromatosis protein;Isoform 2 of Hereditary hemochromatosis protein;Isoform 5 of Hereditary hemochromatosis protein;Isoform 6 of Hereditary hemochromatosis protein;Isoform 7 of Hereditary hemochromatosis protein;Isoform 8 of Hereditary hemochromatosis protein	FALSE	FALSE	FALSE	.	-0.065325	0.623566	0.478909	FALSE	.	-0.40383	0.413302	0.583049	FALSE	.	-1.01109	0.0364942	0.497201	.	.
1273	HELZ	P42694	Probable helicase with zinc finger domain	FALSE	FALSE	FALSE	.	0.0005	0.971431	0.288746	FALSE	.	0.00256	0.983913	0.391147	FALSE	.	0.009275	0.969813	0.497499	.	.
1274	SRSF11	Q05519;Q05519-2	Isoform 2 of Serine/arginine-rich splicing factor 11;Serine/arginine-rich splicing factor 11	FALSE	FALSE	FALSE	.	-0.295163	0.0232401	0.104608	FALSE	.	-0.318248	0.000946619	0.0904669	FALSE	.	-0.0586595	0.666281	0.132701	.	.
1275	IFIH1	Q9BYX4;Q9BYX4-2	Interferon-induced helicase C domain-containing protein 1;Isoform 2 of Interferon-induced helicase C domain-containing protein 1	FALSE	FALSE	FALSE	.	-0.003175	0.911561	0.332593	FALSE	.	-0.027055	0.864692	0.467858	FALSE	.	-0.056015	0.847221	0.6347	.	.
1276	UCHL5	Q9Y5K5;Q9Y5K5-2;Q9Y5K5-3;Q9Y5K5-4	Isoform 2 of Ubiquitin carboxyl-terminal hydrolase isozyme L5;Isoform 3 of Ubiquitin carboxyl-terminal hydrolase isozyme L5;Isoform 4 of Ubiquitin carboxyl-terminal hydrolase isozyme L5;Ubiquitin carboxyl-terminal hydrolase isozyme L5	FALSE	FALSE	FALSE	.	-0.0034765	0.843631	0.0548212	FALSE	.	0.0213075	0.722018	0.0836046	FALSE	.	-0.149459	0.212584	0.130028	.	.
1277	POLRMT	O00411	DNA-directed RNA polymerase, mitochondrial	FALSE	FALSE	FALSE	.	-0.00018	0.997756	0.268492	FALSE	.	-0.002415	0.983812	0.382593	FALSE	.	0.001	0.997632	0.484444	.	.
1278	CEP85	Q6P2H3;Q6P2H3-2;Q6P2H3-3;Q6P2H3-4	Centrosomal protein of 85 kDa;Isoform 2 of Centrosomal protein of 85 kDa;Isoform 3 of Centrosomal protein of 85 kDa;Isoform 4 of Centrosomal protein of 85 kDa	FALSE	FALSE	FALSE	.	-0.004655	0.894858	0.306424	FALSE	.	-0.097355	0.621046	0.501143	FALSE	.	-0.153825	0.573344	0.553639	.	.
1279	TACC3	Q9Y6A5	Transforming acidic coiled-coil-containing protein 3	FALSE	FALSE	FALSE	.	-0.00166	0.928711	0.120756	FALSE	.	-0.12048	0.45404	0.257946	TRUE	-	-1.06746	0.00106717	0.290596	.	.
1282	EIF3A	Q14152;Q14152-2	Eukaryotic translation initiation factor 3 subunit A;Isoform 2 of Eukaryotic translation initiation factor 3 subunit A	FALSE	FALSE	FALSE	.	-0.221885	7.33814e-18	0.0343531	FALSE	.	-0.23166	8.94405e-18	0.0345674	FALSE	.	0.22561	9.86444e-15	0.0418189	.	.
1284	TRIM25	Q14258	E3 ubiquitin/ISG15 ligase TRIM25	FALSE	FALSE	TRUE	-	-0.838639	2e-30	0.0686728	TRUE	-	-1.57954	2e-30	0.0859801	TRUE	-	-2.91133	4.95463e-19	0.586029	.	.
1286	NUP58	Q9BVL2;Q9BVL2-2;Q9BVL2-3	Isoform 2 of Nucleoporin p58/p45;Isoform 3 of Nucleoporin p58/p45;Nucleoporin p58/p45	FALSE	FALSE	FALSE	.	-0.01871	0.683698	0.113136	FALSE	.	-0.085335	0.436939	0.133356	FALSE	.	-0.07086	0.657945	0.2355	.	-
1287	LTF	P02788;P02788-2	Isoform DeltaLf of Lactotransferrin;Lactotransferrin	FALSE	FALSE	FALSE	.	0.00059	0.97412	0.181538	FALSE	.	-0.02425	0.854763	0.257161	FALSE	.	0.099205	0.739668	0.541713	.	+
1288	ATP6V1B1;ATP6V1B2	P15313;P21281	V-type proton ATPase subunit B, brain isoform;V-type proton ATPase subunit B, kidney isoform	FALSE	FALSE	FALSE	.	-0.081797	0.186694	0.0618774	FALSE	.	-0.171291	0.00383307	0.0698628	FALSE	.	-0.0557215	0.528519	0.0814977	.	.
1290	ELF1	P32519;P32519-2	ETS-related transcription factor Elf-1;Isoform 2 of ETS-related transcription factor Elf-1	FALSE	FALSE	FALSE	.	0.000525	0.960673	0.28256	FALSE	.	0.006555	0.954798	0.403539	FALSE	.	0.01364	0.954226	0.496367	.	.
1291	TACC1	O75410;O75410-2;O75410-3;O75410-4;O75410-5;O75410-6;O75410-7;O75410-8;O75410-9;O75410-10	Isoform 10 of Transforming acidic coiled-coil-containing protein 1;Isoform 2 of Transforming acidic coiled-coil-containing protein 1;Isoform 3 of Transforming acidic coiled-coil-containing protein 1;Isoform 4 of Transforming acidic coiled-coil-containing protein 1;Isoform 5 of Transforming acidic coiled-coil-containing protein 1;Isoform 6 of Transforming acidic coiled-coil-containing protein 1;Is…	FALSE	FALSE	FALSE	.	-0.19217	0.346369	0.237747	TRUE	-	-0.61159	0.00357315	0.224104	FALSE	.	-0.218171	0.459874	0.278148	.	.
1292	GNL1	P36915;P36915-2	Guanine nucleotide-binding protein-like 1;Isoform 2 of Guanine nucleotide-binding protein-like 1	FALSE	FALSE	FALSE	.	-0.327305	0.0128413	0.132121	FALSE	.	-0.098241	0.510182	0.13878	FALSE	.	0.305973	0.0171179	0.121098	.	.
1293	SNX12	Q9UMY4;Q9UMY4-1;Q9UMY4-3	Isoform 1 of Sorting nexin-12;Isoform 3 of Sorting nexin-12;Sorting nexin-12	FALSE	FALSE	FALSE	.	-0.2614	0.0119385	0.0969662	FALSE	.	-0.299725	0.00067475	0.0934402	FALSE	.	-0.15185	0.261731	0.119093	.	.
1294	FAM126A	Q9BYI3-3	Isoform 3 of Hyccin	FALSE	FALSE	FALSE	.	-0.00223	0.929618	0.170954	FALSE	.	-0.131045	0.513647	0.312434	FALSE	.	-0.14935	0.682583	0.837437	.	.
1295	RAB34	P0DI83	Ras-related protein Rab-34, isoform NARR	FALSE	FALSE	FALSE	.	0.10338	0.581827	2.53113	FALSE	.	0.123105	0.697768	2.57717	FALSE	.	0.123915	0.765472	2.61691	.	-
1296	ADK	P55263;P55263-2;P55263-3;P55263-4	Adenosine kinase;Isoform 2 of Adenosine kinase;Isoform 3 of Adenosine kinase;Isoform 4 of Adenosine kinase	FALSE	FALSE	FALSE	.	-0.29926	0.00028466	0.0729224	FALSE	.	-0.359497	4.39527e-08	0.0694798	FALSE	.	0.363999	1.42658e-05	0.0746212	.	.
1297	CCDC86	Q9H6F5;Q9H6F5-2	Coiled-coil domain-containing protein 86;Isoform 2 of Coiled-coil domain-containing protein 86	FALSE	FALSE	FALSE	.	-0.0192605	0.700398	0.142374	FALSE	.	-0.346051	0.126324	0.259677	FALSE	.	0.063093	0.799341	0.250942	.	.
1299	RAB13	P51153	Ras-related protein Rab-13	FALSE	FALSE	FALSE	.	-0.0242	0.692972	0.254332	FALSE	.	-0.08342	0.595273	0.246621	FALSE	.	-0.12	0.621928	0.388713	.	.
1300	MYO1G	B0I1T2;B0I1T2-2;B0I1T2-3;B0I1T2-4	Isoform 2 of Unconventional myosin-Ig;Isoform 3 of Unconventional myosin-Ig;Isoform 4 of Unconventional myosin-Ig;Unconventional myosin-Ig	FALSE	FALSE	FALSE	.	-0.006385	0.856113	0.510058	FALSE	.	-0.101355	0.697717	2.33301	FALSE	.	-0.180425	0.673155	2.44107	.	.
1304	NA	CON__Q3SZH5	NA	TRUE	FALSE	FALSE	.	-0.00787	0.67798	0.0364079	FALSE	.	-0.01764	0.646067	0.0473828	FALSE	.	0.441455	2.76925e-14	0.0754467	.	.
1305	HINT1	P49773	Histidine triad nucleotide-binding protein 1	FALSE	FALSE	FALSE	.	-0.29861	4.83935e-14	0.063543	FALSE	.	-0.223965	0.00112205	0.0655649	FALSE	.	0.05884	0.63767	0.12563	.	.
1306	BRCC3	P46736;P46736-2;P46736-3;P46736-4;P46736-5	Isoform 1 of Lys-63-specific deubiquitinase BRCC36;Isoform 3 of Lys-63-specific deubiquitinase BRCC36;Isoform 4 of Lys-63-specific deubiquitinase BRCC36;Isoform 5 of Lys-63-specific deubiquitinase BRCC36;Lys-63-specific deubiquitinase BRCC36	FALSE	FALSE	FALSE	.	-0.00241	0.892326	0.0725398	FALSE	.	-0.01062	0.888103	0.127321	FALSE	.	-0.007995	0.947531	0.152879	.	.
1307	GBE1	Q04446	1,4-alpha-glucan-branching enzyme	FALSE	FALSE	FALSE	.	-0.014825	0.574412	0.0426375	FALSE	.	-0.384215	2.95433e-17	0.0606822	FALSE	.	-0.05945	0.364244	0.065382	.	.
1308	G10R	URK20516.1	Entry/fusion complex component, myristylprotein(Cop-G9R)	FALSE	TRUE	FALSE	.	-0.0347974	0.633286	0.240208	FALSE	.	-0.0292895	0.80542	0.1982	TRUE	+	12.2245	2e-30	1.10949	.	.
1309	RTTN	Q86VV8;Q86VV8-2;Q86VV8-3	Isoform 2 of Rotatin;Isoform 3 of Rotatin;Rotatin	FALSE	FALSE	FALSE	.	-0.01742	0.648636	0.0814694	FALSE	.	-0.019175	0.787125	0.10031	FALSE	.	0.172085	0.244045	0.154389	.	.
1310	MEF2D	Q14814;Q14814-2;Q14814-3;Q14814-4;Q14814-5;Q14814-6	Isoform MEF2D00 of Myocyte-specific enhancer factor 2D;Isoform MEF2D0B of Myocyte-specific enhancer factor 2D;Isoform MEF2DA'0 of Myocyte-specific enhancer factor 2D;Isoform MEF2DA'B of Myocyte-specific enhancer factor 2D;Isoform MEF2DA0 of Myocyte-specific enhancer factor 2D;Myocyte-specific enhancer factor 2D	FALSE	FALSE	FALSE	.	-0.00528	0.855881	0.157923	FALSE	.	-0.2813	0.508791	2.37142	FALSE	.	-4.68014	0.0471811	1.8668	.	.
1312	NUBPL	Q8TB37;Q8TB37-2	Iron-sulfur protein NUBPL;Isoform 2 of Iron-sulfur protein NUBPL	FALSE	FALSE	FALSE	.	0.000685	0.966867	0.114838	FALSE	.	0.06789	0.658716	0.285344	FALSE	.	0.104305	0.65755	0.340834	.	.
1313	PRPF4	O43172;O43172-2	Isoform 2 of U4/U6 small nuclear ribonucleoprotein Prp4;U4/U6 small nuclear ribonucleoprotein Prp4	FALSE	FALSE	FALSE	.	-0.173758	0.150147	0.118643	FALSE	.	-0.263812	0.0188957	0.11075	FALSE	.	-0.413711	0.00262531	0.198624	.	.
1314	LCLAT1	Q6UWP7;Q6UWP7-2;Q6UWP7-3	Isoform 2 of Lysocardiolipin acyltransferase 1;Isoform 3 of Lysocardiolipin acyltransferase 1;Lysocardiolipin acyltransferase 1	FALSE	FALSE	FALSE	.	0.0052309	0.880068	0.297499	FALSE	.	-0.150047	0.635299	0.539345	FALSE	.	-0.132008	0.765147	0.6713	.	.
1315	H1L	URK20528.1	Tyr/Ser phosphatase, IFN-gamma inhibitor (Cop-H1L)	FALSE	TRUE	FALSE	.	0.002535	0.910911	0.182307	TRUE	+	8.78606	2e-30	0.239725	TRUE	+	12.6866	2e-30	0.262237	.	.
1316	CMPK1	P30085;P30085-2;P30085-3	Isoform 2 of UMP-CMP kinase;Isoform 3 of UMP-CMP kinase;UMP-CMP kinase	FALSE	FALSE	FALSE	.	-0.069266	0.148963	0.0516779	FALSE	.	-0.061481	0.167295	0.0438771	FALSE	.	-0.070832	0.164352	0.0524813	.	.
1318	DAAM2	Q86T65;Q86T65-4	Disheveled-associated activator of morphogenesis 2;Isoform 2 of Disheveled-associated activator of morphogenesis 2	FALSE	FALSE	FALSE	.	-0.005465	0.892087	0.342778	FALSE	.	-0.021295	0.889775	0.556528	FALSE	.	-0.251345	0.620084	1.2791	.	.
1319	NELFA	Q9H3P2;Q9H3P2-7	Isoform 2 of Negative elongation factor A;Negative elongation factor A	FALSE	FALSE	FALSE	.	-2.489	0.0284462	0.905206	FALSE	.	-2.48506	0.00156182	0.700846	TRUE	-	-2.66748	0.0017608	1.14047	.	.
1321	PAFAH1B3	Q15102	Platelet-activating factor acetylhydrolase IB subunit alpha1	FALSE	FALSE	FALSE	.	-0.0089745	0.726456	0.0583766	FALSE	.	-0.244508	0.0167722	0.107211	FALSE	.	0.0557755	0.743553	0.151634	.	.
1322	CBFA2T2	O43439;O43439-2;O43439-3;O43439-4;O43439-5	Isoform 2 of Protein CBFA2T2;Isoform 3 of Protein CBFA2T2;Isoform 4 of Protein CBFA2T2;Isoform 5 of Protein CBFA2T2;Protein CBFA2T2	FALSE	FALSE	FALSE	.	-0.00075	0.959009	0.276833	FALSE	.	-0.006115	0.964539	0.380933	FALSE	.	-0.007145	0.973717	0.488517	.	-
1323	XPR1	Q9UBH6;Q9UBH6-2	Isoform 2 of Xenotropic and polytropic retrovirus receptor 1;Xenotropic and polytropic retrovirus receptor 1	FALSE	FALSE	FALSE	.	5e-05	0.985306	0.274349	FALSE	.	0.002145	0.984486	0.385343	FALSE	.	0.00697	0.976726	0.491868	.	.
1324	LRP8	Q14114;Q14114-2;Q14114-3;Q14114-4	Isoform 2 of Low-density lipoprotein receptor-related protein 8;Isoform 3 of Low-density lipoprotein receptor-related protein 8;Isoform 4 of Low-density lipoprotein receptor-related protein 8;Low-density lipoprotein receptor-related protein 8	FALSE	FALSE	FALSE	.	-0.00386	0.906915	0.330576	FALSE	.	-0.037165	0.822919	0.593393	FALSE	.	-0.064695	0.818269	0.654063	.	.
1325	C1QTNF1	Q9BXJ1;Q9BXJ1-2	Complement C1q tumor necrosis factor-related protein 1;Isoform 2 of Complement C1q tumor necrosis factor-related protein 1	FALSE	FALSE	FALSE	.	0.000975	0.951537	0.277329	FALSE	.	0.01305	0.919818	0.400816	FALSE	.	0.026485	0.921494	0.501419	.	.
1326	GPALPP1	Q8IXQ4;Q8IXQ4-2;Q8IXQ4-3;Q8IXQ4-4	GPALPP motifs-containing protein 1;Isoform 2 of GPALPP motifs-containing protein 1;Isoform 3 of GPALPP motifs-containing protein 1;Isoform 4 of GPALPP motifs-containing protein 1	FALSE	FALSE	FALSE	.	-0.07476	0.512787	0.253276	FALSE	.	-0.156855	0.46928	0.57859	FALSE	.	-0.87044	0.299528	1.83066	.	.
1327	NDC1	Q9BTX1;Q9BTX1-2;Q9BTX1-3;Q9BTX1-4;Q9BTX1-5;Q9BTX1-6	Isoform 2 of Nucleoporin NDC1;Isoform 3 of Nucleoporin NDC1;Isoform 4 of Nucleoporin NDC1;Isoform 5 of Nucleoporin NDC1;Isoform 6 of Nucleoporin NDC1;Nucleoporin NDC1	FALSE	FALSE	FALSE	.	0.00094	0.964739	0.191624	FALSE	.	-2.3411	0.221336	1.62487	FALSE	.	-2.60152	0.164098	1.58824	.	.
1328	CAMK2D	Q13557;Q13557-3;Q13557-4;Q13557-5;Q13557-6;Q13557-8;Q13557-9;Q13557-10;Q13557-11;Q13557-12	Calcium/calmodulin-dependent protein kinase type II subunit delta;Isoform Delta 10 of Calcium/calmodulin-dependent protein kinase type II subunit delta;Isoform Delta 11 of Calcium/calmodulin-dependent protein kinase type II subunit delta;Isoform Delta 12 of Calcium/calmodulin-dependent protein kinase type II subunit delta;Isoform Delta 3 of Calcium/calmodulin-dependent protein kinase type II subu…	FALSE	FALSE	FALSE	.	-0.129635	0.0710469	0.0702629	TRUE	-	-0.556404	7.66959e-25	0.0632819	FALSE	.	0.27082	0.000615989	0.0691906	.	.
1329	NDST2	P52849;P52849-2	Bifunctional heparan sulfate N-deacetylase/N-sulfotransferase 2;Isoform 2 of Bifunctional heparan sulfate N-deacetylase/N-sulfotransferase 2	FALSE	FALSE	FALSE	.	2.5e-05	0.98978	0.335443	FALSE	.	0.010575	0.939928	0.507472	FALSE	.	0.012075	0.963703	0.625865	.	.
1330	TPI1	P60174;P60174-3;P60174-4	Isoform 2 of Triosephosphate isomerase;Isoform 3 of Triosephosphate isomerase;Triosephosphate isomerase	FALSE	FALSE	FALSE	.	-0.088235	0.0782683	0.0511352	FALSE	.	-0.3888	1.42654e-22	0.0505349	FALSE	.	0.00759	0.904114	0.0610626	.	.
1334	MICAL2	O94851;O94851-2;O94851-3;O94851-4;O94851-5;O94851-6	Isoform 2 of [F-actin]-monooxygenase MICAL2;Isoform 3 of [F-actin]-monooxygenase MICAL2;Isoform 4 of [F-actin]-monooxygenase MICAL2;Isoform 5 of [F-actin]-monooxygenase MICAL2;Isoform 6 of [F-actin]-monooxygenase MICAL2;[F-actin]-monooxygenase MICAL2	FALSE	FALSE	FALSE	.	-0.00225	0.904246	0.0806455	FALSE	.	0.03767	0.669172	0.125675	FALSE	.	0.057825	0.655167	0.15759	.	.
1335	ALG2	Q9H553;Q9H553-2	Alpha-1,3/1,6-mannosyltransferase ALG2;Isoform 2 of Alpha-1,3/1,6-mannosyltransferase ALG2	FALSE	FALSE	FALSE	.	-0.2377	0.277552	0.275005	TRUE	-	-0.996165	0.00128887	0.346514	TRUE	-	-1.03892	0.00514518	0.428301	.	.
1336	SLC25A10	Q9UBX3;Q9UBX3-2	Isoform 2 of Mitochondrial dicarboxylate carrier;Mitochondrial dicarboxylate carrier	FALSE	FALSE	FALSE	.	-0.00364	0.906366	0.316221	FALSE	.	-0.020875	0.892241	0.426505	FALSE	.	-0.03358	0.896715	0.529793	.	.
1337	MED24	O75448;O75448-2	Isoform 2 of Mediator of RNA polymerase II transcription subunit 24;Mediator of RNA polymerase II transcription subunit 24	FALSE	FALSE	FALSE	.	0.001105	0.955642	0.290208	FALSE	.	0.012585	0.924892	0.465857	FALSE	.	0.021665	0.929307	0.534057	.	.
1338	BAG6	P46379;P46379-2;P46379-3;P46379-4;P46379-5	Isoform 2 of Large proline-rich protein BAG6;Isoform 3 of Large proline-rich protein BAG6;Isoform 4 of Large proline-rich protein BAG6;Isoform 5 of Large proline-rich protein BAG6;Large proline-rich protein BAG6	FALSE	FALSE	FALSE	.	-0.0929481	0.286587	0.0919529	FALSE	.	-0.229524	0.00563103	0.0824955	FALSE	.	-0.285594	0.00328794	0.122658	.	.
1339	PPP6R3	Q5H9R7;Q5H9R7-2;Q5H9R7-3;Q5H9R7-4;Q5H9R7-5;Q5H9R7-6	Isoform 2 of Serine/threonine-protein phosphatase 6 regulatory subunit 3;Isoform 3 of Serine/threonine-protein phosphatase 6 regulatory subunit 3;Isoform 4 of Serine/threonine-protein phosphatase 6 regulatory subunit 3;Isoform 5 of Serine/threonine-protein phosphatase 6 regulatory subunit 3;Isoform 6 of Serine/threonine-protein phosphatase 6 regulatory subunit 3;Serine/threonine-protein phosphata…	FALSE	FALSE	FALSE	.	-0.393499	1.16918e-05	0.100246	FALSE	.	-0.271402	0.0208281	0.115486	FALSE	.	-0.0507083	0.696761	0.124248	.	.
1340	LRWD1	Q9UFC0	Leucine-rich repeat and WD repeat-containing protein 1	FALSE	FALSE	FALSE	.	-0.009	0.80228	0.157391	FALSE	.	-0.009815	0.9281	0.253252	FALSE	.	-0.719725	0.232032	0.606807	.	.
1341	AVL9	Q8NBF6;Q8NBF6-2	Isoform 2 of Late secretory pathway protein AVL9 homolog;Late secretory pathway protein AVL9 homolog	FALSE	FALSE	FALSE	.	0.16905	0.381275	0.273443	FALSE	.	0.125895	0.555924	0.278671	FALSE	.	0.13207	0.675025	0.738433	.	.
1343	ARVCF	O00192;O00192-2	Armadillo repeat protein deleted in velo-cardio-facial syndrome;Isoform Short of Armadillo repeat protein deleted in velo-cardio-facial syndrome	FALSE	FALSE	FALSE	.	0.00214	0.925655	0.197688	FALSE	.	0.2002	0.542113	0.878799	FALSE	.	0.427165	0.43052	1.00488	.	+
1344	GADD45GIP1	Q8TAE8	Growth arrest and DNA damage-inducible proteins-interacting protein 1	FALSE	FALSE	FALSE	.	0.005555	0.864193	0.162338	FALSE	.	0.056085	0.700816	0.245422	FALSE	.	0.08231	0.775535	1.2117	.	.
1345	ABRAXAS2	Q15018	BRISC complex subunit Abraxas 2	FALSE	FALSE	FALSE	.	-0.031415	0.600567	0.129713	FALSE	.	-0.25034	0.263343	0.240879	TRUE	-	-0.555835	0.00620327	0.225731	.	.
1346	YEATS4	O95619	YEATS domain-containing protein 4	FALSE	FALSE	FALSE	.	-0.00438	0.842	0.0970505	FALSE	.	-0.00202	0.977499	0.119182	FALSE	.	0.0453255	0.729553	0.169068	.	.
1347	CEP78	Q5JTW2;Q5JTW2-2;Q5JTW2-3;Q5JTW2-5	Centrosomal protein of 78 kDa;Isoform 2 of Centrosomal protein of 78 kDa;Isoform 3 of Centrosomal protein of 78 kDa;Isoform 4 of Centrosomal protein of 78 kDa	FALSE	FALSE	FALSE	.	0.00154	0.953555	0.589751	FALSE	.	0.012735	0.925208	0.670401	FALSE	.	0.02093	0.933104	0.731705	.	-
1348	DLST	P36957;P36957-2	Dihydrolipoyllysine-residue succinyltransferase component of 2-oxoglutarate dehydrogenase complex, mitochondrial;Isoform 2 of Dihydrolipoyllysine-residue succinyltransferase component of 2-oxoglutarate dehydrogenase complex, mitochondrial	FALSE	FALSE	FALSE	.	-0.199913	0.0417671	0.089681	FALSE	.	-0.300457	3.63511e-05	0.0741001	FALSE	.	0.470058	6.84642e-05	0.0952868	.	.
1349	RHBDD2	Q6NTF9;Q6NTF9-2	Isoform 2 of Rhomboid domain-containing protein 2;Rhomboid domain-containing protein 2	FALSE	FALSE	FALSE	.	-4.09662	0.0353998	1.35526	FALSE	.	-4.32205	0.00668392	1.09922	FALSE	.	-4.39586	0.00450729	1.08525	.	.
1351	PMVK	Q15126	Phosphomevalonate kinase	FALSE	FALSE	FALSE	.	-3.91e-05	0.993981	0.0695577	FALSE	.	-0.0205415	0.756179	0.09504	FALSE	.	-0.114317	0.318957	0.141241	.	.
1352	TSC22D2	O75157;O75157-2	Isoform 2 of TSC22 domain family protein 2;TSC22 domain family protein 2	FALSE	FALSE	FALSE	.	-0.010235	0.703433	0.0613711	FALSE	.	0.005915	0.911225	0.0870975	FALSE	.	-0.03977	0.662791	0.103554	.	.
1353	IL17RA	Q96F46;Q96F46-2	Interleukin-17 receptor A;Isoform 2 of Interleukin-17 receptor A	FALSE	FALSE	FALSE	.	0.000465	0.981426	0.351564	FALSE	.	0.005345	0.968796	0.448854	FALSE	.	0.01699	0.946598	0.596764	.	.
1354	AKR1D1	P51857;P51857-2	Aldo-keto reductase family 1 member D1;Isoform 2 of Aldo-keto reductase family 1 member D1	FALSE	FALSE	FALSE	.	-0.080838	0.487339	0.203447	FALSE	.	-0.351937	0.120777	0.238643	FALSE	.	-0.427997	0.125595	0.311463	.	.
1355	FOSL1	P15407;P15407-2	Fos-related antigen 1;Isoform 2 of Fos-related antigen 1	FALSE	FALSE	FALSE	.	0.0384053	0.502825	0.113473	FALSE	.	0.00629605	0.933916	0.109343	FALSE	.	0.077613	0.534277	0.141021	.	.
1356	MICU1	Q9BPX6;Q9BPX6-2;Q9BPX6-3;Q9BPX6-4;Q9BPX6-5	Calcium uptake protein 1, mitochondrial;Isoform 2 of Calcium uptake protein 1, mitochondrial;Isoform 3 of Calcium uptake protein 1, mitochondrial;Isoform 4 of Calcium uptake protein 1, mitochondrial;Isoform 5 of Calcium uptake protein 1, mitochondrial	FALSE	FALSE	FALSE	.	-0.001815	0.929569	0.143461	FALSE	.	0.066775	0.651751	0.230914	FALSE	.	0.070535	0.727793	0.272147	.	.
1357	TRIP13	Q15645;Q15645-2	Isoform 2 of Pachytene checkpoint protein 2 homolog;Pachytene checkpoint protein 2 homolog	FALSE	FALSE	FALSE	.	-0.01513	0.701279	0.109826	FALSE	.	-0.40539	0.00735581	0.146434	FALSE	.	-0.432587	0.00670836	0.152481	.	.
1358	ARHGAP28	Q9P2N2;Q9P2N2-2;Q9P2N2-3;Q9P2N2-5	Isoform 2 of Rho GTPase-activating protein 28;Isoform 3 of Rho GTPase-activating protein 28;Isoform 5 of Rho GTPase-activating protein 28;Rho GTPase-activating protein 28	FALSE	FALSE	FALSE	.	-0.000995	0.951819	0.341911	FALSE	.	-0.00966	0.944283	0.455934	FALSE	.	-0.018365	0.945147	0.555018	.	.
1359	FAM20B	O75063	Glycosaminoglycan xylosylkinase	FALSE	FALSE	FALSE	.	-0.106635	0.573143	0.449522	FALSE	.	-0.710935	0.177643	0.581048	FALSE	.	-0.82038	0.0710038	0.472887	.	.
1361	CDK8	P49336;P49336-2	Cyclin-dependent kinase 8;Isoform 2 of Cyclin-dependent kinase 8	FALSE	FALSE	FALSE	.	-0.0085	0.894089	0.274292	FALSE	.	-0.02357	0.891439	0.581094	FALSE	.	-0.0146	0.965595	1.02258	.	.
1362	SGCD	Q92629;Q92629-2;Q92629-3	Delta-sarcoglycan;Isoform 2 of Delta-sarcoglycan;Isoform 3 of Delta-sarcoglycan	FALSE	FALSE	FALSE	.	-0.00121	0.949435	0.143038	FALSE	.	0.008	0.938051	0.216206	FALSE	.	0.05734	0.763913	0.269825	.	.
1363	GID8	Q9NWU2	Glucose-induced degradation protein 8 homolog	FALSE	FALSE	FALSE	.	-0.016481	0.677372	0.0886994	FALSE	.	-0.144455	0.293868	0.151803	FALSE	.	0.109632	0.490083	0.1592	.	.
1364	MFSD1	Q9H3U5;Q9H3U5-2;Q9H3U5-3;Q9H3U5-4;Q9H3U5-5;Q9H3U5-6	Isoform 2 of Major facilitator superfamily domain-containing protein 1;Isoform 3 of Major facilitator superfamily domain-containing protein 1;Isoform 4 of Major facilitator superfamily domain-containing protein 1;Isoform 5 of Major facilitator superfamily domain-containing protein 1;Isoform 6 of Major facilitator superfamily domain-containing protein 1;Major facilitator superfamily domain-contain…	FALSE	FALSE	FALSE	.	-0.017335	0.768326	0.355747	FALSE	.	-0.133485	0.56156	0.376254	FALSE	.	-0.2414	0.484184	0.431733	.	.
1365	PHKG1;PHKG2	P15735;Q16816;P15735-2;Q16816-2	Isoform 2 of Phosphorylase b kinase gamma catalytic chain, liver/testis isoform;Isoform 2 of Phosphorylase b kinase gamma catalytic chain, skeletal muscle/heart isoform;Phosphorylase b kinase gamma catalytic chain, liver/testis isoform;Phosphorylase b kinase gamma catalytic chain, skeletal muscle/heart isoform	FALSE	FALSE	FALSE	.	-0.000495	0.97491	0.276128	FALSE	.	-0.000805	0.997297	0.417692	FALSE	.	0.01341	0.95881	0.528165	.	.
1366	UBFD1	O14562	Ubiquitin domain-containing protein UBFD1	FALSE	FALSE	FALSE	.	-0.0441185	0.648096	0.335513	FALSE	.	-0.317253	0.28998	0.359232	FALSE	.	-0.345042	0.411393	0.648244	.	.
1367	RXRB	P28702;P28702-3	Isoform 2 of Retinoic acid receptor RXR-beta;Retinoic acid receptor RXR-beta	FALSE	FALSE	FALSE	.	0.00028	0.977089	0.109406	FALSE	.	-0.069435	0.637554	0.551557	FALSE	.	-0.14297	0.585784	0.987097	.	.
1369	TMEM87B	Q96K49;Q96K49-2	Isoform 2 of Transmembrane protein 87B;Transmembrane protein 87B	FALSE	FALSE	FALSE	.	3e-05	0.999185	0.0977745	FALSE	.	0.472808	0.0363182	0.205159	TRUE	+	1.35641	1.05433e-14	0.223008	.	.
1370	LMNB2	Q03252	Lamin-B2	FALSE	FALSE	FALSE	.	-0.230265	2.54056e-06	0.0508365	FALSE	.	-0.47146	7.21843e-23	0.0536096	TRUE	+	0.575935	4.03273e-27	0.0587	.	.
1371	L1CAM	P32004;P32004-2;P32004-3	Isoform 2 of Neural cell adhesion molecule L1;Isoform 3 of Neural cell adhesion molecule L1;Neural cell adhesion molecule L1	FALSE	FALSE	FALSE	.	-0.007475	0.784346	0.0849094	FALSE	.	-0.466855	0.00371268	0.143073	FALSE	.	-0.450824	0.0255363	2.6235	.	.
1374	SMIM29	Q86T20;Q86T20-2	Isoform 2 of Small integral membrane protein 29;Small integral membrane protein 29	FALSE	FALSE	FALSE	.	0.00222	0.938077	0.347294	FALSE	.	0.02684	0.862284	0.65277	FALSE	.	0.039105	0.885507	0.687233	.	.
1375	PRDM2	Q13029;Q13029-2;Q13029-3;Q13029-5	Isoform 2 of PR domain zinc finger protein 2;Isoform 3 of PR domain zinc finger protein 2;Isoform 5 of PR domain zinc finger protein 2;PR domain zinc finger protein 2	FALSE	FALSE	FALSE	.	-0.0076	0.797852	0.236858	FALSE	.	-0.027905	0.779302	0.360735	FALSE	.	0.046875	0.790789	0.468898	.	.
1376	VPS45	Q9NRW7;Q9NRW7-2	Isoform 2 of Vacuolar protein sorting-associated protein 45;Vacuolar protein sorting-associated protein 45	FALSE	FALSE	FALSE	.	-0.305772	0.0461907	0.13651	FALSE	.	-0.421835	0.000165951	0.116098	FALSE	.	-0.393761	0.00479275	0.12873	.	.
1377	PM20D2	Q8IYS1	Peptidase M20 domain-containing protein 2	FALSE	FALSE	FALSE	.	-0.0113925	0.805744	0.327228	FALSE	.	-0.035617	0.812633	0.372935	FALSE	.	-0.028654	0.903053	0.455118	.	.
1378	PBXIP1	Q96AQ6;Q96AQ6-2;Q96AQ6-3	Isoform 2 of Pre-B-cell leukemia transcription factor-interacting protein 1;Isoform 3 of Pre-B-cell leukemia transcription factor-interacting protein 1;Pre-B-cell leukemia transcription factor-interacting protein 1	FALSE	FALSE	FALSE	.	0.0044425	0.858461	0.101874	FALSE	.	-0.35966	0.00293516	0.103442	FALSE	.	-0.428903	2.78065e-07	0.11774	.	.
1379	NMT1	P30419;P30419-2	Glycylpeptide N-tetradecanoyltransferase 1;Isoform Short of Glycylpeptide N-tetradecanoyltransferase 1	FALSE	FALSE	FALSE	.	-0.161315	0.0606407	0.0825747	FALSE	.	-0.246196	0.00239361	0.0786909	FALSE	.	0.336929	0.00100013	0.092227	.	.
1381	LRCH2	Q5VUJ6;Q5VUJ6-2	Isoform 2 of Leucine-rich repeat and calponin homology domain-containing protein 2;Leucine-rich repeat and calponin homology domain-containing protein 2	FALSE	FALSE	FALSE	.	0.03895	0.688054	0.478615	FALSE	.	0.069915	0.773413	0.645728	FALSE	.	0.15532	0.719609	1.25034	.	.
1382	CLN3	Q13286;Q13286-2;Q13286-3;Q13286-4;Q13286-5;Q13286-6;Q13286-7	Battenin;Isoform 2 of Battenin;Isoform 3 of Battenin;Isoform 4 of Battenin;Isoform 5 of Battenin;Isoform 6 of Battenin;Isoform 7 of Battenin	FALSE	FALSE	FALSE	.	-0.071264	0.513736	0.181917	FALSE	.	-0.294993	0.122481	0.201314	FALSE	.	-0.355904	0.0593505	0.199817	.	.
1383	PDLIM2	Q96JY6;Q96JY6-3;Q96JY6-4;Q96JY6-5	Isoform 3 of PDZ and LIM domain protein 2;Isoform 4 of PDZ and LIM domain protein 2;Isoform 5 of PDZ and LIM domain protein 2;PDZ and LIM domain protein 2	FALSE	FALSE	FALSE	.	-0.189796	0.0915002	0.105684	FALSE	.	-0.445561	1.4257e-05	0.0967101	FALSE	.	-0.097053	0.401089	0.116519	.	.
1385	KMT2A	Q03164;Q03164-2;Q03164-3	Histone-lysine N-methyltransferase 2A;Isoform 2 of Histone-lysine N-methyltransferase 2A;Isoform 3 of Histone-lysine N-methyltransferase 2A	FALSE	FALSE	FALSE	.	0.00081	0.962604	0.225379	FALSE	.	0.007515	0.95162	0.316703	FALSE	.	0.011915	0.961097	0.398782	.	.
1386	TRIM3	O75382;O75382-2;O75382-3;O75382-4	Isoform 4 of Tripartite motif-containing protein 3;Isoform Beta of Tripartite motif-containing protein 3;Isoform Gamma of Tripartite motif-containing protein 3;Tripartite motif-containing protein 3	FALSE	FALSE	FALSE	.	-0.022705	0.66901	0.155675	FALSE	.	-0.090955	0.641298	0.971169	FALSE	.	-0.03144	0.912613	1.02295	.	.
1387	SNTB1	Q13884;Q13884-2	Beta-1-syntrophin;Isoform 2 of Beta-1-syntrophin	FALSE	FALSE	FALSE	.	-0.0594875	0.505268	0.219864	FALSE	.	-0.771775	0.0365024	0.303022	FALSE	.	0.071175	0.759356	0.237199	.	.
1388	GTPBP2	Q9BX10;Q9BX10-2;Q9BX10-3;Q9BX10-4	GTP-binding protein 2;Isoform 2 of GTP-binding protein 2;Isoform 3 of GTP-binding protein 2;Isoform 4 of GTP-binding protein 2	FALSE	FALSE	FALSE	.	-0.141585	0.523595	0.888096	FALSE	.	-0.3347	0.413201	0.882955	FALSE	.	-0.76913	0.315507	1.4514	.	.
1389	PYGL	P06737;P06737-2	Glycogen phosphorylase, liver form;Isoform 2 of Glycogen phosphorylase, liver form	FALSE	FALSE	FALSE	.	-0.26122	0.0083982	0.0978817	FALSE	.	-0.206856	0.0648834	0.102784	FALSE	.	0.265923	0.0613957	0.136875	.	.
1390	YME1L1	Q96TA2;Q96TA2-2;Q96TA2-3	ATP-dependent zinc metalloprotease YME1L1;Isoform 2 of ATP-dependent zinc metalloprotease YME1L1;Isoform 3 of ATP-dependent zinc metalloprotease YME1L1	FALSE	FALSE	FALSE	.	0.00252	0.900724	0.105228	FALSE	.	-0.010695	0.891764	0.135296	FALSE	.	-0.03652	0.827403	0.453989	.	.
1391	ACTA2;ACTG2	P62736;P63267;P63267-2	Actin, aortic smooth muscle;Actin, gamma-enteric smooth muscle;Isoform 2 of Actin, gamma-enteric smooth muscle	FALSE	FALSE	FALSE	.	-0.222685	0.0953847	0.126805	FALSE	.	-0.341565	0.0304505	0.181389	FALSE	.	0.03422	0.855372	0.196221	.	.
1393	DENND3	A2RUS2;A2RUS2-2;A2RUS2-3	DENN domain-containing protein 3;Isoform 2 of DENN domain-containing protein 3;Isoform 3 of DENN domain-containing protein 3	FALSE	FALSE	FALSE	.	-0.117825	0.542681	1.03739	FALSE	.	-0.29018	0.444754	1.05442	FALSE	.	-0.281475	0.487091	0.97994	.	.
1394	UBAP1	Q9NZ09;Q9NZ09-2;Q9NZ09-3;Q9NZ09-4	Isoform 2 of Ubiquitin-associated protein 1;Isoform 3 of Ubiquitin-associated protein 1;Isoform 4 of Ubiquitin-associated protein 1;Ubiquitin-associated protein 1	FALSE	FALSE	FALSE	.	-0.00017	0.983244	0.174309	FALSE	.	-0.098735	0.557353	0.265035	FALSE	.	-0.186305	0.454549	0.327553	.	.
1395	KCNMA1	Q12791;Q12791-2;Q12791-3;Q12791-4;Q12791-5;Q12791-7	Calcium-activated potassium channel subunit alpha-1;Isoform 2 of Calcium-activated potassium channel subunit alpha-1;Isoform 3 of Calcium-activated potassium channel subunit alpha-1;Isoform 4 of Calcium-activated potassium channel subunit alpha-1;Isoform 5 of Calcium-activated potassium channel subunit alpha-1;Isoform 7 of Calcium-activated potassium channel subunit alpha-1	FALSE	FALSE	FALSE	.	-0.007345	0.853736	0.360631	FALSE	.	-0.291425	0.539839	1.91356	FALSE	.	-0.48075	0.505474	1.98334	.	.
1398	WAPL	Q7Z5K2;Q7Z5K2-2;Q7Z5K2-3	Isoform 2 of Wings apart-like protein homolog;Isoform 3 of Wings apart-like protein homolog;Wings apart-like protein homolog	FALSE	FALSE	FALSE	.	0.008705	0.79944	0.13449	FALSE	.	0.009075	0.917139	0.161421	FALSE	.	-0.03294	0.86728	1.3249	.	.
1399	PPCS	Q9HAB8;Q9HAB8-2	Isoform 2 of Phosphopantothenate--cysteine ligase;Phosphopantothenate--cysteine ligase	FALSE	FALSE	FALSE	.	-0.185973	0.236943	0.183981	FALSE	.	0.0427075	0.828841	0.237957	TRUE	+	0.574156	0.00429998	0.233743	.	.
1400	CLTCL1	P53675;P53675-2	Clathrin heavy chain 2;Isoform 2 of Clathrin heavy chain 2	FALSE	FALSE	FALSE	.	0.006815	0.865351	0.310877	FALSE	.	0.073895	0.717009	0.537975	FALSE	.	9.88946	0.26507	4.78019	.	.
1402	SUGP1	Q8IWZ8;Q8IWZ8-2	Isoform 2 of SURP and G-patch domain-containing protein 1;SURP and G-patch domain-containing protein 1	FALSE	FALSE	FALSE	.	0.00153	0.935591	0.212923	FALSE	.	0.00727	0.949798	0.282598	FALSE	.	0.01233	0.951975	0.364475	.	.
1403	WDR55	Q9H6Y2;Q9H6Y2-2	Isoform 2 of WD repeat-containing protein 55;WD repeat-containing protein 55	FALSE	FALSE	FALSE	.	-0.087055	0.362685	0.145927	FALSE	.	-0.002235	0.981721	0.115222	TRUE	+	0.73376	0.00773217	0.225235	.	.
1405	GAR1	Q9NY12;Q9NY12-2	H/ACA ribonucleoprotein complex subunit 1;Isoform 2 of H/ACA ribonucleoprotein complex subunit 1	FALSE	FALSE	FALSE	.	-0.018135	0.672288	0.0981986	FALSE	.	-0.255885	0.128092	0.200491	FALSE	.	-0.007795	0.961353	0.160033	.	.
1407	TTC8	Q8TAM2;Q8TAM2-2;Q8TAM2-3;Q8TAM2-4;Q8TAM2-6	Isoform 2 of Tetratricopeptide repeat protein 8;Isoform 3 of Tetratricopeptide repeat protein 8;Isoform 4 of Tetratricopeptide repeat protein 8;Isoform 5 of Tetratricopeptide repeat protein 8;Tetratricopeptide repeat protein 8	FALSE	FALSE	FALSE	.	9e-05	0.984635	0.247792	FALSE	.	0.00437	0.971638	0.351137	FALSE	.	0.011615	0.959315	0.460961	.	.
1408	MAML1	Q92585	Mastermind-like protein 1	FALSE	FALSE	FALSE	.	-0.00021	0.983304	0.277905	FALSE	.	-0.00144	0.997132	0.3869	FALSE	.	0.00094	0.99374	0.494418	.	.
1409	TXNDC11	Q6PKC3;Q6PKC3-2;Q6PKC3-3	Isoform 2 of Thioredoxin domain-containing protein 11;Isoform 3 of Thioredoxin domain-containing protein 11;Thioredoxin domain-containing protein 11	FALSE	FALSE	FALSE	.	-0.0025025	0.893259	0.0942603	FALSE	.	0.0007325	0.993869	0.128093	FALSE	.	0.04461	0.749799	0.180573	.	.
1410	LOXL2	Q9Y4K0	Lysyl oxidase homolog 2	FALSE	FALSE	FALSE	.	-0.145736	0.0480258	0.0696934	TRUE	-	-1.13963	2e-30	0.0772814	TRUE	-	-1.79719	2e-30	0.147451	.	.
1413	RNMT	O43148;O43148-2	Isoform 2 of mRNA cap guanine-N7 methyltransferase;mRNA cap guanine-N7 methyltransferase	FALSE	FALSE	FALSE	.	-0.042465	0.546161	0.12217	FALSE	.	-0.22305	0.138955	0.173303	FALSE	.	-0.256295	0.128122	0.190979	.	.
1414	GIPC1	O14908;O14908-2	Isoform 2 of PDZ domain-containing protein GIPC1;PDZ domain-containing protein GIPC1	FALSE	FALSE	FALSE	.	-0.347193	0.000417973	0.0989609	TRUE	-	-0.741434	3.70472e-21	0.121834	TRUE	-	-0.603695	5.28066e-15	0.108432	.	.
1415	SLC12A5	Q9H2X9;Q9H2X9-2	Isoform 2 of Solute carrier family 12 member 5;Solute carrier family 12 member 5	FALSE	FALSE	FALSE	.	-6.34921	0.153287	18.572	FALSE	.	-6.63128	0.185955	18.5652	FALSE	.	-6.73615	0.0872175	18.5636	.	.
1416	DLD	P09622;P09622-2;P09622-3	Dihydrolipoyl dehydrogenase, mitochondrial;Isoform 2 of Dihydrolipoyl dehydrogenase, mitochondrial;Isoform 3 of Dihydrolipoyl dehydrogenase, mitochondrial	FALSE	FALSE	FALSE	.	-0.166775	0.0439441	0.0830853	TRUE	-	-0.53836	5.17635e-20	0.0709714	FALSE	.	0.09563	0.211378	0.0753095	.	.
1417	ROBO1	Q9Y6N7;Q9Y6N7-2;Q9Y6N7-3;Q9Y6N7-4;Q9Y6N7-5;Q9Y6N7-6	Isoform 2 of Roundabout homolog 1;Isoform 3 of Roundabout homolog 1;Isoform 4 of Roundabout homolog 1;Isoform 5 of Roundabout homolog 1;Isoform 6 of Roundabout homolog 1;Roundabout homolog 1	FALSE	FALSE	FALSE	.	0.02645	0.70844	0.287432	FALSE	.	0.15538	0.494715	0.325588	FALSE	.	0.331625	0.324696	0.392381	.	.
1419	ING1	Q9UK53;Q9UK53-2;Q9UK53-3;Q9UK53-4;Q9UK53-5	Inhibitor of growth protein 1;Isoform 2 of Inhibitor of growth protein 1;Isoform 3 of Inhibitor of growth protein 1;Isoform 4 of Inhibitor of growth protein 1;Isoform 5 of Inhibitor of growth protein 1	FALSE	FALSE	FALSE	.	0.00019	0.97891	0.277204	FALSE	.	0.00726	0.957345	0.401017	FALSE	.	0.02578	0.922167	0.584943	.	.
1420	POLR1A	O95602	DNA-directed RNA polymerase I subunit RPA1	FALSE	FALSE	FALSE	.	-0.02603	0.583243	0.0914926	FALSE	.	-0.031565	0.695181	0.109078	FALSE	.	0.123735	0.403002	0.158935	.	.
1421	CHCHD2;CHCHD2P9	Q9Y6H1;Q5T1J5	Coiled-coil-helix-coiled-coil-helix domain-containing protein 2;Putative coiled-coil-helix-coiled-coil-helix domain-containing protein CHCHD2P9, mitochondrial	FALSE	FALSE	FALSE	.	-6.5e-05	0.999157	0.258623	FALSE	.	0.001215	0.995941	0.363533	FALSE	.	0.00537	0.978942	0.470644	-	-
1422	AKAP8	O43823	A-kinase anchor protein 8	FALSE	FALSE	FALSE	.	-0.01805	0.741038	0.304048	FALSE	.	-0.046275	0.739866	0.268766	FALSE	.	-0.0731	0.725007	0.334866	.	.
1423	PAIP2	Q9BPZ3	Polyadenylate-binding protein-interacting protein 2	FALSE	FALSE	FALSE	.	0.001685	0.983571	0.979072	FALSE	.	-4.61477	0.0528764	1.81696	FALSE	.	-4.80434	0.0341938	1.7497	.	-
1424	FLT4	P35916;P35916-1;P35916-3	Isoform 2 of Vascular endothelial growth factor receptor 3;Isoform 3 of Vascular endothelial growth factor receptor 3;Vascular endothelial growth factor receptor 3	FALSE	FALSE	FALSE	.	0.67166	0.0900407	0.356152	FALSE	.	-1.08025	0.328167	0.813714	FALSE	.	0.921257	0.165968	0.619568	.	.
1425	C11orf98	E9PRG8	Uncharacterized protein C11orf98	FALSE	FALSE	FALSE	.	0.013725	0.734594	0.113735	FALSE	.	0.115305	0.412762	0.173717	FALSE	.	0.1641	0.400614	0.235538	.	.
1426	NA	CON__A2A4G1	NA	TRUE	FALSE	FALSE	.	-0.006744	0.822526	0.133467	FALSE	.	0.02476	0.827383	0.209549	FALSE	.	0.0634785	0.727017	0.237801	.	.
1428	DYRK1A;DYRK1B	Q13627;Q9Y463;Q13627-2;Q9Y463-2;Q13627-3;Q9Y463-3;Q13627-4;Q13627-5	Dual specificity tyrosine-phosphorylation-regulated kinase 1A;Dual specificity tyrosine-phosphorylation-regulated kinase 1B;Isoform 1 of Dual specificity tyrosine-phosphorylation-regulated kinase 1A;Isoform 2 of Dual specificity tyrosine-phosphorylation-regulated kinase 1A;Isoform 2 of Dual specificity tyrosine-phosphorylation-regulated kinase 1B;Isoform 3 of Dual specificity tyrosine-phosphoryla…	FALSE	FALSE	FALSE	.	-0.00159	0.944457	0.240932	FALSE	.	-0.010655	0.930688	0.330223	FALSE	.	-0.02243	0.92422	0.424369	.	.
1429	LPIN1	Q14693;Q14693-2;Q14693-3;Q14693-4;Q14693-5;Q14693-6;Q14693-7	Isoform 2 of Phosphatidate phosphatase LPIN1;Isoform 3 of Phosphatidate phosphatase LPIN1;Isoform 4 of Phosphatidate phosphatase LPIN1;Isoform 5 of Phosphatidate phosphatase LPIN1;Isoform 6 of Phosphatidate phosphatase LPIN1;Isoform 7 of Phosphatidate phosphatase LPIN1;Phosphatidate phosphatase LPIN1	FALSE	FALSE	FALSE	.	0.045585	0.551947	0.151081	FALSE	.	0.15812	0.372119	0.221895	FALSE	.	0.12863	0.5428	0.246028	.	.
1430	CLCN3	P51790;P51790-2;P51790-4;P51790-5	H(+)/Cl(-) exchange transporter 3;Isoform 2 of H(+)/Cl(-) exchange transporter 3;Isoform 3 of H(+)/Cl(-) exchange transporter 3;Isoform 4 of H(+)/Cl(-) exchange transporter 3	FALSE	FALSE	FALSE	.	0.00103	0.965578	0.290328	FALSE	.	0.00401	0.977188	0.39741	FALSE	.	0.008425	0.975392	0.502716	.	.
1431	PYCR1	P32322;P32322-2;P32322-3	Isoform 2 of Pyrroline-5-carboxylate reductase 1, mitochondrial;Isoform 3 of Pyrroline-5-carboxylate reductase 1, mitochondrial;Pyrroline-5-carboxylate reductase 1, mitochondrial	FALSE	FALSE	FALSE	.	-0.175925	0.125827	0.111739	FALSE	.	-0.346815	6.2278e-05	0.106764	FALSE	.	-0.288885	0.0439199	0.132329	.	.
1432	GLMP	Q8WWB7;Q8WWB7-2	Glycosylated lysosomal membrane protein;Isoform 2 of Glycosylated lysosomal membrane protein	FALSE	FALSE	FALSE	.	0.0336344	0.569303	0.107303	FALSE	.	0.0658335	0.568635	0.144097	TRUE	-	-0.548879	0.00711523	0.193104	.	.
1434	IFIT1;IFIT1B	P09914;Q5T764;P09914-2	Interferon-induced protein with tetratricopeptide repeats 1;Interferon-induced protein with tetratricopeptide repeats 1B;Isoform 2 of Interferon-induced protein with tetratricopeptide repeats 1	FALSE	FALSE	TRUE	-	-6.46317	2e-30	0.353788	TRUE	-	-6.50156	2e-30	0.309398	TRUE	-	-6.51226	2e-30	0.326929	-	.
1435	ALDH1L1	O75891;O75891-2;O75891-3;O75891-4	Cytosolic 10-formyltetrahydrofolate dehydrogenase;Isoform 2 of Cytosolic 10-formyltetrahydrofolate dehydrogenase;Isoform 3 of Cytosolic 10-formyltetrahydrofolate dehydrogenase;Isoform 4 of Cytosolic 10-formyltetrahydrofolate dehydrogenase	FALSE	FALSE	FALSE	.	0.1373	0.533914	0.39766	FALSE	.	0.713259	0.051612	0.367713	FALSE	.	0.75122	0.0918184	0.473086	.	.
1436	SH2B1;SH2B2	O14492;Q9NRF2;O14492-2;Q9NRF2-2;Q9NRF2-3	Isoform 2 of SH2B adapter protein 1;Isoform 2 of SH2B adapter protein 2;Isoform 3 of SH2B adapter protein 1;SH2B adapter protein 1;SH2B adapter protein 2	FALSE	FALSE	FALSE	.	-0.00029	0.988014	0.282829	FALSE	.	-0.0028	0.980009	0.399618	FALSE	.	-0.002595	0.989659	0.50628	.	.
1438	HSD17B12	Q53GQ0;Q53GQ0-2	Isoform 2 of Very-long-chain 3-oxoacyl-CoA reductase;Very-long-chain 3-oxoacyl-CoA reductase	FALSE	FALSE	FALSE	.	0.03358	0.51713	0.084855	FALSE	.	-0.39238	0.00074951	0.109128	FALSE	.	0.48453	0.00675947	0.120145	.	.
1441	ATE1	O95260;O95260-2	Arginyl-tRNA--protein transferase 1;Isoform ATE1-2 of Arginyl-tRNA--protein transferase 1	FALSE	FALSE	FALSE	.	-0.06541	0.43493	0.122806	FALSE	.	-0.08656	0.510605	0.155023	FALSE	.	0.02367	0.893022	0.222584	.	.
1442	CCDC97	Q96F63	Coiled-coil domain-containing protein 97	FALSE	FALSE	FALSE	.	9e-05	0.988094	0.281503	FALSE	.	0.01153	0.935579	0.45493	FALSE	.	0.04303	0.875745	0.871588	.	.
1444	ALDH1L2	Q3SY69;Q3SY69-2;Q3SY69-3	Isoform 2 of Mitochondrial 10-formyltetrahydrofolate dehydrogenase;Isoform 3 of Mitochondrial 10-formyltetrahydrofolate dehydrogenase;Mitochondrial 10-formyltetrahydrofolate dehydrogenase	FALSE	FALSE	FALSE	.	-0.0250005	0.573888	0.0746261	FALSE	.	-0.262322	0.0338408	0.137722	FALSE	.	0.482855	0.00184485	0.156126	.	.
1445	ABCC3	O15438;O15438-2;O15438-3;O15438-4;O15438-5	ATP-binding cassette sub-family C member 3;Isoform 2 of ATP-binding cassette sub-family C member 3;Isoform 3 of ATP-binding cassette sub-family C member 3;Isoform 4 of ATP-binding cassette sub-family C member 3;Isoform 5 of ATP-binding cassette sub-family C member 3	FALSE	FALSE	FALSE	.	-0.000535	0.967164	0.245028	FALSE	.	-0.009285	0.935065	0.339301	FALSE	.	-0.024785	0.918448	0.430174	.	.
1446	AGO1	Q9UL18	Protein argonaute-1	FALSE	FALSE	FALSE	.	-0.000785	0.960491	0.28029	FALSE	.	-0.007375	0.958438	0.457477	FALSE	.	-0.01069	0.964877	0.559457	.	.
1447	FKBP3	Q00688	Peptidyl-prolyl cis-trans isomerase FKBP3	FALSE	FALSE	FALSE	.	-0.061435	0.35895	0.438256	FALSE	.	-0.05967	0.582673	0.303033	FALSE	.	0.0338	0.785464	0.222298	.	.
1448	TMCO1	Q9UM00;Q9UM00-1;Q9UM00-2	Calcium load-activated calcium channel;Isoform 2 of Calcium load-activated calcium channel;Isoform 3 of Calcium load-activated calcium channel	FALSE	FALSE	FALSE	.	-0.0105345	0.758309	0.117976	FALSE	.	-0.0656782	0.585812	0.168586	FALSE	.	0.180078	0.418693	0.292633	.	.
1449	BRD8	Q9H0E9;Q9H0E9-2;Q9H0E9-3;Q9H0E9-4	Bromodomain-containing protein 8;Isoform 2 of Bromodomain-containing protein 8;Isoform 3 of Bromodomain-containing protein 8;Isoform 4 of Bromodomain-containing protein 8	FALSE	FALSE	FALSE	.	-0.466749	0.178921	0.308519	FALSE	.	0.339624	0.273283	0.268471	FALSE	.	0.494147	0.0301146	0.248945	.	.
1450	IMPDH2	P12268	Inosine-5'-monophosphate dehydrogenase 2	FALSE	FALSE	FALSE	.	-0.21065	0.285714	0.21545	FALSE	.	-0.202066	0.285714	0.205876	FALSE	.	-0.03125	0.788347	0.158788	.	.
1452	NAXE	Q8NCW5;Q8NCW5-2	Isoform 2 of NAD(P)H-hydrate epimerase;NAD(P)H-hydrate epimerase	FALSE	FALSE	FALSE	.	-0.01125	0.69555	0.062281	FALSE	.	-0.002665	0.963062	0.0834442	TRUE	-	-0.634355	3.14398e-09	0.131167	.	.
1453	MED13	Q9UHV7	Mediator of RNA polymerase II transcription subunit 13	FALSE	FALSE	FALSE	.	-0.002445	0.932243	0.229993	FALSE	.	-0.01127	0.929303	0.31829	FALSE	.	-0.022655	0.925147	0.403033	.	.
1454	PLBD2	Q8NHP8;Q8NHP8-2	Isoform 2 of Putative phospholipase B-like 2;Putative phospholipase B-like 2	FALSE	FALSE	FALSE	.	-0.233496	0.0549589	0.110027	FALSE	.	-0.354589	0.000573891	0.106521	FALSE	.	0.392564	0.031965	0.129426	.	.
1455	IQCE	Q6IPM2;Q6IPM2-2;Q6IPM2-3;Q6IPM2-4	IQ domain-containing protein E;Isoform 2 of IQ domain-containing protein E;Isoform 3 of IQ domain-containing protein E;Isoform 4 of IQ domain-containing protein E	FALSE	FALSE	FALSE	.	0.002055	0.947675	0.218619	FALSE	.	-0.01554	0.915876	0.493043	FALSE	.	-0.04451	0.883097	0.612321	.	.
1456	ATP1B3	P54709;P54709-2	Isoform 2 of Sodium/potassium-transporting ATPase subunit beta-3;Sodium/potassium-transporting ATPase subunit beta-3	FALSE	FALSE	FALSE	.	-0.096365	0.213492	0.0817916	FALSE	.	-0.260795	0.00292958	0.0817497	FALSE	.	-0.28527	0.000283838	0.0773727	.	.
1457	GID4	Q8IVV7	Glucose-induced degradation protein 4 homolog	FALSE	FALSE	FALSE	.	0.015865	0.783891	0.361346	FALSE	.	-0.0904	0.699116	0.454041	FALSE	.	-0.21171	0.500784	0.396997	.	.
1459	CD58	P19256;P19256-2;P19256-3	Isoform 2 of Lymphocyte function-associated antigen 3;Isoform 3 of Lymphocyte function-associated antigen 3;Lymphocyte function-associated antigen 3	FALSE	FALSE	FALSE	.	-0.00033	0.979851	0.287537	FALSE	.	-0.00334	0.980125	0.402081	FALSE	.	-0.004075	0.988155	0.507274	+	.
1460	FUT4	P22083	Alpha-(1,3)-fucosyltransferase 4	FALSE	FALSE	FALSE	.	-0.009405	0.404906	22.1655	FALSE	.	-0.03857	0.794174	22.1975	FALSE	.	-0.065565	0.585019	22.2185	.	.
1462	BICD2	Q8TD16;Q8TD16-2	Isoform 2 of Protein bicaudal D homolog 2;Protein bicaudal D homolog 2	FALSE	FALSE	FALSE	.	-0.038077	0.535806	0.114633	FALSE	.	-0.0535655	0.636136	0.148062	FALSE	.	0.168337	0.267949	0.153008	.	.
1463	DEPDC5	O75140;O75140-1;O75140-2;O75140-4;O75140-5;O75140-6;O75140-8;O75140-9	GATOR complex protein DEPDC5;Isoform 1 of GATOR complex protein DEPDC5;Isoform 2 of GATOR complex protein DEPDC5;Isoform 4 of GATOR complex protein DEPDC5;Isoform 5 of GATOR complex protein DEPDC5;Isoform 6 of GATOR complex protein DEPDC5;Isoform 8 of GATOR complex protein DEPDC5;Isoform 9 of GATOR complex protein DEPDC5	FALSE	FALSE	FALSE	.	-0.00035	0.977909	0.277501	FALSE	.	-0.00243	0.982238	0.390555	FALSE	.	-0.006055	0.982206	0.500743	.	.
1464	GFPT1	Q06210;Q06210-2	Glutamine--fructose-6-phosphate aminotransferase [isomerizing] 1;Isoform 2 of Glutamine--fructose-6-phosphate aminotransferase [isomerizing] 1	FALSE	FALSE	FALSE	.	-0.08655	0.070741	0.0457781	FALSE	.	-0.121732	0.00576284	0.0462113	FALSE	.	0.425621	3.78117e-19	0.0658077	.	.
1465	YWHAZ	P63104;P63104-2	14-3-3 protein zeta/delta;Isoform 2 of 14-3-3 protein zeta/delta	FALSE	FALSE	FALSE	.	-0.06885	0.211824	0.057657	FALSE	.	-0.164665	0.00947271	0.0690117	FALSE	.	0.304275	1.87114e-09	0.0686573	.	.
1466	RGS3	P49796;P49796-1;P49796-2;P49796-4;P49796-5;P49796-6;P49796-7;P49796-8;P49796-9	Isoform 1 of Regulator of G-protein signaling 3;Isoform 2 of Regulator of G-protein signaling 3;Isoform 4 of Regulator of G-protein signaling 3;Isoform 5 of Regulator of G-protein signaling 3;Isoform 6 of Regulator of G-protein signaling 3;Isoform 7 of Regulator of G-protein signaling 3;Isoform 8 of Regulator of G-protein signaling 3;Isoform 9 of Regulator of G-protein signaling 3;Regulator of G-…	FALSE	FALSE	FALSE	.	-0.35032	0.248866	0.335399	FALSE	.	-0.472293	0.16214	0.481852	FALSE	.	-0.44427	0.270656	0.650895	.	.
1467	ABI2	Q9NYB9;Q9NYB9-2;Q9NYB9-3;Q9NYB9-4	Abl interactor 2;Isoform 2 of Abl interactor 2;Isoform 3 of Abl interactor 2;Isoform 4 of Abl interactor 2	FALSE	FALSE	FALSE	.	-0.246494	0.23305	0.24748	FALSE	.	-0.161978	0.39371	0.205283	FALSE	.	-0.13195	0.540234	0.232636	.	.
1469	DCTN3	O75935;O75935-2;O75935-3	Dynactin subunit 3;Isoform 2 of Dynactin subunit 3;Isoform 3 of Dynactin subunit 3	FALSE	FALSE	FALSE	.	-0.219455	0.123648	0.134065	FALSE	.	-0.276875	0.0253105	0.125188	TRUE	+	0.81772	0.00153328	0.191932	.	.
1470	SNF8	Q96H20;Q96H20-2	Isoform 2 of Vacuolar-sorting protein SNF8;Vacuolar-sorting protein SNF8	FALSE	FALSE	FALSE	.	-5e-05	0.990017	0.103106	FALSE	.	-0.00279	0.970511	0.14805	FALSE	.	-0.375365	0.501513	1.82954	.	.
1471	ARF3	P61204;P61204-2	ADP-ribosylation factor 3;Isoform 2 of ADP-ribosylation factor 3	FALSE	FALSE	FALSE	.	0.00319	0.912307	0.262115	FALSE	.	0.01326	0.912396	0.294433	FALSE	.	-0.03018	0.884196	0.322059	.	.
1472	PDE4DIP	Q5VU43;Q5VU43-3;Q5VU43-4;Q5VU43-6;Q5VU43-7;Q5VU43-8;Q5VU43-9;Q5VU43-10;Q5VU43-11;Q5VU43-12	Isoform 10 of Myomegalin;Isoform 11 of Myomegalin;Isoform 12 of Myomegalin;Isoform 3 of Myomegalin;Isoform 4 of Myomegalin;Isoform 6 of Myomegalin;Isoform 7 of Myomegalin;Isoform 8 of Myomegalin;Isoform 9 of Myomegalin;Myomegalin	FALSE	FALSE	FALSE	.	0.39553	0.227436	0.35602	FALSE	.	0.41355	0.221144	0.363773	FALSE	.	0.497245	0.167486	0.390508	.	.
1473	RAD17	O75943;O75943-2;O75943-3;O75943-4	Cell cycle checkpoint protein RAD17;Isoform 2 of Cell cycle checkpoint protein RAD17;Isoform 3 of Cell cycle checkpoint protein RAD17;Isoform 4 of Cell cycle checkpoint protein RAD17	FALSE	FALSE	FALSE	.	-0.0865	0.580394	1.1736	FALSE	.	-0.216655	0.595631	1.22183	FALSE	.	-0.447395	0.514379	1.49181	.	.
1474	IRF2BP2	Q7Z5L9;Q7Z5L9-3	Interferon regulatory factor 2-binding protein 2;Isoform 3 of Interferon regulatory factor 2-binding protein 2	FALSE	FALSE	FALSE	.	-0.406646	0.0462214	0.192808	TRUE	-	-0.796539	0.000121141	0.222205	TRUE	-	-1.29168	1.14072e-13	0.31912	.	-
1475	ITGA6	P23229;P23229-2;P23229-3;P23229-4;P23229-5;P23229-6;P23229-7;P23229-9	Integrin alpha-6;Isoform 7 of Integrin alpha-6;Isoform 9 of Integrin alpha-6;Isoform Alpha-6X1A of Integrin alpha-6;Isoform Alpha-6X1B of Integrin alpha-6;Isoform Alpha-6X1X2A of Integrin alpha-6;Isoform Alpha-6X2A of Integrin alpha-6;Isoform Alpha-6X2B of Integrin alpha-6	FALSE	FALSE	FALSE	.	0.00073	0.95861	0.121377	FALSE	.	-0.28252	0.0818612	0.171389	FALSE	.	-0.32237	0.0564267	0.179444	.	.
1476	PGM1	P36871;P36871-2;P36871-3	Isoform 2 of Phosphoglucomutase-1;Isoform 3 of Phosphoglucomutase-1;Phosphoglucomutase-1	FALSE	FALSE	FALSE	.	-0.180895	0.0204109	0.0725157	FALSE	.	-0.183214	0.00892425	0.0671121	FALSE	.	0.132629	0.33811	0.128242	.	.
1477	RFC5	P40937;P40937-2	Isoform 2 of Replication factor C subunit 5;Replication factor C subunit 5	FALSE	FALSE	FALSE	.	-0.0335205	0.603918	0.140407	FALSE	.	-0.182584	0.314384	0.240378	FALSE	.	-0.22327	0.290447	0.260924	.	.
1478	UBTD2	Q8WUN7	Ubiquitin domain-containing protein 2	FALSE	FALSE	FALSE	.	-0.001775	0.941008	0.345351	FALSE	.	-0.01052	0.944621	0.452342	FALSE	.	-0.01557	0.954105	0.540525	.	.
1479	ACTR5	Q9H9F9	Actin-related protein 5	FALSE	FALSE	FALSE	.	0.00161	0.93323	0.295463	FALSE	.	0.0116	0.931284	0.403462	FALSE	.	0.02107	0.935109	0.5219	.	.
1480	RAE1	P78406	mRNA export factor	FALSE	FALSE	FALSE	.	0.0036365	0.869293	0.0854641	FALSE	.	0.216487	0.256991	0.235403	TRUE	+	0.8904	5.97136e-12	0.180876	.	.
1481	SENP6	Q9GZR1;Q9GZR1-2	Isoform 2 of Sentrin-specific protease 6;Sentrin-specific protease 6	FALSE	FALSE	FALSE	.	-0.00062	0.960636	0.321149	FALSE	.	0.003365	0.972018	0.461114	FALSE	.	0.005535	0.982265	0.540081	.	.
1482	S100A12	P80511	Protein S100-A12	FALSE	FALSE	FALSE	.	-0.02713	0.649339	0.152072	FALSE	.	-0.31362	0.191459	0.316098	FALSE	.	-0.32839	0.191235	0.289535	.	.
1483	YIPF4	Q9BSR8	Protein YIPF4	FALSE	FALSE	FALSE	.	-0.009554	0.823384	0.30694	FALSE	.	-0.019365	0.886914	0.310921	FALSE	.	0.0734295	0.788822	0.470722	.	.
1484	TMBIM6	P55061;P55061-2	Bax inhibitor 1;Isoform 2 of Bax inhibitor 1	FALSE	FALSE	FALSE	.	0.00181	0.918717	0.101395	FALSE	.	-0.01848	0.84573	0.170059	FALSE	.	-4.84833	0.0650298	2.01488	.	-
1486	UBR5	O95071;O95071-2	E3 ubiquitin-protein ligase UBR5;Isoform 2 of E3 ubiquitin-protein ligase UBR5	FALSE	FALSE	FALSE	.	-0.000725	0.966978	0.224321	FALSE	.	0.000415	0.99638	0.310587	FALSE	.	0.004115	0.98557	0.394914	.	.
1487	EPS15L1	Q9UBC2;Q9UBC2-2;Q9UBC2-3;Q9UBC2-4	Epidermal growth factor receptor substrate 15-like 1;Isoform 2 of Epidermal growth factor receptor substrate 15-like 1;Isoform 3 of Epidermal growth factor receptor substrate 15-like 1;Isoform 4 of Epidermal growth factor receptor substrate 15-like 1	FALSE	FALSE	FALSE	.	-0.281905	0.0518215	0.157654	FALSE	.	-0.117415	0.400233	0.140383	FALSE	.	0.00571	0.968491	0.131282	.	.
1488	ACSS3	Q9H6R3;Q9H6R3-2	Acyl-CoA synthetase short-chain family member 3, mitochondrial;Isoform 2 of Acyl-CoA synthetase short-chain family member 3, mitochondrial	FALSE	FALSE	FALSE	.	0.00102	0.957309	0.293306	FALSE	.	0.007435	0.952951	0.389981	FALSE	.	0.01491	0.952307	0.489928	.	.
1490	ERBB2	P04626;P04626-2;P04626-3;P04626-4;P04626-5;P04626-6	Isoform 2 of Receptor tyrosine-protein kinase erbB-2;Isoform 3 of Receptor tyrosine-protein kinase erbB-2;Isoform 4 of Receptor tyrosine-protein kinase erbB-2;Isoform 5 of Receptor tyrosine-protein kinase erbB-2;Isoform 6 of Receptor tyrosine-protein kinase erbB-2;Receptor tyrosine-protein kinase erbB-2	FALSE	FALSE	FALSE	.	-0.01236	0.799203	0.296902	FALSE	.	-0.25232	0.511737	0.963348	FALSE	.	-0.42035	0.472054	1.0468	.	.
1491	ALG6	Q9Y672	Dolichyl pyrophosphate Man9GlcNAc2 alpha-1,3-glucosyltransferase	FALSE	FALSE	FALSE	.	-5e-05	0.996876	0.274343	FALSE	.	-0.004455	0.975474	0.389592	FALSE	.	-0.004095	0.988078	0.520943	.	.
1492	INSR	P06213;P06213-2	Insulin receptor;Isoform Short of Insulin receptor	FALSE	FALSE	FALSE	.	0.00091	0.966108	0.292143	FALSE	.	0.01308	0.926122	0.442407	FALSE	.	0.051205	0.860276	0.98513	.	.
1493	SPARC	P09486	SPARC	FALSE	FALSE	TRUE	-	-0.57729	8.7e-22	0.073107	TRUE	-	-1.80199	2e-30	0.109768	TRUE	-	-10.5517	2.55486e-12	2.92831	-	-
1494	MTCH1	Q9NZJ7;Q9NZJ7-2	Isoform 2 of Mitochondrial carrier homolog 1;Mitochondrial carrier homolog 1	FALSE	FALSE	FALSE	.	-0.241675	0.473349	1.97153	FALSE	.	-1.48124	0.0720123	1.96379	FALSE	.	-1.56143	0.139283	2.18547	.	.
1496	F13A1	P00488	Coagulation factor XIII A chain	FALSE	FALSE	FALSE	.	0.00111	0.94794	0.116367	FALSE	.	0.020235	0.847864	0.227583	FALSE	.	0.29311	0.290105	0.336622	+/-	.
1497	MGAT2	Q10469	Alpha-1,6-mannosyl-glycoprotein 2-beta-N-acetylglucosaminyltransferase	FALSE	FALSE	FALSE	.	-0.029125	0.646962	0.169743	FALSE	.	0.00076	0.994112	0.232969	FALSE	.	0.13538	0.667457	0.548976	.	.
1498	PTPRU	Q92729;Q92729-2;Q92729-3;Q92729-4	Isoform 2 of Receptor-type tyrosine-protein phosphatase U;Isoform 3 of Receptor-type tyrosine-protein phosphatase U;Isoform 4 of Receptor-type tyrosine-protein phosphatase U;Receptor-type tyrosine-protein phosphatase U	FALSE	FALSE	FALSE	.	0.001025	0.957862	0.313402	FALSE	.	0.02082	0.892372	0.559077	FALSE	.	0.029585	0.912825	0.632934	.	.
1499	MRPL40	Q9NQ50	39S ribosomal protein L40, mitochondrial	FALSE	FALSE	FALSE	.	-0.4443	0.174578	0.354067	TRUE	-	-1.0968	0.00125599	1.34955	TRUE	-	-6.356	0.000101091	1.63768	.	.
1500	CPSF6	Q16630;Q16630-2;Q16630-3	Cleavage and polyadenylation specificity factor subunit 6;Isoform 2 of Cleavage and polyadenylation specificity factor subunit 6;Isoform 3 of Cleavage and polyadenylation specificity factor subunit 6	FALSE	FALSE	FALSE	.	-0.336486	0.00146852	0.109795	FALSE	.	-0.242136	0.116882	0.136118	FALSE	.	0.311782	0.0191973	0.127126	.	.
1501	ADD2	P35612;P35612-2;P35612-3;P35612-4;P35612-5;P35612-6;P35612-7;P35612-8;P35612-9	Beta-adducin;Isoform 2 of Beta-adducin;Isoform 3 of Beta-adducin;Isoform 4 of Beta-adducin;Isoform 5 of Beta-adducin;Isoform 6 of Beta-adducin;Isoform 7 of Beta-adducin;Isoform 8 of Beta-adducin;Isoform 9 of Beta-adducin	FALSE	FALSE	FALSE	.	-0.00286	0.932033	0.304647	FALSE	.	-0.01355	0.923285	0.403603	FALSE	.	-0.025215	0.922694	0.509871	.	.
1503	AKAP12	Q02952;Q02952-2;Q02952-3	A-kinase anchor protein 12;Isoform 2 of A-kinase anchor protein 12;Isoform 3 of A-kinase anchor protein 12	FALSE	FALSE	FALSE	.	-0.1427	0.287041	0.327103	FALSE	.	-0.173943	0.285714	0.339661	FALSE	.	0.118548	0.0282645	0.248022	.	.
1504	ABCF2	Q9UG63;Q9UG63-2	ATP-binding cassette sub-family F member 2;Isoform 2 of ATP-binding cassette sub-family F member 2	FALSE	FALSE	FALSE	.	-0.247479	0.134954	0.204524	FALSE	.	-0.110912	0.442876	0.15372	FALSE	.	0.412284	0.0597722	0.202898	.	.
1505	RMDN3	Q96TC7;Q96TC7-2	Isoform 2 of Regulator of microtubule dynamics protein 3;Regulator of microtubule dynamics protein 3	FALSE	FALSE	FALSE	.	-0.003165	0.896161	0.151836	FALSE	.	-0.013765	0.891541	0.196144	FALSE	.	-0.0741	0.728014	0.306987	.	.
1506	MTSS2	Q765P7;Q765P7-2	Isoform 2 of Protein MTSS 2;Protein MTSS 2	FALSE	FALSE	FALSE	.	-0.00059	0.955694	0.149719	FALSE	.	-0.03084	0.818388	0.483195	TRUE	-	-7.14271	3.78956e-17	0.788133	.	.
1507	ZFYVE1	Q9HBF4;Q9HBF4-2;Q9HBF4-3	Isoform 2 of Zinc finger FYVE domain-containing protein 1;Isoform 3 of Zinc finger FYVE domain-containing protein 1;Zinc finger FYVE domain-containing protein 1	FALSE	FALSE	FALSE	.	0.00726	0.861147	0.338051	FALSE	.	0.004895	0.973843	0.621079	FALSE	.	-1.96258	0.136554	1.24159	.	.
1508	STX10	O60499;O60499-2	Isoform 2 of Syntaxin-10;Syntaxin-10	FALSE	FALSE	FALSE	.	-0.00351	0.908162	0.379562	FALSE	.	-0.037715	0.821425	0.573317	FALSE	.	-0.12209	0.732207	1.48006	.	.
1509	PRKCI	P41743	Protein kinase C iota type	FALSE	FALSE	FALSE	.	-0.114125	0.391991	0.172463	FALSE	.	0.307315	0.0955431	0.177524	FALSE	.	-0.14165	0.590618	0.224221	.	.
1510	PCGF6	Q9BYE7;Q9BYE7-3	Isoform 3 of Polycomb group RING finger protein 6;Polycomb group RING finger protein 6	FALSE	FALSE	FALSE	.	0.003525	0.917683	0.621227	FALSE	.	0.114915	0.708374	2.07756	FALSE	.	0.14071	0.754443	1.75378	.	.
1511	CCDC117	Q8IWD4;Q8IWD4-2;Q8IWD4-3;Q8IWD4-4	Coiled-coil domain-containing protein 117;Isoform 2 of Coiled-coil domain-containing protein 117;Isoform 3 of Coiled-coil domain-containing protein 117;Isoform 4 of Coiled-coil domain-containing protein 117	FALSE	FALSE	FALSE	.	0.01965	0.702417	0.165729	FALSE	.	0.074445	0.585808	0.188569	FALSE	.	0.120915	0.53011	0.22741	.	.
1513	CRMP1	Q14194;Q14194-2	Dihydropyrimidinase-related protein 1;Isoform LCRMP-1 of Dihydropyrimidinase-related protein 1	FALSE	FALSE	FALSE	.	0	0.993726	0.278266	FALSE	.	-0.002225	0.989652	0.381788	FALSE	.	-0.000285	0.998665	0.493514	.	.
1516	CNTLN	Q9NXG0;Q9NXG0-2;Q9NXG0-3	Centlein;Isoform 2 of Centlein;Isoform 3 of Centlein	FALSE	FALSE	FALSE	.	-0.203394	0.292123	0.230747	FALSE	.	-0.282741	0.216398	0.264943	FALSE	.	-0.295719	0.300039	0.345433	-	.
1517	ATF7IP	Q6VMQ6;Q6VMQ6-2;Q6VMQ6-4;Q6VMQ6-5	Activating transcription factor 7-interacting protein 1;Isoform 2 of Activating transcription factor 7-interacting protein 1;Isoform 3 of Activating transcription factor 7-interacting protein 1;Isoform 4 of Activating transcription factor 7-interacting protein 1	FALSE	FALSE	FALSE	.	0.00011	0.996853	0.267245	FALSE	.	0.00059	0.995684	0.374215	FALSE	.	0.012785	0.958136	0.496054	.	.
1518	STX6	O43752;O43752-2	Isoform 2 of Syntaxin-6;Syntaxin-6	FALSE	FALSE	FALSE	.	-0.067965	0.491587	0.171599	FALSE	.	0.081	0.711493	0.316216	FALSE	.	0.70772	0.13636	0.437665	.	.
1520	PLEKHB2	Q96CS7;Q96CS7-2;Q96CS7-3;Q96CS7-4;Q96CS7-5;Q96CS7-6	Isoform 2 of Pleckstrin homology domain-containing family B member 2;Isoform 3 of Pleckstrin homology domain-containing family B member 2;Isoform 4 of Pleckstrin homology domain-containing family B member 2;Isoform 5 of Pleckstrin homology domain-containing family B member 2;Isoform 6 of Pleckstrin homology domain-containing family B member 2;Pleckstrin homology domain-containing family B member 2	FALSE	FALSE	FALSE	.	-0.260245	0.400036	0.659309	FALSE	.	-0.49554	0.314143	0.617049	FALSE	.	-0.57419	0.373192	0.808831	.	.
1521	MRPL12	P52815	39S ribosomal protein L12, mitochondrial	FALSE	FALSE	FALSE	.	-0.002578	0.881576	0.0867648	FALSE	.	0.003687	0.957832	0.112833	FALSE	.	0.507207	0.0311875	0.219983	.	.
1522	ZFP36L1	Q07352	mRNA decay activator protein ZFP36L1	FALSE	FALSE	FALSE	.	0.02618	0.619494	0.109029	FALSE	.	-0.488135	0.00541958	0.158063	FALSE	.	-0.518575	0.0103047	0.197523	.	.
1524	NFKBIB	Q15653;Q15653-2	Isoform 2 of NF-kappa-B inhibitor beta;NF-kappa-B inhibitor beta	FALSE	FALSE	FALSE	.	-0.19976	0.135521	0.128088	FALSE	.	-0.357535	0.0057667	0.150474	TRUE	-	-0.720525	3.42831e-05	0.203446	.	-
1525	ZBTB9	Q96C00	Zinc finger and BTB domain-containing protein 9	FALSE	FALSE	FALSE	.	-0.000461	0.973673	0.101292	FALSE	.	0.057763	0.624016	0.177521	FALSE	.	0.242426	0.331513	0.306988	.	.
1526	ACSS1	Q9NUB1;Q9NUB1-2;Q9NUB1-3;Q9NUB1-4	Acetyl-coenzyme A synthetase 2-like, mitochondrial;Isoform 2 of Acetyl-coenzyme A synthetase 2-like, mitochondrial;Isoform 3 of Acetyl-coenzyme A synthetase 2-like, mitochondrial;Isoform 4 of Acetyl-coenzyme A synthetase 2-like, mitochondrial	FALSE	FALSE	FALSE	.	-0.00023	0.987837	0.248771	FALSE	.	-0.00313	0.979553	0.352933	FALSE	.	-0.0036	0.989159	0.449162	.	.
1528	WDR36	Q8NI36	WD repeat-containing protein 36	FALSE	FALSE	FALSE	.	0.0022135	0.916817	0.135961	FALSE	.	0.560872	0.0557471	0.28741	FALSE	.	0.565894	0.0566143	0.275783	.	.
1529	SSH1	Q8WYL5;Q8WYL5-2;Q8WYL5-4;Q8WYL5-5	Isoform 2 of Protein phosphatase Slingshot homolog 1;Isoform 4 of Protein phosphatase Slingshot homolog 1;Isoform 5 of Protein phosphatase Slingshot homolog 1;Protein phosphatase Slingshot homolog 1	FALSE	FALSE	FALSE	.	-0.00101	0.954879	0.114044	FALSE	.	-0.142765	0.366133	0.185832	FALSE	.	-0.345623	0.086142	0.227471	.	.
1530	TENT2	Q6PIY7;Q6PIY7-2	Isoform 2 of Poly(A) RNA polymerase GLD2;Poly(A) RNA polymerase GLD2	FALSE	FALSE	FALSE	.	0.000875	0.962462	0.273143	FALSE	.	0.008525	0.952704	0.371405	FALSE	.	0.02403	0.925811	0.482056	.	.
1531	ENDOG	Q14249	Endonuclease G, mitochondrial	FALSE	FALSE	FALSE	.	-0.00921	0.769658	0.100781	FALSE	.	-0.054675	0.612928	0.148081	FALSE	.	-0.13626	0.414409	0.216857	.	.
1532	PEBP1	P30086	Phosphatidylethanolamine-binding protein 1	FALSE	FALSE	FALSE	.	-0.34893	2.56193e-15	0.060901	FALSE	.	-0.23149	1.3018e-11	0.0529713	FALSE	.	0.22057	0.00306469	0.0724229	.	.
1534	UTS2	O95399;O95399-2	Isoform 2 of Urotensin-2;Urotensin-2	FALSE	FALSE	FALSE	.	-0.0030025	0.885905	0.202779	FALSE	.	-0.453178	0.157307	0.40342	FALSE	.	0.652305	0.148875	0.449096	.	.
1537	COL16A1	Q07092;Q07092-2	Collagen alpha-1(XVI) chain;Isoform 2 of Collagen alpha-1(XVI) chain	FALSE	FALSE	FALSE	.	-0.008135	0.77348	0.0863164	TRUE	-	-0.93057	2.03683e-12	0.186665	FALSE	.	-0.809865	0.0220557	0.325929	.	.
1538	MEN1	O00255;O00255-2;O00255-3	Isoform 2 of Menin;Isoform 3 of Menin;Menin	FALSE	FALSE	FALSE	.	-0.222345	0.248722	0.212567	FALSE	.	-0.22391	0.291792	0.228903	FALSE	.	-0.051925	0.897757	0.486211	.	.
1542	CCDC92	Q53HC0;Q53HC0-2	Coiled-coil domain-containing protein 92;Isoform 2 of Coiled-coil domain-containing protein 92	FALSE	FALSE	FALSE	.	-0.20785	0.219288	0.171092	FALSE	.	-0.406885	0.0094658	0.15786	FALSE	.	-0.380555	0.0430174	0.174474	.	.
1543	IFFO1;IFFO2	Q0D2I5;Q5TF58;Q0D2I5-2;Q0D2I5-3;Q0D2I5-4;Q0D2I5-5;Q0D2I5-6;Q0D2I5-7	Intermediate filament family orphan 2;Isoform 2 of Non-homologous end joining factor IFFO1;Isoform 3 of Non-homologous end joining factor IFFO1;Isoform 4 of Non-homologous end joining factor IFFO1;Isoform 5 of Non-homologous end joining factor IFFO1;Isoform 6 of Non-homologous end joining factor IFFO1;Isoform 7 of Non-homologous end joining factor IFFO1;Non-homologous end joining factor IFFO1	FALSE	FALSE	FALSE	.	-0.00131	0.948572	0.322099	FALSE	.	-2.56497	0.189035	1.88113	FALSE	.	-2.86593	0.125722	1.83565	-	-
1546	PKD2	Q13563;Q13563-2;Q13563-3;Q13563-4;Q13563-5	Isoform 2 of Polycystin-2;Isoform 3 of Polycystin-2;Isoform 4 of Polycystin-2;Isoform 5 of Polycystin-2;Polycystin-2	FALSE	FALSE	FALSE	.	-0.007336	0.761611	0.0578099	FALSE	.	-0.11758	0.159983	0.0966101	FALSE	.	-0.02673	0.811235	0.118052	.	.
1547	AP2A2	O94973;O94973-2;O94973-3	AP-2 complex subunit alpha-2;Isoform 2 of AP-2 complex subunit alpha-2;Isoform 3 of AP-2 complex subunit alpha-2	FALSE	FALSE	FALSE	.	-0.330033	3.13151e-07	0.066514	FALSE	.	-0.301501	7.52449e-07	0.0607166	FALSE	.	0.241306	0.00264772	0.0743591	.	.
1548	PDSS2	Q86YH6;Q86YH6-2	All trans-polyprenyl-diphosphate synthase PDSS2;Isoform 2 of All trans-polyprenyl-diphosphate synthase PDSS2	FALSE	FALSE	FALSE	.	-0.005115	0.89051	0.493753	FALSE	.	-3.25615	0.164324	1.95705	FALSE	.	-3.53433	0.119199	1.89714	.	.
1549	H3-2	Q5TEC6	Histone HIST2H3PS2	FALSE	FALSE	FALSE	.	-0.030265	0.673908	0.17344	FALSE	.	-0.090245	0.51365	0.185669	FALSE	.	-0.018155	0.908596	0.160228	.	.
1550	RPS6KA1	Q15418;Q15418-2;Q15418-3;Q15418-4	Isoform 2 of Ribosomal protein S6 kinase alpha-1;Isoform 3 of Ribosomal protein S6 kinase alpha-1;Isoform 4 of Ribosomal protein S6 kinase alpha-1;Ribosomal protein S6 kinase alpha-1	FALSE	FALSE	FALSE	.	0.00028	0.979131	0.289078	FALSE	.	-0.00783	0.956054	0.401324	FALSE	.	-0.01101	0.967611	0.500566	.	.
1551	ARHGEF10L	Q9HCE6;Q9HCE6-2;Q9HCE6-3;Q9HCE6-4;Q9HCE6-5	Isoform 2 of Rho guanine nucleotide exchange factor 10-like protein;Isoform 3 of Rho guanine nucleotide exchange factor 10-like protein;Isoform 4 of Rho guanine nucleotide exchange factor 10-like protein;Isoform 5 of Rho guanine nucleotide exchange factor 10-like protein;Rho guanine nucleotide exchange factor 10-like protein	FALSE	FALSE	FALSE	.	-4e-05	0.990871	0.279083	FALSE	.	-0.00036	0.99391	0.386581	FALSE	.	-0.00132	0.997048	0.493883	.	.
1552	SEC14L1	Q92503-3	Isoform 3 of SEC14-like protein 1	FALSE	FALSE	FALSE	.	0.00042	0.99142	0.438782	FALSE	.	0.098265	0.728648	0.874012	FALSE	.	0.26129	0.630224	0.938688	.	.
1554	SRCAP	Q6ZRS2;Q6ZRS2-2;Q6ZRS2-3	Helicase SRCAP;Isoform 2 of Helicase SRCAP;Isoform 3 of Helicase SRCAP	FALSE	FALSE	FALSE	.	-0.370621	0.517561	3.76921	FALSE	.	-0.513625	0.492548	4.12978	FALSE	.	-0.69037	0.458138	4.14138	.	.
1555	ATRIP	Q8WXE1;Q8WXE1-2;Q8WXE1-3;Q8WXE1-5	ATR-interacting protein;Isoform 2 of ATR-interacting protein;Isoform 3 of ATR-interacting protein;Isoform 4 of ATR-interacting protein	FALSE	FALSE	FALSE	.	0.0246755	0.711962	0.265927	FALSE	.	0.072006	0.708932	0.356492	FALSE	.	0.87602	0.0430444	0.38933	.	.
1556	YTHDC2	Q9H6S0	3'-5' RNA helicase YTHDC2	FALSE	FALSE	FALSE	.	0.012575	0.827389	0.657527	TRUE	+	5.86852	0.00916105	1.11917	FALSE	.	4.98258	0.0564171	1.91389	.	.
1557	SH3D19	Q5HYK7;Q5HYK7-2;Q5HYK7-3;Q5HYK7-4;Q5HYK7-5	Isoform 2 of SH3 domain-containing protein 19;Isoform 3 of SH3 domain-containing protein 19;Isoform 4 of SH3 domain-containing protein 19;Isoform 5 of SH3 domain-containing protein 19;SH3 domain-containing protein 19	FALSE	FALSE	FALSE	.	0.009625	0.846248	1.13416	FALSE	.	0.11065	0.643058	1.21852	FALSE	.	0.15975	0.653464	1.26964	.	.
1558	TBC1D9B	Q66K14;Q66K14-2	Isoform 2 of TBC1 domain family member 9B;TBC1 domain family member 9B	FALSE	FALSE	FALSE	.	-0.03022	0.611659	0.14053	FALSE	.	-0.06195	0.597813	0.165469	FALSE	.	0.032095	0.862951	0.281022	.	.
1560	BZW1	Q7L1Q6;Q7L1Q6-2;Q7L1Q6-3;Q7L1Q6-4	Basic leucine zipper and W2 domain-containing protein 1;Isoform 2 of Basic leucine zipper and W2 domain-containing protein 1;Isoform 3 of Basic leucine zipper and W2 domain-containing protein 1;Isoform 4 of Basic leucine zipper and W2 domain-containing protein 1	FALSE	FALSE	FALSE	.	-0.345989	0.000673154	0.0785097	FALSE	.	-0.408239	5.40891e-15	0.0821708	TRUE	+	0.595477	2.7353e-17	0.0914511	.	.
1561	MOB2	Q70IA6;Q70IA6-2;Q70IA6-3	Isoform 2 of MOB kinase activator 2;Isoform 3 of MOB kinase activator 2;MOB kinase activator 2	FALSE	FALSE	FALSE	.	0.1915	0.46547	0.357869	FALSE	.	0.33636	0.332347	0.355625	FALSE	.	0.41185	0.361405	0.415421	.	.
1562	PAAT	Q9H8K7	ATPase PAAT	FALSE	FALSE	FALSE	.	-0.004415	0.911726	0.431791	FALSE	.	-1.11002	0.0744253	0.678871	FALSE	.	-1.45653	0.0669576	1.34579	.	.
1564	ELP2	Q6IA86;Q6IA86-2;Q6IA86-3;Q6IA86-4;Q6IA86-5;Q6IA86-6;Q6IA86-7	Elongator complex protein 2;Isoform 2 of Elongator complex protein 2;Isoform 3 of Elongator complex protein 2;Isoform 4 of Elongator complex protein 2;Isoform 5 of Elongator complex protein 2;Isoform 6 of Elongator complex protein 2;Isoform 7 of Elongator complex protein 2	FALSE	FALSE	FALSE	.	-0.00533025	0.852986	0.141072	FALSE	.	-0.169235	0.433667	0.315898	FALSE	.	-0.141218	0.581856	0.342621	.	.
1565	VPS37C	A5D8V6	Vacuolar protein sorting-associated protein 37C	FALSE	FALSE	FALSE	.	-0.00665	0.866347	0.247748	FALSE	.	0.041785	0.818995	0.487568	FALSE	.	0.073435	0.813437	0.558197	.	.
1566	AFDN	P55196;P55196-5	Afadin;Isoform 5 of Afadin	FALSE	FALSE	FALSE	.	-0.008965	0.86116	0.611581	FALSE	.	-0.03821	0.85242	3.44651	FALSE	.	-0.064465	0.849277	3.83072	.	.
1568	HERC2;HERC2P3	O95714;Q9BVR0	E3 ubiquitin-protein ligase HERC2;Putative HERC2-like protein 3	FALSE	FALSE	FALSE	.	-0.00139	0.946554	0.25651	FALSE	.	-0.00917	0.944409	0.354281	FALSE	.	-0.012585	0.96268	0.448176	.	.
1571	ZNF317	Q96PQ6;Q96PQ6-2;Q96PQ6-3;Q96PQ6-4	Isoform 1 of Zinc finger protein 317;Isoform 3 of Zinc finger protein 317;Isoform 4 of Zinc finger protein 317;Zinc finger protein 317	FALSE	FALSE	FALSE	.	-0.00508	0.87209	0.204805	FALSE	.	0.09809	0.615027	0.278351	FALSE	.	0.13542	0.622447	0.338269	.	.
1572	USP35	Q9P2H5;Q9P2H5-2	Isoform 2 of Ubiquitin carboxyl-terminal hydrolase 35;Ubiquitin carboxyl-terminal hydrolase 35	FALSE	FALSE	FALSE	.	0.03362	0.704638	0.944761	TRUE	+	6.844	3.41972e-12	0.752179	FALSE	.	8.50912	6.53529e-05	1.50155	.	.
1573	RPS9	P46781	40S ribosomal protein S9	FALSE	FALSE	FALSE	.	-0.062265	0.272249	0.0578698	FALSE	.	-0.17113	0.0037252	0.0635296	FALSE	.	0.45582	3.46126e-14	0.0984581	.	.
1574	ANXA1	P04083	Annexin A1	FALSE	FALSE	FALSE	.	-0.129925	0.286481	0.0768508	FALSE	.	-0.21107	0.285714	0.102849	FALSE	.	0.329495	0.285714	0.703106	.	.
1575	NUP155	O75694;O75694-2	Isoform 2 of Nuclear pore complex protein Nup155;Nuclear pore complex protein Nup155	FALSE	FALSE	FALSE	.	0.0070905	0.754156	0.0609476	FALSE	.	-0.020774	0.730791	0.0897583	FALSE	.	0.124389	0.238311	0.107793	.	.
1576	MARCHF6	O60337;O60337-5;O60337-6	E3 ubiquitin-protein ligase MARCHF6;Isoform 2 of E3 ubiquitin-protein ligase MARCHF6;Isoform 3 of E3 ubiquitin-protein ligase MARCHF6	FALSE	FALSE	FALSE	.	2e-05	0.993067	0.276135	FALSE	.	0.00517	0.968758	0.39435	FALSE	.	0.009785	0.967066	0.495763	.	-
1579	COL7A1	Q02388;Q02388-2	Collagen alpha-1(VII) chain;Isoform 2 of Collagen alpha-1(VII) chain	FALSE	FALSE	FALSE	.	-0.1899	0.104457	0.108567	FALSE	.	-0.310905	0.00267053	0.11466	TRUE	-	-0.7694	8.22972e-11	0.228206	.	.
1581	ELAVL1;ELAVL4	P26378;Q15717;P26378-1;P26378-2;Q15717-2;P26378-3;P26378-4;P26378-5	ELAV-like protein 1;ELAV-like protein 4;Isoform 1 of ELAV-like protein 4;Isoform 2 of ELAV-like protein 1;Isoform 2 of ELAV-like protein 4;Isoform 3 of ELAV-like protein 4;Isoform 4 of ELAV-like protein 4;Isoform 5 of ELAV-like protein 4	FALSE	FALSE	FALSE	.	-0.163825	0.0853491	0.111847	FALSE	.	-0.070355	0.302422	0.070688	FALSE	.	0.00489	0.955747	0.0943817	.	.
1582	TRAK1	Q9UPV9;Q9UPV9-2;Q9UPV9-3	Isoform 2 of Trafficking kinesin-binding protein 1;Isoform 3 of Trafficking kinesin-binding protein 1;Trafficking kinesin-binding protein 1	FALSE	FALSE	FALSE	.	-0.002305	0.927508	0.248635	FALSE	.	-0.043465	0.775327	0.313329	FALSE	.	0.314965	0.65716	0.917538	.	.
1584	EPB41L3	Q9Y2J2	Band 4.1-like protein 3	FALSE	FALSE	FALSE	.	0.034365	0.663476	0.43099	FALSE	.	0.105865	0.618447	0.512202	FALSE	.	0.07932	0.786956	0.577605	.	.
1585	SEPTIN10	Q9P0V9;Q9P0V9-2;Q9P0V9-3	Isoform 2 of Septin-10;Isoform 3 of Septin-10;Septin-10	FALSE	FALSE	TRUE	-	-0.537161	0.000969998	0.173536	FALSE	.	-0.373215	0.00701131	0.130641	FALSE	.	0.066593	0.803429	0.229773	.	.
1586	WDR1	O75083;O75083-3	Isoform 2 of WD repeat-containing protein 1;WD repeat-containing protein 1	FALSE	FALSE	FALSE	.	-0.199255	5.85547e-07	0.0387459	FALSE	.	-0.42088	1.54055e-27	0.0437816	FALSE	.	-0.108365	0.0264528	0.0492966	.	.
1588	PLRG1	O43660;O43660-2	Isoform 2 of Pleiotropic regulator 1;Pleiotropic regulator 1	FALSE	FALSE	FALSE	.	-0.00176	0.916514	0.0811882	FALSE	.	-0.21226	0.200669	0.195026	FALSE	.	0.166085	0.308111	0.15779	.	.
1589	KIF5B	P33176	Kinesin-1 heavy chain	FALSE	FALSE	FALSE	.	-0.25905	1.91125e-12	0.0458607	FALSE	.	-0.2899	4.34203e-20	0.0419306	FALSE	.	0.46018	7.55739e-26	0.0502045	.	.
1590	LPCAT2	Q7L5N7;Q7L5N7-2	Isoform 2 of Lysophosphatidylcholine acyltransferase 2;Lysophosphatidylcholine acyltransferase 2	FALSE	FALSE	FALSE	.	0.003189	0.895952	0.118575	FALSE	.	-0.123439	0.476322	0.232018	FALSE	.	-2.7658	0.0550765	1.37999	.	.
1591	GATA2	P23769;P23769-2	Endothelial transcription factor GATA-2;Isoform 2 of Endothelial transcription factor GATA-2	FALSE	FALSE	FALSE	.	0.000827	0.96449	0.152391	FALSE	.	-0.551574	0.0431039	0.25273	FALSE	.	-0.390921	0.254164	0.317901	.	.
1592	KALRN	O60229;O60229-2;O60229-4;O60229-5;O60229-6	Isoform 2 of Kalirin;Isoform 4 of Kalirin;Isoform 5 of Kalirin;Isoform 6 of Kalirin;Kalirin	FALSE	FALSE	FALSE	.	-0.02091	0.707444	0.183878	FALSE	.	-0.27784	0.317031	0.417771	FALSE	.	-0.421355	0.158495	0.350564	.	.
1593	MOB1A;MOB1B	Q7L9L4;Q9H8S9;Q7L9L4-2;Q9H8S9-2	Isoform 2 of MOB kinase activator 1A;Isoform 2 of MOB kinase activator 1B;MOB kinase activator 1A;MOB kinase activator 1B	FALSE	FALSE	FALSE	.	-0.029197	0.520333	0.0757564	FALSE	.	0.0072335	0.911215	0.0884025	FALSE	.	0.0384145	0.683456	0.103302	.	.
1594	MME	P08473	Neprilysin	FALSE	FALSE	FALSE	.	-0.001805	0.87029	0.0325201	FALSE	.	-0.287075	1.00196e-18	0.0449654	FALSE	.	0.01007	0.848664	0.051778	.	.
1595	PEDS1	A5PLL7;A5PLL7-2	Isoform 2 of Plasmanylethanolamine desaturase;Plasmanylethanolamine desaturase	FALSE	FALSE	FALSE	.	-0.217285	0.311043	0.252143	FALSE	.	-0.20013	0.384479	0.251026	FALSE	.	-0.655535	0.0248196	0.363919	.	.
1596	GMPPB	Q9Y5P6;Q9Y5P6-2	Isoform 2 of Mannose-1-phosphate guanyltransferase beta;Mannose-1-phosphate guanyltransferase beta	FALSE	FALSE	FALSE	.	-0.230978	0.0471148	0.11228	TRUE	-	-0.507574	0.000303237	0.126926	FALSE	.	0.152269	0.324105	0.166464	.	.
1597	ADAMTS1	Q9UHI8	A disintegrin and metalloproteinase with thrombospondin motifs 1	FALSE	FALSE	TRUE	-	-0.551305	0.000153939	0.130085	TRUE	-	-0.73736	6.09621e-16	0.139607	TRUE	-	-7.15832	0.00112706	2.53992	.	.
1600	DXO	O77932	Decapping and exoribonuclease protein	FALSE	FALSE	FALSE	.	0.001532	0.941707	0.137352	FALSE	.	0.018444	0.878799	0.286308	FALSE	.	0.799045	0.0372503	0.384352	.	.
1601	ENO3	P13929;P13929-2;P13929-3	Beta-enolase;Isoform 2 of Beta-enolase;Isoform 3 of Beta-enolase	FALSE	FALSE	FALSE	.	-0.02045	0.755797	0.833903	FALSE	.	-0.113335	0.666518	0.969214	FALSE	.	-0.196125	0.640618	1.08493	.	.
1602	VAMP3	Q15836	Vesicle-associated membrane protein 3	FALSE	FALSE	FALSE	.	-0.329058	0.205028	0.279343	FALSE	.	-0.398735	0.162874	0.304335	FALSE	.	-0.440059	0.23934	0.944655	.	.
1603	DNAJC21	Q5F1R6;Q5F1R6-3	DnaJ homolog subfamily C member 21;Isoform 3 of DnaJ homolog subfamily C member 21	FALSE	FALSE	FALSE	.	0.007345	0.85786	0.412531	FALSE	.	0.211845	0.501283	1.0735	FALSE	.	2.78628	0.0829016	1.52852	.	.
1605	PDIA6	Q15084;Q15084-2;Q15084-3;Q15084-4;Q15084-5	Isoform 2 of Protein disulfide-isomerase A6;Isoform 3 of Protein disulfide-isomerase A6;Isoform 4 of Protein disulfide-isomerase A6;Isoform 5 of Protein disulfide-isomerase A6;Protein disulfide-isomerase A6	FALSE	FALSE	FALSE	.	-0.348905	9.89034e-07	0.0897001	FALSE	.	-0.126875	0.0460908	0.0618017	FALSE	.	0.127665	0.125881	0.0880599	.	.
1606	R3HCC1	Q9Y3T6;Q9Y3T6-3	Isoform 2 of R3H and coiled-coil domain-containing protein 1;R3H and coiled-coil domain-containing protein 1	FALSE	FALSE	FALSE	.	-0.89569	0.0337807	0.384387	FALSE	.	-0.71827	0.0745544	0.37616	FALSE	.	-0.699635	0.0574329	0.350369	.	.
1608	MAGI3	Q5TCQ9;Q5TCQ9-1;Q5TCQ9-2;Q5TCQ9-3	Isoform 2 of Membrane-associated guanylate kinase, WW and PDZ domain-containing protein 3;Isoform 3 of Membrane-associated guanylate kinase, WW and PDZ domain-containing protein 3;Isoform 4 of Membrane-associated guanylate kinase, WW and PDZ domain-containing protein 3;Membrane-associated guanylate kinase, WW and PDZ domain-containing protein 3	FALSE	FALSE	FALSE	.	-0.006245	0.883108	0.271614	FALSE	.	-0.028655	0.867541	0.375654	FALSE	.	-0.05719	0.85613	0.475689	.	.
1609	DIRAS1	O95057	GTP-binding protein Di-Ras1	FALSE	FALSE	FALSE	.	-0.00804	0.988578	2.74995	FALSE	.	-7.71351	0.0998432	16.3637	FALSE	.	-7.85609	0.0975353	16.3213	.	.
1610	USP38	Q8NB14;Q8NB14-2	Isoform 2 of Ubiquitin carboxyl-terminal hydrolase 38;Ubiquitin carboxyl-terminal hydrolase 38	FALSE	FALSE	FALSE	.	-0.012435	0.750459	0.141469	FALSE	.	-0.163175	0.425354	0.277908	TRUE	-	-2.60238	0.00145601	0.506444	.	.
1611	JUNB	P17275	Transcription factor jun-B	FALSE	FALSE	FALSE	.	0.361957	0.142234	0.250492	FALSE	.	0.36998	0.146417	0.255945	FALSE	.	0.361805	0.180076	0.276489	.	.
1612	RPS29	P62273;P62273-2	40S ribosomal protein S29;Isoform 2 of 40S ribosomal protein S29	FALSE	FALSE	FALSE	.	-0.02197	0.57723	0.0899536	FALSE	.	-0.60652	0.133093	0.300124	FALSE	.	-0.18646	0.19519	0.205029	.	.
1613	TAPBPL	Q9BX59;Q9BX59-2;Q9BX59-3;Q9BX59-4;Q9BX59-5;Q9BX59-6;Q9BX59-7	Isoform beta of Tapasin-related protein;Isoform delta of Tapasin-related protein;Isoform epsilon of Tapasin-related protein;Isoform eta of Tapasin-related protein;Isoform gamma of Tapasin-related protein;Isoform zeta of Tapasin-related protein;Tapasin-related protein	FALSE	FALSE	FALSE	.	0.01697	0.817037	0.335458	FALSE	.	0.04916	0.857509	0.717041	FALSE	.	0.90753	0.541637	0.821473	.	.
1614	F3	P13726;P13726-2	Isoform 2 of Tissue factor;Tissue factor	FALSE	FALSE	FALSE	.	-0.34647	0.177867	0.270577	FALSE	.	-0.32255	0.253331	0.296895	FALSE	.	-0.044905	0.942483	0.658274	.	.
1615	AIFM1	O95831;O95831-2;O95831-3;O95831-4;O95831-5	Apoptosis-inducing factor 1, mitochondrial;Isoform 2 of Apoptosis-inducing factor 1, mitochondrial;Isoform 3 of Apoptosis-inducing factor 1, mitochondrial;Isoform 4 of Apoptosis-inducing factor 1, mitochondrial;Isoform 5 of Apoptosis-inducing factor 1, mitochondrial	FALSE	FALSE	FALSE	.	-0.14849	0.137545	0.108967	FALSE	.	-0.099204	0.277791	0.0905337	FALSE	.	-0.195839	0.118233	0.142818	.	.
1616	LSM14A	Q8ND56;Q8ND56-2;Q8ND56-3	Isoform 2 of Protein LSM14 homolog A;Isoform 3 of Protein LSM14 homolog A;Protein LSM14 homolog A	FALSE	FALSE	FALSE	.	-0.240155	0.0099212	0.0952695	FALSE	.	-0.20261	0.0240519	0.0831124	FALSE	.	0.422343	0.000354984	0.104702	.	.
1617	LETMD1	Q6P1Q0;Q6P1Q0-2;Q6P1Q0-4;Q6P1Q0-5;Q6P1Q0-7	Isoform 2 of LETM1 domain-containing protein 1;Isoform 4 of LETM1 domain-containing protein 1;Isoform 5 of LETM1 domain-containing protein 1;Isoform 7 of LETM1 domain-containing protein 1;LETM1 domain-containing protein 1	FALSE	FALSE	FALSE	.	-0.00424	0.885979	0.294604	FALSE	.	-0.028505	0.852768	0.415287	FALSE	.	-0.04464	0.866001	0.653329	.	.
1618	CHTOP	Q9Y3Y2;Q9Y3Y2-3;Q9Y3Y2-4	Chromatin target of PRMT1 protein;Isoform 2 of Chromatin target of PRMT1 protein;Isoform 3 of Chromatin target of PRMT1 protein	FALSE	FALSE	FALSE	.	-0.0558045	0.476805	0.125557	FALSE	.	-0.0910135	0.470392	0.148678	FALSE	.	0.57684	0.0778665	0.282508	.	.
1619	AGAP3	Q96P47;Q96P47-2;Q96P47-3;Q96P47-4;Q96P47-5;Q96P47-6	Arf-GAP with GTPase, ANK repeat and PH domain-containing protein 3;Isoform 2 of Arf-GAP with GTPase, ANK repeat and PH domain-containing protein 3;Isoform 3 of Arf-GAP with GTPase, ANK repeat and PH domain-containing protein 3;Isoform 4 of Arf-GAP with GTPase, ANK repeat and PH domain-containing protein 3;Isoform 5 of Arf-GAP with GTPase, ANK repeat and PH domain-containing protein 3;Isoform 6 of…	FALSE	FALSE	FALSE	.	6.05727	0.0688231	1.88568	FALSE	.	6.51642	0.0335577	1.61146	FALSE	.	6.81408	0.0221743	1.60796	.	.
1620	LRSAM1	Q6UWE0;Q6UWE0-2;Q6UWE0-3	E3 ubiquitin-protein ligase LRSAM1;Isoform 2 of E3 ubiquitin-protein ligase LRSAM1;Isoform 3 of E3 ubiquitin-protein ligase LRSAM1	FALSE	FALSE	FALSE	.	-0.411705	1.55537e-09	0.086626	FALSE	.	-0.35951	5.51369e-05	0.0887012	FALSE	.	-0.300725	0.013545	0.103084	.	.
1622	ALKBH8	Q96BT7;Q96BT7-2;Q96BT7-3;Q96BT7-4	Alkylated DNA repair protein alkB homolog 8;Isoform 2 of Alkylated DNA repair protein alkB homolog 8;Isoform 3 of Alkylated DNA repair protein alkB homolog 8;Isoform 4 of Alkylated DNA repair protein alkB homolog 8	FALSE	FALSE	FALSE	.	-0.00033	0.97594	0.273497	FALSE	.	-0.00041	0.999393	0.382464	FALSE	.	0.00618	0.982292	0.488278	.	.
1623	RPS15A	P62244	40S ribosomal protein S15a	FALSE	FALSE	FALSE	.	-0.289665	5.42089e-12	0.0586708	FALSE	.	-0.327625	1.03997e-13	0.0723587	FALSE	.	0.338385	1.73173e-05	0.0780968	.	.
1625	CYBC1	Q9BQA9;Q9BQA9-2	Cytochrome b-245 chaperone 1;Isoform 2 of Cytochrome b-245 chaperone 1	FALSE	FALSE	FALSE	.	0.001205	0.948971	0.174728	FALSE	.	-0.05342	0.746095	0.335994	FALSE	.	0.065625	0.852011	0.873322	.	.
1626	INPP5K	Q9BT40;Q9BT40-2	Inositol polyphosphate 5-phosphatase K;Isoform 2 of Inositol polyphosphate 5-phosphatase K	FALSE	FALSE	FALSE	.	-0.00019	0.989496	0.199412	FALSE	.	0.021695	0.862833	0.276562	FALSE	.	0.048195	0.836545	0.375452	.	.
1627	PTMA	P06454;P06454-2	Isoform 2 of Prothymosin alpha;Prothymosin alpha	FALSE	FALSE	FALSE	.	-0.47092	0.285714	0.317193	FALSE	.	-0.0246	0.800659	0.213598	FALSE	.	-0.07848	0.468632	0.210348	.	.
1628	TRIR	Q9BQ61	Telomerase RNA component interacting RNase	FALSE	FALSE	FALSE	.	-0.457978	0.0137645	0.166555	TRUE	-	-0.505081	0.00282547	0.156521	TRUE	-	-0.522927	0.00151102	0.1646	.	.
1629	PDS5B	Q9NTI5;Q9NTI5-2;Q9NTI5-3;Q9NTI5-4;Q9NTI5-5	Isoform 2 of Sister chromatid cohesion protein PDS5 homolog B;Isoform 3 of Sister chromatid cohesion protein PDS5 homolog B;Isoform 4 of Sister chromatid cohesion protein PDS5 homolog B;Isoform 5 of Sister chromatid cohesion protein PDS5 homolog B;Sister chromatid cohesion protein PDS5 homolog B	FALSE	FALSE	FALSE	.	4e-05	0.989901	0.092714	FALSE	.	-0.006985	0.928046	0.160481	TRUE	+	0.640428	0.00187054	0.175392	.	.
1630	PAAF1	Q9BRP4;Q9BRP4-2;Q9BRP4-3	Isoform 2 of Proteasomal ATPase-associated factor 1;Isoform 3 of Proteasomal ATPase-associated factor 1;Proteasomal ATPase-associated factor 1	FALSE	FALSE	FALSE	.	2.81553	0.11164	1.70115	FALSE	.	2.96091	0.0664364	1.61727	FALSE	.	3.33206	0.0566122	1.73348	.	.
1631	CPEB4	Q17RY0;Q17RY0-2;Q17RY0-3	Cytoplasmic polyadenylation element-binding protein 4;Isoform 2 of Cytoplasmic polyadenylation element-binding protein 4;Isoform 3 of Cytoplasmic polyadenylation element-binding protein 4	FALSE	FALSE	FALSE	.	0.022225	0.69053	0.16233	FALSE	.	0.079025	0.609294	0.233708	FALSE	.	0.66547	0.121938	0.440042	.	.
1632	ELF2	Q15723;Q15723-1;Q15723-2;Q15723-3;Q15723-4	ETS-related transcription factor Elf-2;Isoform 1 of ETS-related transcription factor Elf-2;Isoform 2 of ETS-related transcription factor Elf-2;Isoform 3 of ETS-related transcription factor Elf-2;Isoform 4 of ETS-related transcription factor Elf-2	FALSE	FALSE	FALSE	.	-0.02304	0.74528	0.373106	FALSE	.	-0.112595	0.650852	0.456205	FALSE	.	-0.27591	0.589307	2.22684	.	.
1634	ABHD14B	Q96IU4;Q96IU4-2	Isoform 2 of Protein ABHD14B;Protein ABHD14B	FALSE	FALSE	FALSE	.	-0.081488	0.258936	0.0905724	FALSE	.	-0.016911	0.78689	0.0718582	FALSE	.	0.00509285	0.943113	0.0835057	.	.
1635	KCTD9	Q7L273	BTB/POZ domain-containing protein KCTD9	FALSE	FALSE	FALSE	.	-0.0834646	0.540195	0.337971	FALSE	.	-0.560387	0.179948	0.461085	FALSE	.	-0.32412	0.605111	1.36714	.	.
1636	SDHB	P21912	Succinate dehydrogenase [ubiquinone] iron-sulfur subunit, mitochondrial	FALSE	FALSE	FALSE	.	-0.377234	0.00698555	0.117154	FALSE	.	-0.445669	1.57467e-13	0.103737	FALSE	.	-0.228445	0.0402928	0.107484	.	.
1637	DDX52	Q9Y2R4	Probable ATP-dependent RNA helicase DDX52	FALSE	FALSE	FALSE	.	-0.017395	0.765863	0.431787	FALSE	.	-0.231635	0.437174	0.72191	FALSE	.	-0.77609	0.417207	2.24582	.	.
1638	NA	CON__P31096	NA	TRUE	FALSE	FALSE	.	-0.669068	0.0172133	0.241166	FALSE	.	-0.68682	0.0192999	0.275485	FALSE	.	1.34121	5.5538e-05	0.305803	.	.
1639	INO80D	Q53TQ3	INO80 complex subunit D	FALSE	FALSE	FALSE	.	0.0807	0.461268	0.168256	FALSE	.	0.10117	0.493337	0.169142	FALSE	.	0.09856	0.580077	0.200881	.	.
1640	KIF13A	Q9H1H9;Q9H1H9-2;Q9H1H9-3;Q9H1H9-4;Q9H1H9-5	Isoform 2 of Kinesin-like protein KIF13A;Isoform 3 of Kinesin-like protein KIF13A;Isoform 4 of Kinesin-like protein KIF13A;Isoform 5 of Kinesin-like protein KIF13A;Kinesin-like protein KIF13A	FALSE	FALSE	FALSE	.	-0.187315	0.159612	0.144316	FALSE	.	-0.215675	0.138842	0.170712	FALSE	.	-0.04941	0.74397	0.154314	.	.
1641	ARPC5	O15511;O15511-2	Actin-related protein 2/3 complex subunit 5;Isoform 2 of Actin-related protein 2/3 complex subunit 5	FALSE	FALSE	FALSE	.	-0.264425	0.0130305	0.0988574	FALSE	.	-0.305445	0.105472	0.125413	FALSE	.	0.47497	0.159609	0.202107	.	.
1642	DDRGK1	Q96HY6;Q96HY6-2	DDRGK domain-containing protein 1;Isoform 2 of DDRGK domain-containing protein 1	FALSE	FALSE	FALSE	.	-0.201209	0.124364	0.117377	FALSE	.	-0.294865	0.00138635	0.10619	FALSE	.	-0.153571	0.379351	0.159172	.	.
1643	PCIF1	Q9H4Z3	mRNA (2'-O-methyladenosine-N(6)-)-methyltransferase	FALSE	FALSE	FALSE	.	0.00681	0.870581	0.340668	FALSE	.	0.02886	0.868468	0.372965	FALSE	.	0.057935	0.860171	0.463933	.	.
1644	DYNC2H1	Q8NCM8;Q8NCM8-2;Q8NCM8-3	Cytoplasmic dynein 2 heavy chain 1;Isoform 2 of Cytoplasmic dynein 2 heavy chain 1;Isoform 3 of Cytoplasmic dynein 2 heavy chain 1	FALSE	FALSE	FALSE	.	1.5e-05	0.995049	0.259688	FALSE	.	-0.00374	0.971921	0.334758	FALSE	.	-0.0082	0.968605	0.39487	.	.
1645	EXOC3	O60645	Exocyst complex component 3	FALSE	FALSE	FALSE	.	0.00015	0.985281	0.0485496	FALSE	.	0.011695	0.814476	0.0711465	FALSE	.	-0.47029	0.00266059	0.140292	.	.
1646	MRPL20	Q9BYC9;Q9BYC9-2	39S ribosomal protein L20, mitochondrial;Isoform 2 of 39S ribosomal protein L20, mitochondrial	FALSE	FALSE	FALSE	.	-1.06917	0.173136	0.805329	FALSE	.	-1.22233	0.0222407	0.622112	FALSE	.	-1.29645	0.050698	0.837016	.	.
1647	CDY1;CDY2A;CDYL	Q9Y232;Q9Y6F7;Q9Y6F8;Q9Y232-2;Q9Y6F8-2;Q9Y232-3;Q9Y232-4	Chromodomain Y-like protein;Isoform 2 of Chromodomain Y-like protein;Isoform 2 of Testis-specific chromodomain protein Y 1;Isoform 3 of Chromodomain Y-like protein;Isoform 4 of Chromodomain Y-like protein;Testis-specific chromodomain protein Y 1;Testis-specific chromodomain protein Y 2	FALSE	FALSE	FALSE	.	0.0082	0.85773	0.407639	FALSE	.	0.030895	0.855696	0.51945	FALSE	.	0.062305	0.845084	0.53445	.	.
1649	STXBP1	P61764;P61764-2	Isoform 2 of Syntaxin-binding protein 1;Syntaxin-binding protein 1	FALSE	FALSE	FALSE	.	-0.001915	0.901593	0.0747761	TRUE	-	-0.546596	2.05664e-13	0.101281	FALSE	.	-0.0373215	0.788489	0.142903	.	.
1650	PATZ1	Q9HBE1;Q9HBE1-2;Q9HBE1-3;Q9HBE1-4	Isoform 2 of POZ-, AT hook-, and zinc finger-containing protein 1;Isoform 3 of POZ-, AT hook-, and zinc finger-containing protein 1;Isoform 4 of POZ-, AT hook-, and zinc finger-containing protein 1;POZ-, AT hook-, and zinc finger-containing protein 1	FALSE	FALSE	FALSE	.	0.00944	0.832149	0.447032	FALSE	.	0.128735	0.638861	0.963828	FALSE	.	4.98525	0.0537249	1.79494	.	.
1651	FAM104A	Q969W3;Q969W3-2	Isoform 2 of Protein FAM104A;Protein FAM104A	FALSE	FALSE	FALSE	.	-0.00056	0.977907	0.306193	FALSE	.	3e-05	0.998332	0.477906	FALSE	.	-0.00162	0.993692	0.550278	.	.
1652	SPHKAP	Q2M3C7;Q2M3C7-2	A-kinase anchor protein SPHKAP;Isoform 2 of A-kinase anchor protein SPHKAP	FALSE	FALSE	FALSE	.	0.00029	0.9848	0.275504	FALSE	.	0.00492	0.96857	0.386338	FALSE	.	0.010195	0.968527	0.497182	.	.
1653	FAM241A	Q8N8J7	Uncharacterized protein FAM241A	FALSE	FALSE	FALSE	.	0.005085	0.896511	0.568371	FALSE	.	0.24826	0.575991	2.06181	FALSE	.	0.377945	0.543705	2.08758	.	.
1654	MGME1	Q9BQP7	Mitochondrial genome maintenance exonuclease 1	FALSE	FALSE	FALSE	.	0.000515	0.981254	0.269575	FALSE	.	0.00568	0.965468	0.389519	FALSE	.	0.01111	0.96476	0.496089	.	.
1655	RBBP6	Q7Z6E9;Q7Z6E9-2;Q7Z6E9-3;Q7Z6E9-4	E3 ubiquitin-protein ligase RBBP6;Isoform 2 of E3 ubiquitin-protein ligase RBBP6;Isoform 3 of E3 ubiquitin-protein ligase RBBP6;Isoform 4 of E3 ubiquitin-protein ligase RBBP6	FALSE	FALSE	FALSE	.	0.00013	0.98614	0.209926	FALSE	.	0.00974	0.933167	0.338534	FALSE	.	0.023685	0.916018	0.413047	.	.
1656	GPBP1	Q86WP2;Q86WP2-2;Q86WP2-3;Q86WP2-4	Isoform 2 of Vasculin;Isoform 3 of Vasculin;Isoform 4 of Vasculin;Vasculin	FALSE	FALSE	FALSE	.	0.20743	0.478546	0.585657	FALSE	.	0.34061	0.434106	0.578814	FALSE	.	0.150565	0.792845	1.06853	.	-
1657	COX7A2L	O14548	Cytochrome c oxidase subunit 7A-related protein, mitochondrial	FALSE	FALSE	FALSE	.	-0.0107795	0.778886	0.135994	FALSE	.	-0.267601	0.178841	0.223197	FALSE	.	-0.28062	0.248879	0.263613	.	.
1660	EXOSC9	Q06265;Q06265-2;Q06265-3;Q06265-4	Exosome complex component RRP45;Isoform 2 of Exosome complex component RRP45;Isoform 3 of Exosome complex component RRP45;Isoform 4 of Exosome complex component RRP45	FALSE	FALSE	FALSE	.	-0.00268	0.912043	0.433256	FALSE	.	-0.023725	0.881338	0.546308	FALSE	.	-0.0571	0.845968	0.946066	.	.
1661	TNRC6C	Q9HCJ0;Q9HCJ0-2	Isoform 2 of Trinucleotide repeat-containing gene 6C protein;Trinucleotide repeat-containing gene 6C protein	FALSE	FALSE	FALSE	.	-0.567715	0.0713335	0.298906	FALSE	.	-0.297405	0.620369	0.627603	FALSE	.	-0.36418	0.251091	0.306381	.	.
1662	SCOC	Q9UIL1;Q9UIL1-2;Q9UIL1-3	Isoform 2 of Short coiled-coil protein;Isoform 3 of Short coiled-coil protein;Short coiled-coil protein	FALSE	FALSE	FALSE	.	0.0008	0.967999	0.115806	FALSE	.	-0.248164	0.286198	0.194517	FALSE	.	-0.25009	0.184206	0.185307	.	.
1663	PTPN21	Q16825	Tyrosine-protein phosphatase non-receptor type 21	FALSE	FALSE	FALSE	.	2.5e-05	0.998868	0.26009	FALSE	.	0.00065	0.996391	0.36718	FALSE	.	-0.00113	0.999726	0.472454	.	.
1665	ITGA4	P13612;P13612-2	Integrin alpha-4;Isoform 2 of Integrin alpha-4	FALSE	FALSE	FALSE	.	0.00451	0.82127	0.0598248	TRUE	-	-0.94247	1.15235e-16	0.151092	TRUE	-	-1.10224	4.19861e-11	0.436174	.	.
1667	CARD19	Q96LW7;Q96LW7-2	Caspase recruitment domain-containing protein 19;Isoform 2 of Caspase recruitment domain-containing protein 19	FALSE	FALSE	FALSE	.	-0.112315	0.598465	1.80422	FALSE	.	-0.553975	0.43865	1.89621	FALSE	.	-0.048128	0.942908	2.1484	.	.
1668	ANO8	Q9HCE9;Q9HCE9-2	Anoctamin-8;Isoform 2 of Anoctamin-8	FALSE	FALSE	FALSE	.	-8e-05	0.98711	0.280802	FALSE	.	0.000255	0.998491	0.387375	FALSE	.	0.001975	0.997432	0.496623	.	.
1669	ARHGAP6	O43182;O43182-2;O43182-3;O43182-4;O43182-5	Isoform 1 of Rho GTPase-activating protein 6;Isoform 2 of Rho GTPase-activating protein 6;Isoform 4 of Rho GTPase-activating protein 6;Isoform 5 of Rho GTPase-activating protein 6;Rho GTPase-activating protein 6	FALSE	FALSE	FALSE	.	-0.210295	0.272245	0.216601	FALSE	.	-0.305965	0.201907	0.263661	FALSE	.	-0.08506	0.903847	0.857872	.	.
1671	SYAP1	Q96A49	Synapse-associated protein 1	FALSE	FALSE	FALSE	.	-0.0358935	0.623527	0.183557	FALSE	.	-0.319679	0.0244479	0.149025	FALSE	.	-0.314612	0.0752937	0.191355	.	.
1672	LARP7	Q4G0J3;Q4G0J3-2;Q4G0J3-3	Isoform 2 of La-related protein 7;Isoform 3 of La-related protein 7;La-related protein 7	FALSE	FALSE	FALSE	.	-0.019305	0.707498	0.158326	FALSE	.	-0.10023	0.533959	0.239945	FALSE	.	-5.62528	0.0581877	2.07272	.	.
1673	FAM180A	Q6UWF9	Protein FAM180A	FALSE	FALSE	FALSE	.	-0.017035	0.96443	17.4643	FALSE	.	-3.86524	0.295892	20.4839	FALSE	.	-5.10482	0.0620493	21.2778	.	.
1675	SNRPB;SNRPN	P14678;P63162;P14678-2;P63162-2;P14678-3	Isoform 2 of Small nuclear ribonucleoprotein-associated protein N;Isoform SM-B of Small nuclear ribonucleoprotein-associated proteins B and B';Isoform SM-B1 of Small nuclear ribonucleoprotein-associated proteins B and B';Small nuclear ribonucleoprotein-associated protein N;Small nuclear ribonucleoprotein-associated proteins B and B'	FALSE	FALSE	FALSE	.	-0.286175	0.00266559	0.078337	FALSE	.	-0.32705	3.73969e-11	0.0780754	FALSE	.	-0.153915	0.2876	0.126643	.	.
1676	STX18	Q9P2W9	Syntaxin-18	FALSE	FALSE	FALSE	.	-0.09763	0.298042	0.123019	FALSE	.	-0.048255	0.644554	0.121202	FALSE	.	0.055155	0.716944	0.18425	.	.
1677	KIAA1191	Q96A73;Q96A73-2;Q96A73-3	Isoform 2 of Putative monooxygenase p33MONOX;Isoform 3 of Putative monooxygenase p33MONOX;Putative monooxygenase p33MONOX	FALSE	FALSE	FALSE	.	-0.00659	0.956465	0.300754	FALSE	.	0.066715	0.771595	0.540506	FALSE	.	0.08052	0.826088	0.682463	.	.
1681	SCRN3	Q0VDG4;Q0VDG4-2	Isoform 2 of Secernin-3;Secernin-3	FALSE	FALSE	FALSE	.	0.014585	0.768214	0.214565	FALSE	.	-0.32914	0.170091	0.252062	FALSE	.	-0.31972	0.167565	0.238482	.	.
1682	CEPT1	Q9Y6K0	Choline/ethanolaminephosphotransferase 1	FALSE	FALSE	FALSE	.	-0.247645	0.263697	0.243319	FALSE	.	-0.29049	0.218535	0.249979	FALSE	.	-0.26016	0.325721	0.277512	.	.
1685	DNPEP	Q9ULA0;Q9ULA0-2	Aspartyl aminopeptidase;Isoform 2 of Aspartyl aminopeptidase	FALSE	FALSE	FALSE	.	-0.150983	0.0660791	0.0824688	FALSE	.	-0.33321	0.00142888	0.0949206	TRUE	+	0.581226	3.55118e-13	0.101637	.	.
1686	SPATA20	Q8TB22;Q8TB22-2;Q8TB22-3	Isoform 2 of Spermatogenesis-associated protein 20;Isoform 3 of Spermatogenesis-associated protein 20;Spermatogenesis-associated protein 20	FALSE	FALSE	FALSE	.	-0.008175	0.796394	0.114336	FALSE	.	0.00635	0.948964	0.185337	FALSE	.	-0.373915	0.095661	0.245715	.	.
1687	LPXN	O60711;O60711-2	Isoform 2 of Leupaxin;Leupaxin	FALSE	FALSE	FALSE	.	-0.0207385	0.619787	0.0889681	TRUE	-	-0.596462	1.44859e-08	0.120012	FALSE	.	-0.101301	0.4694	0.143779	.	.
1688	DDX60L	Q5H9U9;Q5H9U9-2	Isoform 2 of Probable ATP-dependent RNA helicase DDX60-like;Probable ATP-dependent RNA helicase DDX60-like	FALSE	FALSE	FALSE	.	-0.001545	0.951575	0.268639	FALSE	.	0.00077	0.995823	0.380811	FALSE	.	0.00067	0.999154	0.520878	.	.
1690	APEH	P13798	Acylamino-acid-releasing enzyme	FALSE	FALSE	FALSE	.	-0.245489	0.00651643	0.0797455	FALSE	.	-0.304151	3.04108e-05	0.0824297	FALSE	.	0.186397	0.096892	0.103968	.	.
1691	EPN3	Q9H201;Q9H201-2	Epsin-3;Isoform 2 of Epsin-3	FALSE	FALSE	FALSE	.	0.014255	0.728831	0.119368	FALSE	.	-0.052825	0.667	0.178961	FALSE	.	0.289295	0.280194	0.277535	.	.
1692	TOP3B	O95985;O95985-2;O95985-3	DNA topoisomerase 3-beta-1;Isoform 2 of DNA topoisomerase 3-beta-1;Isoform 3 of DNA topoisomerase 3-beta-1	FALSE	FALSE	FALSE	.	-5.5e-05	0.991321	0.283157	FALSE	.	-0.002265	0.985791	0.393971	FALSE	.	-0.00347	0.993137	0.50162	.	.
1693	UBE2M	P61081	NEDD8-conjugating enzyme Ubc12	FALSE	FALSE	FALSE	.	-0.133926	0.132424	0.0935368	FALSE	.	-0.137283	0.162642	0.105344	FALSE	.	0.0666595	0.572375	0.118952	.	.
1695	PDXP	Q96GD0	Chronophin	FALSE	FALSE	FALSE	.	0.00249	0.917722	0.188777	FALSE	.	-3.2806	0.144504	1.7881	FALSE	.	-3.49618	0.104135	1.73997	.	.
1696	MPDU1	O75352;O75352-2	Isoform 2 of Mannose-P-dolichol utilization defect 1 protein;Mannose-P-dolichol utilization defect 1 protein	FALSE	FALSE	FALSE	.	-0.109033	0.314768	0.116091	FALSE	.	-0.251734	0.0191348	0.124605	FALSE	.	-0.129605	0.360178	0.132998	.	.
1698	IRGQ	Q8WZA9	Immunity-related GTPase family Q protein	FALSE	FALSE	FALSE	.	-0.161712	0.143084	0.113859	FALSE	.	-0.183867	0.098417	0.11454	FALSE	.	-0.0941425	0.485218	0.133056	.	.
1699	RPL21	P46778	60S ribosomal protein L21	FALSE	FALSE	FALSE	.	-0.1845	0.0223186	0.0737853	FALSE	.	-0.21332	0.00204527	0.0692686	FALSE	.	0.333595	0.000534671	0.0915229	.	.
1701	PCMT1	P22061;P22061-2	Isoform 2 of Protein-L-isoaspartate(D-aspartate) O-methyltransferase;Protein-L-isoaspartate(D-aspartate) O-methyltransferase	FALSE	FALSE	FALSE	.	-0.12746	0.0676479	0.0715588	FALSE	.	-0.37369	3.37782e-14	0.0702156	FALSE	.	0.22378	0.0163185	0.0856828	.	.
1702	D5R	URK20447.1	Zinc finger-like protein inhibition of apoptosis induced by UV irradiation virosome localization virulence factor	FALSE	TRUE	FALSE	.	0.01035	0.818442	0.397964	TRUE	+	5.66876	2.88889e-26	0.439748	TRUE	+	5.93334	2.399e-26	0.504326	.	.
1703	SAFB	Q15424;Q15424-2;Q15424-3;Q15424-4	Isoform 2 of Scaffold attachment factor B1;Isoform 3 of Scaffold attachment factor B1;Isoform 4 of Scaffold attachment factor B1;Scaffold attachment factor B1	FALSE	FALSE	FALSE	.	-0.320601	0.000304197	0.114352	FALSE	.	-0.255459	0.00972451	0.0911751	FALSE	.	0.411882	0.0108022	0.147765	.	.
1708	CALU	O43852-2;O43852-4;O43852-7;O43852-8	Isoform 2 of Calumenin;Isoform 4 of Calumenin;Isoform 7 of Calumenin;Isoform 8 of Calumenin	FALSE	FALSE	FALSE	.	-0.141466	0.230216	0.121595	FALSE	.	-0.214245	0.0948047	0.131833	FALSE	.	0.338605	0.0517308	0.159276	.	.
1709	NUP50	Q9UKX7;Q9UKX7-2	Isoform 2 of Nuclear pore complex protein Nup50;Nuclear pore complex protein Nup50	FALSE	FALSE	FALSE	.	0.000795	0.955341	0.0776231	FALSE	.	-0.271857	0.0203518	0.11347	FALSE	.	0.180943	0.249289	0.145494	.	.
1712	SLC26A2	P50443	Sulfate transporter	FALSE	FALSE	FALSE	.	-0.00366315	0.887434	0.129114	FALSE	.	-0.248407	0.293005	0.286217	FALSE	.	-0.174341	0.565877	0.381459	.	.
1713	COL14A1	Q05707;Q05707-2;Q05707-3	Collagen alpha-1(XIV) chain;Isoform 2 of Collagen alpha-1(XIV) chain;Isoform 3 of Collagen alpha-1(XIV) chain	FALSE	FALSE	FALSE	.	-0.00039	0.987289	0.266229	FALSE	.	-0.00182	0.992074	0.371111	FALSE	.	-0.00259	0.992292	0.472184	.	-
1714	ASCC1	Q8N9N2;Q8N9N2-2	Activating signal cointegrator 1 complex subunit 1;Isoform 2 of Activating signal cointegrator 1 complex subunit 1	FALSE	FALSE	FALSE	.	0.01004	0.805611	0.22395	FALSE	.	0.06726	0.685675	0.276114	FALSE	.	0.33288	0.237609	0.308516	.	.
1715	BCAS2	O75934	Pre-mRNA-splicing factor SPF27	FALSE	FALSE	FALSE	.	-0.081129	0.422177	0.143113	FALSE	.	-0.334655	0.0439891	0.183365	FALSE	.	-0.174796	0.44988	0.229228	.	.
1716	LAMTOR1	Q6IAA8	Ragulator complex protein LAMTOR1	FALSE	FALSE	FALSE	.	-0.040245	0.438174	0.0703289	FALSE	.	-0.094305	0.211449	0.0876537	FALSE	.	0.026155	0.812579	0.123178	.	.
1719	NDUFS1	P28331;P28331-2;P28331-3;P28331-4;P28331-5	Isoform 2 of NADH-ubiquinone oxidoreductase 75 kDa subunit, mitochondrial;Isoform 3 of NADH-ubiquinone oxidoreductase 75 kDa subunit, mitochondrial;Isoform 4 of NADH-ubiquinone oxidoreductase 75 kDa subunit, mitochondrial;Isoform 5 of NADH-ubiquinone oxidoreductase 75 kDa subunit, mitochondrial;NADH-ubiquinone oxidoreductase 75 kDa subunit, mitochondrial	FALSE	FALSE	FALSE	.	-0.0374271	0.386185	0.0513768	FALSE	.	-0.0805415	0.083003	0.0479672	FALSE	.	-0.0616296	0.277825	0.0562605	.	.
1720	GRAMD2B	Q96HH9;Q96HH9-2;Q96HH9-3;Q96HH9-4;Q96HH9-5	GRAM domain-containing protein 2B;Isoform 2 of GRAM domain-containing protein 2B;Isoform 3 of GRAM domain-containing protein 2B;Isoform 4 of GRAM domain-containing protein 2B;Isoform 5 of GRAM domain-containing protein 2B	FALSE	FALSE	FALSE	.	-0.056225	0.444854	0.106577	FALSE	.	-0.07042	0.520164	0.129256	FALSE	.	-0.211705	0.195693	0.193978	.	.
1721	UBE2V2	Q15819	Ubiquitin-conjugating enzyme E2 variant 2	FALSE	FALSE	FALSE	.	-0.002525	0.924221	0.509104	FALSE	.	-2.32926	0.249808	1.86409	FALSE	.	-2.68425	0.186013	1.87989	.	.
1723	ATXN2	Q99700;Q99700-2;Q99700-4;Q99700-5	Ataxin-2;Isoform 2 of Ataxin-2;Isoform 4 of Ataxin-2;Isoform 5 of Ataxin-2	FALSE	FALSE	FALSE	.	-0.214161	0.131547	0.126479	FALSE	.	-0.405375	2.20987e-07	0.113084	FALSE	.	0.439021	0.000659588	0.110259	.	.
1724	NUP98	P52948;P52948-2;P52948-3;P52948-4;P52948-5;P52948-6	Isoform 2 of Nuclear pore complex protein Nup98-Nup96;Isoform 3 of Nuclear pore complex protein Nup98-Nup96;Isoform 4 of Nuclear pore complex protein Nup98-Nup96;Isoform 5 of Nuclear pore complex protein Nup98-Nup96;Isoform 6 of Nuclear pore complex protein Nup98-Nup96;Nuclear pore complex protein Nup98-Nup96	FALSE	FALSE	TRUE	-	-0.522475	7.81827e-06	0.118285	FALSE	.	-0.130448	0.187385	0.101849	FALSE	.	-0.07986	0.464446	0.107237	.	.
1725	RRN3;RRN3P1;RRN3P2	Q9NYV6;A6NIE6;Q2M238;Q9NYV6-2;Q9NYV6-3;Q9NYV6-4	Isoform 2 of RNA polymerase I-specific transcription initiation factor RRN3;Isoform 3 of RNA polymerase I-specific transcription initiation factor RRN3;Isoform 4 of RNA polymerase I-specific transcription initiation factor RRN3;Putative RRN3-like protein RRN3P1;Putative RRN3-like protein RRN3P2;RNA polymerase I-specific transcription initiation factor RRN3	FALSE	FALSE	FALSE	.	0.00022	0.980126	0.340731	FALSE	.	0.02107	0.894764	0.570063	FALSE	.	0.026305	0.935018	0.630187	.	.
1726	EBAG9	O00559;O00559-2	Isoform 2 of Receptor-binding cancer antigen expressed on SiSo cells;Receptor-binding cancer antigen expressed on SiSo cells	FALSE	FALSE	FALSE	.	-0.670867	0.208281	0.469341	FALSE	.	0.152461	0.650137	0.357048	FALSE	.	0.275665	0.400528	0.3297	.	.
1727	NANS	Q9NR45	Sialic acid synthase	FALSE	FALSE	FALSE	.	-0.370055	1.6221e-11	0.0669438	FALSE	.	-0.38765	1.07895e-13	0.0702817	FALSE	.	0.390845	2.71691e-12	0.0804187	.	.
1728	SEPTIN14;SEPTIN7	Q16181;Q6ZU15;Q16181-2	Isoform 2 of Septin-7;Septin-14;Septin-7	FALSE	FALSE	FALSE	.	-0.237055	0.000722446	0.0545794	FALSE	.	-0.30557	1.71163e-05	0.0698162	FALSE	.	0.05132	0.384701	0.0576558	.	.
1729	BIN1	O00499;O00499-2;O00499-3;O00499-4;O00499-5;O00499-6;O00499-7;O00499-8;O00499-9;O00499-10;O00499-11	Isoform BIN1 of Myc box-dependent-interacting protein 1;Isoform BIN1+12A of Myc box-dependent-interacting protein 1;Isoform BIN1-10-13 of Myc box-dependent-interacting protein 1;Isoform BIN1-13 of Myc box-dependent-interacting protein 1;Isoform II2 of Myc box-dependent-interacting protein 1;Isoform II3 of Myc box-dependent-interacting protein 1;Isoform IIB of Myc box-dependent-interacting protein…	FALSE	FALSE	FALSE	.	-0.02079	0.669687	0.127943	FALSE	.	-0.951773	0.0616278	0.472582	FALSE	.	-0.237634	0.417171	0.31324	.	.
1731	PPP2CB	P62714	Serine/threonine-protein phosphatase 2A catalytic subunit beta isoform	FALSE	FALSE	FALSE	.	-0.00028	0.985476	0.13138	FALSE	.	-0.07155	0.585563	0.191884	FALSE	.	-0.09038	0.604119	0.219823	.	.
1732	RNF113A;RNF113B	O15541;Q8IZP6	E3 ubiquitin-protein ligase RNF113A;RING finger protein 113B	FALSE	FALSE	FALSE	.	-0.007945	0.8342	0.279213	FALSE	.	-0.035625	0.817041	0.421721	FALSE	.	-0.192925	0.638509	1.66835	.	.
1733	EPDR1	Q9UM22;Q9UM22-2;Q9UM22-3	Isoform 2 of Mammalian ependymin-related protein 1;Isoform 3 of Mammalian ependymin-related protein 1;Mammalian ependymin-related protein 1	FALSE	FALSE	FALSE	.	-0.083795	0.45185	0.159206	FALSE	.	-0.356955	0.0286686	0.162375	FALSE	.	-0.368645	0.0332898	0.171251	.	.
1735	ZFP91	Q96JP5;Q96JP5-2	E3 ubiquitin-protein ligase ZFP91;Isoform 2 of E3 ubiquitin-protein ligase ZFP91	FALSE	FALSE	FALSE	.	-0.00718	0.862216	0.498046	FALSE	.	-0.004605	0.972331	0.64008	FALSE	.	-0.05265	0.878811	0.808988	.	.
1737	LIN52	Q52LA3	Protein lin-52 homolog	FALSE	FALSE	FALSE	.	-0.017005	0.901083	18.462	FALSE	.	-0.063805	0.983754	20.5494	FALSE	.	-0.10189	0.484577	20.5429	.	.
1738	MRPL24	Q96A35	39S ribosomal protein L24, mitochondrial	FALSE	FALSE	FALSE	.	-5.15927	0.024544	2.13806	FALSE	.	-5.20977	0.0375564	2.31943	FALSE	.	-5.91549	0.082476	2.98689	.	.
1739	MRPL37	Q9BZE1	39S ribosomal protein L37, mitochondrial	FALSE	FALSE	FALSE	.	-0.208965	0.122015	0.128805	FALSE	.	-0.35279	0.00189731	0.145476	FALSE	.	-0.1138	0.48323	0.1517	.	.
1741	FAHD1	Q6P587;Q6P587-2;Q6P587-3	Acylpyruvase FAHD1, mitochondrial;Isoform 2 of Acylpyruvase FAHD1, mitochondrial;Isoform 3 of Acylpyruvase FAHD1, mitochondrial	FALSE	FALSE	FALSE	.	-0.0816755	0.274951	0.0862511	FALSE	.	-0.120553	0.179331	0.0992578	FALSE	.	0.155309	0.50031	0.20987	.	.
1742	ZNF324	O75467	Zinc finger protein 324A	FALSE	FALSE	FALSE	.	-3.21299	0.0770462	1.33795	FALSE	.	-3.38037	0.0325969	1.18406	FALSE	.	-3.43769	0.0256587	1.15748	.	.
1744	ZMYM1	Q5SVZ6	Zinc finger MYM-type protein 1	FALSE	FALSE	FALSE	.	0.00025	0.980573	0.269947	FALSE	.	0.007005	0.951074	0.38654	FALSE	.	0.037105	0.886397	0.654073	.	.
1745	CLU	P10909;P10909-2;P10909-3;P10909-4;P10909-5;P10909-6	Clusterin;Isoform 2 of Clusterin;Isoform 3 of Clusterin;Isoform 4 of Clusterin;Isoform 5 of Clusterin;Isoform 6 of Clusterin	FALSE	FALSE	FALSE	.	-0.0753126	0.571762	0.46231	FALSE	.	-0.197408	0.484146	0.411404	FALSE	.	-0.104277	0.76333	0.555253	.	-
1748	PIMREG	Q9BSJ6;Q9BSJ6-2	Isoform 2 of Protein PIMREG;Protein PIMREG	FALSE	FALSE	FALSE	.	-0.000545	0.963627	0.264963	FALSE	.	-0.004155	0.975094	0.374164	FALSE	.	-0.00319	0.98557	0.484785	.	-
1750	CHMP4A	Q9BY43;Q9BY43-2	Charged multivesicular body protein 4a;Isoform 2 of Charged multivesicular body protein 4a	FALSE	FALSE	FALSE	.	-0.0915045	0.371134	0.131131	FALSE	.	-0.211257	0.148737	0.169058	FALSE	.	-0.11114	0.607477	0.237456	.	.
1751	TMTC3	Q6ZXV5;Q6ZXV5-2	Isoform 2 of Protein O-mannosyl-transferase TMTC3;Protein O-mannosyl-transferase TMTC3	FALSE	FALSE	FALSE	.	-0.181262	0.0942467	0.103068	FALSE	.	-0.340192	0.000412817	0.0870195	FALSE	.	0.341411	0.00256874	0.0997625	.	.
1754	NTN4	Q9HB63;Q9HB63-2;Q9HB63-3	Isoform 2 of Netrin-4;Isoform 3 of Netrin-4;Netrin-4	FALSE	FALSE	FALSE	.	-0.00011	0.992035	0.285202	FALSE	.	0.00074	0.9974	0.394409	FALSE	.	0.002105	0.991697	0.494603	.	.
1755	SORT1	Q99523;Q99523-2	Isoform 2 of Sortilin;Sortilin	FALSE	FALSE	FALSE	.	0.00493	0.927597	0.419361	FALSE	.	0.04658	0.813971	0.730238	FALSE	.	1.93348	0.473202	4.04136	.	+
1756	RFK	Q969G6	Riboflavin kinase	FALSE	FALSE	FALSE	.	-0.055125	0.528986	0.171275	FALSE	.	-0.145495	0.395211	0.21343	FALSE	.	-0.067699	0.794753	0.372918	.	.
1757	PIP5K1C	O60331;O60331-2;O60331-3;O60331-4	Isoform 2 of Phosphatidylinositol 4-phosphate 5-kinase type-1 gamma;Isoform 3 of Phosphatidylinositol 4-phosphate 5-kinase type-1 gamma;Isoform 4 of Phosphatidylinositol 4-phosphate 5-kinase type-1 gamma;Phosphatidylinositol 4-phosphate 5-kinase type-1 gamma	FALSE	FALSE	FALSE	.	-0.033185	0.604516	0.167578	FALSE	.	-0.13066	0.536201	1.3131	FALSE	.	-0.228515	0.513902	1.5656	.	.
1758	NA	CON__Q2KIF2	NA	TRUE	FALSE	FALSE	.	-0.0289155	0.62083	0.117055	FALSE	.	-0.282403	0.0559011	0.17057	FALSE	.	0.0006325	0.995501	0.208524	.	.
1759	ATL2	Q8NHH9;Q8NHH9-2;Q8NHH9-3;Q8NHH9-4;Q8NHH9-5	Atlastin-2;Isoform 2 of Atlastin-2;Isoform 3 of Atlastin-2;Isoform 4 of Atlastin-2;Isoform 5 of Atlastin-2	FALSE	FALSE	FALSE	.	-0.0236405	0.631651	0.0998013	FALSE	.	-0.257485	0.0318669	0.13106	FALSE	.	-0.199628	0.159001	0.1357	.	.
1760	FBXO9	Q9UK97;Q9UK97-2;Q9UK97-3	F-box only protein 9;Isoform 2 of F-box only protein 9;Isoform 3 of F-box only protein 9	FALSE	FALSE	FALSE	.	-0.02684	0.751152	1.16021	FALSE	.	-0.086855	0.723055	1.23958	FALSE	.	-0.06726	0.856322	1.48367	.	.
1761	TANGO2	Q6ICL3;Q6ICL3-2;Q6ICL3-3;Q6ICL3-4;Q6ICL3-5;Q6ICL3-6	Isoform 2 of Transport and Golgi organization protein 2 homolog;Isoform 3 of Transport and Golgi organization protein 2 homolog;Isoform 4 of Transport and Golgi organization protein 2 homolog;Isoform 5 of Transport and Golgi organization protein 2 homolog;Isoform 6 of Transport and Golgi organization protein 2 homolog;Transport and Golgi organization protein 2 homolog	FALSE	FALSE	FALSE	.	-6.16021	2.96338e-07	0.792283	FALSE	.	-6.25152	3.38991e-13	0.742078	FALSE	.	-6.30924	9.13852e-19	0.70647	.	-
1762	C11orf96	Q7Z7L8	Uncharacterized protein C11orf96	FALSE	FALSE	FALSE	.	-0.068045	0.558058	0.271403	FALSE	.	-0.120165	0.624942	0.461452	FALSE	.	-0.118975	0.73334	0.617696	.	.
1763	ZNF552	Q9H707	Zinc finger protein 552	FALSE	FALSE	FALSE	.	-0.00068	0.961154	0.293568	FALSE	.	-0.007405	0.954745	0.403355	FALSE	.	-0.012735	0.961412	0.50651	.	.
1764	SPAG1	Q07617	Sperm-associated antigen 1	FALSE	FALSE	FALSE	.	0.002265	0.935423	0.332648	FALSE	.	0.01481	0.914621	0.431707	FALSE	.	0.03694	0.887476	0.540019	.	.
1765	UQCR11	O14957	Cytochrome b-c1 complex subunit 10	FALSE	FALSE	FALSE	.	-0.02197	0.671147	0.14031	FALSE	.	-0.065795	0.601825	0.183392	FALSE	.	0.0581	0.806759	0.329447	.	.
1766	A12R	URK20559.1	Viral membrane assembly proteins (VMAP)(Cop-A1 1R)	FALSE	TRUE	FALSE	.	0.00721	0.837725	0.195965	TRUE	+	9.2542	2e-30	0.233109	TRUE	+	12.9776	2e-30	0.271308	.	.
1767	NUPR1	O60356;O60356-2	Isoform 2 of Nuclear protein 1;Nuclear protein 1	FALSE	FALSE	FALSE	.	-0.331018	0.0355669	0.155985	TRUE	-	-0.944685	9.33733e-17	0.136439	TRUE	-	-1.11352	2.33807e-21	0.157623	.	.
1769	BAG3	O95817	BAG family molecular chaperone regulator 3	FALSE	FALSE	FALSE	.	-0.163585	0.000400131	0.0413653	FALSE	.	-0.184755	3.57234e-07	0.0447533	FALSE	.	-0.04167	0.39565	0.0504103	.	.
1770	DIP2A	Q14689;Q14689-2;Q14689-3;Q14689-4;Q14689-5;Q14689-6	Disco-interacting protein 2 homolog A;Isoform 2 of Disco-interacting protein 2 homolog A;Isoform 3 of Disco-interacting protein 2 homolog A;Isoform 4 of Disco-interacting protein 2 homolog A;Isoform 5 of Disco-interacting protein 2 homolog A;Isoform 6 of Disco-interacting protein 2 homolog A	FALSE	FALSE	FALSE	.	-0.016235	0.738786	0.189521	FALSE	.	-0.10324	0.540329	0.239463	FALSE	.	-0.147255	0.55555	0.378089	.	.
1771	RAF1	P04049;P04049-2	Isoform 2 of RAF proto-oncogene serine/threonine-protein kinase;RAF proto-oncogene serine/threonine-protein kinase	FALSE	FALSE	FALSE	.	-0.0512382	0.636435	0.412093	FALSE	.	-0.169134	0.539549	0.386962	FALSE	.	0.0926318	0.800955	0.503387	.	.
1772	FXR2	P51116	Fragile X mental retardation syndrome-related protein 2	FALSE	FALSE	FALSE	.	-0.205798	0.0277025	0.0809879	FALSE	.	-0.210591	0.00477574	0.0729154	FALSE	.	-0.150755	0.251882	0.113647	.	.
1773	TMEM259	Q4ZIN3;Q4ZIN3-2	Isoform 2 of Membralin;Membralin	FALSE	FALSE	FALSE	.	0.002135	0.920575	0.208165	FALSE	.	0.04189	0.808654	0.446164	FALSE	.	-0.09838	0.805764	1.21531	.	.
1774	AMBRA1	Q9C0C7;Q9C0C7-2;Q9C0C7-3;Q9C0C7-4;Q9C0C7-5;Q9C0C7-6	Activating molecule in BECN1-regulated autophagy protein 1;Isoform 2 of Activating molecule in BECN1-regulated autophagy protein 1;Isoform 3 of Activating molecule in BECN1-regulated autophagy protein 1;Isoform 4 of Activating molecule in BECN1-regulated autophagy protein 1;Isoform 5 of Activating molecule in BECN1-regulated autophagy protein 1;Isoform 6 of Activating molecule in BECN1-regulated …	FALSE	FALSE	FALSE	.	-0.001935	0.940581	0.344777	FALSE	.	-0.012	0.933582	0.452261	FALSE	.	-0.01956	0.941815	0.552858	.	.
1775	COA6	Q5JTJ3;Q5JTJ3-2;Q5JTJ3-3	Cytochrome c oxidase assembly factor 6 homolog;Isoform 2 of Cytochrome c oxidase assembly factor 6 homolog;Isoform 3 of Cytochrome c oxidase assembly factor 6 homolog	FALSE	FALSE	FALSE	.	-0.00049	0.982001	0.397644	FALSE	.	0.163015	0.586762	0.811146	TRUE	+	7.73003	0.000181972	1.53288	.	.
1777	RNF130	Q86XS8;Q86XS8-2	E3 ubiquitin-protein ligase RNF130;Isoform 2 of E3 ubiquitin-protein ligase RNF130	FALSE	FALSE	FALSE	.	0.00084	0.960229	0.293927	FALSE	.	0.00414	0.971764	0.393771	FALSE	.	0.00988	0.970855	0.499879	.	.
1778	TPD52L2	O43399;O43399-5;O43399-7	Isoform 5 of Tumor protein D54;Isoform 7 of Tumor protein D54;Tumor protein D54	FALSE	FALSE	FALSE	.	0.0017	0.923641	0.0919372	FALSE	.	-0.326315	0.0408027	0.162278	FALSE	.	0.203465	0.273472	0.174856	.	.
1779	GULP1	Q9UBP9;Q9UBP9-2;Q9UBP9-3;Q9UBP9-4	Isoform 2 of PTB domain-containing engulfment adapter protein 1;Isoform 3 of PTB domain-containing engulfment adapter protein 1;Isoform 4 of PTB domain-containing engulfment adapter protein 1;PTB domain-containing engulfment adapter protein 1	FALSE	FALSE	FALSE	.	-0.41903	0.057419	0.228451	FALSE	.	-0.05936	0.706241	0.15928	FALSE	.	0.612925	0.0282495	0.268914	.	.
1780	HMGCS1;HMGCS2	P54868;Q01581;P54868-2;P54868-3	Hydroxymethylglutaryl-CoA synthase, cytoplasmic;Hydroxymethylglutaryl-CoA synthase, mitochondrial;Isoform 2 of Hydroxymethylglutaryl-CoA synthase, mitochondrial;Isoform 3 of Hydroxymethylglutaryl-CoA synthase, mitochondrial	FALSE	FALSE	FALSE	.	0.00449	0.876287	0.17315	FALSE	.	0.302435	0.3506	0.359827	FALSE	.	0.849086	0.106557	2.80114	.	.
1781	ARHGAP12	Q8IWW6;Q8IWW6-2;Q8IWW6-3;Q8IWW6-4	Isoform 2 of Rho GTPase-activating protein 12;Isoform 3 of Rho GTPase-activating protein 12;Isoform 4 of Rho GTPase-activating protein 12;Rho GTPase-activating protein 12	FALSE	FALSE	FALSE	.	-0.1032	0.458544	0.21919	FALSE	.	-0.3615	0.141353	0.250899	FALSE	.	0.36367	0.445416	0.400203	.	.
1782	SDF2L1	Q9HCN8	Stromal cell-derived factor 2-like protein 1	FALSE	FALSE	FALSE	.	0.25779	0.172769	0.218678	FALSE	.	0.229905	0.19118	0.226142	FALSE	.	0.241873	0.284423	0.468014	.	.
1784	PSME3	P61289;P61289-2;P61289-3	Isoform 2 of Proteasome activator complex subunit 3;Isoform 3 of Proteasome activator complex subunit 3;Proteasome activator complex subunit 3	FALSE	FALSE	FALSE	.	-0.0276125	0.54382	0.0736902	FALSE	.	-0.339294	8.60174e-05	0.0917221	FALSE	.	-0.243882	0.0706741	0.123417	.	.
1785	SLC39A11	Q8N1S5;Q8N1S5-2	Isoform 2 of Zinc transporter ZIP11;Zinc transporter ZIP11	FALSE	FALSE	FALSE	.	0.004175	0.885505	0.976402	FALSE	.	-3.39405	0.280377	2.1601	FALSE	.	-3.63644	0.331608	2.25774	.	.
1787	S100A10	P60903	Protein S100-A10	FALSE	FALSE	FALSE	.	-0.08611	0.162603	0.0635699	FALSE	.	-0.08677	0.152749	0.0631939	FALSE	.	-0.046585	0.518741	0.0722907	.	.
1788	CSTF3	Q12996;Q12996-2;Q12996-3	Cleavage stimulation factor subunit 3;Isoform 2 of Cleavage stimulation factor subunit 3;Isoform 3 of Cleavage stimulation factor subunit 3	FALSE	FALSE	FALSE	.	-0.0442	0.52083	0.120589	FALSE	.	-0.122035	0.316474	0.140925	TRUE	+	0.676405	0.00671243	0.207088	.	.
1789	ADGRL4	Q9HBW9	Adhesion G protein-coupled receptor L4	FALSE	FALSE	FALSE	.	-0.00591	0.888386	0.255536	FALSE	.	-0.033195	0.853401	0.372719	FALSE	.	-0.054755	0.86102	0.551659	.	.
1790	SMPD1	P17405;P17405-2;P17405-3;P17405-4	Isoform 2 of Sphingomyelin phosphodiesterase;Isoform 3 of Sphingomyelin phosphodiesterase;Isoform 4 of Sphingomyelin phosphodiesterase;Sphingomyelin phosphodiesterase	FALSE	FALSE	FALSE	.	0.0036	0.879163	0.104359	FALSE	.	-0.264255	0.148501	0.210338	FALSE	.	-0.215345	0.355795	0.338994	.	-
1792	BLM	P54132	Bloom syndrome protein	FALSE	FALSE	FALSE	.	0.00232	0.931015	0.338799	FALSE	.	0.117965	0.613044	0.512261	FALSE	.	1.58649	0.0808598	0.767701	.	.
1793	NLRP1	Q9C000;Q9C000-2;Q9C000-3;Q9C000-4;Q9C000-5;Q9C000-6	Isoform 2 of NACHT, LRR and PYD domains-containing protein 1;Isoform 3 of NACHT, LRR and PYD domains-containing protein 1;Isoform 4 of NACHT, LRR and PYD domains-containing protein 1;Isoform 5 of NACHT, LRR and PYD domains-containing protein 1;Isoform 6 of NACHT, LRR and PYD domains-containing protein 1;NACHT, LRR and PYD domains-containing protein 1	FALSE	FALSE	FALSE	.	0.00413	0.894182	0.371789	FALSE	.	0.05737	0.772799	0.845258	FALSE	.	0.07598	0.815358	0.859594	.	.
1794	PSMD5	Q16401;Q16401-2	26S proteasome non-ATPase regulatory subunit 5;Isoform 2 of 26S proteasome non-ATPase regulatory subunit 5	FALSE	FALSE	FALSE	.	-0.19627	0.00316838	0.0631881	FALSE	.	-0.188612	0.00306995	0.0617281	FALSE	.	-0.185033	0.0114526	0.0652872	.	.
1795	MTMR3	Q13615;Q13615-2;Q13615-3	Isoform A of Myotubularin-related protein 3;Isoform C of Myotubularin-related protein 3;Myotubularin-related protein 3	FALSE	FALSE	FALSE	.	-0.13749	0.505255	0.408653	FALSE	.	-0.697308	0.207741	1.6328	FALSE	.	-1.99533	0.150837	2.61043	.	.
1796	FER	P16591;P16591-2;P16591-3	Isoform 2 of Tyrosine-protein kinase Fer;Isoform 3 of Tyrosine-protein kinase Fer;Tyrosine-protein kinase Fer	FALSE	FALSE	FALSE	.	0.000325	0.983204	0.250359	FALSE	.	0.004265	0.969262	0.339872	FALSE	.	0.009985	0.965829	0.431484	-	.
1797	HECW1	Q76N89;Q76N89-2	E3 ubiquitin-protein ligase HECW1;Isoform 2 of E3 ubiquitin-protein ligase HECW1	FALSE	FALSE	FALSE	.	-0.0915825	0.398434	0.15091	FALSE	.	-0.197305	0.168669	0.158379	FALSE	.	0.744699	0.016952	0.264589	.	.
1798	DECR1	Q16698;Q16698-2	2,4-dienoyl-CoA reductase [(3E)-enoyl-CoA-producing], mitochondrial;Isoform 2 of 2,4-dienoyl-CoA reductase [(3E)-enoyl-CoA-producing], mitochondrial	FALSE	FALSE	FALSE	.	-0.105491	0.114447	0.0660514	FALSE	.	-0.11822	0.0650235	0.0656008	FALSE	.	0.156615	0.232972	0.115619	.	.
1799	CANX	P27824;P27824-2;P27824-3	Calnexin;Isoform 2 of Calnexin;Isoform 3 of Calnexin	FALSE	FALSE	FALSE	.	-0.1953	2.33956e-15	0.0331479	FALSE	.	-0.179915	1.50054e-14	0.0321949	FALSE	.	0.42028	2e-30	0.0422898	.	.
1800	TBKBP1	A7MCY6	TANK-binding kinase 1-binding protein 1	FALSE	FALSE	FALSE	.	-0.00017	0.990372	0.283646	FALSE	.	0.0007	0.998558	0.395439	FALSE	.	0.00333	0.988665	0.506641	-	.
1801	PAPSS2	O95340;O95340-2	Bifunctional 3'-phosphoadenosine 5'-phosphosulfate synthase 2;Isoform B of Bifunctional 3'-phosphoadenosine 5'-phosphosulfate synthase 2	FALSE	FALSE	FALSE	.	-0.17134	0.00832106	0.0586416	FALSE	.	-0.49541	9.65077e-27	0.0528489	FALSE	.	-0.264655	1.86086e-11	0.0575633	.	.
1802	HMG20A	Q9NP66;Q9NP66-2	High mobility group protein 20A;Isoform 2 of High mobility group protein 20A	FALSE	FALSE	FALSE	.	-0.43921	0.237355	0.364343	FALSE	.	0.10256	0.649383	0.254314	FALSE	.	0.04949	0.858352	0.394891	.	.
1803	LRP12	Q9Y561;Q9Y561-2	Isoform 2 of Low-density lipoprotein receptor-related protein 12;Low-density lipoprotein receptor-related protein 12	FALSE	FALSE	FALSE	.	0.00033	0.974367	0.263282	FALSE	.	-0.00074	0.999461	0.364575	FALSE	.	-0.00235	0.991139	0.460272	.	.
1804	POLR3E	Q9NVU0;Q9NVU0-2;Q9NVU0-3;Q9NVU0-4;Q9NVU0-5	DNA-directed RNA polymerase III subunit RPC5;Isoform 2 of DNA-directed RNA polymerase III subunit RPC5;Isoform 3 of DNA-directed RNA polymerase III subunit RPC5;Isoform 4 of DNA-directed RNA polymerase III subunit RPC5;Isoform 5 of DNA-directed RNA polymerase III subunit RPC5	FALSE	FALSE	FALSE	.	-2.66914	0.154538	1.52593	FALSE	.	-2.99607	0.0678503	1.37	FALSE	.	-3.08229	0.0564074	1.37667	.	.
1805	PARP4	Q9UKK3	Protein mono-ADP-ribosyltransferase PARP4	FALSE	FALSE	FALSE	.	-0.24178	7.63219e-05	0.0688222	FALSE	.	-0.155785	0.0268525	0.0671939	FALSE	.	-0.0653	0.540932	0.0980556	.	.
1807	MT-ND4	P03905	NADH-ubiquinone oxidoreductase chain 4	FALSE	FALSE	FALSE	.	-0.160531	0.28881	0.194008	FALSE	.	-0.272575	0.247069	0.754569	FALSE	.	-0.136746	0.611971	0.873215	.	.
1808	IRAK2	O43187	Interleukin-1 receptor-associated kinase-like 2	FALSE	FALSE	FALSE	.	-0.000205	0.983346	0.244968	FALSE	.	-0.001965	0.985641	0.346265	FALSE	.	0.00065	0.995312	0.446371	.	.
1810	SLC39A9	Q9NUM3;Q9NUM3-2;Q9NUM3-3	Isoform 2 of Zinc transporter ZIP9;Isoform 3 of Zinc transporter ZIP9;Zinc transporter ZIP9	FALSE	FALSE	FALSE	.	0.561175	0.283691	0.49847	FALSE	.	1.06668	0.0912137	0.555703	TRUE	-	-4.62263	0.00481753	1.22346	.	.
1811	CHCHD4	Q8N4Q1;Q8N4Q1-2	Isoform 2 of Mitochondrial intermembrane space import and assembly protein 40;Mitochondrial intermembrane space import and assembly protein 40	FALSE	FALSE	FALSE	.	0.02096	0.77985	0.856452	FALSE	.	0.0657	0.792348	0.948073	FALSE	.	0.04178	0.906885	0.966547	.	.
1812	ALYREF	Q86V81	THO complex subunit 4	FALSE	FALSE	FALSE	.	-0.000285	0.979947	0.0520285	FALSE	.	-0.02985	0.621679	0.07704	FALSE	.	-0.06331	0.547053	0.120003	.	.
1813	DDX27	Q96GQ7	Probable ATP-dependent RNA helicase DDX27	FALSE	FALSE	FALSE	.	-0.001452	0.930276	0.115327	FALSE	.	-0.858728	0.0132947	0.387458	TRUE	-	-3.09968	0.000760415	1.40053	.	-
1815	NDUFB4	O95168;O95168-2	Isoform 2 of NADH dehydrogenase [ubiquinone] 1 beta subcomplex subunit 4;NADH dehydrogenase [ubiquinone] 1 beta subcomplex subunit 4	FALSE	FALSE	FALSE	.	-0.419721	0.0544573	0.187613	FALSE	.	-0.101669	0.702961	0.261461	TRUE	+	0.762499	3.14746e-11	0.159887	.	.
1816	JMJD6	Q6NYC1;Q6NYC1-2;Q6NYC1-3	Bifunctional arginine demethylase and lysyl-hydroxylase JMJD6;Isoform 2 of Bifunctional arginine demethylase and lysyl-hydroxylase JMJD6;Isoform 3 of Bifunctional arginine demethylase and lysyl-hydroxylase JMJD6	FALSE	FALSE	FALSE	.	0.00192	0.9183	0.136465	FALSE	.	0.00462	0.960242	0.174045	FALSE	.	0.238285	0.368266	0.294146	.	.
1817	SLC39A14	Q15043;Q15043-2;Q15043-3	Isoform 2 of Metal cation symporter ZIP14;Isoform 3 of Metal cation symporter ZIP14;Metal cation symporter ZIP14	FALSE	FALSE	FALSE	.	-0.302927	0.022957	0.115372	FALSE	.	-0.36161	0.000417185	0.111173	FALSE	.	-0.244756	0.14524	0.144561	.	.
1820	ATL3	Q6DD88	Atlastin-3	FALSE	FALSE	FALSE	.	-0.013685	0.594543	0.0413502	FALSE	.	-0.327585	4.25165e-16	0.0551517	FALSE	.	-0.00614	0.908635	0.0537356	.	.
1821	RELB	Q01201	Transcription factor RelB	FALSE	FALSE	FALSE	.	-0.84944	0.453231	2.29348	FALSE	.	-1.05848	0.465929	2.36853	FALSE	.	-0.554515	0.651944	2.50613	.	.
1822	GATAD2A	Q86YP4;Q86YP4-2;Q86YP4-3	Isoform 2 of Transcriptional repressor p66-alpha;Isoform 3 of Transcriptional repressor p66-alpha;Transcriptional repressor p66-alpha	FALSE	FALSE	TRUE	-	-5.98546	0.00210232	0.789684	TRUE	-	-6.04119	4.58233e-22	0.556324	TRUE	-	-6.07552	7.48114e-23	0.568408	.	.
1824	MICU2	Q8IYU8	Calcium uptake protein 2, mitochondrial	FALSE	FALSE	FALSE	.	-0.008015	0.835537	0.161722	FALSE	.	-0.066245	0.618823	0.178877	FALSE	.	0.002395	0.99061	0.344798	.	.
1825	DDI1;DDI2	Q5TDH0;Q8WTU0;Q5TDH0-2;Q5TDH0-3	Isoform 2 of Protein DDI1 homolog 2;Isoform 3 of Protein DDI1 homolog 2;Protein DDI1 homolog 1;Protein DDI1 homolog 2	FALSE	FALSE	FALSE	.	-0.007195	0.861939	0.386779	FALSE	.	-0.037395	0.832595	0.543325	FALSE	.	-0.06194	0.861651	0.998326	.	.
1826	PTK2	Q05397;Q05397-2;Q05397-3;Q05397-4;Q05397-5;Q05397-6;Q05397-7	Focal adhesion kinase 1;Isoform 2 of Focal adhesion kinase 1;Isoform 3 of Focal adhesion kinase 1;Isoform 4 of Focal adhesion kinase 1;Isoform 5 of Focal adhesion kinase 1;Isoform 6 of Focal adhesion kinase 1;Isoform 7 of Focal adhesion kinase 1	FALSE	FALSE	FALSE	.	-0.165	0.295043	0.204873	FALSE	.	-0.21723	0.229597	0.217903	TRUE	-	-1.64617	0.00877222	0.733911	.	.
1827	BRF1	Q92994;Q92994-3;Q92994-5;Q92994-7;Q92994-8;Q92994-9	Isoform 3 of Transcription factor IIIB 90 kDa subunit;Isoform 5 of Transcription factor IIIB 90 kDa subunit;Isoform 7 of Transcription factor IIIB 90 kDa subunit;Isoform 8 of Transcription factor IIIB 90 kDa subunit;Isoform 9 of Transcription factor IIIB 90 kDa subunit;Transcription factor IIIB 90 kDa subunit	FALSE	FALSE	FALSE	.	0.00168	0.942759	0.308092	FALSE	.	0.01679	0.907293	0.49663	FALSE	.	0.030665	0.910172	0.565465	.	.
1829	TMEM161A	Q9NX61;Q9NX61-2	Isoform 2 of Transmembrane protein 161A;Transmembrane protein 161A	FALSE	FALSE	FALSE	.	0.002105	0.93398	0.391618	FALSE	.	0.007105	0.95696	0.456453	FALSE	.	0.020925	0.939112	0.548364	.	.
1830	LLPH	Q9BRT6	Protein LLP homolog	FALSE	FALSE	FALSE	.	-0.18032	0.392651	0.359692	FALSE	.	-0.05058	0.77119	0.273472	FALSE	.	-0.032245	0.884948	0.288553	.	.
1832	DIAPH2	O60879;O60879-2;O60879-3	Isoform 2 of Protein diaphanous homolog 2;Isoform 3 of Protein diaphanous homolog 2;Protein diaphanous homolog 2	FALSE	FALSE	FALSE	.	-0.0022	0.903088	0.0781161	FALSE	.	0.00936	0.894758	0.110115	FALSE	.	0.13435	0.361724	0.17579	.	.
1833	CYB561D2	O14569	Transmembrane reductase CYB561D2	FALSE	FALSE	FALSE	.	-0.064555	0.560221	0.267856	FALSE	.	-0.23689	0.357769	0.318602	FALSE	.	-0.444975	0.189433	0.393374	.	.
1834	UPF1	Q92900;Q92900-2	Isoform 2 of Regulator of nonsense transcripts 1;Regulator of nonsense transcripts 1	FALSE	FALSE	FALSE	.	-0.339924	1.42787e-17	0.0550681	FALSE	.	-0.302266	2.15883e-12	0.0549063	FALSE	.	0.131389	0.109541	0.0803892	.	.
1835	NFATC4	Q14934;Q14934-8;Q14934-9;Q14934-10;Q14934-12;Q14934-13;Q14934-16;Q14934-17;Q14934-18;Q14934-19;Q14934-20;Q14934-21;Q14934-22;Q14934-23	Isoform 10 of Nuclear factor of activated T-cells, cytoplasmic 4;Isoform 12 of Nuclear factor of activated T-cells, cytoplasmic 4;Isoform 13 of Nuclear factor of activated T-cells, cytoplasmic 4;Isoform 16 of Nuclear factor of activated T-cells, cytoplasmic 4;Isoform 17 of Nuclear factor of activated T-cells, cytoplasmic 4;Isoform 18 of Nuclear factor of activated T-cells, cytoplasmic 4;Isoform 1…	FALSE	FALSE	FALSE	.	-0.017555	0.728406	0.171824	FALSE	.	-0.04772	0.755346	0.300736	FALSE	.	-0.20934	0.433994	0.364523	.	.
1837	SMARCD2	Q92925;Q92925-2;Q92925-3	Isoform 2 of SWI/SNF-related matrix-associated actin-dependent regulator of chromatin subfamily D member 2;Isoform 3 of SWI/SNF-related matrix-associated actin-dependent regulator of chromatin subfamily D member 2;SWI/SNF-related matrix-associated actin-dependent regulator of chromatin subfamily D member 2	FALSE	FALSE	FALSE	.	-0.0026555	0.882858	0.0790613	FALSE	.	-0.0191095	0.811031	0.124005	FALSE	.	0.0111485	0.932191	0.186475	.	.
1838	NA	CON__Q1RMN8	NA	TRUE	FALSE	FALSE	.	0.010434	0.728984	0.073633	FALSE	.	-0.003721	0.952393	0.105312	FALSE	.	0.321041	0.0446121	0.155766	.	.
1839	SRP14	P37108	Signal recognition particle 14 kDa protein	FALSE	FALSE	FALSE	.	-0.301974	0.0862071	0.178464	TRUE	-	-0.735131	8.83317e-15	0.144366	FALSE	.	-0.446952	0.0137333	0.203871	.	.
1840	DHX40	Q8IX18;Q8IX18-3;Q8IX18-4	Isoform 3 of Probable ATP-dependent RNA helicase DHX40;Isoform 4 of Probable ATP-dependent RNA helicase DHX40;Probable ATP-dependent RNA helicase DHX40	FALSE	FALSE	FALSE	.	0.000205	0.974869	0.288311	FALSE	.	-0.0211	0.920326	1.12823	FALSE	.	-0.08874	0.82403	1.27809	.	.
1841	HABP2	Q14520;Q14520-2	Hyaluronan-binding protein 2;Isoform 2 of Hyaluronan-binding protein 2	FALSE	FALSE	FALSE	.	-0.00031	0.978005	0.157497	FALSE	.	0.02866	0.833804	0.356305	FALSE	.	0.091655	0.718058	0.41158	.	.
1842	RAB11FIP2	Q7L804;Q7L804-2	Isoform 2 of Rab11 family-interacting protein 2;Rab11 family-interacting protein 2	FALSE	FALSE	FALSE	.	-0.14852	0.328531	0.1958	FALSE	.	-0.189795	0.251429	0.175826	FALSE	.	-0.250565	0.198589	0.224628	.	.
1843	TATDN2	Q93075	Putative deoxyribonuclease TATDN2	FALSE	FALSE	FALSE	.	-0.0056	0.858828	0.181273	FALSE	.	-0.59217	0.245884	0.556093	FALSE	.	-2.35149	0.00987224	0.748889	.	.
1844	RAPGEF1	Q13905;Q13905-2;Q13905-3;Q13905-4	Isoform 3 of Rap guanine nucleotide exchange factor 1;Isoform 4 of Rap guanine nucleotide exchange factor 1;Isoform Short of Rap guanine nucleotide exchange factor 1;Rap guanine nucleotide exchange factor 1	FALSE	FALSE	FALSE	.	0.00159	0.952177	0.298341	FALSE	.	0.018295	0.895048	0.471902	FALSE	.	0.03232	0.906172	0.536896	.	.
1845	NCKIPSD	Q9NZQ3;Q9NZQ3-2;Q9NZQ3-3;Q9NZQ3-4;Q9NZQ3-5	Isoform 2 of NCK-interacting protein with SH3 domain;Isoform 3 of NCK-interacting protein with SH3 domain;Isoform 4 of NCK-interacting protein with SH3 domain;Isoform 5 of NCK-interacting protein with SH3 domain;NCK-interacting protein with SH3 domain	FALSE	FALSE	FALSE	.	-0.000325	0.98792	0.416823	FALSE	.	0.096195	0.698877	0.593315	FALSE	.	0.30158	0.617171	0.951087	.	.
1846	PPP2R5E	Q16537;Q16537-2;Q16537-3	Isoform 2 of Serine/threonine-protein phosphatase 2A 56 kDa regulatory subunit epsilon isoform;Isoform 3 of Serine/threonine-protein phosphatase 2A 56 kDa regulatory subunit epsilon isoform;Serine/threonine-protein phosphatase 2A 56 kDa regulatory subunit epsilon isoform	FALSE	FALSE	FALSE	.	-0.010155	0.785891	0.157104	TRUE	-	-5.91698	0.000826255	1.10981	FALSE	.	-5.98098	0.000176418	1.11079	.	.
1847	P3H2	Q8IVL5;Q8IVL5-2	Isoform 2 of Prolyl 3-hydroxylase 2;Prolyl 3-hydroxylase 2	FALSE	FALSE	FALSE	.	-0.28456	0.0518089	0.141378	FALSE	.	-0.292345	0.026619	0.132216	FALSE	.	-0.228138	0.225868	0.184199	.	.
1848	MAPKBP1	O60336;O60336-2;O60336-3;O60336-4;O60336-5;O60336-6	Isoform 2 of Mitogen-activated protein kinase-binding protein 1;Isoform 3 of Mitogen-activated protein kinase-binding protein 1;Isoform 4 of Mitogen-activated protein kinase-binding protein 1;Isoform 5 of Mitogen-activated protein kinase-binding protein 1;Isoform 6 of Mitogen-activated protein kinase-binding protein 1;Mitogen-activated protein kinase-binding protein 1	FALSE	FALSE	FALSE	.	-0.008015	0.855195	0.268642	FALSE	.	-0.031395	0.853669	0.385599	FALSE	.	-0.048845	0.869594	0.504541	.	.
1849	JAG1;JAG2	P78504;Q9Y219;P78504-2;Q9Y219-2	Isoform 2 of Protein jagged-1;Isoform Short of Protein jagged-2;Protein jagged-1;Protein jagged-2	FALSE	FALSE	FALSE	.	0.00092	0.955648	0.258879	FALSE	.	0.056935	0.740834	1.02826	FALSE	.	0.155735	0.664948	1.23538	.	.
1851	ARHGEF2	Q92974;Q92974-2;Q92974-3	Isoform 2 of Rho guanine nucleotide exchange factor 2;Isoform 3 of Rho guanine nucleotide exchange factor 2;Rho guanine nucleotide exchange factor 2	FALSE	FALSE	FALSE	.	-0.417455	1.14729e-21	0.0557216	FALSE	.	-0.401958	4.14525e-20	0.0572437	FALSE	.	0.448964	1.08458e-14	0.0873787	.	.
1854	POLR2C	P19387	DNA-directed RNA polymerase II subunit RPB3	FALSE	FALSE	FALSE	.	-0.006605	0.810015	0.0892947	FALSE	.	-0.09034	0.403579	0.141541	FALSE	.	-0.038325	0.770653	0.148195	.	.
1855	PARG	Q86W56;Q86W56-2;Q86W56-3;Q86W56-5	Isoform 2 of Poly(ADP-ribose) glycohydrolase;Isoform 3 of Poly(ADP-ribose) glycohydrolase;Isoform 5 of Poly(ADP-ribose) glycohydrolase;Poly(ADP-ribose) glycohydrolase	FALSE	FALSE	FALSE	.	-0.0136095	0.729907	0.114484	FALSE	.	0.377642	0.0929948	0.185882	FALSE	.	0.44869	0.00246685	0.143976	.	.
1856	NCAPD2	Q15021	Condensin complex subunit 1	FALSE	FALSE	FALSE	.	-0.102762	0.350639	0.14962	FALSE	.	-0.0582765	0.649	0.17177	FALSE	.	0.00962105	0.948531	0.183546	.	.
1857	AP5S1	Q9NUS5	AP-5 complex subunit sigma-1	FALSE	FALSE	FALSE	.	-0.023695	0.737657	0.536811	FALSE	.	-0.169585	0.58479	0.750108	FALSE	.	-0.57347	0.407765	1.34303	.	.
1860	CHD4	Q14839;Q14839-2	Chromodomain-helicase-DNA-binding protein 4;Isoform 2 of Chromodomain-helicase-DNA-binding protein 4	FALSE	FALSE	FALSE	.	-0.0105	0.716325	0.0665541	FALSE	.	-0.388475	0.000144664	0.0835751	FALSE	.	-0.438495	2.74316e-08	0.105258	.	.
1861	ZMYND11	Q15326;Q15326-2;Q15326-3;Q15326-4;Q15326-5;Q15326-6	Isoform 2 of Zinc finger MYND domain-containing protein 11;Isoform 3 of Zinc finger MYND domain-containing protein 11;Isoform 4 of Zinc finger MYND domain-containing protein 11;Isoform 5 of Zinc finger MYND domain-containing protein 11;Isoform 6 of Zinc finger MYND domain-containing protein 11;Zinc finger MYND domain-containing protein 11	FALSE	FALSE	FALSE	.	0.00038	0.987967	0.268485	FALSE	.	0.00913	0.945534	0.402309	FALSE	.	0.042725	0.873684	0.769322	.	.
1862	RPSA	P08865	40S ribosomal protein SA	FALSE	FALSE	FALSE	.	-0.014115	0.570958	0.0381098	FALSE	.	-0.10151	0.0652255	0.0590963	FALSE	.	-0.254585	0.000501102	0.0711558	.	.
1863	CLDND1	Q9NY35;Q9NY35-2	Claudin domain-containing protein 1;Isoform 2 of Claudin domain-containing protein 1	FALSE	FALSE	FALSE	.	-0.012995	0.382011	20.685	FALSE	.	-0.04822	0.914606	20.7154	FALSE	.	-0.07699	0.998576	20.5784	.	.
1864	SEC24A	O95486;O95486-2	Isoform 2 of Protein transport protein Sec24A;Protein transport protein Sec24A	FALSE	FALSE	FALSE	.	-0.297055	0.00366308	0.0889891	FALSE	.	-0.30612	0.000593673	0.0807064	FALSE	.	0.445314	0.00140695	0.134263	.	.
1865	SYVN1	Q86TM6;Q86TM6-2;Q86TM6-3	E3 ubiquitin-protein ligase synoviolin;Isoform 2 of E3 ubiquitin-protein ligase synoviolin;Isoform 3 of E3 ubiquitin-protein ligase synoviolin	FALSE	FALSE	FALSE	.	-0.0864525	0.473516	0.214142	FALSE	.	-0.206942	0.336309	0.265676	FALSE	.	-0.359725	0.177371	0.302541	.	.
1867	NOL10	Q9BSC4;Q9BSC4-2;Q9BSC4-3;Q9BSC4-4	Isoform 2 of Nucleolar protein 10;Isoform 3 of Nucleolar protein 10;Isoform 4 of Nucleolar protein 10;Nucleolar protein 10	FALSE	FALSE	FALSE	.	-0.016785	0.761126	0.262489	FALSE	.	-0.064455	0.729713	0.396671	FALSE	.	-0.03989	0.869752	0.411004	.	.
1868	RAB3B	P20337	Ras-related protein Rab-3B	FALSE	FALSE	FALSE	.	0.0162185	0.699823	0.116098	FALSE	.	0.0315415	0.736063	0.135796	FALSE	.	-0.112006	0.53238	0.217375	.	.
1870	STAT6	P42226;P42226-2;P42226-3	Isoform 2 of Signal transducer and activator of transcription 6;Isoform 3 of Signal transducer and activator of transcription 6;Signal transducer and activator of transcription 6	FALSE	FALSE	FALSE	.	-0.083918	0.297851	0.0880099	FALSE	.	-0.414193	7.67652e-06	0.0997289	FALSE	.	-0.000815	0.992332	0.1417	.	.
1871	DARS1	P14868;P14868-2	Aspartate--tRNA ligase, cytoplasmic;Isoform 2 of Aspartate--tRNA ligase, cytoplasmic	FALSE	FALSE	FALSE	.	-0.095755	0.0796567	0.0517729	FALSE	.	-0.107575	0.047879	0.0548534	FALSE	.	0.42979	8.56793e-15	0.081065	.	.
1872	CAD	P27708	CAD protein	FALSE	FALSE	FALSE	.	-0.0797433	0.123364	0.0541308	FALSE	.	-0.309765	1.92372e-11	0.0571036	FALSE	.	0.0237214	0.668181	0.0544224	.	.
1874	TMEM179B	Q7Z7N9	Transmembrane protein 179B	FALSE	FALSE	FALSE	.	-0.01654	0.698812	0.10233	FALSE	.	-0.276955	0.0541658	0.158998	FALSE	.	-0.105855	0.625889	0.211729	.	.
1875	ABL1	P00519;P00519-2	Isoform IB of Tyrosine-protein kinase ABL1;Tyrosine-protein kinase ABL1	FALSE	FALSE	FALSE	.	0.00044	0.986274	0.270057	FALSE	.	0.00542	0.967511	0.37875	FALSE	.	0.016315	0.945493	0.498505	.	.
1877	LIG1	P18858;P18858-2;P18858-3	DNA ligase 1;Isoform 2 of DNA ligase 1;Isoform 3 of DNA ligase 1	FALSE	FALSE	FALSE	.	-3.2586	0.022014	1.15928	TRUE	-	-3.30119	0.00184551	0.917842	TRUE	-	-3.2155	4.65133e-08	0.8417	.	.
1878	GGACT	Q9BVM4	Gamma-glutamylaminecyclotransferase	FALSE	FALSE	FALSE	.	-0.954475	0.280845	0.51921	FALSE	.	-1.01993	0.149405	0.504946	FALSE	.	-0.74709	0.322195	0.615018	.	.
1880	COQ10B	Q9H8M1;Q9H8M1-2	Coenzyme Q-binding protein COQ10 homolog B, mitochondrial;Isoform 2 of Coenzyme Q-binding protein COQ10 homolog B, mitochondrial	FALSE	FALSE	FALSE	.	2.60489	0.428911	1.83152	FALSE	.	3.69817	0.387987	2.4435	FALSE	.	3.99336	0.390221	2.85556	+	-
1881	FOXP1	Q9H334;Q9H334-3;Q9H334-4;Q9H334-6;Q9H334-8	Forkhead box protein P1;Isoform 3 of Forkhead box protein P1;Isoform 4 of Forkhead box protein P1;Isoform 6 of Forkhead box protein P1;Isoform 8 of Forkhead box protein P1	FALSE	FALSE	FALSE	.	-1.31127	0.0138567	0.318795	FALSE	.	0.111971	0.918744	0.82928	FALSE	.	0.503031	0.20601	0.486567	-	.
1882	SARNP	P82979	SAP domain-containing ribonucleoprotein	FALSE	FALSE	FALSE	.	-0.170704	0.133142	0.123553	FALSE	.	-0.127035	0.243724	0.111991	FALSE	.	0.00372	0.977251	0.139648	.	.
1883	DHX36	Q9H2U1;Q9H2U1-2;Q9H2U1-3	ATP-dependent DNA/RNA helicase DHX36;Isoform 2 of ATP-dependent DNA/RNA helicase DHX36;Isoform 3 of ATP-dependent DNA/RNA helicase DHX36	FALSE	FALSE	FALSE	.	-0.0029	0.888247	0.101952	FALSE	.	-2.22168	0.0492719	2.09775	TRUE	-	-5.19978	6.0836e-06	0.881072	.	.
1884	HNRNPL	P14866;P14866-2	Heterogeneous nuclear ribonucleoprotein L;Isoform 2 of Heterogeneous nuclear ribonucleoprotein L	FALSE	FALSE	FALSE	.	-0.26888	9.84332e-13	0.0564546	FALSE	.	-0.08693	0.0910597	0.0532019	FALSE	.	-0.0434	0.512481	0.0625113	.	.
1885	SLC36A1	Q7Z2H8;Q7Z2H8-3;Q7Z2H8-4	Isoform 2 of Proton-coupled amino acid transporter 1;Isoform 3 of Proton-coupled amino acid transporter 1;Proton-coupled amino acid transporter 1	FALSE	FALSE	FALSE	.	0.008325	0.842518	0.489069	FALSE	.	0.136085	0.638261	1.01716	FALSE	.	0.164985	0.684974	1.02228	.	.
1886	PKM	P14618;P14618-3	Isoform 3 of Pyruvate kinase PKM;Pyruvate kinase PKM	FALSE	FALSE	FALSE	.	-0.061205	0.46949	0.0918181	FALSE	.	-0.27381	0.0196555	0.111825	FALSE	.	-0.33193	0.042274	0.136676	.	.
1888	CISD1	Q9NZ45	CDGSH iron-sulfur domain-containing protein 1	FALSE	FALSE	FALSE	.	-0.0168541	0.664334	0.0889806	FALSE	.	-0.0850785	0.357725	0.109436	FALSE	.	-0.076165	0.51058	0.128367	.	.
1890	EIF4G3	O43432;O43432-2;O43432-3;O43432-4	Eukaryotic translation initiation factor 4 gamma 3;Isoform 2 of Eukaryotic translation initiation factor 4 gamma 3;Isoform 3 of Eukaryotic translation initiation factor 4 gamma 3;Isoform 4 of Eukaryotic translation initiation factor 4 gamma 3	FALSE	FALSE	FALSE	.	-0.04912	0.402555	0.0765811	FALSE	.	-0.15862	0.0809021	0.0974269	FALSE	.	0.14624	0.35133	0.142285	.	.
1892	CEP170B	Q9Y4F5;Q9Y4F5-2;Q9Y4F5-3	Centrosomal protein of 170 kDa protein B;Isoform 2 of Centrosomal protein of 170 kDa protein B;Isoform 3 of Centrosomal protein of 170 kDa protein B	FALSE	FALSE	TRUE	-	-0.52605	0.00428559	0.164456	FALSE	.	-0.468585	0.00227123	0.144388	FALSE	.	-0.464855	0.00151077	0.13876	.	.
1893	ACIN1	Q9UKV3;Q9UKV3-2;Q9UKV3-3;Q9UKV3-5	Apoptotic chromatin condensation inducer in the nucleus;Isoform 2 of Apoptotic chromatin condensation inducer in the nucleus;Isoform 3 of Apoptotic chromatin condensation inducer in the nucleus;Isoform 4 of Apoptotic chromatin condensation inducer in the nucleus	FALSE	FALSE	FALSE	.	-0.06803	0.243991	0.0603612	FALSE	.	-0.10026	0.0904406	0.0609219	FALSE	.	-0.105163	0.106935	0.0662336	.	.
[truncated: 6,271 more rows]

## Sheet: B
protein_id	gene_name.px	majority_protein_acs	gene_name.tx	is_hit.6h.px	fold_change_log2.6h.px	p_value.6h.px	is_hit.6h.tx	fold_change_log2.6h.tx	p_value_adj.6h.tx	is_hit.12h.px	fold_change_log2.12h.px	p_value.12h.px	is_hit.12h.tx	fold_change_log2.12h.tx	p_value_adj.12h.tx	is_hit.24h.px	fold_change_log2.24h.px	p_value.24h.px	is_hit.24h.tx	fold_change_log2.24h.tx	p_value_adj.24h.tx
[truncated: 13,609 more rows]
