# Supplementary material for: Multi-omics characterization of the monkeypox virus infection
Source: Nat Commun. 2024 Aug 8;15:6778. doi: 10.1038/s41467-024-51074-6 (PMC11310467; doi:10.1038/s41467-024-51074-6)
Supplement: Supplementary file 7 — Supplementary Dataset 4 [file 41467_2024_51074_MOESM7_ESM.xlsx]

## Sheet: Legend
	Supplementary data 4: Phosphoproteome of HFF cells infected with MPXV	Statistical analysis of phosphorylation site changes in HFF cells 6, 12, and 24 hours post MPXV infection (n=5 independent experiments) compared to the respective mock infection. The two-sided p-values were derived from the Bayesian linear model (see materials and methods); no multiple hypothesis correction was performed.
	A - Data
	Column	Description
	ptmngroup_id	Unique ID for each detected phosphosite taking into account the multiplicity
	ptmngroup_label	Complete annotation of the phosphorylation site combining gene name, modified residue, site position and multiplicity
	ptm_site	Phosphorylation site residue and position
	gene_name	Gene name
	protein_ac	Protein accession codes of the respective databases (human: Uniprot, MPXV: GenBank)
	protein_description	Protein name
	is_contaminant	Whether the protein belongs to known contaminant proteins
	is_viral	Whether the protein is of viral origin
	ptm_pos	Phosphorylation site position
	ptm_AA	Phosphorylation site residue
	flanking_15AAs	Flanking 15 amino acids around the phosphorylation site
	other_ptmn_labels	When phosphorylated peptides matched multiple sites on the protein(s), the SwissProt accession with highest evidence rank took priority and was reported in "ptmngroup_label" column. The other site matches where reported in this column
	protein_id	Protein ID as given in Supplementary Table 6 (column: protein_id) which was assigned to the given phosphorylation site
	is_hit	Phosphorylation site was considered a hit according to material and methods ("Statistical analysis of phosphoproteomic data of MPXV-infected HFF cells"), taking into account the fold change, p-value, the number of quantifications in each condition and the total protein abundance change
	change	Direction of phosphorylation site change in the given comparison: upregulation (+), downregulation (-), nonsignificant (.)
	protein_change	Direction of protein change in the given comparison: upregulation (+), downregulation (-), nonsignificant (.)
	fold_change_log2	Phosphorylation site log2 fold change in the given comparison
	protein_fold_change_log2	Protein log2 fold change in the given comparison
	p_value	Phosphorylation site p-value in the given comparison
	protein_p_value	Protein p-value in the given comparison
	sd_log2	Phosphorylation site log2 standard deviation in the given comparison
	B - Virus protein data	Phosphorylation sites on viral proteins identified in this study, and their intersection with published phosphorylation sites on VACV proteins.
	Column	Description
	gene_name	Gene name
	protein_ac	GenBank accession code
	protein_description	Protein name
	ptm_pos	Phosphorylation site position
	ptm_AA	Phosphorylation site residue
	source	Whether the phosphosite was detected in MPXV infected samples or only in the samples used for fractionation
	time	The time post infection when the phosphosite was detected
	pms_pvalue_min	Minimum PEP across phosphorylated peptides for the given phosphorylation site
	ptm_locprob_max	Maximum localization probability across phosphorylated peptides for the given phosphorylation site
	n_idented_and_localized	Number of identified phosphorylated peptides for a given site using the following criteria: PEP ≤ 0.001 and localization probability ≥ 0.75
	n_quanted	Number of identified phosphorylated peptides for a given site using the following criteria: PEP ≤ 0.01 and localization probability ≥ 0.5
	ptm_status	Indicates if a phosphorylation site was "observed" (PEP ≤ 0.001 and localization probability ≥ 0.75) or only observed with "low confidence" (PEP＞0.001 or localization probability＜0.75) in the given virus protein. A phosphorylation site that was detected but failed the mentioned thresholds was annotated with "potential".
	flanking_15AAs	Flanking 15 amino acids around the phosphorylation site
	VACV_protein_ac	Unprot accession code of the protein homolog in VACV (Strain Western Reserve) according to the BLAST results in Supplementary Table 1
	VACV_gene_name	Gene name of the protein homolog in VACV
	Novy	Whether this site was identified in Novy et al., 2018
	Matson	Whether this site was identified in Matson et al., 2014
	alignment	The alignment of detected MPXV phosphosites onto the published VACV phosphosites from both studies

## Sheet: A
ptmngroup_id	ptmngroup_label	ptm_site	gene_name	protein_ac	protein_description	is_contaminant	is_viral	ptm_pos	ptm_AA	flanking_15AAs	other_ptmn_labels	protein_id	is_hit.6h	change.6h	protein_change.6h	fold_change_log2.6h	protein_fold_change_log2.6h	p_value.6h	protein_p_value.6h	sd_log2.6h	is_hit.12h	change.12h	protein_change.12h	fold_change_log2.12h	protein_fold_change_log2.12h	p_value.12h	protein_p_value.12h	sd_log2.12h	is_hit.24h	change.24h	protein_change.24h	fold_change_log2.24h	protein_fold_change_log2.24h	p_value.24h	protein_p_value.24h	sd_log2.24h
1402	Phospho_AAK1_S14_M1	S14	AAK1	Q2M2I8	AP2-associated protein kinase 1	FALSE	FALSE	14	S	__MKKFFDSRREQGGS*GLGSGSSGGGGSTSG	NA	109	FALSE	.	.	0.016175	-0.161099	0.799645	0.190878	1.0728	FALSE	.	.	0.415605	-0.223489	0.439742	0.0846668	1.2347	FALSE	.	.	0.512405	-0.178266	0.412158	0.376981	1.24846
1403	Phospho_AAK1_S18_M1	S18	AAK1	Q2M2I8	AP2-associated protein kinase 1	FALSE	FALSE	18	S	KFFDSRREQGGSGLGS*GSSGGGGSTSGLGSG	NA	109	FALSE	.	.	-0.00392	-0.161099	0.915763	0.190878	0.444943	FALSE	.	.	-0.01761	-0.223489	0.907528	0.0846668	0.525266	FALSE	.	.	-0.02205	-0.178266	0.939242	0.376981	0.599768
1404	Phospho_AAK1_S20_M1	S20	AAK1	Q2M2I8	AP2-associated protein kinase 1	FALSE	FALSE	20	S	FDSRREQGGSGLGSGS*SGGGGSTSGLGSGYI	NA	109	FALSE	.	.	0.001115	-0.161099	0.955101	0.190878	0.132339	FALSE	.	.	0.01692	-0.223489	0.862841	0.0846668	0.172894	FALSE	.	.	0.028365	-0.178266	0.874759	0.376981	0.306159
1405	Phospho_AAK1_S21_M1	S21	AAK1	Q2M2I8	AP2-associated protein kinase 1	FALSE	FALSE	21	S	DSRREQGGSGLGSGSS*GGGGSTSGLGSGYIG	NA	109	FALSE	.	.	-0.01303	-0.161099	0.749553	0.190878	0.130276	FALSE	.	.	-0.09286	-0.223489	0.500972	0.0846668	0.182047	FALSE	.	.	-0.38518	-0.178266	0.0730571	0.376981	0.267719
1406	Phospho_AAK1_S637_M1	S637	AAK1	Q2M2I8	AP2-associated protein kinase 1	FALSE	FALSE	637	S	PSSPKTQRAGHRRILS*DVTHSAVFGVPASKS	NA	109	FALSE	.	.	0.00096	-0.161099	0.977607	0.190878	0.28636	FALSE	.	.	0.06182	-0.223489	0.711682	0.0846668	0.480873	FALSE	.	.	0.00985	-0.178266	0.978721	0.376981	0.638505
1407	Phospho_AAK1_S846_M1	S846	AAK1	Q2M2I8	AP2-associated protein kinase 1	FALSE	FALSE	846	S	SLIPGLEPPVPQRLPS*QTESVTSNRTDSLTG	NA	109	FALSE	.	.	0.04384	-0.161099	0.594479	0.190878	0.209339	FALSE	.	.	0.044875	-0.223489	0.826919	0.0846668	1.20324	FALSE	.	.	0.16985	-0.178266	0.692296	0.376981	1.31462
1409	Phospho_AAK1_S652_M1	S652	AAK1	Q2M2I8	AP2-associated protein kinase 1	FALSE	FALSE	652	S	SDVTHSAVFGVPASKS*TQLLQAAAAEASLNK	NA	109	FALSE	.	.	-0.001225	-0.161099	0.939813	0.190878	0.11073	FALSE	.	.	-0.16419	-0.223489	0.333514	0.0846668	0.211761	FALSE	.	.	-0.29161	-0.178266	0.187643	0.376981	0.252798
1411	Phospho_AAK1_T606_M1	T606	AAK1	Q2M2I8	AP2-associated protein kinase 1	FALSE	FALSE	606	T	PAIQAPVRQQPKVQTT*PPPAVQGQKVGSLTP	NA	109	FALSE	.	.	-0.002095	-0.161099	0.930262	0.190878	0.191393	FALSE	.	.	0.005795	-0.223489	0.956005	0.0846668	0.2805	FALSE	.	.	-0.07337	-0.178266	0.796899	0.376981	0.743179
1412	Phospho_AATF_S203_M1	S203	AATF	Q9NY61	Protein AATF	FALSE	FALSE	203	S	DSQGESEEDRAGDRNS*EDDGVVMTFSSVKVS	NA	9057	FALSE	.	.	-0.03955	-0.44736	0.660482	0.221143	0.711944	FALSE	.	.	-0.11218	-0.475305	0.623735	0.218803	0.811372	FALSE	.	.	-0.193465	0.750448	0.606908	0.37353	0.888031
1413	Phospho_ABCC1_S930_M1	S930	ABCC1	P33527	Multidrug resistance-associated protein 1	FALSE	FALSE	930	S	SSSSSYSGDISRHHNS*TAELQKAEAKKEETW	NA	7659	FALSE	.	.	0.194585	-0.479257	0.498383	0.0442408	0.570177	FALSE	.	.	0.39033	-0.196155	0.468854	0.201644	0.681183	FALSE	.	.	0.17477	-0.133812	0.783949	0.476956	1.02443
1415	Phospho_ABCC4_S638_M1	S638	ABCC4	O15439	ATP-binding cassette sub-family C member 4	FALSE	FALSE	638	S	SGIDFGSLLKKDNEES*EQPPVPGTPTLRNRT	NA	9404	FALSE	.	.	0.001625	-0.330803	0.958226	0.0399986	0.304188	FALSE	.	.	0.020665	-0.48169	0.900094	0.000186398	0.467172	FALSE	.	.	0.05732	0.214965	0.851822	0.267711	0.659702
1416	Phospho_ABCC4_T646_M1	T646	ABCC4	O15439	ATP-binding cassette sub-family C member 4	FALSE	FALSE	646	T	LKKDNEESEQPPVPGT*PTLRNRTFSESSVWS	NA	9404	FALSE	.	.	0.00151	-0.330803	0.927897	0.0399986	0.0954347	FALSE	.	.	0.03269	-0.48169	0.729708	0.000186398	0.135285	FALSE	.	.	-0.876605	0.214965	0.0425582	0.267711	0.377521
1417	Phospho_ABCF1_S228_M1	S228	ABCF1	Q8NE71	ATP-binding cassette sub-family F member 1	FALSE	FALSE	228	S	PPKQGKEKAKKAEQGS*EEEGEGEEEEEEGGE	NA	4594	FALSE	.	.	-0.492011	-0.293673	0.091018	0.00692821	0.218254	FALSE	.	.	-0.102733	-0.317664	0.449064	1.33863e-11	0.180727	FALSE	.	.	-0.99007	0.273173	0.109525	0.00220716	0.385484
1418	Phospho_ABCF1_S140_M1	S140	ABCF1	Q8NE71	ATP-binding cassette sub-family F member 1	FALSE	FALSE	140	S	KTKGGNVFAALIQDQS*EEEEEEEKHPPKPAK	NA	4594	FALSE	.	.	-0.00056	-0.293673	0.978802	0.00692821	0.618869	FALSE	.	.	0.77145	-0.317664	0.157036	1.33863e-11	0.771127	FALSE	.	.	0.53757	0.273173	0.5728	0.00220716	0.864296
1419	Phospho_ABCF1_S109_M1	S109	ABCF1	Q8NE71	ATP-binding cassette sub-family F member 1	FALSE	FALSE	109	S	EKELMERLKKLSVPTS*DEEDEVPAPKPRGGK	NA	4594	FALSE	.	.	0.012275	-0.293673	0.731644	0.00692821	0.106217	FALSE	.	.	0.061295	-0.317664	0.575612	1.33863e-11	0.146471	FALSE	.	.	-0.55149	0.273173	0.0181205	0.00220716	0.236044
1420	Phospho_ABCF1_S595_M1	S595	ABCF1	Q8NE71	ATP-binding cassette sub-family F member 1	FALSE	FALSE	595	S	TRKQQKCRRKNQDEES*QEAPELLKRPKEYTV	NA	4594	FALSE	.	.	0.287295	-0.293673	0.49985	0.00692821	1.76912	TRUE	+	.	4.53655	-0.317664	0.00108706	1.33863e-11	1.13608	TRUE	+	.	4.49362	0.273173	0.00116877	0.00220716	1.13904
1421	Phospho_ABI1_S323_M1	S323	ABI1	Q8IZP0	Abl interactor 1	FALSE	FALSE	323	S	GSQYGTMTRQISRHNS*TTSSTSSGGYRRTPS	NA	126	FALSE	.	.	-0.235135	-0.434244	0.300021	0.00435453	0.263654	FALSE	.	.	-0.25567	-0.108867	0.358324	0.614632	0.336297	FALSE	.	.	-0.39159	0.336887	0.336206	0.0959762	0.739997
1422	Phospho_ABI1_S183_M1	S183	ABI1	Q8IZP0	Abl interactor 1	FALSE	FALSE	183	S	TGTLSRTNPPTQKPPS*PPMSGRGTLGRNTPY	NA	126	FALSE	.	.	-0.13769	-0.434244	0.284722	0.00435453	0.16884	FALSE	.	.	-0.12909	-0.108867	0.334227	0.614632	0.143355	FALSE	.	.	-0.388565	0.336887	0.0284942	0.0959762	0.195017
1423	Phospho_ABI2_S224_M1	S224	ABI2	Q9NYB9	Abl interactor 2	FALSE	FALSE	224	S	VPNDYVPSPTRNMAPS*QQSPVRTASVNQRNR	NA	1467	FALSE	.	.	-0.007785	-0.246494	0.870845	0.23305	0.427588	FALSE	.	.	-0.02535	-0.161978	0.887709	0.39371	0.583328	FALSE	.	.	0.04887	-0.13195	0.873888	0.540234	0.865837
1424	Phospho_ABI2_S227_M1	S227	ABI2	Q9NYB9	Abl interactor 2	FALSE	FALSE	227	S	DYVPSPTRNMAPSQQS*PVRTASVNQRNRTYS	NA	1467	FALSE	.	.	-0.01118	-0.246494	0.764488	0.23305	0.11703	FALSE	.	.	0.034615	-0.161978	0.780256	0.39371	0.215102	FALSE	.	.	-0.1775	-0.13195	0.377216	0.540234	0.228836
1425	Phospho_ABI2_S183_M1	S183	ABI2	Q9NYB9	Abl interactor 2	FALSE	FALSE	183	S	MGGLPRTTPPTQKPPS*PPMSGKGTLGRHSPY	NA	1467	FALSE	.	.	-0.001675	-0.246494	0.925922	0.23305	0.112833	FALSE	.	.	0.03025	-0.161978	0.779946	0.39371	0.183404	FALSE	.	.	-0.1064	-0.13195	0.627821	0.540234	0.322244
1426	Phospho_ABL2_S631_M1	S631	ABL2	P42684	Tyrosine-protein kinase ABL2	FALSE	FALSE	631	S	ASSGSPALPRKQRDKS*PSSLLEDAKETCFTR	NA	6338	FALSE	.	.	-0.0066	0.000965	0.826522	0.959737	0.106575	FALSE	.	.	-0.057655	0.005105	0.593527	0.967691	0.142279	FALSE	.	.	-0.23217	0.00877	0.199656	0.969327	0.222125
1427	Phospho_ABL2_S618_M1	S618	ABL2	P42684	Tyrosine-protein kinase ABL2	FALSE	FALSE	618	S	ASSLAPGFIRGAQASS*GSPALPRKQRDKSPS	NA	6338	FALSE	.	.	-0.0022	0.000965	0.931221	0.959737	0.325053	FALSE	.	.	-0.012815	0.005105	0.926723	0.967691	0.458976	FALSE	.	.	-0.024155	0.00877	0.932358	0.969327	0.558835
1428	Phospho_ABL2_S620_M1	S620	ABL2	P42684	Tyrosine-protein kinase ABL2	FALSE	FALSE	620	S	SLAPGFIRGAQASSGS*PALPRKQRDKSPSSL	NA	6338	FALSE	.	.	-0.00328	0.000965	0.917079	0.959737	0.27998	FALSE	.	.	0.00244	0.005105	0.99896	0.967691	0.417469	FALSE	.	.	-0.036685	0.00877	0.902123	0.969327	0.638054
1429	Phospho_ABL2_S817_M1	S817	ABL2	P42684	Tyrosine-protein kinase ABL2	FALSE	FALSE	817	S	PRNCQRSKLQLERTVS*TSSQPEENVDRANDM	NA	6338	FALSE	.	.	-0.025875	0.000965	0.676858	0.959737	0.205611	FALSE	.	.	-0.02947	0.005105	0.825144	0.967691	0.241112	FALSE	.	.	-0.042335	0.00877	0.847234	0.969327	0.340914
1431	Phospho_ABLIM3_S388_M1	S388	ABLIM3	O94929	Actin-binding LIM protein 3	FALSE	FALSE	388	S	SPGYIDSPTYSRQGMS*PTFSRSPHHYYRSGP	NA	7413	FALSE	.	.	-0.10515	-0.253134	0.422518	0.136099	0.189197	FALSE	.	.	-0.340675	-0.30789	0.0947584	0.0328777	0.21857	FALSE	.	.	-0.3494	-0.252669	0.124984	0.166563	0.239027
1432	Phospho_ABLIM3_S503_M1	S503	ABLIM3	O94929	Actin-binding LIM protein 3	FALSE	FALSE	503	S	WTYHGSPKVPRARRFS*SGGEEDDFDRSMHKL	NA	7413	FALSE	.	.	-0.40468	-0.253134	0.0857599	0.136099	0.225887	FALSE	.	.	-0.34931	-0.30789	0.152839	0.0328777	0.231189	FALSE	.	.	-0.602435	-0.252669	0.0406989	0.166563	0.337352
1433	Phospho_ABLIM3_T276_M1	T276	ABLIM3	O94929	Actin-binding LIM protein 3	FALSE	FALSE	276	T	CKQAARAEKKLKHRRT*SETSISPPGSSIGSP	NA	7413	FALSE	.	.	-0.0387	-0.253134	0.671771	0.136099	0.320299	FALSE	.	.	-0.48833	-0.30789	0.245366	0.0328777	0.52808	FALSE	.	.	-0.70203	-0.252669	0.213081	0.166563	0.868177
1434	Phospho_ABLIM3_S277_M1	S277	ABLIM3	O94929	Actin-binding LIM protein 3	FALSE	FALSE	277	S	KQAARAEKKLKHRRTS*ETSISPPGSSIGSPN	NA	7413	FALSE	.	.	-0.009675	-0.253134	0.801417	0.136099	0.200244	FALSE	.	.	-0.081695	-0.30789	0.684557	0.0328777	0.586371	FALSE	.	.	-0.14799	-0.252669	0.679823	0.166563	0.715066
1435	Phospho_ABLIM3_S282_M1	S282	ABLIM3	O94929	Actin-binding LIM protein 3	FALSE	FALSE	282	S	AEKKLKHRRTSETSIS*PPGSSIGSPNRVICA	NA	7413	FALSE	.	.	-0.00664	-0.253134	0.841077	0.136099	0.152837	FALSE	.	.	-0.094725	-0.30789	0.553576	0.0328777	0.244236	FALSE	.	.	-0.189185	-0.252669	0.418972	0.166563	0.307825
1436	Phospho_ABLIM3_T279_M1	T279	ABLIM3	O94929	Actin-binding LIM protein 3	FALSE	FALSE	279	T	AARAEKKLKHRRTSET*SISPPGSSIGSPNRV	NA	7413	FALSE	.	.	-0.04847	-0.253134	0.670583	0.136099	0.441484	FALSE	.	.	-0.1012	-0.30789	0.683483	0.0328777	0.550815	FALSE	.	.	-0.27881	-0.252669	0.585581	0.166563	0.757981
1437	Phospho_ABLIM3_S280_M1	S280	ABLIM3	O94929	Actin-binding LIM protein 3	FALSE	FALSE	280	S	ARAEKKLKHRRTSETS*ISPPGSSIGSPNRVI	NA	7413	FALSE	.	.	-0.13299	-0.253134	0.566702	0.136099	1.22716	FALSE	.	.	-0.431525	-0.30789	0.487138	0.0328777	1.35352	FALSE	.	.	-0.568215	-0.252669	0.46313	0.166563	1.42158
1438	Phospho_ACACA_S29_M1	S29	ACACA	Q13085	Acetyl-CoA carboxylase 1	FALSE	FALSE	29	S	NQHSRFIIGSVSEDNS*EDEISNLVKLDLLEE	NA	9175	FALSE	.	.	-0.034775	-0.0126235	0.739519	0.67498	1.07173	FALSE	.	.	-0.06836	-0.033045	0.819782	0.618904	1.27755	FALSE	.	.	-0.28808	-0.052185	0.671706	0.603866	1.37266
1439	Phospho_ACAP2_S378_M1	S378	ACAP2	Q15057	Arf-GAP with coiled-coil, ANK repeat and PH domain-containing protein 2	FALSE	FALSE	378	S	AYREKGDESEKLDKKS*SPSTGSLDSGNESKE	NA	8183	FALSE	.	.	-0.002955	0.001776	0.893479	0.911944	0.123793	FALSE	.	.	-0.015085	0.008658	0.875948	0.896366	0.180502	FALSE	.	.	0.002665	0.260032	0.987127	0.132557	0.228603
1440	Phospho_ACAP2_S384_M1	S384	ACAP2	Q15057	Arf-GAP with coiled-coil, ANK repeat and PH domain-containing protein 2	FALSE	FALSE	384	S	DESEKLDKKSSPSTGS*LDSGNESKEKLLKGE	NA	8183	TRUE	+	.	1.63228	0.001776	0.00254391	0.911944	0.426837	TRUE	+	.	1.65104	0.008658	1.3699e-05	0.896366	0.384107	FALSE	.	.	1.51378	0.260032	0.00272648	0.132557	0.421387
1441	Phospho_ACAP2_S379_M1	S379	ACAP2	Q15057	Arf-GAP with coiled-coil, ANK repeat and PH domain-containing protein 2	FALSE	FALSE	379	S	YREKGDESEKLDKKSS*PSTGSLDSGNESKEK	NA	8183	FALSE	.	.	0.0025	0.001776	0.913015	0.911944	0.123684	FALSE	.	.	0.048755	0.008658	0.68392	0.896366	0.181674	FALSE	.	.	-0.17312	0.260032	0.601507	0.132557	0.411279
1443	Phospho_ACAP2_S521_M1	S521	ACAP2	Q15057	Arf-GAP with coiled-coil, ANK repeat and PH domain-containing protein 2	FALSE	FALSE	521	S	KYVERKFVDKYSISLS*PPEQQKKFVSKSSEE	NA	8183	FALSE	.	.	0.00345	0.001776	0.901806	0.911944	0.181039	FALSE	.	.	0.02247	0.008658	0.857178	0.896366	0.226596	FALSE	.	.	-0.13056	0.260032	0.667241	0.132557	0.422918
1444	Phospho_ACIN1_S240_M1	S240	ACIN1	Q9UKV3	Apoptotic chromatin condensation inducer in the nucleus	FALSE	FALSE	240	S	ERRSSRVRQARAAKLS*EGSQPAEEEEDQETP	NA	1893	FALSE	.	.	-0.000465	-0.06803	0.963851	0.243991	0.135742	FALSE	.	.	0.64732	-0.10026	0.0702548	0.0904406	0.34624	FALSE	.	.	0.088505	-0.105163	0.812215	0.106935	0.36711
1445	Phospho_ACIN1_S243_M1	S243	ACIN1	Q9UKV3	Apoptotic chromatin condensation inducer in the nucleus	FALSE	FALSE	243	S	SSRVRQARAAKLSEGS*QPAEEEEDQETPSRN	NA	1893	FALSE	.	.	0.021125	-0.06803	0.686879	0.243991	0.149164	FALSE	.	.	0.038835	-0.10026	0.753723	0.0904406	0.215884	FALSE	.	.	-0.05059	-0.105163	0.814235	0.106935	0.301064
1446	Phospho_ACIN1_T408_M1	T408	ACIN1	Q9UKV3	Apoptotic chromatin condensation inducer in the nucleus	FALSE	FALSE	408	T	TEDRKKASLVALPEQT*ASEEETPPPLLTKEA	NA	1893	FALSE	.	.	0.00418	-0.06803	0.95061	0.243991	0.293483	FALSE	.	.	0.0051	-0.10026	0.998171	0.0904406	0.404682	FALSE	.	.	-0.06752	-0.105163	0.840383	0.106935	0.507605
1447	Phospho_ACIN1_S838_M1	S838	ACIN1	Q9UKV3	Apoptotic chromatin condensation inducer in the nucleus	FALSE	FALSE	838	S	KISVVSATKGVPAGNS*DTEGGQPGRKRRWGA	NA	1893	FALSE	.	.	-0.001775	-0.06803	0.940596	0.243991	0.351692	FALSE	.	.	-0.02313	-0.10026	0.895407	0.0904406	0.50642	FALSE	.	.	0.00587	-0.105163	0.986079	0.106935	0.573541
1449	Phospho_ACIN1_S729_M1	S729	ACIN1	Q9UKV3	Apoptotic chromatin condensation inducer in the nucleus	FALSE	FALSE	729	S	SAEKHVTQRLQPERGS*PKKCEAEEAEPPAAT	NA	1893	FALSE	.	.	0.223555	-0.06803	0.581098	0.243991	0.824898	FALSE	.	.	1.64979	-0.10026	0.265189	0.0904406	0.863818	FALSE	.	.	0.70514	-0.105163	0.285762	0.106935	0.604157
1450	Phospho_ACIN1_S710_M1	S710	ACIN1	Q9UKV3	Apoptotic chromatin condensation inducer in the nucleus	FALSE	FALSE	710	S	ERTSTSSSSVQARRLS*QPESAEKHVTQRLQP	NA	1893	TRUE	+	.	0.929595	-0.06803	0.00230046	0.243991	0.222091	TRUE	+	.	1.03529	-0.10026	1.24399e-16	0.0904406	0.173417	TRUE	+	.	1.01763	-0.105163	0.00025991	0.106935	0.188568
1451	Phospho_ACIN1_S216_M1	S216	ACIN1	Q9UKV3	Apoptotic chromatin condensation inducer in the nucleus	FALSE	FALSE	216	S	HSPRKSSSISEEKGDS*DDEKPRKGERRSSRV	NA	1893	FALSE	.	.	-0.04329	-0.06803	0.557231	0.243991	0.149617	FALSE	.	.	-0.05767	-0.10026	0.68219	0.0904406	0.217362	FALSE	.	.	-1.8963	-0.105163	0.209473	0.106935	1.76459
1452	Phospho_ACIN1_S1004_M1	S1004	ACIN1	Q9UKV3	Apoptotic chromatin condensation inducer in the nucleus	FALSE	FALSE	1004	S	VSITIDDPVRTAQVPS*PPRGKISNIVHISNL	NA	1893	FALSE	.	.	-0.00188	-0.06803	0.938623	0.243991	0.187527	FALSE	.	.	-0.070695	-0.10026	0.66822	0.0904406	0.264767	FALSE	.	.	-0.290035	-0.105163	0.356224	0.106935	0.387608
1453	Phospho_ACLY_S481_M1	S481	ACLY	P53396	ATP-citrate synthase	FALSE	FALSE	481	S	PAKKAKPAMPQDSVPS*PRSLQGKSTTLFSRH	NA	744	FALSE	.	.	0.001065	-0.214215	0.949453	3.68281e-15	0.132523	FALSE	.	.	0.066805	-0.234165	0.649415	2.01032e-16	0.250546	FALSE	.	.	0.03547	-0.01769	0.853769	0.731434	0.275692
1454	Phospho_ACLY_S455_M1	S455	ACLY	P53396	ATP-citrate synthase	FALSE	FALSE	455	S	NASGSTSTPAPSRTAS*FSESRADEVAPAKKA	NA	744	FALSE	.	.	0.20426	-0.214215	0.133229	3.68281e-15	0.130278	FALSE	.	.	0.29383	-0.234165	0.012999	2.01032e-16	0.122068	FALSE	.	.	0.269805	-0.01769	0.0662182	0.731434	0.138702
1457	Phospho_ACTA1_S325_M1...	S325	ACTA1	P68133	Actin, alpha skeletal muscle	FALSE	FALSE	325	S	GIADRMQKEITALAPS*TMKIKIIAPPERKYS	ACTA2_S325;ACTB_S323;ACTC1_S325;ACTG1_S323;ACTG2_S324	8149	FALSE	.	.	-0.04601	0.00038	0.651382	0.967561	0.388578	FALSE	.	.	-0.71445	0.00968	0.206739	0.920009	0.636722	FALSE	.	.	-0.9264	0.054065	0.124808	0.844509	0.643187
1458	Phospho_ACTA1_T326_M1...	T326	ACTA1	P68133	Actin, alpha skeletal muscle	FALSE	FALSE	326	T	IADRMQKEITALAPST*MKIKIIAPPERKYSV	ACTA2_T326;ACTB_T324;ACTC1_T326;ACTG1_T324;ACTG2_T325	8149	FALSE	.	.	0.00554	0.00038	0.871337	0.967561	0.322074	FALSE	.	.	-1.4747	0.00968	0.0687911	0.920009	0.671655	FALSE	.	.	-1.57679	0.054065	0.0326592	0.844509	0.629017
1459	Phospho_ACTA1_S54_M1...	S54	ACTA1	P68133	Actin, alpha skeletal muscle	FALSE	FALSE	54	S	RPRHQGVMVGMGQKDS*YVGDEAQSKRGILTL	ACTA2_S54;ACTB_S52;ACTC1_S54;ACTG1_S52;ACTG2_S53	8149	FALSE	.	.	-0.00093	0.00038	0.961393	0.967561	0.230502	FALSE	.	.	-0.61396	0.00968	0.316962	0.920009	0.75742	FALSE	.	.	-0.60671	0.054065	0.329324	0.844509	0.753358
1460	Phospho_ACTA1_S241_M1...	S241	ACTA1	P68133	Actin, alpha skeletal muscle	FALSE	FALSE	241	S	ENEMATAASSSSLEKS*YELPDGQVITIGNER	ACTA2_S241;ACTB_S239;ACTBL2_S240;ACTC1_S241;ACTG1_S239;ACTG2_S240;POTEE_S939;POTEF_S939;POTEKP_S239	8149	TRUE	-	.	-4.00568	0.00038	2e-30	0.967561	0.355193	TRUE	-	.	-4.56827	0.00968	1.28105e-22	0.920009	0.681879	FALSE	.	.	-0.509915	0.054065	0.434283	0.844509	0.659157
1461	Phospho_ACTB_S365_M1...	S365	ACTB	P60709	Actin, cytoplasmic 1	FALSE	FALSE	365	S	STFQQMWISKQEYDES*GPSIVHRKCF_____	ACTG1_S365;POTEE_S1065;POTEF_S1065;POTEI_S1065;POTEJ_S1028;POTEKP_S365	4014	FALSE	.	.	-0.11822	-0.038166	0.571748	0.556968	0.786985	FALSE	.	.	0.90639	-0.218701	0.220951	0.0658542	0.697885	FALSE	.	.	1.07517	-0.221237	0.157474	0.066099	0.730514
1462	Phospho_ACTN1_S140_M1...	S140	ACTN1	P12814	Alpha-actinin-1	FALSE	FALSE	140	S	GMIWTIILRFAIQDIS*VEETSAKEGLLLWCQ	ACTN2_S147;ACTN3_S154;ACTN4_S159	9255	TRUE	-	.	-0.664981	-0.167395	4.75008e-17	0.153206	0.249983	TRUE	-	.	-0.705102	-0.210915	1.12544e-11	2.72868e-13	0.372407	TRUE	-	.	-0.99234	0.047095	1.73803e-11	0.428411	1.25395
1463	Phospho_ACTN1_S91_M1	S91	ACTN1	P12814	Alpha-actinin-1	FALSE	FALSE	91	S	RLAKPERGKMRVHKIS*NVNKALDFIASKGVK	NA	9255	FALSE	.	.	-0.013175	-0.167395	0.784713	0.153206	0.251573	FALSE	.	.	-2.52435	-0.210915	0.104038	2.72868e-13	1.4218	FALSE	.	.	-2.73726	0.047095	0.0745551	0.428411	1.40502
1464	Phospho_ADAM17_S785_M1	S785	ADAM17	P78536	Disintegrin and metalloproteinase domain-containing protein 17	FALSE	FALSE	785	S	SHMDEDGFEKDPFPNS*STAAKSFEDLTDHPV	NA	6894	FALSE	.	.	-0.00262	-0.019985	0.926983	0.73796	0.344155	FALSE	.	.	-0.01193	-0.06318	0.932467	0.697894	0.452266	FALSE	.	.	-0.019845	-0.039235	0.943412	0.873716	0.563714
1465	Phospho_ADAM17_S791_M1	S791	ADAM17	P78536	Disintegrin and metalloproteinase domain-containing protein 17	FALSE	FALSE	791	S	GFEKDPFPNSSTAAKS*FEDLTDHPVTRSEKA	NA	6894	FALSE	.	.	0.019165	-0.019985	0.779178	0.73796	0.589543	FALSE	.	.	0.090015	-0.06318	0.704811	0.697894	0.679765	FALSE	.	.	0.05593	-0.039235	0.877678	0.873716	0.850944
1466	Phospho_ADARB1_S26_M1	S26	ADARB1	P78563	Double-stranded RNA-specific editase 1	FALSE	FALSE	26	S	SSSTDVKENRNLDNVS*PKDGSTPGPGEGSQL	NA	NA	FALSE	.	NA	-0.0411	NA	0.600761	NA	0.361663	FALSE	.	NA	-0.43062	NA	0.467658	NA	17.3889	FALSE	.	NA	-0.59425	NA	0.287579	NA	17.3561
1467	Phospho_ADCY9_S610_M1	S610	ADCY9	O60503	Adenylate cyclase type 9	FALSE	FALSE	610	S	DGSQVSSGPRGQGTAS*SGNVSDLAQTVKTFD	NA	6192	FALSE	.	-	-0.00182	-5.14057	0.942546	0.000444855	0.32899	FALSE	.	-	-0.013455	-5.24525	0.926669	7.07184e-17	0.446423	FALSE	.	-	-0.02428	-5.26893	0.936115	1.41336e-16	0.548842
1468	Phospho_ADD1_S464_M1	S464	ADD1	P35611	Alpha-adducin	FALSE	FALSE	464	S	NSGRGDEASEEGQNGS*SPKSKTKWTKEDGHR	NA	9091	FALSE	.	.	-0.00096	-0.200486	0.97158	0.0972616	0.292168	FALSE	.	-	-0.004535	-0.722708	0.974475	3.85361e-20	0.414104	FALSE	.	-	-0.00435	-0.700423	0.988257	4.72786e-16	0.513538
1469	Phospho_ADD1_S465_M1	S465	ADD1	P35611	Alpha-adducin	FALSE	FALSE	465	S	SGRGDEASEEGQNGSS*PKSKTKWTKEDGHRT	NA	9091	FALSE	.	.	0.00037	-0.200486	0.989166	0.0972616	0.486042	FALSE	.	-	0.010035	-0.722708	0.956873	3.85361e-20	0.573002	FALSE	.	-	-0.084815	-0.700423	0.827315	4.72786e-16	1.05933
1470	Phospho_ADD1_S586_M1	S586	ADD1	P35611	Alpha-adducin	FALSE	FALSE	586	S	ELEEYRREVERKQKGS*EENLDEAREQKEKSP	NA	9091	FALSE	.	.	6.5e-05	-0.200486	0.998098	0.0972616	0.28337	FALSE	.	-	0.00418	-0.722708	0.971381	3.85361e-20	0.407639	FALSE	.	-	0.01009	-0.700423	0.969447	4.72786e-16	0.50908
1471	Phospho_ADD1_S358_M1	S358	ADD1	P35611	Alpha-adducin	FALSE	FALSE	358	S	LLNPEKYKAKSRSPGS*PVGEGTGSPPKWQIG	NA	9091	FALSE	.	.	-0.00853	-0.200486	0.78585	0.0972616	0.111391	FALSE	.	-	-0.007035	-0.722708	0.935928	3.85361e-20	0.147924	FALSE	.	-	-0.21806	-0.700423	0.21232	4.72786e-16	0.193293
1474	Phospho_ADD3_S679_M1	S679	ADD3	Q9UEY8	Gamma-adducin	FALSE	FALSE	679	S	SPEKIEEVLSPEGSPS*KSPSKKKKKFRTPSF	NA	9293	FALSE	.	.	0.189925	-0.028455	0.491225	0.609803	0.744347	FALSE	.	.	0.41277	-0.042425	0.442559	0.691982	0.874721	FALSE	.	.	0.321755	-0.067525	0.610609	0.718954	1.00967
1476	Phospho_ADD3_S42_M1	S42	ADD3	Q9UEY8	Gamma-adducin	FALSE	FALSE	42	S	RINENDPEYIRERNMS*PDLRQDFNMMEQRKR	NA	9293	FALSE	.	.	-0.46397	-0.028455	0.0375588	0.609803	0.210314	FALSE	.	.	-0.427805	-0.042425	0.045768	0.691982	0.207571	FALSE	.	.	-0.40739	-0.067525	0.060765	0.718954	0.212745
1477	Phospho_ADNP_S98_M1	S98	ADNP	Q9H2P0	Activity-dependent neuroprotector homeobox protein	FALSE	FALSE	98	S	SKFFSAYKSHFRNVHS*EDFENRILLNCPYCT	NA	6617	FALSE	.	.	-0.043605	-0.007142	0.67515	0.79717	0.64657	FALSE	.	.	-0.254795	-0.10511	0.52586	0.453457	0.818585	FALSE	.	.	-0.46585	-0.274665	0.45846	0.210513	0.986945
1478	Phospho_ADRM1_S405_M1	S405	ADRM1	Q16186	Proteasomal ubiquitin receptor ADRM1	FALSE	FALSE	405	S	KEGDTKDKKDEEEDMS*LD_____________	NA	1108	FALSE	.	.	0.049235	-0.004013	0.654884	0.858887	0.391324	FALSE	.	.	0.676655	0.0266405	0.0886203	0.79134	0.428051	FALSE	.	.	0.55209	0.007672	0.134521	0.954774	0.382575
1479	Phospho_ADRM1_S211_M1	S211	ADRM1	Q16186	Proteasomal ubiquitin receptor ADRM1	FALSE	FALSE	211	S	GSSGPPGSSSSSSSRS*QSAAVTPSSTTSSTR	NA	1108	FALSE	.	.	0.05493	-0.004013	0.687092	0.858887	0.785865	FALSE	.	.	0.4687	0.0266405	0.358504	0.79134	0.835664	FALSE	.	.	0.498665	0.007672	0.384257	0.954774	0.951715
1480	Phospho_ADSL_S9_M1	S9	ADSL	P30566	Adenylosuccinate lyase	FALSE	FALSE	9	S	_______MAAGGDHGS*PDSYRSPLASRYASP	NA	1186	FALSE	.	.	0.00047	-0.0011145	0.981763	0.932274	0.185006	FALSE	.	.	-0.007395	-0.364903	0.94798	0.000792152	0.258976	FALSE	.	.	-0.074465	0.0747585	0.789075	0.556277	0.620394
1481	Phospho_AEBP2_S141_M1	S141	AEBP2	Q6ZN18	Zinc finger protein AEBP2	FALSE	FALSE	141	S	VGSSGGSSSDETRSLS*PGAASSSSGDGDGKE	NA	NA	FALSE	.	NA	-0.003095	NA	0.915929	NA	0.366283	FALSE	.	NA	-0.023535	NA	0.886392	NA	0.481888	FALSE	.	NA	-0.034725	NA	0.903744	NA	0.583611
1482	Phospho_AFAP1_S548_M1	S548	AFAP1	Q8N556	Actin filament-associated protein 1	FALSE	FALSE	548	S	QPKKADPAAVVKRTGS*NAAQYKYGKNRVEAD	NA	2162	FALSE	.	.	-0.08216	-0.137208	0.425059	0.130263	0.161286	FALSE	.	.	-0.064715	-0.114244	0.62453	0.227291	0.178786	FALSE	.	.	-0.23427	-0.0194261	0.253244	0.881661	0.268159
1483	Phospho_AFAP1_S665_M1	S665	AFAP1	Q8N556	Actin filament-associated protein 1	FALSE	FALSE	665	S	GVTLGLAIEPKSGTSS*PQSPVFRHRTLENSP	NA	2162	FALSE	.	.	0.057985	-0.137208	0.588863	0.130263	0.552697	FALSE	.	.	0.3409	-0.114244	0.437139	0.227291	1.04691	FALSE	.	.	3.46428	-0.0194261	0.267679	0.881661	2.62188
1486	Phospho_AFDN_S1182_M1	S1182	AFDN	P55196	Afadin	FALSE	FALSE	1182	S	RADHRSSPNVANQPPS*PGGKSAYASGTTAKI	NA	1566	FALSE	.	.	0.01177	-0.008965	0.74816	0.86116	0.524101	FALSE	.	.	0.162075	-0.03821	0.599779	0.85242	0.647992	FALSE	.	.	0.230855	-0.064465	0.553768	0.849277	0.66989
1487	Phospho_AFDN_S1799_M1	S1799	AFDN	P55196	Afadin	FALSE	FALSE	1799	S	GAPENLTFKERQRLFS*QGQDVSNKVKASRKL	NA	1566	TRUE	+	.	0.59491	-0.008965	0.00875501	0.86116	0.185411	TRUE	+	.	0.663975	-0.03821	0.00030743	0.85242	0.166344	TRUE	+	.	0.749795	-0.064465	0.000516801	0.849277	0.225162
1488	Phospho_AFDN_S1107_M1	S1107	AFDN	P55196	Afadin	FALSE	FALSE	1107	S	QGAIYHGLATLLNQPS*PMMQRISDRRGSGKP	NA	1566	FALSE	.	.	-0.006995	-0.008965	0.855643	0.86116	0.249182	FALSE	.	.	0.752895	-0.03821	0.0306226	0.85242	0.303484	FALSE	.	.	0.72983	-0.064465	0.0509274	0.849277	0.323948
1489	Phospho_AFDN_S1779_M1	S1779	AFDN	P55196	Afadin	FALSE	FALSE	1779	S	CRDAKEKRSKSQDADS*PGSSGAPENLTFKER	NA	1566	FALSE	.	.	-0.0461	-0.008965	0.585167	0.86116	0.309669	FALSE	.	.	-0.11581	-0.03821	0.723794	0.85242	0.370797	FALSE	.	.	-0.280095	-0.064465	0.396281	0.849277	0.42399
1490	Phospho_AFDN_S1275_M1	S1275	AFDN	P55196	Afadin	FALSE	FALSE	1275	S	TDSNHSSIAIQRVTRS*QEELREDKAYQLERH	NA	1566	FALSE	.	.	-0.00312	-0.008965	0.889424	0.86116	0.0980236	FALSE	.	.	-0.018995	-0.03821	0.822084	0.85242	0.132575	FALSE	.	.	-0.090765	-0.064465	0.542094	0.849277	0.180248
1491	Phospho_AFF4_S814_M1	S814	AFF4	Q9UHB7	AF4/FMR2 family member 4	FALSE	FALSE	814	S	ESSKQSAAKEKDLLPS*PAGPVPSKDPKTEHG	NA	5530	FALSE	.	.	0.00352	0.006155	0.914309	0.875603	0.3031	FALSE	.	.	-0.0235	0.099565	0.876202	0.67462	0.412439	FALSE	.	.	0.03324	0.20328	0.917029	0.6764	0.525397
1492	Phospho_AFF4_S1043_M1	S1043	AFF4	Q9UHB7	AF4/FMR2 family member 4	FALSE	FALSE	1043	S	LTEHLKNSYNNSQAPS*PGLGSKAVGMPSPVS	NA	5530	FALSE	.	.	0.269125	0.006155	0.236706	0.875603	0.254123	TRUE	+	.	1.0545	0.099565	0.000120088	0.67462	0.215739	TRUE	+	.	1.13582	0.20328	9.93943e-13	0.6764	0.205741
1494	Phospho_AFF4_S178_M1	S178	AFF4	Q9UHB7	AF4/FMR2 family member 4	FALSE	FALSE	178	S	SRKKGQHGSEHSKSRS*SSPGKPQAVSSLNSS	NA	5530	FALSE	.	.	1.12602	0.006155	0.384169	0.875603	1.49105	FALSE	.	.	1.31118	0.099565	0.361754	0.67462	1.52577	FALSE	.	.	1.8243	0.20328	0.292404	0.6764	1.62149
1496	Phospho_AGFG1_S362_M1	S362	AGFG1	P52594	Arf-GAP domain and FG repeat-containing protein 1	FALSE	FALSE	362	S	SGFGTTGKAPVGSVVS*VPSQSSASSDKYAAL	NA	1123	FALSE	.	.	1.27215	-0.305401	0.307893	0.00136466	1.26167	FALSE	.	.	1.40713	-0.269937	0.289827	0.0294142	1.32675	FALSE	.	.	1.8938	0.370986	0.216256	0.0112044	1.45682
1497	Phospho_AGFG1_S365_M1	S365	AGFG1	P52594	Arf-GAP domain and FG repeat-containing protein 1	FALSE	FALSE	365	S	GTTGKAPVGSVVSVPS*QSSASSDKYAALAEL	NA	1123	FALSE	.	.	0.23965	-0.305401	0.438458	0.00136466	0.93955	FALSE	.	.	3.52137	-0.269937	0.061159	0.0294142	2.95269	FALSE	.	.	3.76519	0.370986	0.0572515	0.0112044	3.54851
1499	Phospho_AHCTF1_S1295_M1	S1295	AHCTF1	Q8WYP5	Protein ELYS	FALSE	FALSE	1295	S	FLNSPEKEHQEMDEGS*QSLEKLDVSKGNSSV	NA	2432	FALSE	.	-	0.02835	-5.87179	0.710654	3.00174e-17	0.475195	FALSE	.	-	0.141455	-5.90679	0.591112	4.64092e-17	0.566185	FALSE	.	-	0.085645	-5.87517	0.821129	0.000154849	0.805086
1500	Phospho_AHCTF1_S1297_M1	S1297	AHCTF1	Q8WYP5	Protein ELYS	FALSE	FALSE	1297	S	NSPEKEHQEMDEGSQS*LEKLDVSKGNSSVSI	NA	2432	FALSE	.	-	-0.058755	-5.87179	0.605097	3.00174e-17	0.317309	FALSE	.	-	-0.212815	-5.90679	0.533944	4.64092e-17	2.97165	FALSE	.	-	-0.3064	-5.87517	0.534555	0.000154849	2.96815
1501	Phospho_AHCTF1_S1533_M1	S1533	AHCTF1	Q8WYP5	Protein ELYS	FALSE	FALSE	1533	S	QEIHVIEQEKLEAQDS*GEEARNLSFNELYPS	NA	2432	FALSE	.	-	0.0015	-5.87179	0.950998	3.00174e-17	0.225493	FALSE	.	-	0.03512	-5.90679	0.798398	4.64092e-17	0.283443	FALSE	.	-	-0.021195	-5.87517	0.937779	0.000154849	0.70453
1503	Phospho_AHCTF1_S1222_M1	S1222	AHCTF1	Q8WYP5	Protein ELYS	FALSE	FALSE	1222	S	LRSTPLASPSPSPGRS*PQRLKETRISFVEED	NA	2432	FALSE	.	-	-0.041815	-5.87179	0.665046	3.00174e-17	0.493117	FALSE	.	-	-0.14354	-5.90679	0.581399	4.64092e-17	0.548012	FALSE	.	-	-0.159555	-5.87517	0.638982	0.000154849	0.553894
1504	Phospho_AHCTF1_S1216_M1	S1216	AHCTF1	Q8WYP5	Protein ELYS	FALSE	FALSE	1216	S	SILRSTLRSTPLASPS*PSPGRSPQRLKETRI	NA	2432	FALSE	.	-	-0.00193	-5.87179	0.951837	3.00174e-17	0.311919	FALSE	.	-	-0.00982	-5.90679	0.948418	4.64092e-17	0.432144	FALSE	.	-	-0.01719	-5.87517	0.953435	0.000154849	0.543117
1505	Phospho_AHNAK_S5110_M1	S5110	AHNAK	Q09666	Neuroblast differentiation-associated protein AHNAK	FALSE	FALSE	5110	S	FDIKSPKFKAEAPLPS*PKLEGELQAPDLELS	NA	9375	TRUE	+	.	0.947465	-0.42619	2.59523e-16	0.285714	0.129277	TRUE	+	.	0.932855	-0.14506	1.67494e-20	0.285716	0.126949	TRUE	+	.	0.801995	-0.03169	1.35142e-06	0.558376	0.172997
1508	Phospho_AHNAK_S5762_M1	S5762	AHNAK	Q09666	Neuroblast differentiation-associated protein AHNAK	FALSE	FALSE	5762	S	KASLGSLEGEAEAEAS*SPKGKFSLFKSKKPR	NA	9375	FALSE	.	.	0.021025	-0.42619	0.786075	0.285714	0.66861	FALSE	.	.	0.104995	-0.14506	0.710584	0.285716	0.806896	FALSE	.	.	0.165661	-0.03169	0.704504	0.558376	0.874518
1509	Phospho_AHNAK_S5763_M1	S5763	AHNAK	Q09666	Neuroblast differentiation-associated protein AHNAK	FALSE	FALSE	5763	S	ASLGSLEGEAEAEASS*PKGKFSLFKSKKPRH	NA	9375	FALSE	.	.	0.228203	-0.42619	0.260361	0.285714	0.20478	FALSE	.	.	0.410898	-0.14506	0.0291347	0.285716	0.202577	FALSE	.	.	0.326231	-0.03169	0.089405	0.558376	0.187048
1510	Phospho_AHNAK_T38_M1	T38	AHNAK	Q09666	Neuroblast differentiation-associated protein AHNAK	FALSE	FALSE	38	T	LTIAQRDDGVFVQEVT*QNSPAARTGVVKEGD	NA	9375	FALSE	.	.	0.0039	-0.42619	0.914323	0.285714	0.36323	FALSE	.	.	0.00609	-0.14506	0.964331	0.285716	0.458138	FALSE	.	.	0.01273	-0.03169	0.963938	0.558376	0.554969
1511	Phospho_AHNAK_S41_M1	S41	AHNAK	Q09666	Neuroblast differentiation-associated protein AHNAK	FALSE	FALSE	41	S	AQRDDGVFVQEVTQNS*PAARTGVVKEGDQIV	NA	9375	FALSE	.	.	0.181763	-0.42619	0.374711	0.285714	0.263615	FALSE	.	.	-0.379257	-0.14506	0.0984795	0.285716	0.210875	TRUE	-	.	-0.539045	-0.03169	0.00705942	0.558376	0.206728
1512	Phospho_AHNAK_S176_M1	S176	AHNAK	Q09666	Neuroblast differentiation-associated protein AHNAK	FALSE	FALSE	176	S	TVDVTGREGAKDIDIS*SPEFKIKIPRHELTE	NA	9375	FALSE	.	.	0.029045	-0.42619	0.734827	0.285714	0.857833	FALSE	.	.	0.12412	-0.14506	0.683407	0.285716	0.972679	FALSE	.	.	0.523845	-0.03169	0.476531	0.558376	1.21119
1513	Phospho_AHNAK_S177_M1	S177	AHNAK	Q09666	Neuroblast differentiation-associated protein AHNAK	FALSE	FALSE	177	S	VDVTGREGAKDIDISS*PEFKIKIPRHELTEI	NA	9375	FALSE	.	.	-0.181701	-0.42619	0.246857	0.285714	0.172952	FALSE	.	.	0.434435	-0.14506	0.356941	0.285716	0.33756	FALSE	.	.	0.00047	-0.03169	0.994869	0.558376	0.147683
1514	Phospho_AHNAK_S5790_M1	S5790	AHNAK	Q09666	Neuroblast differentiation-associated protein AHNAK	FALSE	FALSE	5790	S	KPRHRSNSFSDEREFS*GPSTPTGTLEFEGGE	NA	9375	FALSE	.	.	-0.00242	-0.42619	0.931814	0.285714	0.326889	FALSE	.	.	-0.0134	-0.14506	0.927338	0.285716	0.455861	FALSE	.	.	-0.035295	-0.03169	0.896631	0.558376	0.567217
1515	Phospho_AHNAK_T5794_M1	T5794	AHNAK	Q09666	Neuroblast differentiation-associated protein AHNAK	FALSE	FALSE	5794	T	RSNSFSDEREFSGPST*PTGTLEFEGGEVSLE	NA	9375	FALSE	.	.	0.00163	-0.42619	0.953114	0.285714	0.327132	FALSE	.	.	0.0075	-0.14506	0.960849	0.285716	0.420965	FALSE	.	.	0.01504	-0.03169	0.959011	0.558376	0.529422
1516	Phospho_AHNAK_T5796_M1	T5796	AHNAK	Q09666	Neuroblast differentiation-associated protein AHNAK	FALSE	FALSE	5796	T	NSFSDEREFSGPSTPT*GTLEFEGGEVSLEGG	NA	9375	FALSE	.	.	-0.00081	-0.42619	0.969202	0.285714	0.318286	FALSE	.	.	-0.00696	-0.14506	0.95707	0.285716	0.429873	FALSE	.	.	-0.006935	-0.03169	0.978679	0.558376	0.535822
1517	Phospho_AHNAK_T5824_M1	T5824	AHNAK	Q09666	Neuroblast differentiation-associated protein AHNAK	FALSE	FALSE	5824	T	EGGKVKGKHGKLKFGT*FGGLGSKSKGHYEVT	NA	9375	FALSE	.	.	0.00249	-0.42619	0.904821	0.285714	0.135946	FALSE	.	.	0.01557	-0.14506	0.880758	0.285716	0.19367	FALSE	.	.	-0.04332	-0.03169	0.855426	0.558376	0.651493
1518	Phospho_AHNAK_S886_M1...	S886	AHNAK	Q09666	Neuroblast differentiation-associated protein AHNAK	FALSE	FALSE	886	S	PDWHLKMPKMKMPKFS*MPGFKAEGPEVDVNL	AHNAK_S1263;AHNAK_S1391;AHNAK_S1519;AHNAK_S1721;AHNAK_S2057;AHNAK_S2252;AHNAK_S2519;AHNAK_S2647;AHNAK_S2903;AHNAK_S3031;AHNAK_S3611;AHNAK_S3813;AHNAK_S4069;AHNAK_S4197;AHNAK_S4325;AHNAK_S4661;AHNAK_S4789	9375	TRUE	+	.	3.97885	-0.42619	2e-30	0.285714	0.28305	TRUE	+	.	4.08645	-0.14506	2e-30	0.285716	0.335216	FALSE	.	.	0.1843	-0.03169	0.684129	0.558376	0.471436
1519	Phospho_AHNAK_S3483_M1	S3483	AHNAK	Q09666	Neuroblast differentiation-associated protein AHNAK	FALSE	FALSE	3483	S	PDWNLKMPKMKMPKFS*VSGLKAEGPDVAVDL	NA	9375	FALSE	.	.	1.83045	-0.42619	0.178868	0.285714	1.4563	FALSE	.	.	1.12044	-0.14506	0.495407	0.285716	3.10806	FALSE	.	.	0.913785	-0.03169	0.598735	0.558376	3.89741
1520	Phospho_AHNAK_S5739_M1	S5739	AHNAK	Q09666	Neuroblast differentiation-associated protein AHNAK	FALSE	FALSE	5739	S	GKGGVTGSPEASISGS*KGDLKSSKASLGSLE	NA	9375	TRUE	-	.	-1.23689	-0.42619	1.67274e-22	0.285714	0.15764	TRUE	-	.	-1.251	-0.14506	1.23988e-20	0.285716	0.167155	TRUE	-	.	-2.1995	-0.03169	9.63054e-25	0.558376	0.221662
1525	Phospho_AHNAK_S5841_M1	S5841	AHNAK	Q09666	Neuroblast differentiation-associated protein AHNAK	FALSE	FALSE	5841	S	GGLGSKSKGHYEVTGS*DDETGKLQGSGVSLA	NA	9375	FALSE	.	.	-0.36028	-0.42619	0.402651	0.285714	0.378097	FALSE	.	.	-0.38755	-0.14506	0.40849	0.285716	0.446579	FALSE	.	.	-0.39954	-0.03169	0.405041	0.558376	0.527597
1527	Phospho_AHNAK_S5552_M1	S5552	AHNAK	Q09666	Neuroblast differentiation-associated protein AHNAK	FALSE	FALSE	5552	S	AAPDISVKGPAFNMAS*PESDFGINLKGPKIK	NA	9375	FALSE	.	.	0.08757	-0.42619	0.519756	0.285714	0.287282	FALSE	.	.	0.78136	-0.14506	0.0251989	0.285716	0.333523	FALSE	.	.	0.74569	-0.03169	0.0110508	0.558376	0.282354
1528	Phospho_AHNAK_S5448_M1	S5448	AHNAK	Q09666	Neuroblast differentiation-associated protein AHNAK	FALSE	FALSE	5448	S	LKGPGVDVNLKGPRIS*APNVDFNLEGPKVKG	NA	9375	TRUE	-	.	-1.1322	-0.42619	1.81189e-16	0.285714	0.186846	TRUE	-	.	-1.16536	-0.14506	3.3307e-16	0.285716	0.191756	TRUE	-	.	-1.82469	-0.03169	1.25994e-21	0.558376	0.266713
1529	Phospho_AHNAK_T4430_M1	T4430	AHNAK	Q09666	Neuroblast differentiation-associated protein AHNAK	FALSE	FALSE	4430	T	KGPEIDIKGPSLDIDT*PDVNIEGPEGKLKGP	NA	9375	FALSE	.	.	0.05291	-0.42619	0.621834	0.285714	0.932532	FALSE	.	.	0.413895	-0.14506	0.419772	0.285716	1.05106	FALSE	.	.	0.5566	-0.03169	0.305176	0.558376	1.06032
1530	Phospho_AHNAK_S5780_M1	S5780	AHNAK	Q09666	Neuroblast differentiation-associated protein AHNAK	FALSE	FALSE	5780	S	KGKFSLFKSKKPRHRS*NSFSDEREFSGPSTP	NA	9375	FALSE	.	.	0.021735	-0.42619	0.755575	0.285714	0.408729	FALSE	.	.	0.58807	-0.14506	0.288231	0.285716	0.582799	FALSE	.	.	0.83248	-0.03169	0.0671388	0.558376	0.447266
1531	Phospho_AHNAK_S5782_M1	S5782	AHNAK	Q09666	Neuroblast differentiation-associated protein AHNAK	FALSE	FALSE	5782	S	KFSLFKSKKPRHRSNS*FSDEREFSGPSTPTG	NA	9375	TRUE	-	.	-0.889933	-0.42619	1.64543e-14	0.285714	0.184028	TRUE	-	.	-0.515196	-0.14506	0.00115504	0.285716	0.156898	TRUE	-	.	-1.66419	-0.03169	2e-30	0.558376	0.141966
1532	Phospho_AHNAK_S5784_M1	S5784	AHNAK	Q09666	Neuroblast differentiation-associated protein AHNAK	FALSE	FALSE	5784	S	SLFKSKKPRHRSNSFS*DEREFSGPSTPTGTL	NA	9375	FALSE	.	.	-0.025677	-0.42619	0.701507	0.285714	0.289451	FALSE	.	.	-0.077198	-0.14506	0.643877	0.285716	0.29156	FALSE	.	.	-0.142432	-0.03169	0.542947	0.558376	0.320714
1533	Phospho_AHNAK_S511_M1	S511	AHNAK	Q09666	Neuroblast differentiation-associated protein AHNAK	FALSE	FALSE	511	S	QKPKISMQDVDLSLGS*PKLKGDIKVSAPGVQ	NA	9375	FALSE	.	.	0.01654	-0.42619	0.708171	0.285714	0.174916	FALSE	.	.	-0.03794	-0.14506	0.729966	0.285716	0.222969	FALSE	.	.	-0.134935	-0.03169	0.426466	0.558376	0.281402
1534	Phospho_AHNAK_S570_M1	S570	AHNAK	Q09666	Neuroblast differentiation-associated protein AHNAK	FALSE	FALSE	570	S	PRLGSPSGKTGTCRIS*MSEVDLNVAAPKVKG	NA	9375	TRUE	-	.	-0.846056	-0.42619	0.00104813	0.285714	0.228015	TRUE	-	.	-1.19809	-0.14506	4.48909e-18	0.285716	0.197871	TRUE	-	.	-1.37934	-0.03169	3.96373e-20	0.558376	0.208265
1535	Phospho_AHNAK_S135_M1	S135	AHNAK	Q09666	Neuroblast differentiation-associated protein AHNAK	FALSE	FALSE	135	S	EYQRIYTTKIKPRLKS*EDGVEGDLGETQSRT	NA	9375	TRUE	+	.	2.18995	-0.42619	2e-30	0.285714	0.137247	TRUE	+	.	2.16255	-0.14506	2e-30	0.285716	0.114941	TRUE	+	.	2.19024	-0.03169	2e-30	0.558376	0.134605
1536	Phospho_AHNAK_S210_M1	S210	AHNAK	Q09666	Neuroblast differentiation-associated protein AHNAK	FALSE	FALSE	210	S	VDVETQSGKTVIRLPS*GSGAASPTGSAVDIR	NA	9375	FALSE	.	.	-0.161575	-0.42619	0.315338	0.285714	0.187987	FALSE	.	.	-0.342287	-0.14506	0.0739427	0.285716	0.207335	TRUE	-	.	-2.04459	-0.03169	1.95127e-25	0.558376	0.237562
1538	Phospho_AHNAK_S5854_M1	S5854	AHNAK	Q09666	Neuroblast differentiation-associated protein AHNAK	FALSE	FALSE	5854	S	TGSDDETGKLQGSGVS*LASKKSRLSSSSSND	NA	9375	FALSE	.	.	-0.00246	-0.42619	0.931896	0.285714	0.354159	FALSE	.	.	-0.020535	-0.14506	0.900206	0.285716	0.470884	FALSE	.	.	-0.03223	-0.03169	0.913437	0.558376	0.567951
1540	Phospho_AHNAK_S3409_M1	S3409	AHNAK	Q09666	Neuroblast differentiation-associated protein AHNAK	FALSE	FALSE	3409	S	VQGKVKGSKFKMPFLS*ISSPKVSMPDVELNL	NA	9375	FALSE	.	.	-0.00467	-0.42619	0.896389	0.285714	0.239953	FALSE	.	.	-0.003025	-0.14506	0.983625	0.285716	0.390018	FALSE	.	.	0.266325	-0.03169	0.525132	0.558376	0.508107
1541	Phospho_AHNAK_S3411_M1	S3411	AHNAK	Q09666	Neuroblast differentiation-associated protein AHNAK	FALSE	FALSE	3411	S	GKVKGSKFKMPFLSIS*SPKVSMPDVELNLKS	NA	9375	FALSE	.	.	0.2283	-0.42619	0.307458	0.285714	0.253683	FALSE	.	.	0.39364	-0.14506	0.109919	0.285716	0.25025	FALSE	.	.	0.540215	-0.03169	0.0630848	0.558376	0.307704
1542	Phospho_AHNAK_S3412_M1	S3412	AHNAK	Q09666	Neuroblast differentiation-associated protein AHNAK	FALSE	FALSE	3412	S	KVKGSKFKMPFLSISS*PKVSMPDVELNLKSP	NA	9375	FALSE	.	.	0.7221	-0.42619	0.176269	0.285714	0.59939	FALSE	.	.	1.34954	-0.14506	0.0198969	0.285716	0.658119	FALSE	.	.	1.39794	-0.03169	0.00888143	0.558376	0.52104
1543	Phospho_AHNAK_S4516_M1	S4516	AHNAK	Q09666	Neuroblast differentiation-associated protein AHNAK	FALSE	FALSE	4516	S	KLKGPKFKMPDVHFKS*PQISMSDIDLNLKGP	NA	9375	FALSE	.	.	-0.018435	-0.42619	0.684155	0.285714	0.132592	FALSE	.	.	0.022305	-0.14506	0.819502	0.285716	0.153078	FALSE	.	.	-0.01446	-0.03169	0.917028	0.558376	0.175217
1544	Phospho_AHNAK_S4520_M1	S4520	AHNAK	Q09666	Neuroblast differentiation-associated protein AHNAK	FALSE	FALSE	4520	S	PKFKMPDVHFKSPQIS*MSDIDLNLKGPKIKG	NA	9375	FALSE	.	.	-0.00107	-0.42619	0.968007	0.285714	0.304505	FALSE	.	.	-0.007615	-0.14506	0.953305	0.285716	0.415949	FALSE	.	.	-0.008575	-0.03169	0.971909	0.558376	0.520319
1545	Phospho_AHNAK_S4522_M1	S4522	AHNAK	Q09666	Neuroblast differentiation-associated protein AHNAK	FALSE	FALSE	4522	S	FKMPDVHFKSPQISMS*DIDLNLKGPKIKGDM	NA	9375	FALSE	.	.	-0.025195	-0.42619	0.746197	0.285714	0.528822	FALSE	.	.	-0.078695	-0.14506	0.75159	0.285716	0.639996	FALSE	.	.	-0.048855	-0.03169	0.900962	0.558376	0.781868
1546	Phospho_AHNAK_T4100_M1	T4100	AHNAK	Q09666	Neuroblast differentiation-associated protein AHNAK	FALSE	FALSE	4100	T	PKADIDVSGPKVDIDT*PDIDIHGPEGKLKGP	NA	9375	FALSE	.	.	-0.04031	-0.42619	0.650498	0.285714	0.35835	FALSE	.	.	-0.074705	-0.14506	0.685236	0.285716	0.330376	FALSE	.	.	-0.04389	-0.03169	0.866375	0.558376	0.401019
1547	Phospho_AHNAK_T3716_M1	T3716	AHNAK	Q09666	Neuroblast differentiation-associated protein AHNAK	FALSE	FALSE	3716	T	KGPEVDIKGPKVDIDT*PDINIEGSEGKFKGP	NA	9375	FALSE	.	.	0.013925	-0.42619	0.80016	0.285714	0.496159	FALSE	.	.	0.165005	-0.14506	0.60802	0.285716	0.739221	FALSE	.	.	1.34633	-0.03169	0.204395	0.558376	4.20317
1548	Phospho_AHNAK_S4960_M1	S4960	AHNAK	Q09666	Neuroblast differentiation-associated protein AHNAK	FALSE	FALSE	4960	S	KGPKVEAPSLDVHMDS*PDINIEGPDVKIPKF	NA	9375	FALSE	.	.	-0.004785	-0.42619	0.909368	0.285714	0.432231	FALSE	.	.	-0.010645	-0.14506	0.949747	0.285716	0.647305	FALSE	.	.	-0.042515	-0.03169	0.90092	0.558376	0.758616
1549	Phospho_AHNAK_T490_M1	T490	AHNAK	Q09666	Neuroblast differentiation-associated protein AHNAK	FALSE	FALSE	490	T	ATGGLEGKMKGTKVKT*PEMIIQKPKISMQDV	NA	9375	FALSE	.	.	0.000375	-0.42619	0.980672	0.285714	0.194192	FALSE	.	.	0.433055	-0.14506	0.199337	0.285716	0.324611	FALSE	.	.	0.781935	-0.03169	0.0183325	0.558376	0.321128
1550	Phospho_AHNAK_S5400_M1	S5400	AHNAK	Q09666	Neuroblast differentiation-associated protein AHNAK	FALSE	FALSE	5400	S	VSVGAPDLSLEASEGS*IKLPKMKLPQFGIST	NA	9375	FALSE	.	.	-0.14828	-0.42619	0.370584	0.285714	0.214021	FALSE	.	.	-0.124725	-0.14506	0.588825	0.285716	0.331058	FALSE	.	.	-0.24548	-0.03169	0.515355	0.558376	0.722435
1551	Phospho_AHNAK2_S294_M1	S294	AHNAK2	Q8IVF2	Protein AHNAK2	FALSE	FALSE	294	S	HSSSEAYEPRDAHDVS*PTSTDTEAQLTVERQ	NA	235	FALSE	.	.	-0.015365	-0.102396	0.728126	0.330792	0.127808	FALSE	.	-	-0.20404	-0.645786	0.221334	8.9645e-05	0.203899	TRUE	-	.	-0.99143	0.315818	1.29386e-08	0.0979028	0.205795
1552	Phospho_AHNAK2_S297_M1	S297	AHNAK2	Q8IVF2	Protein AHNAK2	FALSE	FALSE	297	S	SEAYEPRDAHDVSPTS*TDTEAQLTVERQEQK	NA	235	FALSE	.	.	0.003165	-0.102396	0.922215	0.330792	0.381633	FALSE	.	-	0.015605	-0.645786	0.921426	8.9645e-05	0.52787	FALSE	.	.	0.036015	0.315818	0.909003	0.0979028	0.605002
1554	Phospho_AHNAK2_S842_M1...	S842	AHNAK2	Q8IVF2	Protein AHNAK2	FALSE	FALSE	842	S	TAKDSKFKMPKFKMPS*FGVSAPGKSMEDSVD	AHNAK2_S1007;AHNAK2_S1337;AHNAK2_S1502;AHNAK2_S1667;AHNAK2_S1832;AHNAK2_S2162;AHNAK2_S2492;AHNAK2_S2822;AHNAK2_S2987;AHNAK2_S3152;AHNAK2_S3812;AHNAK2_S3977;AHNAK2_S4142;AHNAK2_S4307	235	FALSE	.	.	-0.0045	-0.102396	0.884098	0.330792	0.177785	FALSE	.	-	-0.02645	-0.645786	0.82842	8.9645e-05	0.245351	FALSE	.	.	-0.0612	0.315818	0.778203	0.0979028	0.619726
1555	Phospho_AHNAK2_S280_M1	S280	AHNAK2	Q8IVF2	Protein AHNAK2	FALSE	FALSE	280	S	QSIKSKRGPGPQRSHS*SSEAYEPRDAHDVSP	NA	235	FALSE	.	.	-0.340665	-0.102396	0.159694	0.330792	0.247927	FALSE	.	-	-0.368995	-0.645786	0.181951	8.9645e-05	0.313413	FALSE	.	.	-0.480085	0.315818	0.219761	0.0979028	0.686645
1556	Phospho_AHNAK2_S2520_M1	S2520	AHNAK2	Q8IVF2	Protein AHNAK2	FALSE	FALSE	2520	S	SVDVSAPKVEADGSLS*SMQGDLKATDLSIQP	NA	235	FALSE	.	.	0.13115	-0.102396	0.562036	0.330792	1.00527	FALSE	.	-	3.06103	-0.645786	0.033731	8.9645e-05	1.20983	FALSE	.	.	3.14461	0.315818	0.0213721	0.0979028	1.1726
1557	Phospho_AHSG_S138_M1...	S138	AHSG	P02765	Alpha-2-HS-glycoprotein	FALSE	FALSE	138	S	GKFSVVYAKCDSSPDS*AEDVRKVCQDCPLLA	CON__P12763_S138	9272	FALSE	.	.	-0.104308	0.135845	0.22455	0.0254219	0.0837112	FALSE	.	.	-0.190643	-0.038555	0.0178949	0.571851	0.0780286	FALSE	.	+	-0.250189	0.51297	0.00100798	2.7767e-25	0.082222
1558	Phospho_AJAP1_S56_M1...	S56	AJAP1	Q9UKB5	Adherens junction-associated protein 1	FALSE	FALSE	56	S	CEALGPGPEFWLLPRS*PPRPPRLWSFRSGQP	CDK11A_S222;CDK11B_S234	NA	FALSE	.	NA	-0.239445	NA	0.118081	NA	0.155505	FALSE	.	NA	-0.21962	NA	0.260241	NA	0.246784	TRUE	-	NA	-0.745115	NA	0.00135932	NA	0.24422
1559	Phospho_AKAP10_S187_M1	S187	AKAP10	O43572	A-kinase anchor protein 10, mitochondrial	FALSE	FALSE	187	S	HSLNTVKQSSLAEPVS*PSKKHETTASFLTDS	NA	4832	FALSE	.	.	0.258375	-0.013235	0.330499	0.79052	0.328575	FALSE	.	.	0.376215	-0.07686	0.177476	0.668626	0.290812	FALSE	.	.	0.267065	-0.44761	0.563181	0.426548	0.69825
1560	Phospho_AKAP11_T1100_M1	T1100	AKAP11	Q9UKA4	A-kinase anchor protein 11	FALSE	FALSE	1100	T	VEDKQKVRDRNVIPDT*PPSTPLVPSRASSEW	NA	5439	FALSE	.	.	-0.06173	-0.040858	0.492762	0.546936	0.155898	FALSE	.	.	-0.04969	-0.0117415	0.696234	0.916498	0.181324	FALSE	.	+	-0.777325	1.32289	0.0146034	0.00545578	0.296958
1561	Phospho_AKAP11_S18_M1	S18	AKAP11	Q9UKA4	A-kinase anchor protein 11	FALSE	FALSE	18	S	TFRNNHMKTKASVRKS*FSEDVFQSVKSLLQS	NA	5439	FALSE	.	.	0.0074	-0.040858	0.838086	0.546936	0.854843	FALSE	.	.	0.0218	-0.0117415	0.895616	0.916498	4.23255	FALSE	.	+	0.05154	1.32289	0.885111	0.00545578	4.24552
1562	Phospho_AKAP11_S1242_M1	S1242	AKAP11	Q9UKA4	A-kinase anchor protein 11	FALSE	FALSE	1242	S	KVKNPCLNVQSQRSVS*PTFLNPSDENLKTLC	NA	5439	FALSE	.	.	-0.009435	-0.040858	0.775797	0.546936	0.105559	FALSE	.	.	-0.0023	-0.0117415	0.98079	0.916498	0.14141	FALSE	.	+	-0.200525	1.32289	0.265619	0.00545578	0.210157
1564	Phospho_AKAP12_S885_M1	S885	AKAP12	Q02952	A-kinase anchor protein 12	FALSE	FALSE	885	S	EQPEQKAATEVSKELS*ESQVHMMAAAVADGT	NA	1503	FALSE	.	.	-0.041755	-0.1427	0.680551	0.287041	0.747778	FALSE	.	.	-0.238325	-0.173943	0.50664	0.285714	0.840585	FALSE	.	.	-0.303685	0.118548	0.522807	0.0282645	0.9045
1566	Phospho_AKAP12_T1717_M1	T1717	AKAP12	Q02952	A-kinase anchor protein 12	FALSE	FALSE	1717	T	DDVDDPENQNSALADT*DASGGLTKESPDTNG	NA	1503	FALSE	.	.	-0.0055	-0.1427	0.892596	0.287041	0.282283	FALSE	.	.	-0.010265	-0.173943	0.97476	0.285714	0.44548	FALSE	.	.	-0.02164	0.118548	0.996899	0.0282645	0.531768
1567	Phospho_AKAP12_S1727_M1	S1727	AKAP12	Q02952	A-kinase anchor protein 12	FALSE	FALSE	1727	S	SALADTDASGGLTKES*PDTNGPKQKEKEDAQ	NA	1503	FALSE	.	.	-0.00056	-0.1427	0.969291	0.287041	0.171293	FALSE	.	.	-0.021165	-0.173943	0.846408	0.285714	0.214557	FALSE	.	.	-0.031475	0.118548	0.858727	0.0282645	0.249113
1568	Phospho_AKAP12_S544_M1	S544	AKAP12	Q02952	A-kinase anchor protein 12	FALSE	FALSE	544	S	SGKKQKGKRGGGDEES*GEHTQVPADSPDSQE	NA	1503	FALSE	.	.	-0.417045	-0.1427	0.152562	0.287041	0.309093	FALSE	.	.	-0.50142	-0.173943	0.104951	0.285714	0.378032	FALSE	.	.	-0.681215	0.118548	0.123281	0.0282645	0.876316
1569	Phospho_AKAP12_S557_M1	S557	AKAP12	Q02952	A-kinase anchor protein 12	FALSE	FALSE	557	S	EESGEHTQVPADSPDS*QEEQKGESSASSPEE	NA	1503	FALSE	.	.	-0.009415	-0.1427	0.837197	0.287041	0.389649	FALSE	.	.	0.279345	-0.173943	0.225965	0.285714	0.241721	FALSE	.	.	0.39273	0.118548	0.10312	0.0282645	0.255769
1570	Phospho_AKAP12_T597_M1	T597	AKAP12	Q02952	A-kinase anchor protein 12	FALSE	FALSE	597	T	GLAEVQQDGEAEEGAT*SDGEKKREGVTPWAS	NA	1503	FALSE	.	.	0.00082	-0.1427	0.971247	0.287041	0.27692	FALSE	.	.	-0.03968	-0.173943	0.828625	0.285714	0.641561	FALSE	.	.	-0.10249	0.118548	0.777009	0.0282645	0.762094
1571	Phospho_AKAP12_S598_M1	S598	AKAP12	Q02952	A-kinase anchor protein 12	FALSE	FALSE	598	S	LAEVQQDGEAEEGATS*DGEKKREGVTPWASF	NA	1503	FALSE	.	.	-0.0013	-0.1427	0.935182	0.287041	0.180044	FALSE	.	.	-0.18408	-0.173943	0.382864	0.285714	0.307135	FALSE	.	.	-0.453965	0.118548	0.157037	0.0282645	0.39863
1572	Phospho_AKAP12_S780_M1	S780	AKAP12	Q02952	A-kinase anchor protein 12	FALSE	FALSE	780	S	LVTPRKKSKSKLEEKS*EDSIAGSGVEHSTPD	NA	1503	FALSE	.	.	-2.83503	-0.1427	0.108921	0.287041	1.61834	FALSE	.	.	-3.29181	-0.173943	0.0495552	0.285714	1.55871	FALSE	.	.	-3.42379	0.118548	0.0443488	0.0282645	1.57073
1575	Phospho_AKAP12_S364_M1	S364	AKAP12	Q02952	A-kinase anchor protein 12	FALSE	FALSE	364	S	KLTASEQAHPQEPAES*AHEPRLSAEYEKVEL	NA	1503	FALSE	.	.	-0.00993	-0.1427	0.722148	0.287041	15.628	FALSE	.	.	-0.037515	-0.173943	0.434176	0.285714	15.5791	FALSE	.	.	-0.05914	0.118548	0.822698	0.0282645	15.6035
1576	Phospho_AKAP12_T548_M1	T548	AKAP12	Q02952	A-kinase anchor protein 12	FALSE	FALSE	548	T	QKGKRGGGDEESGEHT*QVPADSPDSQEEQKG	NA	1503	FALSE	.	.	-0.00196	-0.1427	0.923459	0.287041	0.351886	FALSE	.	.	-0.01304	-0.173943	0.935205	0.285714	0.478305	FALSE	.	.	0.008985	0.118548	0.971565	0.0282645	0.60057
1577	Phospho_AKAP12_S554_M1	S554	AKAP12	Q02952	A-kinase anchor protein 12	FALSE	FALSE	554	S	GGDEESGEHTQVPADS*PDSQEEQKGESSASS	NA	1503	FALSE	.	.	-0.171465	-0.1427	0.522288	0.287041	0.609761	FALSE	.	.	-0.629775	-0.173943	0.357776	0.285714	0.731703	FALSE	.	.	-0.653155	0.118548	0.375001	0.0282645	0.759994
1578	Phospho_AKAP12_S627_M1	S627	AKAP12	Q02952	A-kinase anchor protein 12	FALSE	FALSE	627	S	SFKKMVTPKKRVRRPS*ESDKEDELDKVKSAT	NA	1503	FALSE	.	.	-0.32998	-0.1427	0.0662253	0.287041	0.19567	TRUE	-	.	-0.55085	-0.173943	0.00211945	0.285714	0.289778	TRUE	-	.	-1.05915	0.118548	9.51153e-16	0.0282645	0.177185
1580	Phospho_AKAP12_S280_M1	S280	AKAP12	Q02952	A-kinase anchor protein 12	FALSE	FALSE	280	S	CKEEGEEKQEKEPSKS*AESPTSPVTSETGST	NA	1503	FALSE	.	.	0.001975	-0.1427	0.925189	0.287041	0.561246	FALSE	.	.	-0.77534	-0.173943	0.381461	0.285714	19.1751	FALSE	.	.	-1.17793	0.118548	0.346327	0.0282645	19.1361
1582	Phospho_AKAP12_T285_M1	T285	AKAP12	Q02952	A-kinase anchor protein 12	FALSE	FALSE	285	T	EEKQEKEPSKSAESPT*SPVTSETGSTFKKFF	NA	1503	FALSE	.	.	0.000165	-0.1427	0.986555	0.287041	0.176689	FALSE	.	.	0.15646	-0.173943	0.619983	0.285714	0.380495	FALSE	.	.	0.068315	0.118548	0.865541	0.0282645	0.481187
1584	Phospho_AKAP12_S645_M1	S645	AKAP12	Q02952	A-kinase anchor protein 12	FALSE	FALSE	645	S	DKEDELDKVKSATLSS*TESTASEMQEEMKGS	NA	1503	FALSE	.	.	0.002	-0.1427	0.944995	0.287041	0.299061	FALSE	.	.	0.00772	-0.173943	0.957667	0.285714	0.40944	FALSE	.	.	0.0114	0.118548	0.966819	0.0282645	0.514679
1585	Phospho_AKAP12_S651_M1	S651	AKAP12	Q02952	A-kinase anchor protein 12	FALSE	FALSE	651	S	DKVKSATLSSTESTAS*EMQEEMKGSVEEPKP	NA	1503	TRUE	-	.	-0.99486	-0.1427	0.00582405	0.287041	0.274114	TRUE	-	.	-1.16495	-0.173943	3.08503e-12	0.285714	0.263157	TRUE	-	.	-1.28679	0.118548	0.00723322	0.0282645	0.762529
1586	Phospho_AKAP12_S1331_M1	S1331	AKAP12	Q02952	A-kinase anchor protein 12	FALSE	FALSE	1331	S	KDDALELQSHAKSPPS*PVEREMVVQVEREKT	NA	1503	FALSE	.	.	-0.0027	-0.1427	0.921528	0.287041	0.237117	FALSE	.	.	-0.00743	-0.173943	0.945468	0.285714	0.340521	FALSE	.	.	-0.264925	0.118548	0.380077	0.0282645	0.465537
1587	Phospho_AKAP12_S1674_M1	S1674	AKAP12	Q02952	A-kinase anchor protein 12	FALSE	FALSE	1674	S	VVLPSEEEGGGAGTKS*VPEDDGHALLAERIE	NA	1503	FALSE	.	.	0.003975	-0.1427	0.907756	0.287041	0.381778	FALSE	.	.	0.051285	-0.173943	0.797558	0.285714	0.664856	FALSE	.	.	0.072965	0.118548	0.827014	0.0282645	0.731377
1588	Phospho_AKAP12_S381_M1	S381	AKAP12	Q02952	A-kinase anchor protein 12	FALSE	FALSE	381	S	HEPRLSAEYEKVELPS*EEQVSGSQGPSEEKP	NA	1503	FALSE	.	.	-0.0470835	-0.1427	0.522235	0.287041	0.13323	FALSE	.	.	-0.0763105	-0.173943	0.527408	0.285714	0.149989	FALSE	.	.	-0.504137	0.118548	0.0179259	0.0282645	0.234208
1589	Phospho_AKAP12_S386_M1	S386	AKAP12	Q02952	A-kinase anchor protein 12	FALSE	FALSE	386	S	SAEYEKVELPSEEQVS*GSQGPSEEKPAPLAT	NA	1503	FALSE	.	.	-0.005235	-0.1427	0.901288	0.287041	0.284911	FALSE	.	.	-0.020125	-0.173943	0.949851	0.285714	0.405379	FALSE	.	.	-0.0095	0.118548	0.965102	0.0282645	0.536155
1590	Phospho_AKAP12_S388_M1	S388	AKAP12	Q02952	A-kinase anchor protein 12	FALSE	FALSE	388	S	EYEKVELPSEEQVSGS*QGPSEEKPAPLATEV	NA	1503	FALSE	.	.	-0.00767	-0.1427	0.754802	0.287041	0.110886	FALSE	.	.	0.083983	-0.173943	0.528122	0.285714	0.206521	FALSE	.	.	-0.12124	0.118548	0.67531	0.0282645	0.498657
1592	Phospho_AKAP12_S504_M1	S504	AKAP12	Q02952	A-kinase anchor protein 12	FALSE	FALSE	504	S	LSKPPEGVVSEVEMLS*SQERMKVQGSPLKKL	NA	1503	FALSE	.	.	-0.00166	-0.1427	0.938847	0.287041	0.363198	FALSE	.	.	-0.01449	-0.173943	0.929037	0.285714	0.48684	FALSE	.	.	-0.02096	0.118548	0.939095	0.0282645	0.584304
1593	Phospho_AKAP12_S505_M1	S505	AKAP12	Q02952	A-kinase anchor protein 12	FALSE	FALSE	505	S	SKPPEGVVSEVEMLSS*QERMKVQGSPLKKLF	NA	1503	FALSE	.	.	-0.01706	-0.1427	0.746115	0.287041	0.213276	FALSE	.	.	0.053895	-0.173943	0.75558	0.285714	0.28473	FALSE	.	.	-0.023015	0.118548	0.936984	0.0282645	0.764625
1594	Phospho_AKAP13_S983_M1	S983	AKAP13	Q12802	A-kinase anchor protein 13	FALSE	FALSE	983	S	ISADCAKDKALQLSNS*PGASSAFLKAETEHN	NA	8784	FALSE	.	.	0.09585	-0.0547	0.596888	0.575077	0.969631	FALSE	.	.	2.8577	-0.705105	0.0800781	0.104928	1.41187	FALSE	.	-	2.64663	-4.89833	0.124232	0.000361396	1.49338
1595	Phospho_AKAP13_T946_M1	T946	AKAP13	Q12802	A-kinase anchor protein 13	FALSE	FALSE	946	T	AVTCSSIKENALSSGT*LQEEQRTPPPGQDTQ	NA	8784	FALSE	.	.	-0.00113	-0.0547	0.963273	0.575077	0.304804	FALSE	.	.	-0.007245	-0.705105	0.958661	0.104928	0.426719	FALSE	.	-	-0.011835	-4.89833	0.967208	0.000361396	0.526298
1596	Phospho_AKAP13_S1929_M1	S1929	AKAP13	Q12802	A-kinase anchor protein 13	FALSE	FALSE	1929	S	GNDENMSNTWKFLSHS*TDSLNKISKVNESTE	NA	8784	FALSE	.	.	-0.30391	-0.0547	0.18411	0.575077	0.229514	FALSE	.	.	-0.58605	-0.705105	0.0188289	0.104928	0.237929	FALSE	-	-	-0.717285	-4.89833	0.000484018	0.000361396	0.223993
1598	Phospho_AKAP13_T1930_M1	T1930	AKAP13	Q12802	A-kinase anchor protein 13	FALSE	FALSE	1930	T	NDENMSNTWKFLSHST*DSLNKISKVNESTES	NA	8784	FALSE	.	.	0.00078	-0.0547	0.962109	0.575077	0.3311	FALSE	.	.	0.01599	-0.705105	0.920874	0.104928	0.529497	FALSE	.	-	0.021125	-4.89833	0.940307	0.000361396	0.612873
1599	Phospho_AKAP13_S1876_M1	S1876	AKAP13	Q12802	A-kinase anchor protein 13	FALSE	FALSE	1876	S	VIMRNKPSQPKERPRS*AVLLVDETATTPIFA	NA	8784	FALSE	.	.	-2.33392	-0.0547	0.168421	0.575077	1.57914	FALSE	.	.	-2.78403	-0.705105	0.0886471	0.104928	1.54367	FALSE	.	-	-2.91019	-4.89833	0.0768867	0.000361396	1.55809
1600	Phospho_AKAP13_S1602_M1	S1602	AKAP13	Q12802	A-kinase anchor protein 13	FALSE	FALSE	1602	S	LGDVVRRPPIHRRSFS*LEGLTGGAGVGNKPS	NA	8784	FALSE	.	.	-0.18543	-0.0547	0.276114	0.575077	0.191688	FALSE	.	.	-0.19922	-0.705105	0.326765	0.104928	0.20954	FALSE	.	-	-0.570315	-4.89833	0.0114682	0.000361396	0.262429
1601	Phospho_AKAP13_S2728_M1	S2728	AKAP13	Q12802	A-kinase anchor protein 13	FALSE	FALSE	2728	S	PSIAKSGSLDSELSVS*PKRNSISRTHKDKGP	NA	8784	FALSE	.	.	-0.001425	-0.0547	0.935856	0.575077	0.127761	FALSE	.	.	0.06979	-0.705105	0.640334	0.104928	0.220908	FALSE	.	-	-0.333475	-4.89833	0.28491	0.000361396	0.330255
1602	Phospho_AKAP13_S2561_M1	S2561	AKAP13	Q12802	A-kinase anchor protein 13	FALSE	FALSE	2561	S	IEDQKLVLSERALTRS*LSRPSSLIEQEKQRS	NA	8784	FALSE	.	.	-0.019245	-0.0547	0.766854	0.575077	0.427513	FALSE	.	.	-0.025915	-0.705105	0.860642	0.104928	0.549282	FALSE	.	-	-0.037295	-4.89833	0.868024	0.000361396	0.637464
1604	Phospho_AKAP17A_S537_M1	S537	AKAP17A	Q02040	A-kinase anchor protein 17A	FALSE	FALSE	537	S	CKEVQSSCRVVPEDGS*PEKRCPGGVLSCIPD	NA	2521	FALSE	.	.	-0.700195	0.00029	0.530027	0.979047	18.0834	FALSE	.	.	-1.2196	0.00384	0.253385	0.974169	18.4066	FALSE	.	.	-1.35274	0.00465	0.290469	0.986117	18.358
1605	Phospho_AKAP2_S152_M1	S152	AKAP2	Q9Y2D5	A-kinase anchor protein 2	FALSE	FALSE	152	S	SQPRDALGDSLQVPVS*PSSTTSSRCSSRDGE	NA	6828	FALSE	.	.	-0.127935	-0.0971315	0.428048	0.104584	0.268241	FALSE	.	.	-0.159185	-0.18654	0.401952	0.000472687	0.293861	FALSE	.	.	-0.133475	0.361225	0.515778	9.34805e-17	0.320033
1606	Phospho_AKAP2_S154_M1	S154	AKAP2	Q9Y2D5	A-kinase anchor protein 2	FALSE	FALSE	154	S	PRDALGDSLQVPVSPS*STTSSRCSSRDGEFT	NA	6828	FALSE	.	.	-0.00059	-0.0971315	0.977239	0.104584	0.315151	FALSE	.	.	-0.013385	-0.18654	0.930438	0.000472687	0.444006	FALSE	.	.	-0.02983	0.361225	0.922587	9.34805e-17	0.545733
1607	Phospho_AKAP2_T156_M1	T156	AKAP2	Q9Y2D5	A-kinase anchor protein 2	FALSE	FALSE	156	T	DALGDSLQVPVSPSST*TSSRCSSRDGEFTLT	NA	6828	FALSE	.	.	0.0195	-0.0971315	0.782345	0.104584	0.342255	FALSE	.	.	0.000465	-0.18654	0.987149	0.000472687	0.442268	FALSE	.	.	-0.014985	0.361225	0.965076	9.34805e-17	0.542664
1608	Phospho_AKAP2_S375_M1	S375	AKAP2	Q9Y2D5	A-kinase anchor protein 2	FALSE	FALSE	375	S	GSVNSDKPLTNPRPPS*VGGPPEDSGASAAKG	NA	6828	FALSE	.	.	0.003495	-0.0971315	0.914301	0.104584	0.353676	FALSE	.	.	-0.0073	-0.18654	0.959746	0.000472687	0.540387	FALSE	.	.	-0.03104	0.361225	0.922705	9.34805e-17	0.646561
1609	Phospho_AKAP2_S630_M1	S630	AKAP2	Q9Y2D5	A-kinase anchor protein 2	FALSE	FALSE	630	S	FGSEKPQSMFEPPQVS*SPVQEKRDVLPKILP	NA	6828	FALSE	.	.	0.142705	-0.0971315	0.494262	0.104584	0.55146	FALSE	.	.	0.36627	-0.18654	0.338846	0.000472687	0.618932	FALSE	.	.	0.774265	0.361225	0.18022	9.34805e-17	0.851207
1610	Phospho_AKAP2_S631_M1	S631	AKAP2	Q9Y2D5	A-kinase anchor protein 2	FALSE	FALSE	631	S	GSEKPQSMFEPPQVSS*PVQEKRDVLPKILPA	NA	6828	FALSE	.	.	-0.010913	-0.0971315	0.759452	0.104584	0.113215	FALSE	.	.	-0.0171	-0.18654	0.843814	0.000472687	0.143266	FALSE	.	.	-0.17594	0.361225	0.457233	9.34805e-17	0.337307
1611	Phospho_AKAP2_S118_M1	S118	AKAP2	Q9Y2D5	A-kinase anchor protein 2	FALSE	FALSE	118	S	TERTASRQAPPHIELS*NSSPDPMAEAERTNG	NA	6828	FALSE	.	.	-0.031035	-0.0971315	0.657719	0.104584	0.233854	FALSE	.	.	-0.020785	-0.18654	0.871337	0.000472687	0.242839	FALSE	.	.	-0.867435	0.361225	0.0743497	9.34805e-17	0.593962
1612	Phospho_AKAP2_S120_M1	S120	AKAP2	Q9Y2D5	A-kinase anchor protein 2	FALSE	FALSE	120	S	RTASRQAPPHIELSNS*SPDPMAEAERTNGHS	NA	6828	FALSE	.	.	0.000885	-0.0971315	0.963232	0.104584	0.161851	FALSE	.	.	-0.05748	-0.18654	0.69534	0.000472687	0.280951	FALSE	.	.	-0.15661	0.361225	0.524398	9.34805e-17	0.358433
1613	Phospho_AKAP2_S121_M1	S121	AKAP2	Q9Y2D5	A-kinase anchor protein 2	FALSE	FALSE	121	S	TASRQAPPHIELSNSS*PDPMAEAERTNGHSP	NA	6828	FALSE	.	.	0.006575	-0.0971315	0.85425	0.104584	0.306306	FALSE	.	.	0.142105	-0.18654	0.535124	0.000472687	0.64703	FALSE	.	.	0.17149	0.361225	0.5739	9.34805e-17	0.682693
1614	Phospho_AKAP2_T746_M1	T746	AKAP2	Q9Y2D5	A-kinase anchor protein 2	FALSE	FALSE	746	T	EREEELKRQRQVLQST*QSPRTKNAPSLPSRT	NA	6828	FALSE	.	.	-0.00862	-0.0971315	0.85818	0.104584	0.321039	FALSE	.	.	-0.04006	-0.18654	0.842612	0.000472687	0.476958	FALSE	.	.	-0.058785	0.361225	0.858306	9.34805e-17	0.546795
1615	Phospho_AKAP2_S748_M1	S748	AKAP2	Q9Y2D5	A-kinase anchor protein 2	FALSE	FALSE	748	S	EEELKRQRQVLQSTQS*PRTKNAPSLPSRTCY	NA	6828	FALSE	.	.	-0.018317	-0.0971315	0.690379	0.104584	0.114886	FALSE	.	.	-0.112459	-0.18654	0.40876	0.000472687	0.157954	FALSE	.	.	-0.328445	0.361225	0.0802592	9.34805e-17	0.219579
1616	Phospho_AKAP2_S393_M1	S393	AKAP2	Q9Y2D5	A-kinase anchor protein 2	FALSE	FALSE	393	S	GPPEDSGASAAKGQKS*PGALETPSAAGSQGN	NA	6828	FALSE	.	.	0.55258	-0.0971315	0.136765	0.104584	0.29567	FALSE	.	.	0.62787	-0.18654	0.124027	0.000472687	0.331708	FALSE	.	.	0.529235	0.361225	0.140673	9.34805e-17	0.34721
1617	Phospho_AKAP2_S720_M1	S720	AKAP2	Q9Y2D5	A-kinase anchor protein 2	FALSE	FALSE	720	S	MVGPFKLRSRKQRTLS*MIEEEIRAAQEREEE	NA	6828	FALSE	.	.	0.07163	-0.0971315	0.469203	0.104584	0.157493	FALSE	.	.	0.22405	-0.18654	0.20577	0.000472687	0.225654	FALSE	.	.	0.055605	0.361225	0.766349	9.34805e-17	0.208169
1618	Phospho_AKAP2_S778_M1	S778	AKAP2	Q9Y2D5	A-kinase anchor protein 2	FALSE	FALSE	778	S	YKTAPGKIEKVKPPPS*PTTEGPSLQPDLAPE	NA	6828	FALSE	.	.	0.01509	-0.0971315	0.731025	0.104584	0.1309	FALSE	.	.	0.137805	-0.18654	0.35732	0.000472687	0.172785	FALSE	.	.	-0.521425	0.361225	0.0636656	9.34805e-17	0.265728
1619	Phospho_AKAP2_T780_M1	T780	AKAP2	Q9Y2D5	A-kinase anchor protein 2	FALSE	FALSE	780	T	TAPGKIEKVKPPPSPT*TEGPSLQPDLAPEEA	NA	6828	FALSE	.	.	-0.000815	-0.0971315	0.975878	0.104584	0.3133	FALSE	.	.	-0.003265	-0.18654	0.975719	0.000472687	0.427784	FALSE	.	.	-0.01219	0.361225	0.964938	9.34805e-17	0.523094
1620	Phospho_AKAP2_S785_M1	S785	AKAP2	Q9Y2D5	A-kinase anchor protein 2	FALSE	FALSE	785	S	IEKVKPPPSPTTEGPS*LQPDLAPEEAAGTQR	NA	6828	FALSE	.	.	-0.00041	-0.0971315	0.98792	0.104584	0.276512	FALSE	.	.	5.5e-05	-0.18654	0.999364	0.000472687	0.398812	FALSE	.	.	-0.002465	0.361225	0.988838	9.34805e-17	0.493458
1621	Phospho_AKAP2-4_S224_M1	S224	AKAP2	Q9Y2D5-4	Isoform 3 of A-kinase anchor protein 2	FALSE	FALSE	224	S	EGDNYSATLLEPAASS*LSPDHKNMEIEVSVA	NA	6828	FALSE	.	.	-0.00176	-0.0971315	0.94755	0.104584	0.322143	FALSE	.	.	-0.009795	-0.18654	0.943506	0.000472687	0.438602	FALSE	.	.	-0.01354	0.361225	0.957892	9.34805e-17	0.541772
1623	Phospho_AKAP2-4_S155_M1...	S155	AKAP2	Q9Y2D5-4	Isoform 3 of A-kinase anchor protein 2	FALSE	FALSE	155	S	QLPDLPILCSRTAEPS*PGQDGTSRAAGVGWE	PALM2-2_S155	6828	FALSE	.	.	0.06064	-0.0971315	0.631027	0.104584	0.655766	FALSE	.	.	1.87987	-0.18654	0.0651193	0.000472687	1.24567	FALSE	.	.	2.04059	0.361225	0.0503545	9.34805e-17	1.39675
1624	Phospho_AKAP8_S323_M1	S323	AKAP8	O43823	A-kinase anchor protein 8	FALSE	FALSE	323	S	FQLYEEPDTKLARVDS*EGDFSENDDAAGDFR	NA	1422	FALSE	.	.	-0.00489	-0.01805	0.899178	0.741038	0.394608	FALSE	.	.	-0.033135	-0.046275	0.853105	0.739866	0.506425	FALSE	.	.	-0.053155	-0.0731	0.8657	0.725007	0.611114
1625	Phospho_AKAP8_S328_M1	S328	AKAP8	O43823	A-kinase anchor protein 8	FALSE	FALSE	328	S	EPDTKLARVDSEGDFS*ENDDAAGDFRSGDEE	NA	1422	FALSE	.	.	-0.01034	-0.01805	0.843072	0.741038	0.349665	FALSE	.	.	-0.035535	-0.046275	0.844881	0.739866	0.443839	FALSE	.	.	-0.180245	-0.0731	0.662438	0.725007	1.0039
1626	Phospho_AKAP9_S1641_M1	S1641	AKAP9	Q99996	A-kinase anchor protein 9	FALSE	FALSE	1641	S	LQEEIKRLNRQLAQRS*SIDNENLVSERERVL	NA	8500	FALSE	.	.	0.288265	0.00171	0.495393	0.937864	1.12984	TRUE	+	.	4.13518	0.0124	0.00383856	0.906768	1.03092	FALSE	.	.	4.037	0.371855	0.00629838	0.4832	1.05564
1627	Phospho_AKT1_S122_M1	S122	AKT1	P31749	RAC-alpha serine/threonine-protein kinase	FALSE	FALSE	122	S	ADGLKKQEEEEMDFRS*GSPSDNSGAEEMEVS	NA	6930	FALSE	.	.	0.001255	-0.021595	0.952385	0.614026	0.263046	FALSE	.	.	-0.00085	-0.09604	0.994249	0.328773	0.666892	FALSE	.	-	0.156235	-0.626871	0.749806	0.000143645	0.993586
1628	Phospho_AKT1_S124_M1	S124	AKT1	P31749	RAC-alpha serine/threonine-protein kinase	FALSE	FALSE	124	S	GLKKQEEEEMDFRSGS*PSDNSGAEEMEVSLA	NA	6930	FALSE	.	.	0.002915	-0.021595	0.900249	0.614026	0.164955	FALSE	.	.	-0.00554	-0.09604	0.946683	0.328773	0.144031	FALSE	.	-	-0.40493	-0.626871	0.0634346	0.000143645	0.224292
1629	Phospho_AKT1_S126_M1	S126	AKT1	P31749	RAC-alpha serine/threonine-protein kinase	FALSE	FALSE	126	S	KKQEEEEMDFRSGSPS*DNSGAEEMEVSLAKP	NA	6930	FALSE	.	.	0.003145	-0.021595	0.92598	0.614026	0.278801	FALSE	.	.	0.035705	-0.09604	0.861651	0.328773	0.423813	FALSE	.	-	-0.040495	-0.626871	0.908849	0.000143645	0.702836
1630	Phospho_AKT1S1_T246_M1	T246	AKT1S1	Q96B36	Proline-rich AKT1 substrate 1	FALSE	FALSE	246	T	EDTQVFGDLPRPRLNT*SDFQKLKRKY_____	NA	3023	FALSE	.	.	0.0364	-0.47833	0.581626	0.0572059	0.136926	FALSE	.	-	0.101815	-0.712665	0.430624	9.01997e-12	0.165949	FALSE	.	.	0.02165	-0.20586	0.888882	0.308673	0.194076
1631	Phospho_AKT1S1_S211_M1	S211	AKT1S1	Q96B36	Proline-rich AKT1 substrate 1	FALSE	FALSE	211	S	KRTEARSSDEENGPPS*SPDLDRIAASMRALV	NA	3023	FALSE	.	.	-0.6206	-0.47833	0.089139	0.0572059	0.329379	FALSE	.	-	-0.83532	-0.712665	0.0113042	9.01997e-12	0.335824	FALSE	.	.	-0.964425	-0.20586	0.0349122	0.308673	0.753579
1633	Phospho_ALDH1A1_T105_M1	T105	ALDH1A1	P00352	Retinal dehydrogenase 1	FALSE	FALSE	105	T	YKLADLIERDRLLLAT*MESMNGGKLYSNAYL	NA	3527	FALSE	.	.	-0.605675	-0.12332	0.0153373	0.00596488	0.215814	TRUE	-	.	-0.622145	-0.13561	0.00197684	0.000344748	0.189363	FALSE	.	.	-0.5691	0.17947	0.0172128	0.00131717	0.223719
1634	Phospho_ALDH1A1_S2_M1	S2	ALDH1A1	P00352	Retinal dehydrogenase 1	FALSE	FALSE	2	S	______________MS*SSGTPDLPVLLTDLK	NA	3527	FALSE	.	.	0.16043	-0.12332	0.548064	0.00596488	1.2471	TRUE	+	.	6.20514	-0.13561	6.47668e-06	0.000344748	1.14035	TRUE	+	.	6.73215	0.17947	4.34237e-12	0.00131717	1.22415
1635	Phospho_ALDOA_S36_M1	S36	ALDOA	P04075	Fructose-bisphosphate aldolase A	FALSE	FALSE	36	S	HRIVAPGKGILAADES*TGSIAKRLQSIGTEN	NA	3769	FALSE	.	.	0.044115	-0.230085	0.558625	0.285714	0.140143	FALSE	.	.	0.20862	-0.24039	0.183359	0.285714	0.167893	FALSE	.	.	0.20162	-0.0251	0.24007	0.652511	0.180883
1636	Phospho_ALDOA_T37_M1	T37	ALDOA	P04075	Fructose-bisphosphate aldolase A	FALSE	FALSE	37	T	RIVAPGKGILAADEST*GSIAKRLQSIGTENT	NA	3769	FALSE	.	.	-0.001	-0.230085	0.95424	0.285714	0.318673	FALSE	.	.	-0.00865	-0.24039	0.949841	0.285714	0.43675	FALSE	.	.	-0.015815	-0.0251	0.954463	0.652511	0.539548
1637	Phospho_ALDOA_S39_M1	S39	ALDOA	P04075	Fructose-bisphosphate aldolase A	FALSE	FALSE	39	S	VAPGKGILAADESTGS*IAKRLQSIGTENTEE	NA	3769	FALSE	.	.	0.0064	-0.230085	0.819522	0.285714	0.105013	FALSE	.	.	0.02282	-0.24039	0.805894	0.285714	0.140958	FALSE	.	.	0.08715	-0.0251	0.594434	0.652511	0.21263
1638	Phospho_ALDOA_S46_M1	S46	ALDOA	P04075	Fructose-bisphosphate aldolase A	FALSE	FALSE	46	S	LAADESTGSIAKRLQS*IGTENTEENRRFYRQ	NA	3769	FALSE	.	.	-0.010583	-0.230085	0.721597	0.285714	0.078154	FALSE	.	.	0.0001175	-0.24039	0.99258	0.285714	0.108483	TRUE	-	.	-0.69082	-0.0251	0.0006295	0.652511	0.195558
1639	Phospho_ALKBH5_Y60_M1	Y60	ALKBH5	Q6P6C2	RNA demethylase ALKBH5	FALSE	FALSE	60	Y	AAAAEPYPVSGAKRKY*QEDSDPERSDYEEQQ	NA	494	FALSE	.	.	0.00187	-0.28139	0.951041	0.271784	0.552597	FALSE	.	-	0.043725	-0.619996	0.817079	0.00420742	2.40563	FALSE	.	.	0.09683	-0.290095	0.790562	0.407599	3.08987
1641	Phospho_ALPK2_S1262_M1	S1262	ALPK2	Q86TB3	Alpha-protein kinase 2	FALSE	FALSE	1262	S	EIWPPRQLTNSESKAS*DGGLIIPDKVWAVPD	NA	7287	FALSE	.	.	-0.02735	-0.011685	0.604364	0.800864	0.162167	FALSE	.	.	-0.23039	-0.05238	0.314107	0.729808	0.246554	FALSE	.	.	-0.27906	-0.01956	0.378289	0.945524	0.295556
1642	Phospho_AMFR_S509_M1	S509	AMFR	Q9UKV5	E3 ubiquitin-protein ligase AMFR	FALSE	FALSE	509	S	LEGRIQVPFPTQRSDS*IRPALNSPVERPSSD	NA	6125	FALSE	.	.	0.00087	-0.005745	0.968	0.895559	0.316586	FALSE	.	.	0.018395	-0.174815	0.906615	0.613781	0.510045	FALSE	.	.	0.03021	-1.07766	0.910219	0.338232	0.588904
1643	Phospho_AMOTL1_S720_M1	S720	AMOTL1	Q8IY63	Angiomotin-like protein 1	FALSE	FALSE	720	S	AATAAAERDTTIINHS*RNGSYGESSLEAHIW	NA	6573	FALSE	.	.	0.025869	0.000685	0.746818	0.949926	0.427224	FALSE	.	.	0.31964	-0.023855	0.481321	0.907881	12.2366	FALSE	.	.	0.27888	0.086555	0.529797	0.840766	12.2946
1645	Phospho_AMOTL1_T803_M1	T803	AMOTL1	Q8IY63	Angiomotin-like protein 1	FALSE	FALSE	803	T	LRPARSVPSIAAATGT*HSRQTSLTSSQLAEE	NA	6573	FALSE	.	.	-0.095165	0.000685	0.586386	0.949926	0.844528	FALSE	.	.	-0.297525	-0.023855	0.516019	0.907881	0.941015	FALSE	.	.	-0.401245	0.086555	0.504927	0.840766	1.00601
1646	Phospho_AMOTL1_S805_M1	S805	AMOTL1	Q8IY63	Angiomotin-like protein 1	FALSE	FALSE	805	S	PARSVPSIAAATGTHS*RQTSLTSSQLAEEKK	NA	6573	FALSE	.	.	-0.014345	0.000685	0.245281	0.949926	15.3539	FALSE	.	.	-0.23475	-0.023855	0.626459	0.907881	12.6454	FALSE	.	.	-0.309575	0.086555	0.598374	0.840766	12.6905
1647	Phospho_AMOTL2_S537_M1	S537	AMOTL2	Q9Y2J4	Angiomotin-like protein 2	FALSE	FALSE	537	S	RAQQRQAGAPGGSSGS*GGSPELSALRLSEQL	NA	3069	FALSE	.	.	-0.000735	-0.00095	0.965234	0.952742	0.304242	FALSE	.	.	-0.00759	-0.00721	0.956234	0.94283	0.414522	FALSE	.	.	-0.012025	-0.681605	0.96467	0.0566377	0.522
1648	Phospho_AMOTL2_S540_M1	S540	AMOTL2	Q9Y2J4	Angiomotin-like protein 2	FALSE	FALSE	540	S	QRQAGAPGGSSGSGGS*PELSALRLSEQLREK	NA	3069	FALSE	.	.	0.045925	-0.00095	0.62598	0.952742	0.307892	FALSE	.	.	0.182135	-0.00721	0.453461	0.94283	0.328272	FALSE	.	.	0.10808	-0.681605	0.783217	0.0566377	0.739261
1649	Phospho_AMPD2_S168_M1	S168	AMPD2	Q01433	AMP deaminase 2	FALSE	FALSE	168	S	IEQLEERRQRLERQIS*QDVKLEPDILLRAKQ	NA	7771	FALSE	.	.	0.134065	-0.262692	0.369832	7.40864e-12	0.211765	FALSE	.	.	0.16041	-0.201823	0.359773	0.0171786	0.203334	FALSE	.	.	0.03164	0.104502	0.887849	0.511261	0.289425
1650	Phospho_ANAPC1_S686_M1	S686	ANAPC1	Q9H1A4	Anaphase-promoting complex subunit 1	FALSE	FALSE	686	S	NTDRLAWTRNFDFEGS*LSPVIAPKKARPSET	NA	2193	FALSE	.	.	-2.00312	-0.00212	0.201993	0.927126	1.53652	FALSE	.	.	-2.51369	0.381135	0.107463	0.176744	1.52586	FALSE	.	.	-2.64755	0.318355	0.0968787	0.23534	1.5532
1651	Phospho_ANAPC1_S688_M1	S688	ANAPC1	Q9H1A4	Anaphase-promoting complex subunit 1	FALSE	FALSE	688	S	DRLAWTRNFDFEGSLS*PVIAPKKARPSETGS	NA	2193	FALSE	.	.	-0.0006	-0.00212	0.971976	0.927126	0.28932	FALSE	.	.	0.02251	0.381135	0.891275	0.176744	0.365108	FALSE	.	.	-0.76513	0.318355	0.371094	0.23534	0.723074
1652	Phospho_ANK3_T1916_M1	T1916	ANK3	Q12955	Ankyrin-3	FALSE	FALSE	1916	T	ILKDVAEMKEDLMRMT*AILQTDVPEEKPFQP	NA	NA	FALSE	.	NA	-0.11831	NA	0.499708	NA	0.364271	FALSE	.	NA	-0.173145	NA	0.582609	NA	0.535741	FALSE	.	NA	-0.107345	NA	0.804296	NA	0.738086
1653	Phospho_ANKLE2_S662_M1	S662	ANKLE2	Q86XL3	Ankyrin repeat and LEM domain-containing protein 2	FALSE	FALSE	662	S	SLEEIKNRQNAARNNS*PPTVGAFGHTRCSAF	NA	6787	FALSE	.	.	0.007805	-0.031535	0.774336	0.557785	0.0786589	FALSE	.	.	0.01529	-0.03856	0.817784	0.692927	0.0949735	FALSE	.	.	-0.01035	0.218645	0.916821	0.28194	0.122422
1654	Phospho_ANKRD17_S2401_M1	S2401	ANKRD17	O75179	Ankyrin repeat domain-containing protein 17	FALSE	FALSE	2401	S	NDSSAQSVSSGVRAPS*PAPSSVPLGSEKPSN	NA	776	FALSE	.	.	-0.093155	-0.00288	0.404739	0.920353	0.163304	FALSE	.	.	-0.17785	-0.016875	0.31169	0.901484	0.212478	FALSE	.	.	-0.274745	-0.034945	0.35398	0.884154	0.662445
1655	Phospho_ANKRD17_S2067_M1	S2067	ANKRD17	O75179	Ankyrin repeat domain-containing protein 17	FALSE	FALSE	2067	S	PGGVSRNSPLDCGSAS*PNKVASSSEQEAGSP	NA	776	FALSE	.	.	-0.0053	-0.00288	0.878342	0.920353	0.520884	FALSE	.	.	-0.02985	-0.016875	0.866022	0.901484	0.641327	FALSE	.	.	-0.049215	-0.034945	0.8729	0.884154	0.72972
1656	Phospho_ANKRD50_S1183_M1	S1183	ANKRD50	Q9ULJ7	Ankyrin repeat domain-containing protein 50	FALSE	FALSE	1183	S	PDSTVDRQKSSLSNNS*LKSSKNSSLRTTSST	NA	5966	FALSE	.	.	-0.010505	-0.0262	0.82884	0.733289	0.428468	FALSE	.	.	-0.05604	-0.089405	0.783256	0.720948	0.546722	FALSE	.	.	-0.092215	-0.136885	0.783928	0.730355	0.647173
1657	Phospho_ANKS3_S320_M1	S320	ANKS3	Q6ZW76	Ankyrin repeat and SAM domain-containing protein 3	FALSE	FALSE	320	S	ENPLEEEGLCCRDVTS*PINERDVESSSSSSS	NA	NA	FALSE	.	NA	-0.02051	NA	0.764518	NA	0.353331	FALSE	.	NA	-0.28246	NA	0.562818	NA	0.996468	FALSE	.	NA	-0.45873	NA	0.561529	NA	1.19994
1658	Phospho_ANLN_S792_M1	S792	ANLN	Q9NQW6	Anillin	FALSE	FALSE	792	S	LNKLKNEGPQRKNKAS*PQSEFMPSKGSVTLS	NA	8887	FALSE	.	.	-0.010425	0.00297	0.806305	0.897218	0.185415	FALSE	.	-	0.59931	-0.659436	0.0350143	1.01496e-10	0.260239	TRUE	+	-	0.90222	-0.607234	0.000153564	1.1348e-08	0.200683
1659	Phospho_ANLN_S561_M1	S561	ANLN	Q9NQW6	Anillin	FALSE	FALSE	561	S	VIREIEMSVDDDDINS*SKVINDLFSDVLEEG	NA	8887	FALSE	.	.	-0.48255	0.00297	0.090472	0.897218	0.299573	FALSE	-	-	-2.5206	-0.659436	2e-30	1.01496e-10	0.239693	FALSE	-	-	-2.64384	-0.607234	9.38704e-10	1.1348e-08	0.82458
1660	Phospho_ANLN_S562_M1	S562	ANLN	Q9NQW6	Anillin	FALSE	FALSE	562	S	IREIEMSVDDDDINSS*KVINDLFSDVLEEGE	NA	8887	FALSE	.	.	2.4383	0.00297	0.314096	0.897218	1.79393	FALSE	.	-	2.23992	-0.659436	0.342362	1.01496e-10	1.77311	FALSE	.	-	2.2428	-0.607234	0.336319	1.1348e-08	1.77842
1661	Phospho_ANLN_S485_M1	S485	ANLN	Q9NQW6	Anillin	FALSE	FALSE	485	S	QSTPLKKHQGVSKTQS*LPVTEKVTENQIPAK	NA	8887	FALSE	.	.	-0.809795	0.00297	0.334726	0.897218	0.668762	FALSE	.	-	-1.10246	-0.659436	0.191702	1.01496e-10	0.668763	FALSE	.	-	-1.2368	-0.607234	0.101008	1.1348e-08	0.777714
1663	Phospho_ANTXR1_S362_M1	S362	ANTXR1	Q9H6X2	Anthrax toxin receptor 1	FALSE	FALSE	362	S	CTVIIKEVPPPPAEES*EEEDDDGLPKKKWPT	NA	3158	FALSE	.	.	0.177885	0.036145	0.216539	0.510751	0.149113	FALSE	.	-	0.489242	-0.716985	0.00396122	2.86169e-22	0.1813	FALSE	-	-	-1.65365	-0.718185	1.85093e-16	5.76537e-16	0.264062
1664	Phospho_ANXA2_S12_M1...	S12	ANXA2	P07355	Annexin A2	FALSE	FALSE	12	S	____MSTVHEILCKLS*LEGDHSTPPSAYGSV	ANXA2P2_S12	6738	FALSE	.	.	-0.009345	-0.17189	0.754385	1.28909e-12	0.0867321	FALSE	.	.	0.450855	-0.321525	0.00225322	2.08033e-15	0.144733	FALSE	.	.	-0.415795	0.116645	0.0231129	0.00797884	0.170554
1665	Phospho_ANXA4_S12_M1	S12	ANXA4	P09525	Annexin A4	FALSE	FALSE	12	S	____MATKGGTVKAAS*GFNAMEDAQTLRKAM	NA	9309	FALSE	.	.	0.02854	-0.10224	0.718189	0.0718001	0.625859	FALSE	.	.	0.46551	-0.42961	0.433851	1.49274e-19	1.16004	FALSE	.	.	3.66032	0.488023	0.0297734	5.96869e-21	1.46068
1666	Phospho_AP3B1_S276_M1	S276	AP3B1	O00203	AP-3 complex subunit beta-1	FALSE	FALSE	276	S	KEGDELEDNGKNFYES*DDDQKEKTDKKKKPY	NA	4442	FALSE	.	.	-0.00288	-0.209014	0.899405	0.000300441	0.106597	FALSE	.	.	0.010825	-0.233702	0.903239	8.44495e-13	0.155136	TRUE	-	.	-0.845575	0.252659	0.00184202	0.000534637	0.246662
1667	Phospho_APBA1_S566_M1	S566	APBA1	Q02410	Amyloid-beta A4 precursor protein-binding family A member 1	FALSE	FALSE	566	S	IGNIVVLMARRRMPRS*NSQENVEASHPSQDG	NA	677	FALSE	.	.	-0.00097	-0.011825	0.965772	0.763023	0.288098	FALSE	.	.	-0.004085	0.128825	0.972902	0.484572	0.396218	FALSE	.	.	-0.0053	0.414865	0.984612	0.0761798	0.504866
1668	Phospho_APBA1_S568_M1	S568	APBA1	Q02410	Amyloid-beta A4 precursor protein-binding family A member 1	FALSE	FALSE	568	S	NIVVLMARRRMPRSNS*QENVEASHPSQDGKR	NA	677	FALSE	.	.	-0.068395	-0.011825	0.460473	0.763023	0.149944	FALSE	.	.	0.38173	0.128825	0.092233	0.484572	0.211209	TRUE	-	.	-0.87699	0.414865	1.29734e-05	0.0761798	0.209795
1669	Phospho_APBA3_S11_M1	S11	APBA3	O96018	Amyloid-beta A4 precursor protein-binding family A member 3	FALSE	FALSE	11	S	_____MDFPTISRSPS*GPPAMDLEGPRDILV	NA	5961	FALSE	.	.	-0.00248	0.000815	0.933871	0.983211	0.341976	FALSE	.	.	-0.01442	-0.00592	0.927059	0.96656	0.460518	FALSE	.	.	-0.02518	-0.004185	0.92766	0.989141	0.560003
1670	Phospho_APBB1IP_S525_M1	S525	APBB1IP	Q7Z5R6	Amyloid beta A4 precursor protein-binding family B member 1-interacting protein	FALSE	FALSE	525	S	HAPKSSLPPPPPVRRS*SDTSGSPATPLKAKG	NA	8340	FALSE	.	.	1.92936	-0.004765	0.0237321	0.848632	0.79357	FALSE	.	.	1.89912	-0.000665	0.0270496	0.992881	0.836959	FALSE	.	.	1.71088	0.085755	0.123937	0.585816	1.02712
1671	Phospho_APBB1IP_S526_M1	S526	APBB1IP	Q7Z5R6	Amyloid beta A4 precursor protein-binding family B member 1-interacting protein	FALSE	FALSE	526	S	APKSSLPPPPPVRRSS*DTSGSPATPLKAKGT	NA	8340	FALSE	.	.	-0.01186	-0.004765	0.792218	0.848632	0.205671	FALSE	.	.	0.32206	-0.000665	0.430667	0.992881	0.525799	FALSE	.	.	0.21688	0.085755	0.676093	0.585816	0.788257
1672	Phospho_APBB2_S123_M1	S123	APBB2	Q92870	Amyloid-beta A4 precursor protein-binding family B member 2	FALSE	FALSE	123	S	RKAAEQGQQDPNKNLS*PTAVINITSEKLEGK	NA	2839	FALSE	.	.	0.040695	0.00012	0.711387	0.998701	0.959125	FALSE	.	.	3.33152	0.00073	0.0865438	0.993771	1.75633	FALSE	.	.	3.03476	0.00474	0.12732	0.984473	1.8142
1673	Phospho_APC_S1042_M1	S1042	APC	P25054	Adenomatous polyposis coli protein	FALSE	FALSE	1042	S	YSLKYSDEQLNSGRQS*PSQNERWARPKHIIE	NA	5589	FALSE	.	.	-0.014485	4.85e-05	0.764144	0.988723	0.211098	FALSE	.	.	-0.1454	-0.218347	0.487223	0.342001	0.353614	FALSE	.	.	-0.29633	0.075065	0.431813	0.733066	0.726832
1674	Phospho_APC_S1038_M1	S1038	APC	P25054	Adenomatous polyposis coli protein	FALSE	FALSE	1038	S	TPINYSLKYSDEQLNS*GRQSPSQNERWARPK	NA	5589	FALSE	.	.	-0.120135	4.85e-05	0.505719	0.988723	0.493013	FALSE	.	.	-0.259915	-0.218347	0.487841	0.342001	0.895428	FALSE	.	.	-0.91767	0.075065	0.266353	0.733066	1.28416
1676	Phospho_API5_S462_M1	S462	API5	Q9BZZ5	Apoptosis inhibitor 5	FALSE	FALSE	462	S	QKVEIGQKRASEDTTS*GSPPKKSSAGPKRDA	NA	9432	FALSE	.	.	-9e-05	-0.306869	0.999708	0.00264338	0.309925	FALSE	.	.	-0.00131	0.080205	0.993329	0.430322	0.438862	FALSE	.	+	-0.003005	0.521216	0.991937	0.00154831	0.533288
1677	Phospho_API5_S464_M1	S464	API5	Q9BZZ5	Apoptosis inhibitor 5	FALSE	FALSE	464	S	VEIGQKRASEDTTSGS*PPKKSSAGPKRDARQ	NA	9432	FALSE	.	.	-0.020945	-0.306869	0.679184	0.00264338	0.134091	FALSE	.	.	-0.0279	0.080205	0.805729	0.430322	0.24166	TRUE	-	+	-0.921365	0.521216	3.6592e-05	0.00154831	0.178885
1678	Phospho_API5_T461_M1	T461	API5	Q9BZZ5	Apoptosis inhibitor 5	FALSE	FALSE	461	T	VQKVEIGQKRASEDTT*SGSPPKKSSAGPKRD	NA	9432	FALSE	.	.	-0.0458155	-0.306869	0.63327	0.00264338	0.34722	FALSE	.	.	-0.128847	0.080205	0.537783	0.430322	0.346531	FALSE	.	+	-0.179864	0.521216	0.52558	0.00154831	0.385116
1679	Phospho_APIP_S87_M1	S87	APIP	Q96GX9	Methylthioribulose-1-phosphate dehydratase	FALSE	FALSE	87	S	DMFVCDINEKDISGPS*PSKKLKKSQCTPLFM	NA	2120	FALSE	.	.	-0.447385	-0.032123	0.00998816	0.550832	0.163468	TRUE	-	.	-0.575715	-0.140996	0.000488537	0.226997	0.163638	TRUE	-	.	-0.957775	-0.0479045	6.45343e-16	0.752587	0.171899
1680	Phospho_APP_S441_M1	S441	APP	P05067	Amyloid-beta precursor protein	FALSE	FALSE	441	S	ADKKAVIQHFQEKVES*LEQEAANERQQLVET	NA	1988	FALSE	.	.	-1.57161	-0.464762	0.25358	1.85531e-07	1.40259	FALSE	.	-	-2.05167	-0.924341	0.145392	3.64288e-20	1.4068	FALSE	.	-	-2.17712	-8.97641	0.134462	2e-30	1.43135
1681	Phospho_APPL1_S401_M1	S401	APPL1	Q9UKG1	DCC-interacting protein 13-alpha	FALSE	FALSE	401	S	TAARVNQSALEAVTPS*PSFQQRHESLRPAAG	NA	7848	FALSE	.	.	-0.014725	-0.0475	0.72545	0.536919	0.119098	FALSE	.	.	-0.045955	-0.529575	0.692032	0.0138631	0.17499	FALSE	.	.	-0.15592	-0.581045	0.566008	0.0106258	0.730525
1682	Phospho_AR_S96_M1	S96	AR	P10275	Androgen receptor	FALSE	FALSE	96	S	ETSPRQQQQQQGEDGS*PQAHRRGPTGYLVLD	NA	8209	FALSE	.	.	-0.00016	-0.0002	0.989414	0.987022	0.289969	FALSE	.	.	-0.000775	-0.00477	0.995538	0.972559	0.404046	FALSE	.	.	0.004095	-0.00414	0.985661	0.986386	0.513206
1684	Phospho_ARAF_S157_M1	S157	ARAF	P10398	Serine/threonine-protein kinase A-Raf	FALSE	FALSE	157	S	TVCVDMSTNRQQFYHS*VQDLSGGSRQHEAPS	NA	5496	FALSE	.	.	-0.07362	0.000705	0.620404	0.96043	0.828777	FALSE	.	.	-0.263485	0.004215	0.534273	0.967869	0.930472	FALSE	.	.	-0.38649	0.01189	0.519453	0.962444	0.997806
1685	Phospho_ARAF_S582_M1...	S582	ARAF	P10398	Serine/threonine-protein kinase A-Raf	FALSE	FALSE	582	S	IELLQRSLPKIERSAS*EPSLHRTQADELPAC	RAF1_S621	5496	FALSE	.	.	-0.00927	0.000705	0.849495	0.96043	0.286786	FALSE	.	.	-0.154655	0.004215	0.539615	0.967869	0.704523	FALSE	.	.	-0.328455	0.01189	0.575388	0.962444	0.814699
1686	Phospho_ARAF_S212_M1	S212	ARAF	P10398	Serine/threonine-protein kinase A-Raf	FALSE	FALSE	212	S	FPFPAPANAPLQRIRS*TSTPNVHMVSTTAPM	NA	5496	FALSE	.	.	-0.219974	0.000705	0.250087	0.96043	0.209082	FALSE	.	.	-0.244447	0.004215	0.253075	0.967869	0.229921	FALSE	.	.	-0.290994	0.01189	0.210546	0.962444	0.247068
1687	Phospho_ARAF_S214_M1	S214	ARAF	P10398	Serine/threonine-protein kinase A-Raf	FALSE	FALSE	214	S	FPAPANAPLQRIRSTS*TPNVHMVSTTAPMDS	NA	5496	FALSE	.	.	0.00293	0.000705	0.92111	0.96043	0.314938	FALSE	.	.	0.02757	0.004215	0.863923	0.967869	0.490994	FALSE	.	.	0.06458	0.01189	0.829124	0.962444	0.670747
1688	Phospho_ARAF_S222_M1	S222	ARAF	P10398	Serine/threonine-protein kinase A-Raf	FALSE	FALSE	222	S	LQRIRSTSTPNVHMVS*TTAPMDSNLIQLTGQ	NA	5496	FALSE	.	.	-0.028856	0.000705	0.690042	0.96043	0.254575	FALSE	.	.	-0.0694285	0.004215	0.730806	0.967869	0.431651	FALSE	.	.	-0.250287	0.01189	0.531779	0.962444	0.942214
1689	Phospho_ARAF_S229_M1	S229	ARAF	P10398	Serine/threonine-protein kinase A-Raf	FALSE	FALSE	229	S	STPNVHMVSTTAPMDS*NLIQLTGQSFSTDAA	NA	5496	FALSE	.	.	-0.0062	0.000705	0.888339	0.96043	0.287894	FALSE	.	.	0.02606	0.004215	0.884134	0.967869	0.55144	FALSE	.	.	0.05019	0.01189	0.877033	0.962444	0.619773
1690	Phospho_ARCN1_S251_M1	S251	ARCN1	P48444	Coatomer subunit delta	FALSE	FALSE	251	S	DNFVDKLKSEGETIMS*SSMGKRTSEATKMHA	NA	3409	FALSE	.	.	-1.27777	-0.101775	0.294372	0.0306999	1.38044	FALSE	.	.	-1.76343	-0.431737	0.195458	1.18593e-24	1.41506	FALSE	.	.	-1.86025	0.110095	0.18222	0.0260747	1.44309
1691	Phospho_ARCN1_S252_M1	S252	ARCN1	P48444	Coatomer subunit delta	FALSE	FALSE	252	S	NFVDKLKSEGETIMSS*SMGKRTSEATKMHAP	NA	3409	FALSE	.	.	0.006515	-0.101775	0.878728	0.0306999	0.396052	FALSE	.	.	0.057395	-0.431737	0.782784	1.18593e-24	0.664563	FALSE	.	.	0.184495	0.110095	0.665179	0.0260747	1.20525
1693	Phospho_ARFGAP2_S368_M1	S368	ARFGAP2	Q8N6H7	ADP-ribosylation factor GTPase-activating protein 2	FALSE	FALSE	368	S	SGPPKYKDNPFSLGES*FGSRWDTDAAWGMDR	NA	8832	FALSE	.	.	0.040885	-0.008358	0.605197	0.760988	0.158675	FALSE	.	.	0.0986	-0.016955	0.360091	0.795148	0.207554	FALSE	.	.	0.205	-0.052801	0.298357	0.644844	0.19159
1695	Phospho_ARFGAP3_S331_M1	S331	ARFGAP3	Q9NP61	ADP-ribosylation factor GTPase-activating protein 3	FALSE	FALSE	331	S	ISHSVTSDMQTIEQES*PIMAKPRKKYNDDSD	NA	7197	FALSE	.	.	-0.075805	-0.0191435	0.470455	0.637284	0.1728	FALSE	.	.	-0.175625	-0.0367705	0.296835	0.611624	0.195503	FALSE	.	.	-0.20402	-0.083521	0.253566	0.523154	0.193112
1696	Phospho_ARFGEF1_S52_M1	S52	ARFGEF1	Q9Y6D6	Brefeldin A-inhibited guanine nucleotide-exchange protein 1	FALSE	FALSE	52	S	CEVALEEIKAETEKQS*PPHGEAKAGSSTLPP	NA	3148	FALSE	.	.	0.00031	-0.0064	0.9345	0.829688	0.430422	FALSE	.	.	-0.000385	-0.059275	0.997573	0.635593	0.556519	FALSE	.	.	-0.002915	0.10669	0.99476	0.658039	0.659936
1697	Phospho_ARFGEF1_S394_M1	S394	ARFGEF1	Q9Y6D6	Brefeldin A-inhibited guanine nucleotide-exchange protein 1	FALSE	FALSE	394	S	PISVAYTPSLPDDRLS*VSSNDTQESGNSSGP	NA	3148	FALSE	.	.	-0.044205	-0.0064	0.61115	0.829688	0.279733	FALSE	.	.	-0.1508	-0.059275	0.42318	0.635593	0.265008	FALSE	.	.	-0.27297	0.10669	0.406623	0.658039	0.724062
1698	Phospho_ARFGEF1_S396_M1	S396	ARFGEF1	Q9Y6D6	Brefeldin A-inhibited guanine nucleotide-exchange protein 1	FALSE	FALSE	396	S	SVAYTPSLPDDRLSVS*SNDTQESGNSSGPSP	NA	3148	FALSE	.	.	-0.02851	-0.0064	0.733171	0.829688	0.687254	FALSE	.	.	-0.085915	-0.059275	0.71374	0.635593	0.746153	FALSE	.	.	-0.15174	0.10669	0.713027	0.658039	0.886562
1699	Phospho_ARFGEF1_S1569_M1	S1569	ARFGEF1	Q9Y6D6	Brefeldin A-inhibited guanine nucleotide-exchange protein 1	FALSE	FALSE	1569	S	PSPVSEKPLDTISQKS*VDIHDSIQPRSVDNR	NA	3148	FALSE	.	.	0.121795	-0.0064	0.388138	0.829688	0.189403	FALSE	.	.	0.1423	-0.059275	0.504979	0.635593	0.278476	FALSE	.	.	0.05347	0.10669	0.881826	0.658039	0.70658
1700	Phospho_ARFGEF2_S277_M1	S277	ARFGEF2	Q9Y6D5	Brefeldin A-inhibited guanine nucleotide-exchange protein 2	FALSE	FALSE	277	S	KVSTENGDAPRERGSS*LSGTDDGAQEVVKDI	NA	6454	FALSE	.	.	0.212385	0.00092	0.324508	0.947606	0.259164	FALSE	.	.	0.386935	0.07759	0.151963	0.498008	0.330253	FALSE	.	.	0.064995	0.20044	0.80361	0.187105	0.370196
1702	Phospho_ARFIP1_S24_M1	S24	ARFIP1	P53367	Arfaptin-1	FALSE	FALSE	24	S	SAAEIPVTSNGEVDDS*REHSFNRDLKHSLPS	NA	9108	FALSE	.	.	0.100175	-0.0823012	0.591341	0.242997	0.988109	FALSE	.	.	3.10412	-0.109467	0.11146	0.159362	1.59094	FALSE	.	.	2.84638	0.106685	0.145353	0.442353	1.63854
1703	Phospho_ARGLU1_S76_M1	S76	ARGLU1	Q9NWB6	Arginine and glutamate-rich protein 1	FALSE	FALSE	76	S	TNTAVSRRERDRERAS*SPPDRIDIFGRTVSK	NA	3550	FALSE	.	.	-0.0054	-0.169834	0.869721	0.278786	0.31738	FALSE	.	.	-0.02097	-0.342596	0.883045	0.06396	0.394499	FALSE	.	.	-0.15144	0.19829	0.675854	0.431431	0.847643
1704	Phospho_ARGLU1_S77_M1	S77	ARGLU1	Q9NWB6	Arginine and glutamate-rich protein 1	FALSE	FALSE	77	S	NTAVSRRERDRERASS*PPDRIDIFGRTVSKR	NA	3550	FALSE	.	.	-0.06558	-0.169834	0.467805	0.278786	0.148755	FALSE	.	.	-0.04778	-0.342596	0.719826	0.06396	0.193391	FALSE	.	.	-0.38077	0.19829	0.0543099	0.431431	0.2212
1705	Phospho_ARHGAP1_S51_M1	S51	ARHGAP1	Q07960	Rho GTPase-activating protein 1	FALSE	FALSE	51	S	DEMPDFPKSDDSKSSS*PELVTHLKWDDPYYD	NA	4365	FALSE	.	.	0.487185	-0.22746	0.0420131	0.0002712	0.220163	TRUE	+	.	1.0819	-0.453905	9.42472e-18	4.30459e-19	0.169388	TRUE	+	.	1.09596	-0.175535	3.52504e-18	0.0123485	0.162019
1706	Phospho_ARHGAP12_S213_M1	S213	ARHGAP12	Q8IWW6	Rho GTPase-activating protein 12	FALSE	FALSE	213	S	SCDSAGEGSERIHQDS*ESGDELSSSSTEQIR	NA	1781	FALSE	.	.	-0.00109	-0.1032	0.962079	0.458544	0.318009	FALSE	.	.	-0.010685	-0.3615	0.944212	0.141353	0.429461	FALSE	.	.	-0.017085	0.36367	0.948829	0.445416	0.536163
1707	Phospho_ARHGAP12_S215_M1	S215	ARHGAP12	Q8IWW6	Rho GTPase-activating protein 12	FALSE	FALSE	215	S	DSAGEGSERIHQDSES*GDELSSSSTEQIRAT	NA	1781	FALSE	.	.	5.5e-05	-0.1032	0.994692	0.458544	0.173118	FALSE	.	.	-0.031335	-0.3615	0.827068	0.141353	0.290206	FALSE	.	.	-0.30271	0.36367	0.385235	0.445416	0.433954
1708	Phospho_ARHGAP12_S103_M1	S103	ARHGAP12	Q8IWW6	Rho GTPase-activating protein 12	FALSE	FALSE	103	S	PNNSTKIMQSLHLQRS*TENVNKLPELSSFGK	NA	1781	FALSE	.	.	-0.014945	-0.1032	0.78441	0.458544	0.410933	FALSE	.	.	-0.069695	-0.3615	0.7686	0.141353	1.42821	FALSE	.	.	-0.13237	0.36367	0.73676	0.445416	1.72821
1709	Phospho_ARHGAP17_S575_M1	S575	ARHGAP17	Q68EM7	Rho GTPase-activating protein 17	FALSE	FALSE	575	S	SSAGILEQGPSPGDGS*PPKPKDPVSAAVPAP	NA	9344	FALSE	.	.	-0.211725	-0.0005	0.261997	0.967748	0.199798	FALSE	.	.	-0.337695	-0.0437355	0.097792	0.691008	0.197651	TRUE	-	.	-0.592125	0.124105	0.00199985	0.338293	0.221859
1710	Phospho_ARHGAP17_S610_M1	S610	ARHGAP17	Q68EM7	Rho GTPase-activating protein 17	FALSE	FALSE	610	S	SQIASGQNQPQAAAGS*HQLSMGQPHNAAGPS	NA	9344	FALSE	.	.	0.00088	-0.0005	0.959313	0.967748	0.289076	FALSE	.	.	0.01275	-0.0437355	0.928857	0.691008	0.41665	FALSE	.	.	0.021545	0.124105	0.93656	0.338293	0.513387
1711	Phospho_ARHGAP17_S614_M1	S614	ARHGAP17	Q68EM7	Rho GTPase-activating protein 17	FALSE	FALSE	614	S	SGQNQPQAAAGSHQLS*MGQPHNAAGPSPHTL	NA	9344	FALSE	.	.	0.001595	-0.0005	0.949054	0.967748	0.280056	FALSE	.	.	0.021875	-0.0437355	0.880447	0.691008	0.404362	FALSE	.	.	0.03163	0.124105	0.901925	0.338293	0.496962
1712	Phospho_ARHGAP17_S625_M1	S625	ARHGAP17	Q68EM7	Rho GTPase-activating protein 17	FALSE	FALSE	625	S	SHQLSMGQPHNAAGPS*PHTLRRAVKKPAPAP	NA	9344	FALSE	.	.	0.0007525	-0.0005	0.960359	0.967748	0.105754	FALSE	.	.	0.0331745	-0.0437355	0.741879	0.691008	0.158459	FALSE	.	.	-0.124629	0.124105	0.448234	0.338293	0.182787
1713	Phospho_ARHGAP17_T628_M1	T628	ARHGAP17	Q68EM7	Rho GTPase-activating protein 17	FALSE	FALSE	628	T	LSMGQPHNAAGPSPHT*LRRAVKKPAPAPPKP	NA	9344	FALSE	.	.	0.0006	-0.0005	0.976104	0.967748	0.280653	FALSE	.	.	0.00962	-0.0437355	0.945308	0.691008	0.399798	FALSE	.	.	0.032425	0.124105	0.904953	0.338293	0.533228
1715	Phospho_ARHGAP17_S676_M1	S676	ARHGAP17	Q68EM7	Rho GTPase-activating protein 17	FALSE	FALSE	676	S	QHPPSLSPKPPTRSPS*PPTQHTGQPPGQPSA	NA	9344	FALSE	.	.	-0.0001	-0.0005	0.998387	0.967748	0.0824072	FALSE	.	.	0.0061	-0.0437355	0.906367	0.691008	0.117548	FALSE	.	.	-0.0686805	0.124105	0.587621	0.338293	0.184021
1716	Phospho_ARHGAP18_S88_M1	S88	ARHGAP18	Q8N392	Rho GTPase-activating protein 18	FALSE	FALSE	88	S	LSMEDYWIELENIKKS*SENSQEDQEVVVVKE	NA	3108	FALSE	.	.	0.002805	-0.019966	0.915595	0.717694	0.355363	FALSE	.	.	0.035245	-0.561776	0.839094	0.0401832	0.558564	FALSE	.	.	0.122015	-0.878305	0.743002	0.175067	1.0062
1718	Phospho_ARHGAP18_S50_M1	S50	ARHGAP18	Q8N392	Rho GTPase-activating protein 18	FALSE	FALSE	50	S	ATSSRRYGQYTMNQES*TTIKVMEKPPFDRSI	NA	3108	FALSE	.	.	0.002615	-0.019966	0.937399	0.717694	0.359116	FALSE	.	.	0.00689	-0.561776	0.962718	0.0401832	0.451079	FALSE	.	.	0.011315	-0.878305	0.966799	0.175067	0.549281
1719	Phospho_ARHGAP21_S924_M1	S924	ARHGAP21	Q5T5U3	Rho GTPase-activating protein 21	FALSE	FALSE	924	S	ADSQKSSEDSGSRKDS*SSEVFSDAAKEGWLH	NA	8490	FALSE	.	.	0.11542	-0.03143	0.4167	0.699216	0.209197	FALSE	.	.	0.141925	-0.10407	0.456079	0.662186	0.240969	FALSE	.	.	0.08619	-0.142445	0.778751	0.719155	0.6186
1720	Phospho_ARHGAP21_S1861_M1	S1861	ARHGAP21	Q5T5U3	Rho GTPase-activating protein 21	FALSE	FALSE	1861	S	DLSISDWLARERLRTS*TSDLSRGEIGDPQTE	NA	8490	FALSE	.	.	-0.658025	-0.03143	0.197516	0.699216	0.492847	FALSE	.	.	-0.54508	-0.10407	0.211587	0.662186	0.440839	FALSE	.	.	-0.64564	-0.142445	0.227777	0.719155	0.667351
1721	Phospho_ARHGAP21_S857_M1	S857	ARHGAP21	Q5T5U3	Rho GTPase-activating protein 21	FALSE	FALSE	857	S	PPCLTTSAPLIRRQLS*HDHESVGPPSLDAQP	NA	8490	FALSE	.	.	-1.36354	-0.03143	0.246984	0.699216	1.31944	FALSE	.	.	-1.73079	-0.10407	0.165243	0.662186	1.34917	FALSE	.	.	-2.07955	-0.142445	0.155958	0.719155	1.52991
1723	Phospho_ARHGAP21_T1743_M1	T1743	ARHGAP21	Q5T5U3	Rho GTPase-activating protein 21	FALSE	FALSE	1743	T	PSLTKVFDVMKKGKST*GSLLTPTRGESEKQE	NA	8490	FALSE	.	.	-0.01053	-0.03143	0.823377	0.699216	0.363618	FALSE	.	.	-0.02036	-0.10407	0.911592	0.662186	0.504995	FALSE	.	.	-0.11435	-0.142445	0.756988	0.719155	0.6025
1724	Phospho_ARHGAP21_S881_M1	S881	ARHGAP21	Q5T5U3	Rho GTPase-activating protein 21	FALSE	FALSE	881	S	PSLDAQPNSKTERSKS*YDEGLDDYREDAKLS	NA	8490	FALSE	.	.	-0.10278	-0.03143	0.585005	0.699216	0.866236	FALSE	.	.	-0.2943	-0.10407	0.510929	0.662186	0.957623	FALSE	.	.	-0.408075	-0.142445	0.50712	0.719155	1.02221
1725	Phospho_ARHGAP23_S517_M1	S517	ARHGAP23	Q9P227	Rho GTPase-activating protein 23	FALSE	FALSE	517	S	QLTPARQMNLGFGDES*PEPEASGRGERLGRK	NA	8894	FALSE	.	.	-0.00041	-0.010945	0.973467	0.820312	0.344042	FALSE	.	.	-0.16858	-0.18269	0.687471	0.577815	0.993927	FALSE	.	.	-0.31803	-0.31916	0.641587	0.53983	1.09891
1726	Phospho_ARHGAP23_S423_M1	S423	ARHGAP23	Q9P227	Rho GTPase-activating protein 23	FALSE	FALSE	423	S	LQGLDDLGYIGYRSYS*PSFQRRTGLLHALSF	NA	8894	FALSE	.	.	-0.07579	-0.010945	0.571689	0.820312	0.483738	FALSE	.	.	-0.479215	-0.18269	0.376708	0.577815	0.844948	FALSE	.	.	-0.67831	-0.31916	0.341012	0.53983	0.927812
1727	Phospho_ARHGAP24_S415_M1	S415	ARHGAP24	Q8N264	Rho GTPase-activating protein 24	FALSE	FALSE	415	S	TNSPKNSVHKLDVSRS*PPLMVKKNPAFNKGS	NA	8090	FALSE	.	.	-0.06636	0.00034	0.637219	0.974187	0.806248	FALSE	.	.	-0.23564	0.0143	0.557594	0.933518	0.910031	FALSE	.	.	-0.336475	0.44739	0.551458	0.5765	0.974009
1728	Phospho_ARHGAP24_S391_M1	S391	ARHGAP24	Q8N264	Rho GTPase-activating protein 24	FALSE	FALSE	391	S	WDKSESPQRSSMNNGS*PTALSGSKTNSPKNS	NA	8090	FALSE	.	.	0.09143	0.00034	0.522355	0.974187	0.288448	FALSE	.	.	0.13045	0.0143	0.574741	0.933518	0.341851	FALSE	.	.	0.031615	0.44739	0.931709	0.5765	0.776669
1730	Phospho_ARHGAP29_S949_M1	S949	ARHGAP29	Q52LW3	Rho GTPase-activating protein 29	FALSE	FALSE	949	S	IHTSESESKIFERATS*FEESERKQNALGKCD	NA	9018	FALSE	.	.	0.002	-0.03868	0.959012	0.575455	0.195128	FALSE	.	.	-0.104435	-0.0569	0.607258	0.638261	0.339924	FALSE	.	.	-0.217865	-0.315945	0.592014	0.21907	0.655019
1731	Phospho_ARHGAP31_S1251_M1	S1251	ARHGAP31	Q2M1Z3	Rho GTPase-activating protein 31	FALSE	FALSE	1251	S	PSSTSGTTQKPAKDDS*PSSLESSKEEKPKQD	NA	4888	FALSE	.	.	0.060885	-0.063665	0.644234	0.567085	0.562036	FALSE	.	.	0.003085	-0.25068	0.963238	0.447804	0.6238	FALSE	.	.	-0.009135	-0.33353	0.966215	0.450983	0.688521
1732	Phospho_ARHGAP31_S629_M1	S629	ARHGAP31	Q2M1Z3	Rho GTPase-activating protein 31	FALSE	FALSE	629	S	EGREAGEMESSTLQES*PRARAEAVLLHEMDE	NA	4888	FALSE	.	.	0.02703	-0.063665	0.678742	0.567085	0.209042	FALSE	.	.	0.22603	-0.25068	0.321838	0.447804	0.276954	FALSE	.	.	0.210675	-0.33353	0.42847	0.450983	0.30712
1733	Phospho_ARHGAP31_S954_M1	S954	ARHGAP31	Q2M1Z3	Rho GTPase-activating protein 31	FALSE	FALSE	954	S	LEKRLSHRPSLRQSHS*LDSKPTVKSQWTLEV	NA	4888	FALSE	.	.	-0.00338	-0.063665	0.916464	0.567085	0.369426	FALSE	.	.	-0.0197	-0.25068	0.893339	0.447804	0.484211	FALSE	.	.	-0.034735	-0.33353	0.904101	0.450983	0.580777
1734	Phospho_ARHGAP31_S1178_M1	S1178	ARHGAP31	Q2M1Z3	Rho GTPase-activating protein 31	FALSE	FALSE	1178	S	QDLDIVAHALTGRRNS*APVSVSAVRTSFMVK	NA	4888	FALSE	.	.	-0.881625	-0.063665	0.349946	0.567085	1.2487	FALSE	.	.	-1.38764	-0.25068	0.235995	0.447804	1.29589	FALSE	.	.	-1.51767	-0.33353	0.215627	0.450983	1.32407
1735	Phospho_ARHGAP31_S476_M1	S476	ARHGAP31	Q2M1Z3	Rho GTPase-activating protein 31	FALSE	FALSE	476	S	PSKSVFTSSLFQMEPS*PRNQRKALNISEPFA	NA	4888	FALSE	.	.	-0.372695	-0.063665	0.122081	0.567085	0.238106	FALSE	.	.	-0.33036	-0.25068	0.164846	0.447804	0.23161	FALSE	.	.	-0.64263	-0.33353	0.0214991	0.450983	0.358191
1736	Phospho_ARHGAP35_Y1105_M1	Y1105	ARHGAP35	Q9NRY4	Rho GTPase-activating protein 35	FALSE	FALSE	1105	Y	PMDAVVKPRNEEENIY*SVPHDSTQGKIITIR	NA	6280	FALSE	.	.	0.125365	-0.01306	0.565363	0.739685	1.02664	FALSE	.	.	3.45151	-0.272785	0.0479596	0.0604485	1.36052	FALSE	.	-	3.5863	-0.767835	0.0414169	1.91267e-09	1.35253
1737	Phospho_ARHGAP35_S589_M1	S589	ARHGAP35	Q9NRY4	Rho GTPase-activating protein 35	FALSE	FALSE	589	S	ISSRFIRPSDRNQKNS*LSDPNIDRINLVILG	NA	6280	TRUE	+	.	1.90973	-0.01306	1.03358e-23	0.739685	0.226854	TRUE	+	.	1.59916	-0.272785	5.17139e-16	0.0604485	0.262116	FALSE	.	-	0.47983	-0.767835	0.0237912	1.91267e-09	0.220475
1739	Phospho_ARHGAP5_T1217_M1	T1217	ARHGAP5	Q13017	Rho GTPase-activating protein 5	FALSE	FALSE	1217	T	SPVETWKGGIDNPAIT*SDQELDDKKMKKKTH	NA	3661	FALSE	.	.	-0.00945	0.009125	0.823637	0.79472	0.303976	FALSE	.	.	-0.006985	0.00325	0.949828	0.972282	0.283387	FALSE	.	.	-0.08217	-4.62887	0.73837	0.263055	0.413979
1740	Phospho_ARHGAP5_S1218_M1	S1218	ARHGAP5	Q13017	Rho GTPase-activating protein 5	FALSE	FALSE	1218	S	PVETWKGGIDNPAITS*DQELDDKKMKKKTHK	NA	3661	FALSE	.	.	-6e-05	0.009125	0.996112	0.79472	0.0736236	FALSE	.	.	0.021565	0.00325	0.767402	0.972282	0.105021	TRUE	-	.	-0.705115	-4.62887	0.000322177	0.263055	0.17299
1742	Phospho_ARHGDIA_S24_M1	S24	ARHGDIA	P52565	Rho GDP-dissociation inhibitor 1	FALSE	FALSE	24	S	EQLAQIAAENEEDEHS*VNYKPPAQKSIQEIQ	NA	4012	FALSE	.	.	0.001705	-0.19571	0.938646	0.00241003	0.282458	FALSE	.	.	0.01866	-0.2123	0.873828	0.00168595	0.602444	FALSE	.	.	-0.074745	0.108265	0.872984	0.188254	0.858726
1743	Phospho_ARHGDIA_S34_M1	S34	ARHGDIA	P52565	Rho GDP-dissociation inhibitor 1	FALSE	FALSE	34	S	EEDEHSVNYKPPAQKS*IQEIQELDKDDESLR	NA	4012	FALSE	.	.	-0.4434	-0.19571	0.146036	0.00241003	0.312886	FALSE	.	.	-0.44719	-0.2123	0.112525	0.00168595	0.285479	FALSE	.	.	-0.4813	0.108265	0.0884624	0.188254	0.284132
1744	Phospho_ARHGEF1_S786_M1	S786	ARHGEF1	Q92888	Rho guanine nucleotide exchange factor 1	FALSE	FALSE	786	S	PKPRPSPSSTREPLLS*SSENGNGGRETSPAD	NA	2367	FALSE	.	.	-0.010855	0.0041755	0.871915	0.817099	0.621481	FALSE	.	.	-0.274985	0.026867	0.515289	0.621574	0.764749	FALSE	.	.	-0.25482	0.009002	0.647846	0.907591	0.998632
1746	Phospho_ARHGEF10_S1284_M1	S1284	ARHGEF10	O15013	Rho guanine nucleotide exchange factor 10	FALSE	FALSE	1284	S	GDSLGSMTQKSDLSSS*SGSLSLSHGSSSLEH	NA	2033	FALSE	.	-	0.001835	-0.968428	0.946624	7.67956e-14	0.355831	FALSE	.	-	-0.226765	-0.951916	0.587147	6.15237e-06	1.0437	FALSE	.	-	-0.45876	-0.925707	0.504768	0.00835367	1.15268
1747	Phospho_ARHGEF10_S379_M1	S379	ARHGEF10	O15013	Rho guanine nucleotide exchange factor 10	FALSE	FALSE	379	S	TRAAVKRGRSFIRTKS*LIAQDHRSSLEEEQN	NA	2033	FALSE	.	-	-0.00237	-0.968428	0.909665	7.67956e-14	0.114741	FALSE	.	-	-0.03405	-0.951916	0.738701	6.15237e-06	0.163571	FALSE	.	-	-0.123235	-0.925707	0.614434	0.00835367	0.673944
1748	Phospho_ARHGEF10_S1232_M1	S1232	ARHGEF10	O15013	Rho guanine nucleotide exchange factor 10	FALSE	FALSE	1232	S	LATALHEKDKDKSRDS*LAPGPEPQDEDQKDA	NA	2033	FALSE	.	-	-0.0011	-0.968428	0.974494	7.67956e-14	0.528389	FALSE	.	-	-0.006995	-0.951916	0.964176	6.15237e-06	0.608633	FALSE	.	-	-0.105705	-0.925707	0.780864	0.00835367	0.813973
1749	Phospho_ARHGEF11_S271_M1	S271	ARHGEF11	O15085	Rho guanine nucleotide exchange factor 11	FALSE	FALSE	271	S	PVIMARVAQHHRRQGS*DAAVPSTGDQGVDQS	NA	9257	FALSE	.	.	0.01439	-8e-05	0.705958	0.99474	0.0896776	FALSE	.	.	0.174775	-0.00078	0.219653	0.989489	0.149865	TRUE	-	.	-0.782685	-0.00492	2.4581e-13	0.983963	0.154542
1750	Phospho_ARHGEF11_S35_M1	S35	ARHGEF11	O15085	Rho guanine nucleotide exchange factor 11	FALSE	FALSE	35	S	DSAPERKSPSHHRQPS*DASETTGLVQRCVII	NA	9257	FALSE	.	.	-0.00031	-8e-05	0.974621	0.99474	0.135134	FALSE	.	.	0.00822	-0.00078	0.932855	0.989489	0.199047	FALSE	.	.	-0.05415	-0.00492	0.788837	0.983963	0.276383
1752	Phospho_ARHGEF11_S635_M1	S635	ARHGEF11	O15085	Rho guanine nucleotide exchange factor 11	FALSE	FALSE	635	S	EMKRSRKAENVPRSRS*DVDMDAAAEATRLHQ	NA	9257	FALSE	.	.	-0.053985	-8e-05	0.651852	0.99474	0.733505	FALSE	.	.	-0.19934	-0.00078	0.574613	0.989489	0.83268	FALSE	.	.	-0.280205	-0.00492	0.573744	0.983963	0.903514
1753	Phospho_ARHGEF12_S1389_M1	S1389	ARHGEF12	Q9NZN5	Rho guanine nucleotide exchange factor 12	FALSE	FALSE	1389	S	LDDSGEHFFDAREAHS*DENPSEGDGAVNKEE	NA	9418	FALSE	.	.	-1e-05	-0.360005	0.999493	0.0317877	0.288847	FALSE	.	-	-0.001875	-1.2695	0.992466	0.00151167	0.400914	FALSE	.	.	-0.001245	-1.50053	0.999639	0.025625	0.510556
1754	Phospho_ARHGEF12_S22_M1	S22	ARHGEF12	Q9NZN5	Rho guanine nucleotide exchange factor 12	FALSE	FALSE	22	S	TITDRFPLKKPIRHGS*ILNRESPTDKKQKVE	NA	9418	FALSE	.	.	-0.448895	-0.360005	0.288095	0.0317877	0.492271	FALSE	.	-	-0.56475	-1.2695	0.295344	0.00151167	0.681076	FALSE	.	.	-0.622945	-1.50053	0.329338	0.025625	0.781264
1755	Phospho_ARHGEF12_S637_M1	S637	ARHGEF12	Q9NZN5	Rho guanine nucleotide exchange factor 12	FALSE	FALSE	637	S	QKARHPKHLSTPSSVS*PEPQDSAKLRQSGLA	NA	9418	FALSE	.	.	0.00014	-0.360005	0.981439	0.0317877	0.403319	FALSE	.	-	0.04086	-1.2695	0.838977	0.00151167	0.657882	FALSE	.	.	0.387225	-1.50053	0.549058	0.025625	1.10677
1756	Phospho_ARHGEF12_S41_M1	S41	ARHGEF12	Q9NZN5	Rho guanine nucleotide exchange factor 12	FALSE	FALSE	41	S	RESPTDKKQKVERIAS*HDFDPTDSSSKKTKS	NA	9418	FALSE	.	.	0.005545	-0.360005	0.898686	0.0317877	0.298188	FALSE	.	-	0.020785	-1.2695	0.902602	0.00151167	0.430306	FALSE	.	.	0.04117	-1.50053	0.900266	0.025625	0.539224
1757	Phospho_ARHGEF12_S341_M1	S341	ARHGEF12	Q9NZN5	Rho guanine nucleotide exchange factor 12	FALSE	FALSE	341	S	KSETIQDTDTQSLVGS*PSTRIAPHIIGAEDD	NA	9418	TRUE	+	.	4.43243	-0.360005	0.00188606	0.0317877	1.16789	TRUE	+	-	4.42624	-1.2695	0.00203529	0.00151167	1.1668	TRUE	+	.	4.44555	-1.50053	0.00208558	0.025625	1.17032
1758	Phospho_ARHGEF12_T1286_M1	T1286	ARHGEF12	Q9NZN5	Rho guanine nucleotide exchange factor 12	FALSE	FALSE	1286	T	EKSVQEDWQHFPRYRT*ASQGPQTDSVIQNSE	NA	9418	FALSE	.	.	0.030965	-0.360005	0.677446	0.0317877	0.172214	FALSE	.	-	0.087975	-1.2695	0.642858	0.00151167	0.503335	FALSE	.	.	-0.17103	-1.50053	0.588954	0.025625	0.55858
1759	Phospho_ARHGEF12_S1288_M1	S1288	ARHGEF12	Q9NZN5	Rho guanine nucleotide exchange factor 12	FALSE	FALSE	1288	S	SVQEDWQHFPRYRTAS*QGPQTDSVIQNSENI	NA	9418	FALSE	.	.	0.16434	-0.360005	0.373962	0.0317877	0.237164	FALSE	.	-	0.442235	-1.2695	0.0746637	0.00151167	0.264202	FALSE	.	.	0.3371	-1.50053	0.210846	0.025625	0.26985
1762	Phospho_ARHGEF17_T944_M1	T944	ARHGEF17	Q96PE2	Rho guanine nucleotide exchange factor 17	FALSE	FALSE	944	T	SSHQELRRDEGSQDQT*GSLSRARPSSRHVRH	NA	7986	FALSE	.	.	0.00979	-0.115445	0.839435	0.175597	0.433763	FALSE	.	-	0.063395	-0.5909	0.770376	9.20502e-18	1.07846	FALSE	.	.	0.101265	-0.385045	0.778806	0.00963179	0.859811
1763	Phospho_ARHGEF17_S946_M1	S946	ARHGEF17	Q96PE2	Rho guanine nucleotide exchange factor 17	FALSE	FALSE	946	S	HQELRRDEGSQDQTGS*LSRARPSSRHVRHAS	NA	7986	FALSE	.	.	-0.02235	-0.115445	0.716076	0.175597	0.189697	FALSE	.	-	-0.063655	-0.5909	0.678743	9.20502e-18	0.221458	FALSE	.	.	-0.106995	-0.385045	0.630843	0.00963179	0.616998
1764	Phospho_ARHGEF17_S735_M1	S735	ARHGEF17	Q96PE2	Rho guanine nucleotide exchange factor 17	FALSE	FALSE	735	S	SELSNGEAGEAYRSLS*DPIPQRHRAATSEEP	NA	7986	FALSE	.	.	-0.001455	-0.115445	0.939144	0.175597	0.11902	FALSE	.	-	-0.45188	-0.5909	0.140338	9.20502e-18	0.303444	FALSE	.	.	-0.45762	-0.385045	0.151068	0.00963179	0.330194
1766	Phospho_ARHGEF17_S420_M1	S420	ARHGEF17	Q96PE2	Rho guanine nucleotide exchange factor 17	FALSE	FALSE	420	S	WSSRGSGGWGVYRSPS*FGAGEGLLRSQARTR	NA	7986	FALSE	.	.	-0.02639	-0.115445	0.630027	0.175597	0.130107	FALSE	.	-	-0.044515	-0.5909	0.710797	9.20502e-18	0.182956	FALSE	.	.	-0.1459	-0.385045	0.589907	0.00963179	0.74408
1767	Phospho_ARHGEF17_S1330_M1	S1330	ARHGEF17	Q96PE2	Rho guanine nucleotide exchange factor 17	FALSE	FALSE	1330	S	IVCTTLKRKSGSLRRS*SMSLYTAASVIDTAS	NA	7986	FALSE	.	.	0.002625	-0.115445	0.924841	0.175597	0.31332	FALSE	.	-	0.00835	-0.5909	0.954417	9.20502e-18	0.427759	FALSE	.	.	0.0126	-0.385045	0.964688	0.00963179	0.527988
1769	Phospho_ARHGEF2_T695_M1	T695	ARHGEF2	Q92974	Rho guanine nucleotide exchange factor 2	FALSE	FALSE	695	T	PREPALPLEPDSGGNT*SPGVTANGEARTFNG	NA	1851	FALSE	.	.	-0.00035	-0.417455	0.991432	1.14729e-21	0.289052	FALSE	.	.	-0.002505	-0.401958	0.982821	4.14525e-20	0.402053	FALSE	.	.	-0.003315	0.448964	0.99247	1.08458e-14	0.506593
1770	Phospho_ARHGEF2_S696_M1	S696	ARHGEF2	Q92974	Rho guanine nucleotide exchange factor 2	FALSE	FALSE	696	S	REPALPLEPDSGGNTS*PGVTANGEARTFNGS	NA	1851	FALSE	.	.	0.0002	-0.417455	0.999762	1.14729e-21	0.267875	FALSE	.	.	0.00335	-0.401958	0.980301	4.14525e-20	0.382595	FALSE	.	.	0.01755	0.448964	0.946598	1.08458e-14	0.49123
1771	Phospho_ARHGEF2_S932_M1	S932	ARHGEF2	Q92974	Rho guanine nucleotide exchange factor 2	FALSE	FALSE	932	S	SVHRNFEDRERQELGS*PEERLQDSSDPDTGS	NA	1851	FALSE	.	.	-0.13691	-0.417455	0.340784	1.14729e-21	0.17038	FALSE	.	.	-0.250815	-0.401958	0.146336	4.14525e-20	0.173958	FALSE	.	.	-0.48253	0.448964	0.00729375	1.08458e-14	0.195386
1773	Phospho_ARHGEF2_S986_M1	S986	ARHGEF2	Q92974	Rho guanine nucleotide exchange factor 2	FALSE	FALSE	986	S	PEETESRDGEAVASES*_______________	NA	1851	FALSE	.	.	-0.00123	-0.417455	0.966725	1.14729e-21	0.49081	FALSE	.	.	0.02899	-0.401958	0.875198	4.14525e-20	0.603626	FALSE	.	.	-0.04666	0.448964	0.894378	1.08458e-14	0.886636
1774	Phospho_ARHGEF2_S645_M1	S645	ARHGEF2	Q92974	Rho guanine nucleotide exchange factor 2	FALSE	FALSE	645	S	GMALPTLPRGLFRSES*LESPRGERLLQDAIR	NA	1851	FALSE	.	.	-0.259735	-0.417455	0.283728	1.14729e-21	0.27169	FALSE	.	.	-0.26576	-0.401958	0.395358	4.14525e-20	0.388369	FALSE	.	.	-0.37938	0.448964	0.37914	1.08458e-14	0.666061
1775	Phospho_ARHGEF2_S886_M1	S886	ARHGEF2	Q92974	Rho guanine nucleotide exchange factor 2	FALSE	FALSE	886	S	AEAPWARRPVDPRRRS*LPAGDALYLSFNPPQ	NA	1851	FALSE	.	.	0.06236	-0.417455	0.520538	1.14729e-21	0.192914	FALSE	.	.	0.298535	-0.401958	0.257466	4.14525e-20	0.366087	FALSE	.	.	0.193245	0.448964	0.660125	1.08458e-14	0.786144
1777	Phospho_ARHGEF2_T152_M1	T152	ARHGEF2	Q92974	Rho guanine nucleotide exchange factor 2	FALSE	FALSE	152	T	SRRGRSSLSLAKSVST*TNIAGHFNDESPLGL	NA	1851	FALSE	.	.	-0.106775	-0.417455	0.550417	1.14729e-21	0.605714	FALSE	.	.	0.00596	-0.401958	0.967894	4.14525e-20	0.3447	FALSE	.	.	0.029855	0.448964	0.912048	1.08458e-14	0.416323
1778	Phospho_ARHGEF40_S419_M1	S419	ARHGEF40	Q8TER5	Rho guanine nucleotide exchange factor 40	FALSE	FALSE	419	S	DKEDASHQEALGNLPS*PSEHKLPECHLVKEE	NA	2861	TRUE	+	.	1.34173	-0.04208	3.82123e-05	0.621249	0.255194	TRUE	+	.	1.39507	-0.459585	0.000312559	0.0234002	0.281097	TRUE	+	.	1.39578	-0.220775	0.00397055	0.557772	0.324961
1779	Phospho_ARHGEF40_S421_M1	S421	ARHGEF40	Q8TER5	Rho guanine nucleotide exchange factor 40	FALSE	FALSE	421	S	EDASHQEALGNLPSPS*EHKLPECHLVKEEYE	NA	2861	FALSE	.	.	0.000855	-0.04208	0.963113	0.621249	0.328408	FALSE	.	.	-0.001375	-0.459585	0.988733	0.0234002	0.44585	FALSE	.	.	-0.002925	-0.220775	0.991884	0.557772	0.544146
1781	Phospho_ARHGEF40_T371_M1	T371	ARHGEF40	Q8TER5	Rho guanine nucleotide exchange factor 40	FALSE	FALSE	371	T	RGGGGGGQGAEGPPGT*PRRTGKGNRRKKRAA	NA	2861	FALSE	.	.	-1.31061	-0.04208	0.287837	0.621249	1.39116	FALSE	.	.	-1.79637	-0.459585	0.182757	0.0234002	1.41945	FALSE	.	.	-1.91458	-0.220775	0.168731	0.557772	1.45065
1782	Phospho_ARHGEF40_S262_M1	S262	ARHGEF40	Q8TER5	Rho guanine nucleotide exchange factor 40	FALSE	FALSE	262	S	EVTLPVRGSPTDAEGS*PGLSRVRTVPTRKGA	NA	2861	FALSE	.	.	-0.175515	-0.04208	0.309728	0.621249	0.212594	FALSE	.	.	-0.189135	-0.459585	0.31321	0.0234002	0.198401	FALSE	.	.	-0.32675	-0.220775	0.167622	0.557772	0.301295
1783	Phospho_ARHGEF40_S1490_M1	S1490	ARHGEF40	Q8TER5	Rho guanine nucleotide exchange factor 40	FALSE	FALSE	1490	S	PGPRNSPSLQPPHPGS*STPTLASRGILGLSR	NA	2861	FALSE	.	.	-0.010305	-0.04208	0.846435	0.621249	0.297007	FALSE	.	.	-0.04032	-0.459585	0.835822	0.0234002	0.403552	FALSE	.	.	-0.06133	-0.220775	0.853923	0.557772	0.492149
1784	Phospho_ARHGEF40_S1474_M1	S1474	ARHGEF40	Q8TER5	Rho guanine nucleotide exchange factor 40	FALSE	FALSE	1474	S	QISLAPETLDSSGDVS*PGPRNSPSLQPPHPG	NA	2861	TRUE	+	.	4.02215	-0.04208	0.00937484	0.621249	1.21789	FALSE	.	.	3.93686	-0.459585	0.0119052	0.0234002	1.22766	FALSE	.	.	3.98438	-0.220775	0.0104159	0.557772	1.21756
1785	Phospho_ARHGEF6_S488_M1...	S488	ARHGEF6	Q15052	Rho guanine nucleotide exchange factor 6	FALSE	FALSE	488	S	LFSNVLIMLSASPRMS*GFIYQGKIPIAGTVV	ARHGEF7_S518	5925	FALSE	.	.	0.000185	-0.001155	0.98778	0.958791	0.131302	FALSE	.	.	0.175426	-0.00666	0.190446	0.96052	0.199213	FALSE	.	.	-1.00221	-0.00659	0.191145	0.980204	0.504332
1786	Phospho_ARHGEF6_S649_M1...	S649	ARHGEF6	Q15052	Rho guanine nucleotide exchange factor 6	FALSE	FALSE	649	S	KTERKPSEEEYVIRKS*TAALEEDAQILKVIE	ARHGEF7_S703	5925	TRUE	-	.	-1.06662	-0.001155	4.53058e-20	0.958791	0.163531	TRUE	-	.	-0.91809	-0.00666	0.00011858	0.96052	0.178421	FALSE	.	.	-0.71157	-0.00659	0.112984	0.980204	0.414345
1787	Phospho_ARHGEF7_S694_M1	S694	ARHGEF7	Q14155	Rho guanine nucleotide exchange factor 7	FALSE	FALSE	694	S	TMKKLLPKRKPERKPS*DEEFASRKSTAALEE	NA	NA	FALSE	.	NA	0.013025	NA	0.767875	NA	0.169389	FALSE	.	NA	0.07774	NA	0.637752	NA	0.289311	FALSE	.	NA	0.14322	NA	0.573174	NA	0.35374
1788	Phospho_ARHGEF7_S153_M1	S153	ARHGEF7	Q14155	Rho guanine nucleotide exchange factor 7	FALSE	FALSE	153	S	GSDSVCARPSSHRIKS*FDSLGSQSLHTRTSK	NA	NA	FALSE	.	NA	-0.031295	NA	0.717276	NA	0.729558	FALSE	.	NA	-0.125425	NA	0.664879	NA	0.831618	FALSE	.	NA	-0.196595	NA	0.659659	NA	0.906309
1789	Phospho_ARHGEF7_S176_M1	S176	ARHGEF7	Q14155	Rho guanine nucleotide exchange factor 7	FALSE	FALSE	176	S	SLHTRTSKLFQGQYRS*LDMTDNSNNQLVVRA	NA	NA	FALSE	.	NA	-2.06575	NA	0.193227	NA	1.51092	FALSE	.	NA	-2.54453	NA	0.1002	NA	1.50109	FALSE	.	NA	-2.66319	NA	0.0920695	NA	1.52952
1790	Phospho_ARHGEF7_S560_M1	S560	ARHGEF7	Q14155-1	Isoform 1 of Rho guanine nucleotide exchange factor 7	FALSE	FALSE	560	S	SAKTRQTLNSSSRKES*APQVLLPEEEKIIVE	NA	NA	FALSE	.	NA	0.072525	NA	0.596293	NA	0.612403	FALSE	.	NA	0.141405	NA	0.61681	NA	0.684142	FALSE	.	NA	0.095625	NA	0.813189	NA	0.881818
1792	Phospho_ARID1A_S696_M1	S696	ARID1A	O14497	AT-rich interactive domain-containing protein 1A	FALSE	FALSE	696	S	FSPHTSPHLPGIRGPS*PSPVGSPASVAQSRS	NA	7774	FALSE	.	.	-0.022505	-0.24592	0.657474	0.104258	0.131639	FALSE	.	.	-1.01527	-0.265595	0.297559	0.068768	1.53334	FALSE	.	.	-1.3859	-0.25265	0.243271	0.16867	1.60668
1794	Phospho_ARID1A_S772_M1	S772	ARID1A	O14497	AT-rich interactive domain-containing protein 1A	FALSE	FALSE	772	S	PQMPQYSSPQPGSALS*PRQPSGGQIHTGMGS	NA	7774	FALSE	.	.	-0.003885	-0.24592	0.914171	0.104258	0.392948	FALSE	.	.	-0.0188	-0.265595	0.907039	0.068768	0.50487	FALSE	.	.	-0.032005	-0.25265	0.916594	0.16867	0.601629
1795	Phospho_ARID1A_S363_M1	S363	ARID1A	O14497	AT-rich interactive domain-containing protein 1A	FALSE	FALSE	363	S	AASGGAQQRSHHAPMS*PGSSGGGGQPLARTP	NA	7774	FALSE	.	.	-0.010095	-0.24592	0.772595	0.104258	0.124408	FALSE	.	.	-0.06704	-0.265595	0.633475	0.068768	0.226551	FALSE	.	.	-0.12202	-0.25265	0.57458	0.16867	0.305074
1796	Phospho_ARID1A_S1182_M1	S1182	ARID1A	O14497	AT-rich interactive domain-containing protein 1A	FALSE	FALSE	1182	S	STPHSQIPPLPGMSRS*NSVGIQDAFNDGSDS	NA	7774	FALSE	.	.	-0.014	-0.24592	0.691407	0.104258	0.202978	FALSE	.	.	-0.036295	-0.265595	0.794451	0.068768	0.276486	FALSE	.	.	-0.03355	-0.25265	0.851266	0.16867	0.266224
1797	Phospho_ARID1A_S1184_M1	S1184	ARID1A	O14497	AT-rich interactive domain-containing protein 1A	FALSE	FALSE	1184	S	PHSQIPPLPGMSRSNS*VGIQDAFNDGSDSTF	NA	7774	FALSE	.	.	4.34775	-0.24592	0.0171523	0.104258	1.40062	FALSE	.	.	4.29878	-0.265595	0.0191433	0.068768	1.40486	FALSE	.	.	3.98108	-0.25265	0.0389237	0.16867	1.56301
1798	Phospho_ARID3A_S119_M1	S119	ARID3A	Q99856	AT-rich interactive domain-containing protein 3A	FALSE	FALSE	119	S	RGREGPGEEHFEDMAS*DEDMKPKWEEEEMEE	NA	3120	FALSE	.	.	-0.002265	-0.082105	0.909194	0.450456	0.10931	FALSE	.	.	-0.041965	-0.23131	0.71338	0.147559	0.184681	FALSE	.	.	-0.372035	-0.27343	0.416251	0.144707	1.21031
1799	Phospho_ARID5B_S1002_M1	S1002	ARID5B	Q14865	AT-rich interactive domain-containing protein 5B	FALSE	FALSE	1002	S	RKMEGMVHPILHRKMS*PQNIGAARPIKRSLE	NA	1941	FALSE	.	.	-4.20173	-0.00085	0.0106489	0.9499	1.08935	TRUE	-	.	-4.46786	-0.014125	0.00251813	0.917214	0.94253	FALSE	.	.	-4.53263	-0.03279	0.00221534	0.89824	0.940045
1800	Phospho_ARL6IP4_S332_M1	S332	ARL6IP4	Q66PJ3	ADP-ribosylation factor-like protein 6-interacting protein 4	FALSE	FALSE	332	S	QVEALPGPSLDQWHRS*AGEEEDGPVLTDEQK	NA	9341	FALSE	.	.	0.0183047	-0.789647	0.681891	0.277707	0.11502	FALSE	.	.	0.208568	-5.24543	0.227883	0.0356345	0.191706	TRUE	-	.	-0.863133	-5.50494	0.000722142	0.025226	0.238529
1802	Phospho_ARMCX3_S110_M1	S110	ARMCX3	Q9UH62	Armadillo repeat-containing X-linked protein 3	FALSE	FALSE	110	S	RARATRARRAVQKRAS*PNSDDTVLSPQELQK	NA	7295	FALSE	.	.	-0.021485	0.007525	0.713287	0.770373	0.202106	FALSE	.	.	0.452475	0.01266	0.0993171	0.844375	0.277689	FALSE	.	.	0.268665	0.012685	0.277128	0.904463	0.246826
1803	Phospho_ARNT_S77_M1	S77	ARNT	P27540	Aryl hydrocarbon receptor nuclear translocator	FALSE	FALSE	77	S	CDDDQMSNDKERFARS*DDEQSSADKERLARE	NA	3887	FALSE	.	.	-0.053235	0.00016	0.520328	0.983739	0.15155	FALSE	.	.	-0.206855	0.006775	0.287977	0.956896	0.23948	FALSE	.	.	-0.35363	0.01507	0.299754	0.954353	0.771426
1804	Phospho_ARPC1B_S310_M1	S310	ARPC1B	O15143	Actin-related protein 2/3 complex subunit 1B	FALSE	FALSE	310	S	GLTARERFQNLDKKAS*SEGGTAAGAGLDSLH	NA	3737	FALSE	.	.	-0.73125	-0.00695	0.238762	0.715957	0.635363	FALSE	.	.	-1.33601	-0.204515	0.180792	0.00332285	1.38587	FALSE	.	.	-1.71188	0.314705	0.0641549	2.83059e-14	1.36979
1805	Phospho_ARPC1B_S311_M1	S311	ARPC1B	O15143	Actin-related protein 2/3 complex subunit 1B	FALSE	FALSE	311	S	LTARERFQNLDKKASS*EGGTAAGAGLDSLHK	NA	3737	FALSE	.	.	-0.061645	-0.00695	0.241426	0.715957	17.2499	FALSE	.	.	-0.15356	-0.204515	0.494129	0.00332285	17.4271	FALSE	.	.	-0.20068	0.314705	0.838221	2.83059e-14	17.4346
1807	Phospho_ARPP19_S62_M1...	S62	ARPP19	P56211	cAMP-regulated phosphoprotein 19	FALSE	FALSE	62	S	DFLRKRLQKGQKYFDS*GDYNMAKAKMKNKQL	ENSA_S67	4115	FALSE	.	.	-0.197496	-0.349782	0.240956	0.0122648	0.163668	FALSE	.	.	-0.416722	-0.233178	0.00884256	0.0627566	0.15498	TRUE	-	+	-0.548874	0.648797	2.07126e-05	4.10133e-06	0.150644
1808	Phospho_ARPP19_S23_M1	S23	ARPP19	P56211	cAMP-regulated phosphoprotein 19	FALSE	FALSE	23	S	AASAEEQKEMEDKVTS*PEKAEEAKLKARYPH	NA	4115	FALSE	.	.	-0.00044	-0.349782	0.986263	0.0122648	0.289532	FALSE	.	.	-0.00478	-0.233178	0.973925	0.0627566	0.413895	FALSE	.	+	-0.007395	0.648797	0.978352	4.10133e-06	0.517231
1809	Phospho_ARRB1_T410_M1	T410	ARRB1	P49407	Beta-arrestin-1	FALSE	FALSE	410	T	RLKGMKDDKEEEEDGT*GSPQLNNR_______	NA	5732	FALSE	.	.	5.13441	-0.00896	0.189826	0.784251	2.53726	FALSE	.	.	5.01947	-0.072445	0.164335	0.519896	2.50116	FALSE	.	.	4.34652	-0.051295	0.221174	0.719936	2.48579
1810	Phospho_ARRB1_S412_M1	S412	ARRB1	P49407	Beta-arrestin-1	FALSE	FALSE	412	S	KGMKDDKEEEEDGTGS*PQLNNR_________	NA	5732	FALSE	.	.	-1.09681	-0.00896	0.013381	0.784251	0.349686	FALSE	.	.	-0.833297	-0.072445	0.0152941	0.519896	0.243856	FALSE	.	.	-0.588572	-0.051295	0.126036	0.719936	0.33439
1812	Phospho_ASAP1_S717_M1	S717	ASAP1	Q9ULH1	Arf-GAP with SH3 domain, ANK repeat and PH domain-containing protein 1	FALSE	FALSE	717	S	HVEYEWNLRQEEIDES*DDDLDDKPSPIKKER	NA	2086	FALSE	.	.	0.00122	0.01227	0.928516	0.768366	0.0781153	FALSE	.	.	0.00644	0.14145	0.921751	0.435626	0.104915	FALSE	.	.	-0.36912	0.18694	0.272762	0.439381	0.549951
1813	Phospho_ASAP1_S839_M1	S839	ASAP1	Q9ULH1	Arf-GAP with SH3 domain, ANK repeat and PH domain-containing protein 1	FALSE	FALSE	839	S	KKRPPPPPPGHKRTLS*DPPSPLPHGPPNKGA	NA	2086	FALSE	.	.	-1.96575	0.01227	0.197577	0.768366	1.48548	FALSE	.	.	-2.4229	0.14145	0.110284	0.435626	1.48347	FALSE	.	.	-2.54349	0.18694	0.0941417	0.439381	1.50045
1814	Phospho_ASAP1_S1027_M1	S1027	ASAP1	Q9ULH1	Arf-GAP with SH3 domain, ANK repeat and PH domain-containing protein 1	FALSE	FALSE	1027	S	QQPSEVTLKSHPLDLS*PNVQSRDAIQKQASE	NA	2086	FALSE	.	.	0.0018	0.01227	0.937205	0.768366	0.192494	FALSE	.	.	0.40217	0.14145	0.0923114	0.435626	0.243554	FALSE	.	.	0.433185	0.18694	0.0574371	0.439381	0.2298
1815	Phospho_ASAP2_S701_M1	S701	ASAP2	O43150	Arf-GAP with SH3 domain, ANK repeat and PH domain-containing protein 2	FALSE	FALSE	701	S	HVEYEWRLLHEDLDES*DDDMDEKLQPSPNRR	NA	9381	FALSE	.	.	-0.002308	-2.66087	0.908129	0.0315628	0.0969902	FALSE	.	.	-0.239281	-3.04699	0.170487	0.0550274	0.183346	TRUE	-	.	-0.60651	-5.0537	0.00421086	0.0914336	0.243247
1816	Phospho_ASMTL_S239_M1	S239	ASMTL	O95671	Probable bifunctional dTTP/UTP pyrophosphatase/methyltransferase protein	FALSE	FALSE	239	S	VKHDSIPAADTFEDLS*DVEGGGSEPTQRDAG	NA	2855	FALSE	.	.	-0.00937	-0.068813	0.7859	0.406351	0.144694	FALSE	.	.	-0.035745	-0.167605	0.74054	0.144504	0.16945	FALSE	.	.	-0.009905	-0.126939	0.946654	0.312154	0.211641
1817	Phospho_ASPH_S9_M1	S9	ASPH	Q12797	Aspartyl/asparaginyl beta-hydroxylase	FALSE	FALSE	9	S	_______MAQRKNAKS*SGNSSSSGSGSGSTS	NA	6256	FALSE	.	.	0.0103	-0.166175	0.861439	0.00036735	0.641814	FALSE	.	.	0.035915	-0.17008	0.85353	1.35013e-14	0.70862	FALSE	.	.	0.08947	0.335625	0.801252	1.55288e-16	0.832373
1818	Phospho_ASPH_S13_M1	S13	ASPH	Q12797	Aspartyl/asparaginyl beta-hydroxylase	FALSE	FALSE	13	S	___MAQRKNAKSSGNS*SSSGSGSGSTSAGSS	NA	6256	FALSE	.	.	0.57236	-0.166175	0.431299	0.00036735	0.617295	FALSE	.	.	0.99358	-0.17008	0.201638	1.35013e-14	0.641681	FALSE	.	.	1.12505	0.335625	0.18717	1.55288e-16	0.679498
1819	Phospho_ASPH_S14_M1	S14	ASPH	Q12797	Aspartyl/asparaginyl beta-hydroxylase	FALSE	FALSE	14	S	__MAQRKNAKSSGNSS*SSGSGSGSTSAGSSS	NA	6256	TRUE	+	.	5.60108	-0.166175	0.000350493	0.00036735	1.26076	FALSE	.	.	5.74444	-0.17008	0.000207106	1.35013e-14	1.26506	FALSE	.	.	5.28353	0.335625	0.0110479	1.55288e-16	1.60662
1821	Phospho_ASPH_S18_M1	S18	ASPH	Q12797	Aspartyl/asparaginyl beta-hydroxylase	FALSE	FALSE	18	S	QRKNAKSSGNSSSSGS*GSGSTSAGSSSPGAR	NA	6256	FALSE	.	.	-0.014385	-0.166175	0.808084	0.00036735	0.458115	FALSE	.	.	-0.03283	-0.17008	0.845025	1.35013e-14	0.585889	FALSE	.	.	-0.0338	0.335625	0.895277	1.55288e-16	0.651134
1822	Phospho_ASPH_S27_M1	S27	ASPH	Q12797	Aspartyl/asparaginyl beta-hydroxylase	FALSE	FALSE	27	S	NSSSSGSGSGSTSAGS*SSPGARRETKHGGHK	NA	6256	FALSE	.	.	0.01599	-0.166175	0.784686	0.00036735	0.539344	FALSE	.	.	0.20122	-0.17008	0.588758	1.35013e-14	1.1308	FALSE	.	.	3.23656	0.335625	0.240179	1.55288e-16	2.89266
1823	Phospho_ASPH_S28_M1	S28	ASPH	Q12797	Aspartyl/asparaginyl beta-hydroxylase	FALSE	FALSE	28	S	SSSSGSGSGSTSAGSS*SPGARRETKHGGHKN	NA	6256	FALSE	.	.	-0.004375	-0.166175	0.924747	0.00036735	0.482411	FALSE	.	.	0.027835	-0.17008	0.878548	1.35013e-14	0.920604	FALSE	.	.	1.09553	0.335625	0.538024	1.55288e-16	2.91409
1824	Phospho_ASPH_S29_M1	S29	ASPH	Q12797	Aspartyl/asparaginyl beta-hydroxylase	FALSE	FALSE	29	S	SSSGSGSGSTSAGSSS*PGARRETKHGGHKNG	NA	6256	FALSE	.	.	-0.31546	-0.166175	0.44728	0.00036735	0.570635	FALSE	.	.	-1.10128	-0.17008	0.0774744	1.35013e-14	0.526708	TRUE	-	.	-1.20231	0.335625	0.0075885	1.55288e-16	0.355561
1825	Phospho_ASXL2_S218_M1	S218	ASXL2	Q76L83	Putative Polycomb group protein ASXL2	FALSE	FALSE	218	S	SDSVPAKPATWEGKQS*DGQTGSPQNSNSSFS	NA	4729	FALSE	.	.	-0.0013	-0.20526	0.956789	0.535576	0.323475	FALSE	.	.	-0.011345	-4.36416	0.933026	0.0392354	0.441179	FALSE	.	.	-0.02547	-4.56098	0.925914	0.0297625	0.547342
1827	Phospho_ASXL2_S224_M1	S224	ASXL2	Q76L83	Putative Polycomb group protein ASXL2	FALSE	FALSE	224	S	KPATWEGKQSDGQTGS*PQNSNSSFSSSVKVE	NA	4729	FALSE	.	.	-0.000735	-0.20526	0.953267	0.535576	0.389436	FALSE	.	.	-0.01499	-4.36416	0.921645	0.0392354	0.526678	FALSE	.	.	-0.028585	-4.56098	0.918451	0.0297625	0.634894
1828	Phospho_ATAD2_S88_M1	S88	ATAD2	Q6PL18	ATPase family AAA domain-containing protein 2	FALSE	FALSE	88	S	ALRSLRKDAQNSSDSS*FEKNVEITEQLANGR	NA	7933	FALSE	.	.	-0.000655	-0.00134	0.972895	0.952476	0.304571	FALSE	.	.	-0.004565	-0.012075	0.977131	0.925843	0.430314	FALSE	.	.	-0.006385	-0.01628	0.981855	0.94615	0.53636
1829	Phospho_ATAT1_S315_M1	S315	ATAT1	Q5SQI0	Alpha-tubulin N-acetyltransferase 1	FALSE	FALSE	315	S	PHPTARLLLAADPGGS*PAQRRRTRGTPPGLV	NA	5187	FALSE	.	.	-1.87466	-0.00028	0.216323	0.974086	1.46731	FALSE	.	.	-2.33462	-0.00468	0.114876	0.970747	1.46077	FALSE	.	.	-2.45668	-0.004235	0.100474	0.987443	1.48215
1830	Phospho_ATF2_T71_M1	T71	ATF2	P15336	Cyclic AMP-dependent transcription factor ATF-2	FALSE	FALSE	71	T	GPARNDSVIVADQTPT*PTRFLKNCEEVGLFN	NA	NA	FALSE	.	NA	-0.00687	NA	0.873957	NA	0.375313	FALSE	.	NA	-0.030885	NA	0.853988	NA	0.495503	FALSE	.	NA	-0.05565	NA	0.855817	NA	0.595195
1831	Phospho_ATF7IP_S477_M1	S477	ATF7IP	Q6VMQ6	Activating transcription factor 7-interacting protein 1	FALSE	FALSE	477	S	ETNPDLEEKMESSFGS*PSKQESSESLPKEAF	NA	1517	FALSE	.	.	-0.01119	0.00011	0.802466	0.996853	0.311245	FALSE	.	.	-0.074525	0.00059	0.759791	0.995684	0.364493	FALSE	.	.	-0.14843	0.012785	0.691331	0.958136	0.630147
1832	Phospho_ATG16L1_S287_M1	S287	ATG16L1	Q676U5	Autophagy-related protein 16-1	FALSE	FALSE	287	S	AGGLLDSITNIFGRRS*VSSFPVPQDNVDTHP	NA	7112	FALSE	.	.	0.078235	-0.0100275	0.51301	0.746978	0.244628	FALSE	.	-	0.129865	-0.809212	0.511285	0.000394106	0.270525	FALSE	.	.	0.19413	0.300913	0.455564	0.663721	0.342557
1833	Phospho_ATG16L1_S289_M1	S289	ATG16L1	Q676U5	Autophagy-related protein 16-1	FALSE	FALSE	289	S	GLLDSITNIFGRRSVS*SFPVPQDNVDTHPGS	NA	7112	FALSE	.	.	0.028355	-0.0100275	0.794385	0.746978	1.21294	FALSE	.	-	0.784975	-0.809212	0.367972	0.000394106	1.34026	FALSE	.	.	0.81979	0.300913	0.386681	0.663721	1.35612
1834	Phospho_ATG16L1_S290_M1	S290	ATG16L1	Q676U5	Autophagy-related protein 16-1	FALSE	FALSE	290	S	LLDSITNIFGRRSVSS*FPVPQDNVDTHPGSG	NA	7112	FALSE	.	.	0.005915	-0.0100275	0.846509	0.746978	0.456997	FALSE	.	-	-0.00185	-0.809212	0.988627	0.000394106	0.921023	FALSE	.	.	0.014935	0.300913	0.964018	0.663721	1.06927
1835	Phospho_ATG9A_S735_M1	S735	ATG9A	Q7Z3C6	Autophagy-related protein 9A	FALSE	FALSE	735	S	QAQAEPERHVWHRRES*DESGESAPDEGGEGA	NA	8867	FALSE	.	.	-0.000295	-0.718961	0.987296	0.0252862	0.254522	FALSE	.	-	0.02577	-0.745324	0.886027	0.00876003	0.343838	FALSE	.	.	-0.31339	-0.190389	0.532397	0.637583	0.467092
1837	Phospho_ATG9A_S656_M1	S656	ATG9A	Q7Z3C6	Autophagy-related protein 9A	FALSE	FALSE	656	S	GSRHRAEVASALRSFS*PLQPGQAPTGRAHST	NA	8867	FALSE	.	.	-0.00438	-0.718961	0.887307	0.0252862	0.32728	FALSE	.	-	-0.00508	-0.745324	0.966141	0.00876003	0.390114	FALSE	.	.	-0.072615	-0.190389	0.806618	0.637583	0.673492
1838	Phospho_ATL3_S535_M1	S535	ATL3	Q6DD88	Atlastin-3	FALSE	FALSE	535	S	NSTQATVRDAVVGRPS*MDKKAQ_________	NA	1820	FALSE	.	.	-0.0003	-0.013685	0.990876	0.594543	0.422847	FALSE	.	.	0.07861	-0.327585	0.740088	4.25165e-16	0.517411	FALSE	.	.	0.05834	-0.00614	0.879936	0.908635	0.739411
1840	Phospho_ATN1_S34_M1	S34	ATN1	P54259	Atrophin-1	FALSE	FALSE	34	S	EAPGPREELRSRGRAS*PGGVSTSSSDGKAEK	NA	2509	FALSE	.	.	-0.00505	-0.00605	0.803199	0.917919	0.222648	FALSE	.	.	0.13336	-0.02921	0.699734	0.853927	0.412437	FALSE	.	.	0.0321	-0.047515	0.947119	0.866894	0.702149
1841	Phospho_ATP10A_S466_M1	S466	ATP10A	O60312	Phospholipid-transporting ATPase VA	FALSE	FALSE	466	S	HDANAQRLARYQEADS*EEEEVVPRGGSVSQR	NA	NA	FALSE	.	NA	-0.003575	NA	0.923501	NA	0.536066	FALSE	.	NA	-0.02587	NA	0.877692	NA	0.666304	FALSE	.	NA	-0.047035	NA	0.877654	NA	0.757314
1842	Phospho_ATP11C_S445_M1	S445	ATP11C	Q8NB49	Phospholipid-transporting ATPase IG	FALSE	FALSE	445	S	DGHKYKGVTQEVDGLS*QTDGTLTYFDKVDKN	NA	2155	FALSE	.	.	-0.00062	-0.41929	0.977147	0.313866	0.302807	FALSE	.	.	-0.0064	0.255251	0.963067	0.39482	0.411053	FALSE	.	.	-0.00945	0.511018	0.972599	0.0463106	0.509411
1843	Phospho_ATP13A1_S899_M1	S899	ATP13A1	Q9HD20	Endoplasmic reticulum transmembrane helix translocase	FALSE	FALSE	899	S	NAPERVVERRRRPRDS*PTLSNSGIRATSRTA	NA	942	FALSE	.	.	-0.069295	-0.370476	0.499638	3.69321e-05	0.167188	FALSE	.	.	-0.316605	0.0657245	0.115645	0.399688	0.225547	TRUE	-	.	-1.14582	0.0997321	0.00364806	0.199247	0.349442
1844	Phospho_ATP13A1_S903_M1	S903	ATP13A1	Q9HD20	Endoplasmic reticulum transmembrane helix translocase	FALSE	FALSE	903	S	RVVERRRRPRDSPTLS*NSGIRATSRTAKQRS	NA	942	FALSE	.	.	-0.015555	-0.370476	0.784817	3.69321e-05	0.450735	FALSE	.	.	-0.071195	0.0657245	0.754516	0.399688	0.571656	FALSE	.	.	-0.114645	0.0997321	0.756794	0.199247	0.668471
1845	Phospho_ATP13A3_S817_M1	S817	ATP13A3	Q9H7F0	Polyamine-transporting ATPase 13A3	FALSE	FALSE	817	S	SAIDPEAIPVKLVHDS*LEDLQMTRYHFAMNG	NA	366	FALSE	.	.	-0.010085	0.0540815	0.832169	0.604346	0.41713	FALSE	.	.	-0.04981	0.110035	0.793324	0.608822	0.533548	FALSE	.	.	-0.08312	0.213068	0.798929	0.518219	0.642941
1846	Phospho_ATP2A2_S663_M1	S663	ATP2A2	P16615	Sarcoplasmic/endoplasmic reticulum calcium ATPase 2	FALSE	FALSE	663	S	TSKAFTGREFDELNPS*AQRDACLNARCFARV	NA	9073	FALSE	.	.	-0.01789	-0.111115	0.691533	0.0368941	0.148258	FALSE	.	.	-0.03897	-0.20577	0.685479	8.42197e-12	0.17221	FALSE	.	.	-0.06829	0.232795	0.641519	3.51246e-06	0.243977
1847	Phospho_ATP2B1_S1155_M1	S1155	ATP2B1	P20020	Plasma membrane calcium-transporting ATPase 1	FALSE	FALSE	1155	S	SIHNFMTHPEFRIEDS*EPHIPLIDDTDAEDD	NA	163	FALSE	.	.	-0.01456	-0.38702	0.800211	6.95076e-11	0.459672	FALSE	.	.	-0.066805	-0.327848	0.75686	0.000730531	0.582894	FALSE	.	.	-0.102805	-0.247691	0.77046	0.0226069	0.681471
1849	Phospho_ATP2B1_S1177_M1	S1177	ATP2B1	P20020	Plasma membrane calcium-transporting ATPase 1	FALSE	FALSE	1177	S	IDDTDAEDDAPTKRNS*SPPPSPNKNNNAVDS	NA	163	FALSE	.	.	-0.0056	-0.38702	0.889057	6.95076e-11	0.284367	FALSE	.	.	0.02328	-0.327848	0.875406	0.000730531	0.401022	FALSE	.	.	0.053745	-0.247691	0.834984	0.0226069	0.509445
1850	Phospho_ATP2B1_S1139_M1	S1139	ATP2B1	P20020	Plasma membrane calcium-transporting ATPase 1	FALSE	FALSE	1139	S	FRSSLYEGLEKPESRS*SIHNFMTHPEFRIED	NA	163	FALSE	.	.	0.00095	-0.38702	0.95205	6.95076e-11	0.332578	FALSE	.	.	-0.01583	-0.327848	0.900419	0.000730531	0.581208	FALSE	.	.	-0.05459	-0.247691	0.859118	0.0226069	0.706252
1851	Phospho_ATP6V1G1_S3_M1...	S3	ATP6V1G1	O75348	V-type proton ATPase subunit G 1	FALSE	FALSE	3	S	_____________MAS*QSQGIQQLLQAEKRA	ATP6V1G2_S3	5241	FALSE	.	.	0.017345	-0.000188	0.765649	0.98429	0.413505	FALSE	.	.	0.22772	-0.242347	0.517813	0.0226037	0.780557	FALSE	.	.	3.68792	-0.157659	0.0271583	0.256726	1.72592
1852	Phospho_ATP7A_S357_M1	S357	ATP7A	Q04656	Copper-transporting ATPase 1	FALSE	FALSE	357	S	LYRVSITSEVESTSNS*PSSSSLQKIPLNVVS	NA	715	FALSE	.	.	-0.00312	-0.05617	0.913188	0.688646	0.379073	FALSE	.	.	-0.001405	-0.13899	0.993274	0.686667	0.519038	FALSE	.	.	0.10286	-0.18795	0.770252	0.695363	0.714387
1854	Phospho_ATRX_S1527_M1	S1527	ATRX	P46100	Transcriptional regulator ATRX	FALSE	FALSE	1527	S	REREKLREVIEIEDAS*PTKCPITTKLVLDED	NA	9377	FALSE	.	.	-0.00974	0.00562	0.842752	0.84111	0.440246	FALSE	.	.	-0.0573	0.02633	0.780662	0.803359	0.562718	FALSE	.	.	-0.09036	-0.036305	0.790679	0.848091	0.657961
1855	Phospho_ATRX_S596_M1	S596	ATRX	P46100	Transcriptional regulator ATRX	FALSE	FALSE	596	S	KVTKELYVKLTPVSLS*NSPIKGADCQEVPQD	NA	9377	FALSE	.	.	0.00465	0.00562	0.896901	0.84111	0.421004	FALSE	.	.	0.01164	0.02633	0.940082	0.803359	0.502982	FALSE	.	.	0.015615	-0.036305	0.957219	0.848091	0.583468
1856	Phospho_ATRX_T724_M1	T724	ATRX	P46100	Transcriptional regulator ATRX	FALSE	FALSE	724	T	DNPKPNKLPKSKQSET*VDQNSDSDEMLAILK	NA	9377	FALSE	.	.	-0.010725	0.00562	0.84175	0.84111	0.470541	FALSE	.	.	-0.05392	0.02633	0.786084	0.803359	0.58264	FALSE	.	.	-0.09104	-0.036305	0.791601	0.848091	0.676296
1857	Phospho_ATRX_S729_M1	S729	ATRX	P46100	Transcriptional regulator ATRX	FALSE	FALSE	729	S	NKLPKSKQSETVDQNS*DSDEMLAILKEVSRM	NA	9377	FALSE	.	.	-0.00077	0.00562	0.959559	0.84111	0.330444	FALSE	.	.	-0.01136	0.02633	0.938626	0.803359	0.466177	FALSE	.	.	-0.017195	-0.036305	0.952236	0.848091	0.56193
1858	Phospho_ATRX_S731_M1	S731	ATRX	P46100	Transcriptional regulator ATRX	FALSE	FALSE	731	S	LPKSKQSETVDQNSDS*DEMLAILKEVSRMSH	NA	9377	FALSE	.	.	-0.00038	0.00562	0.973674	0.84111	0.29926	FALSE	.	.	-0.005765	0.02633	0.965183	0.803359	0.407473	FALSE	.	.	-0.005965	-0.036305	0.982861	0.848091	0.516867
1859	Phospho_ATRX_S819_M1	S819	ATRX	P46100	Transcriptional regulator ATRX	FALSE	FALSE	819	S	SKKKRQTQSESSNYDS*ELEKEIKSMSKIGAA	NA	9377	FALSE	.	.	-1.78987	0.00562	0.229359	0.84111	1.47987	FALSE	.	.	-2.23756	0.02633	0.13514	0.803359	1.48299	FALSE	.	.	-2.36692	-0.036305	0.114658	0.848091	1.49944
1860	Phospho_ATXN1_S406_M1	S406	ATXN1	P54253	Ataxin-1	FALSE	FALSE	406	S	PAADLEVQQATHREAS*PSTLNDKSGLHLGKP	NA	602	FALSE	.	.	-0.01149	0.04768	0.779437	0.669733	0.155652	FALSE	.	.	-0.15132	0.10662	0.488731	0.700319	0.37213	FALSE	.	.	-0.27942	0.125525	0.451776	0.758544	0.693287
1861	Phospho_ATXN10_S430_M1	S430	ATXN10	Q9UBB4	Ataxin-10	FALSE	FALSE	430	S	TQWVIYAIRNLTEDNS*QNQDLIAKMEEQGLA	NA	2776	FALSE	.	.	0.062415	-0.24679	0.670028	0.0179655	1.08052	FALSE	.	.	3.93652	-0.41848	0.005057	4.18744e-14	1.10268	TRUE	+	.	4.8593	0.183883	0.000620433	0.0538555	1.25735
1862	Phospho_ATXN2_T771_M1	T771	ATXN2	Q99700	Ataxin-2	FALSE	FALSE	771	T	QNSPAGNKENIKPNET*SPSFSKAENKGISPV	NA	1723	FALSE	.	.	0.00939	-0.214161	0.839742	0.131547	0.499827	FALSE	.	.	0.03446	-0.405375	0.852042	2.20987e-07	0.55763	FALSE	.	.	0.002405	0.439021	0.993433	0.000659588	0.565678
1863	Phospho_ATXN2_S772_M1	S772	ATXN2	Q99700	Ataxin-2	FALSE	FALSE	772	S	NSPAGNKENIKPNETS*PSFSKAENKGISPVV	NA	1723	FALSE	.	.	-2.62089	-0.214161	0.0155611	0.131547	1.06683	TRUE	-	.	-2.70506	-0.405375	0.000157944	2.20987e-07	0.975976	TRUE	-	.	-2.57906	0.439021	1.06407e-12	0.000659588	0.935198
1865	Phospho_ATXN2_S624_M1	S624	ATXN2	Q99700	Ataxin-2	FALSE	FALSE	624	S	STMPKRMSSEGPPRMS*PKAQRHPRNHRVSAG	NA	1723	FALSE	.	.	0.14674	-0.214161	0.335632	0.131547	0.18345	FALSE	.	.	0.27453	-0.405375	0.11524	2.20987e-07	0.192527	FALSE	.	.	0.149755	0.439021	0.44732	0.000659588	0.202516
1867	Phospho_ATXN2_S466_M1	S466	ATXN2	Q99700	Ataxin-2	FALSE	FALSE	466	S	SAQYKARVALENDDRS*EEEKYTAVQRNSSER	NA	1723	FALSE	.	.	-0.586255	-0.214161	0.248886	0.131547	0.471265	FALSE	.	.	-0.558065	-0.405375	0.330313	2.20987e-07	0.558184	FALSE	.	.	-0.62143	0.439021	0.317184	0.000659588	0.615337
1868	Phospho_ATXN2L_S594_M1	S594	ATXN2L	Q8WWM7	Ataxin-2-like protein	FALSE	FALSE	594	S	KEKEVDGLLTSEPMGS*PVSSKTESVSDKEDK	NA	9380	FALSE	.	.	0.246637	-0.0142285	0.197225	0.551247	0.192738	FALSE	.	.	0.329868	-0.02384	0.0927536	0.581328	0.193902	TRUE	-	.	-0.842815	-0.03338	0.000333047	0.540983	0.250978
1869	Phospho_ATXN2L_S111_M1	S111	ATXN2L	Q8WWM7	Ataxin-2-like protein	FALSE	FALSE	111	S	IGSARGQSTGKGPPQS*PVFEGVYNNSRMLHF	NA	9380	FALSE	.	.	0.088449	-0.0142285	0.488081	0.551247	0.223928	FALSE	.	.	0.393394	-0.02384	0.147325	0.581328	0.30416	FALSE	.	.	0.307285	-0.03338	0.229106	0.540983	0.326382
1870	Phospho_ATXN2L_S557_M1	S557	ATXN2L	Q8WWM7	Ataxin-2-like protein	FALSE	FALSE	557	S	LEELRKFGAQFKLQPS*SSPENSLDPFPPRIL	NA	9380	FALSE	.	.	-0.00578	-0.0142285	0.868696	0.551247	0.178587	FALSE	.	.	-0.05735	-0.02384	0.75046	0.581328	0.311734	FALSE	.	.	-0.077225	-0.03338	0.774361	0.540983	0.340716
1871	Phospho_ATXN2L_S558_M1	S558	ATXN2L	Q8WWM7	Ataxin-2-like protein	FALSE	FALSE	558	S	EELRKFGAQFKLQPSS*SPENSLDPFPPRILK	NA	9380	FALSE	.	.	-0.00055	-0.0142285	0.975593	0.551247	0.306067	FALSE	.	.	-0.00464	-0.02384	0.972302	0.581328	0.427914	FALSE	.	.	-0.006005	-0.03338	0.979488	0.540983	0.535549
1872	Phospho_ATXN2L_S559_M1	S559	ATXN2L	Q8WWM7	Ataxin-2-like protein	FALSE	FALSE	559	S	ELRKFGAQFKLQPSSS*PENSLDPFPPRILKE	NA	9380	FALSE	.	.	-0.002085	-0.0142285	0.925124	0.551247	0.162141	FALSE	.	.	0.09451	-0.02384	0.603574	0.581328	0.319279	FALSE	.	.	0.000495	-0.03338	0.995159	0.540983	0.24827
1875	Phospho_ATXN2L_S684_M1	S684	ATXN2L	Q8WWM7	Ataxin-2-like protein	FALSE	FALSE	684	S	TKPLLSVNKSTSTPTS*PGPRTHSTPSIPVLT	NA	9380	FALSE	.	.	1e-05	-0.0142285	0.998948	0.551247	0.282292	FALSE	.	.	0.0015	-0.02384	0.99106	0.581328	0.397529	FALSE	.	.	0.007615	-0.03338	0.976467	0.540983	0.502098
1876	Phospho_ATXN2L_S680_M1	S680	ATXN2L	Q8WWM7	Ataxin-2-like protein	FALSE	FALSE	680	S	EFNPTKPLLSVNKSTS*TPTSPGPRTHSTPSI	NA	9380	FALSE	.	.	-0.01496	-0.0142285	0.792757	0.551247	0.4451	FALSE	.	.	-0.03939	-0.02384	0.815628	0.581328	0.535042	FALSE	.	.	-0.1435	-0.03338	0.68684	0.540983	0.779644
1877	Phospho_AVEN_T307_M1	T307	AVEN	Q9NQS1	Cell death regulator Aven	FALSE	FALSE	307	T	LDAPIKEGDNILPDQT*SQDLKSKEDGEVVQE	NA	8765	FALSE	.	.	0.001905	0.034745	0.94094	0.607314	0.387199	FALSE	.	.	0.02679	0.396435	0.873825	0.236298	0.568296	FALSE	.	.	0.04063	0.446885	0.890403	0.192309	0.633098
1878	Phospho_B4GALT1_S73_M1	S73	B4GALT1	P15291	Beta-1,4-galactosyltransferase 1	FALSE	FALSE	73	S	TPLQGGSNSAAAIGQS*SGELRTGGARPPPPL	NA	1904	FALSE	.	.	0.00245	-0.0019	0.911954	0.906701	0.131873	FALSE	.	.	0.376115	0.00409	0.118695	0.949421	0.257684	FALSE	.	.	0.1638	-0.02191	0.467329	0.84675	0.232859
1879	Phospho_B4GALT1_S74_M1	S74	B4GALT1	P15291	Beta-1,4-galactosyltransferase 1	FALSE	FALSE	74	S	PLQGGSNSAAAIGQSS*GELRTGGARPPPPLG	NA	1904	FALSE	.	.	-0.00312	-0.0019	0.925689	0.906701	0.276263	FALSE	.	.	0.00422	0.00409	0.972008	0.949421	0.327971	FALSE	.	.	-0.04496	-0.02191	0.838138	0.84675	0.330587
1880	Phospho_BABAM1_S8_M1	S8	BABAM1	Q9NWV8	BRISC and BRCA1-A complex member 1	FALSE	FALSE	8	S	________MEVAEPSS*PTEEEEEEEEHSAEP	NA	7945	FALSE	.	.	0.018425	0.00253	0.707675	0.906275	0.137075	FALSE	.	.	0.26313	0.0487	0.171473	0.723655	0.223176	FALSE	.	.	0.17625	0.050225	0.369614	0.789121	0.210727
1881	Phospho_BABAM1_S49_M1	S49	BABAM1	Q9NWV8	BRISC and BRCA1-A complex member 1	FALSE	FALSE	49	S	AEDRAVGAQASVGSRS*EGEGEAASADDGSLN	NA	7945	FALSE	.	.	-0.00074	0.00253	0.974446	0.906275	0.339788	FALSE	.	.	0.00073	0.0487	0.995913	0.723655	0.48632	FALSE	.	.	-0.001945	0.050225	0.993307	0.789121	0.58284
1882	Phospho_BABAM1_S29_M1	S29	BABAM1	Q9NWV8	BRISC and BRCA1-A complex member 1	FALSE	FALSE	29	S	EEEEEHSAEPRPRTRS*NPEGAEDRAVGAQAS	NA	7945	FALSE	.	.	-0.020485	0.00253	0.698459	0.906275	0.173395	FALSE	.	.	-0.28589	0.0487	0.341353	0.723655	0.424908	FALSE	.	.	-0.437165	0.050225	0.216817	0.789121	0.391627
1883	Phospho_BACH1_S445_M1	S445	BACH1	O14867	Transcription regulator protein BACH1	FALSE	FALSE	445	S	QKRSECPWLGIRISES*PEPGQRTFTTLSSVN	NA	2328	FALSE	.	.	-0.007445	0.00026	0.860935	0.98143	0.211704	FALSE	.	.	0.01734	0.014715	0.913952	0.921022	0.322128	FALSE	.	.	-0.01336	0.01819	0.921174	0.941949	0.588007
1884	Phospho_BAD_S118_M1	S118	BAD	Q92934	Bcl2-associated agonist of cell death	FALSE	FALSE	118	S	NLWAAQRYGRELRRMS*DEFVDSFKKGLPRPK	NA	4252	FALSE	.	.	0.00352	5e-06	0.911914	0.994332	0.372988	FALSE	.	.	0.038005	0.00424	0.831032	0.968711	0.672619	FALSE	.	.	0.058275	0.01648	0.848213	0.945505	0.735136
1885	Phospho_BAG4_S179_M1	S179	BAG4	O95429	BAG family molecular chaperone regulator 4	FALSE	FALSE	179	S	SYSTEVPSTYRSSGNS*PTPVSRWIYPQQDCQ	NA	761	FALSE	.	.	-0.6323	-0.03772	0.399588	0.659555	1.21823	FALSE	.	.	-1.23982	-0.541455	0.264818	0.0414455	1.28666	FALSE	.	.	-1.41041	-0.622555	0.238874	0.0273238	1.34375
1886	Phospho_BAG6_S104_M1	S104	BAG6	P46379	Large proline-rich protein BAG6	FALSE	FALSE	104	S	PPQTHLPSGASSGTGS*ASATHGGGSPPGTRG	NA	1338	FALSE	.	.	0.00118	-0.0929481	0.963121	0.286587	0.307657	FALSE	.	.	0.005025	-0.229524	0.972822	0.00563103	0.418645	FALSE	.	.	0.007055	-0.285594	0.975994	0.00328794	0.525107
1887	Phospho_BAG6_S106_M1	S106	BAG6	P46379	Large proline-rich protein BAG6	FALSE	FALSE	106	S	QTHLPSGASSGTGSAS*ATHGGGSPPGTRGPG	NA	1338	FALSE	.	.	-0.0041	-0.0929481	0.968085	0.286587	0.29071	FALSE	.	.	0.05119	-0.229524	0.800983	0.00563103	0.428317	FALSE	.	.	0.08318	-0.285594	0.805998	0.00328794	0.511246
1888	Phospho_BAG6_T108_M1	T108	BAG6	P46379	Large proline-rich protein BAG6	FALSE	FALSE	108	T	HLPSGASSGTGSASAT*HGGGSPPGTRGPGAS	NA	1338	FALSE	.	.	-0.00311	-0.0929481	0.921017	0.286587	0.301397	FALSE	.	.	-0.020865	-0.229524	0.90398	0.00563103	0.422567	FALSE	.	.	-0.037765	-0.285594	0.906405	0.00328794	0.519019
1889	Phospho_BAG6_S113_M1	S113	BAG6	P46379	Large proline-rich protein BAG6	FALSE	FALSE	113	S	ASSGTGSASATHGGGS*PPGTRGPGASVHDRN	NA	1338	FALSE	.	.	0.009015	-0.0929481	0.795408	0.286587	0.121059	FALSE	.	.	0.02235	-0.229524	0.829164	0.00563103	0.178622	FALSE	.	.	-1.29156	-0.285594	0.341353	0.00328794	1.66473
1890	Phospho_BAG6_S964_M1	S964	BAG6	P46379	Large proline-rich protein BAG6	FALSE	FALSE	964	S	PLPEEPMEVQGAERAS*PEPQRENASPAPGTT	NA	1338	FALSE	.	.	-0.025805	-0.0929481	0.647349	0.286587	0.140793	FALSE	.	.	-0.047955	-0.229524	0.679363	0.00563103	0.167774	FALSE	.	.	-0.14063	-0.285594	0.474728	0.00328794	0.280606
1891	Phospho_BAG6_S973_M1	S973	BAG6	P46379	Large proline-rich protein BAG6	FALSE	FALSE	973	S	QGAERASPEPQRENAS*PAPGTTAEEAMSRGP	NA	1338	FALSE	.	.	-0.02253	-0.0929481	0.645894	0.286587	0.123467	FALSE	.	.	-0.013865	-0.229524	0.877783	0.00563103	0.142667	TRUE	-	.	-0.970165	-0.285594	0.000148488	0.00328794	0.22792
1892	Phospho_BAG6_S1117_M1	S1117	BAG6	P46379	Large proline-rich protein BAG6	FALSE	FALSE	1117	S	LRSDIQKRLQEDPNYS*PQRFPNAQRAFADDP	NA	1338	FALSE	.	.	-1.9537	-0.0929481	0.205186	0.286587	1.36322	FALSE	.	.	-2.34619	-0.229524	0.111566	0.00563103	1.31938	FALSE	.	.	-2.4795	-0.285594	0.0935586	0.00328794	1.32368
1893	Phospho_BAHD1_S184_M1	S184	BAHD1	Q8TBE0	Bromo adjacent homology domain-containing 1 protein	FALSE	FALSE	184	S	KRPRLGDLGGGSRDLS*PEPAPDEGPRRDGDP	NA	2326	FALSE	.	-	-0.00017	-1.84136	0.988163	0.000550948	0.291418	FALSE	.	-	-0.040495	-2.07796	0.823055	2.86143e-16	0.571439	FALSE	.	-	-0.088115	-3.56888	0.793366	7.79715e-05	0.686546
1894	Phospho_BAIAP2_S325_M1	S325	BAIAP2	Q9UQB8	Brain-specific angiogenesis inhibitor 1-associated protein 2	FALSE	FALSE	325	S	YSPWADRKAAQPKSLS*PPQSQSKLSDSYSNT	NA	976	FALSE	.	.	-0.13759	-0.273775	0.446524	0.176282	0.290703	FALSE	.	.	-0.204635	-0.303955	0.378181	0.136048	0.274339	FALSE	.	.	-0.327875	-5.60051	0.25823	0.097271	0.336865
1895	Phospho_BAIAP2_S366_M1	S366	BAIAP2	Q9UQB8	Brain-specific angiogenesis inhibitor 1-associated protein 2	FALSE	FALSE	366	S	NSYATTENKTLPRSSS*MAAGLERNGRMRVKA	NA	976	TRUE	-	.	-0.850385	-0.273775	0.00627264	0.176282	0.253566	TRUE	-	.	-0.905925	-0.303955	0.00160481	0.136048	0.262455	FALSE	.	.	-1.00294	-5.60051	0.0210094	0.097271	0.685971
1896	Phospho_BAIAP2_S454_M1	S454	BAIAP2	Q9UQB8	Brain-specific angiogenesis inhibitor 1-associated protein 2	FALSE	FALSE	454	S	GSDRLHMSLQQGKSSS*TGNLLDKDDLAIPPP	NA	976	FALSE	.	.	0.00611	-0.273775	0.869082	0.176282	0.245454	FALSE	.	.	-0.013105	-0.303955	0.921612	0.136048	0.372303	FALSE	.	.	-0.088645	-5.60051	0.77894	0.097271	0.7329
1897	Phospho_BAIAP2L1_T351_M1	T351	BAIAP2L1	Q9UHR4	Brain-specific angiogenesis inhibitor 1-associated protein 2-like protein 1	FALSE	FALSE	351	T	LNMMKKQKVKTIFPHT*AGSNKTLLSFAQGDV	NA	5392	FALSE	.	.	0.002195	0.25345	0.926052	0.278249	0.33112	FALSE	.	.	0.035675	0.581166	0.843533	0.0418754	0.553275	FALSE	.	+	0.051055	0.95129	0.870774	0.00110052	0.624192
1898	Phospho_BAIAP2L1_S354_M1	S354	BAIAP2L1	Q9UHR4	Brain-specific angiogenesis inhibitor 1-associated protein 2-like protein 1	FALSE	FALSE	354	S	MKKQKVKTIFPHTAGS*NKTLLSFAQGDVITL	NA	5392	FALSE	.	.	0.07913	0.25345	0.607782	0.278249	0.894045	TRUE	+	.	5.97678	0.581166	1.53041e-17	0.0418754	0.754286	FALSE	+	+	5.824	0.95129	1.23148e-16	0.00110052	0.757925
1900	Phospho_BAIAP2L1_S261_M1	S261	BAIAP2L1	Q9UHR4	Brain-specific angiogenesis inhibitor 1-associated protein 2-like protein 1	FALSE	FALSE	261	S	IKTPASTPVSGTPQAS*PMIERSNVVRKDYDT	NA	5392	FALSE	.	.	0.019335	0.25345	0.659357	0.278249	0.209132	FALSE	.	.	0.212475	0.581166	0.472705	0.0418754	0.359044	FALSE	.	+	0.13404	0.95129	0.756562	0.00110052	0.713649
1901	Phospho_BAIAP2L1_T257_M1	T257	BAIAP2L1	Q9UHR4	Brain-specific angiogenesis inhibitor 1-associated protein 2-like protein 1	FALSE	FALSE	257	T	MIEEIKTPASTPVSGT*PQASPMIERSNVVRK	NA	5392	FALSE	.	.	0.22865	0.25345	0.431687	0.278249	0.491466	FALSE	.	.	0.47587	0.581166	0.305591	0.0418754	0.519761	FALSE	.	+	0.295175	0.95129	0.55693	0.00110052	0.777525
1902	Phospho_BAP1_S595_M1	S595	BAP1	Q92560	Ubiquitin carboxyl-terminal hydrolase BAP1	FALSE	FALSE	595	S	KGSSPSIRPIQGSQGS*SSPVEKEVVEATDSR	NA	6616	FALSE	.	.	-0.001535	0.119295	0.956177	0.580102	0.317409	FALSE	.	.	-0.009105	0.374795	0.949573	0.458464	0.438026	FALSE	.	.	-0.01255	0.30537	0.963796	0.616855	0.532302
1904	Phospho_BAP1_S292_M1	S292	BAP1	Q92560	Ubiquitin carboxyl-terminal hydrolase BAP1	FALSE	FALSE	292	S	QESQLPEESKSASNKS*PLVLEANRAPAASEG	NA	6616	FALSE	.	.	-0.00483	0.119295	0.904313	0.580102	0.38111	FALSE	.	.	-0.027515	0.374795	0.874921	0.458464	0.501336	FALSE	.	.	-0.0433	0.30537	0.8865	0.616855	0.600243
1905	Phospho_BARGIN_S183_M1...	S183	BARGIN	Q6ZT62	Bargin	FALSE	FALSE	183	S	SQATKNSGSSQGLGGS*PGSHSHTTMANKVET	SH3BP1_S175	NA	FALSE	.	NA	0.009	NA	0.837913	NA	0.392338	FALSE	.	NA	0.722515	NA	0.281151	NA	0.920315	FALSE	.	NA	0.76907	NA	0.293598	NA	0.979286
1906	Phospho_BASP1_S194_M1	S194	BASP1	P80723	Brain acid soluble protein 1	FALSE	FALSE	194	S	AAPSSKETPAATEAPS*STPKAQGPAASAEEP	NA	578	FALSE	.	.	0.00085	-0.24506	0.95558	0.343339	0.182576	FALSE	.	.	-0.000935	-0.2544	0.994662	4.82872e-08	0.342554	FALSE	.	.	0.07913	-0.25649	0.772555	0.0396778	0.471874
1907	Phospho_BASP1_T36_M1	T36	BASP1	P80723	Brain acid soluble protein 1	FALSE	FALSE	36	T	EKDKKAEGAATEEEGT*PKESEPQAAAEPAEA	NA	578	FALSE	.	.	3.24736	-0.24506	0.177953	0.343339	1.72368	FALSE	.	.	3.37472	-0.2544	0.0825129	4.82872e-08	1.62017	FALSE	.	.	3.11782	-0.25649	0.203822	0.0396778	1.92712
1908	Phospho_BASP1_S164_M1	S164	BASP1	P80723	Brain acid soluble protein 1	FALSE	FALSE	164	S	KKTEAPAAPAAQETKS*DGAPASDSKPGSSEA	NA	578	FALSE	.	.	-0.00413	-0.24506	0.905786	0.343339	0.375852	FALSE	.	.	-0.04589	-0.2544	0.805524	4.82872e-08	0.531839	FALSE	.	.	-0.080785	-0.25649	0.800205	0.0396778	0.62568
1909	Phospho_BAZ1A_T731_M1	T731	BAZ1A	Q9NRL2	Bromodomain adjacent to zinc finger domain protein 1A	FALSE	FALSE	731	T	ESKDTEQKELDQDMVT*EDEDDPGSHKRGRRG	NA	7534	FALSE	.	.	0.20902	0.00012	0.445847	0.988103	0.455642	FALSE	.	.	0.604815	0.00406	0.175024	0.972037	0.449153	FALSE	.	.	0.529535	0.00477	0.230062	0.982899	0.446369
1911	Phospho_BAZ1B_S189_M1	S189	BAZ1B	Q9UIG0	Tyrosine-protein kinase BAZ1B	FALSE	FALSE	189	S	QKKETVVKEDEGRRES*INDRARRSPRKLPTS	NA	949	FALSE	.	.	-0.0065	-0.01349	0.8906	0.69826	0.333565	FALSE	.	.	0.0011	-0.124625	0.954934	0.243284	0.456936	FALSE	.	.	0.013305	-0.197975	0.987356	0.13663	0.571713
1912	Phospho_BAZ1B_S1468_M1	S1468	BAZ1B	Q9UIG0	Tyrosine-protein kinase BAZ1B	FALSE	FALSE	1468	S	KRKKFPDRLAEDEGDS*EPEAVGQSRGRRQKK	NA	949	FALSE	.	.	-0.0644055	-0.01349	0.536233	0.69826	0.247569	FALSE	.	.	-0.086333	-0.124625	0.574381	0.243284	0.359819	FALSE	.	.	-1.00645	-0.197975	0.247394	0.13663	0.651922
1913	Phospho_BAZ1B_S1342_M1	S1342	BAZ1B	Q9UIG0	Tyrosine-protein kinase BAZ1B	FALSE	FALSE	1342	S	VDELVLQTKRSSRRQS*LELQKCEEILHKIVK	NA	949	FALSE	.	.	0.0222	-0.01349	0.720343	0.69826	0.269164	FALSE	.	.	0.09697	-0.124625	0.631029	0.243284	0.407396	FALSE	.	.	0.082765	-0.197975	0.773218	0.13663	0.483926
1914	Phospho_BAZ2A_S135_M1	S135	BAZ2A	Q9UIF9	Bromodomain adjacent to zinc finger domain protein 2A	FALSE	FALSE	135	S	QYPLNGILGGSRQPSS*PSHNTNLRAGSQEFW	NA	2294	FALSE	.	.	-0.05526	-0.00045	0.667438	0.978681	0.913215	FALSE	.	.	-0.27381	-0.005165	0.54737	0.963218	1.14784	FALSE	.	.	-0.412965	-0.01132	0.521832	0.964859	1.23693
1915	Phospho_BBLN_S82_M1	S82	BBLN	Q9BUW7	Bublin coiled-coil protein	FALSE	FALSE	82	S	RLEFQQQLGEAPSDAS*P______________	NA	NA	FALSE	.	NA	0.00124	NA	0.947933	NA	0.23169	FALSE	.	NA	-0.003345	NA	0.987222	NA	0.432032	FALSE	.	NA	-0.062865	NA	0.846644	NA	0.699508
1916	Phospho_BBX_S608_M1	S608	BBX	Q8WY36	HMG box transcription factor BBX	FALSE	FALSE	608	S	KPEDSDCHRKIETCGS*RKSERSCKGALYKTL	NA	4553	FALSE	.	.	-0.00022	0.000385	0.992536	0.984726	0.292652	FALSE	.	.	-0.000785	0.009045	0.990624	0.94023	0.410443	FALSE	.	.	-0.001535	0.03726	0.998962	0.889613	0.509738
1917	Phospho_BBX_S159_M1	S159	BBX	Q8WY36	HMG box transcription factor BBX	FALSE	FALSE	159	S	NPGYKWCPTTNKPVKS*PTPTVNPRKKLWAFP	NA	4553	FALSE	.	.	0.010865	0.000385	0.815471	0.984726	0.350813	FALSE	.	.	-0.0051	0.009045	0.970833	0.94023	0.585921	FALSE	.	.	-0.03911	0.03726	0.908635	0.889613	0.688681
1918	Phospho_BCKDK_S31_M1	S31	BCKDK	O14874	[3-methyl-2-oxobutanoate dehydrogenase [lipoamide]] kinase, mitochondrial	FALSE	FALSE	31	S	PLRPLLGPALALRARS*TSATDTHHVEMARER	NA	1002	FALSE	.	.	-0.02937	0.006105	0.702804	0.851769	0.355754	FALSE	.	.	-0.14175	0.09251	0.580392	0.585606	0.421814	FALSE	.	.	-0.419885	0.102695	0.239517	0.692701	0.421098
1920	Phospho_BCL10_S138_M1	S138	BCL10	O95999	B-cell lymphoma/leukemia 10	FALSE	FALSE	138	S	EPFPDGATNNLSRSNS*DESNFSEKLRASTVM	NA	7624	FALSE	.	.	-0.00923	-0.40447	0.782191	0.240782	0.108986	FALSE	.	.	-0.001075	-0.60965	0.99306	0.130575	0.142706	FALSE	.	.	-0.197765	-0.65343	0.301856	0.0877344	0.224571
1921	Phospho_BCL2L13_S302_M1	S302	BCL2L13	Q9BXK5	Bcl-2-like protein 13	FALSE	FALSE	302	S	KSLDSNGAGEKSENNS*SNSDIVHVEKEEVPE	NA	2156	FALSE	.	.	-0.053225	-0.262765	0.650764	0.147823	0.708063	FALSE	.	.	-0.28784	-0.4367	0.504033	0.00471258	0.885065	FALSE	.	.	-0.51099	0.217415	0.435774	0.410371	1.09254
1922	Phospho_BCL2L13_S303_M1	S303	BCL2L13	Q9BXK5	Bcl-2-like protein 13	FALSE	FALSE	303	S	SLDSNGAGEKSENNSS*NSDIVHVEKEEVPEG	NA	2156	FALSE	.	.	-2.34592	-0.262765	0.194737	0.147823	19.5588	FALSE	.	.	-2.82447	-0.4367	0.0617356	0.00471258	19.4177	FALSE	.	.	-2.94546	0.217415	0.0646424	0.410371	19.3861
1923	Phospho_BCL2L2-2_S177_M1...	S177	BCL2L2	Q92843-2	Isoform 3 of Bcl-2-like protein 2	FALSE	FALSE	177	S	KLKELQNEVEKQMNMS*PPPGNAGPVIMSIEE	PABPN1_S150	9198	FALSE	.	.	0.206192	-0.0046555	0.181608	0.83673	0.153771	FALSE	.	.	0.277542	0.100749	0.0849163	0.501655	0.16689	FALSE	.	.	-0.223589	-0.186954	0.374912	0.407055	0.245801
1924	Phospho_BCL6_S333_M1	S333	BCL6	P41182	B-cell lymphoma 6 protein	FALSE	FALSE	333	S	PPNAPLNRKGLVSPQS*PQKSDCQPNSPTESC	NA	NA	FALSE	.	NA	-0.00438	NA	0.885445	NA	0.207056	FALSE	.	NA	0.001135	NA	0.991391	NA	0.280365	FALSE	.	NA	-0.055215	NA	0.842239	NA	0.6295
1925	Phospho_BCL9L_S88_M1	S88	BCL9L	Q86UU0	B-cell CLL/lymphoma 9-like protein	FALSE	FALSE	88	S	KGVGAGNHGAKANQIS*PSNSSLKNPQAGVPP	NA	947	FALSE	.	.	-0.931975	-0.0043	0.0111717	0.900039	0.306494	FALSE	.	.	-0.845115	-0.028885	0.0687744	0.886129	0.425295	FALSE	.	.	-0.950425	-0.71146	0.0840653	0.48777	0.733217
1926	Phospho_BCL9L_S116_M1	S116	BCL9L	Q86UU0	B-cell CLL/lymphoma 9-like protein	FALSE	FALSE	116	S	VPPFSSLKGKVKRDRS*VSVDSGEQREAGTPS	NA	947	FALSE	.	.	-0.00407	-0.0043	0.909083	0.900039	0.351569	FALSE	.	.	-0.0235	-0.028885	0.88273	0.886129	0.459138	FALSE	.	.	-0.03295	-0.71146	0.906182	0.48777	0.57029
1927	Phospho_BCL9L_S750_M1	S750	BCL9L	Q86UU0	B-cell CLL/lymphoma 9-like protein	FALSE	FALSE	750	S	GTPMGMEFGGGRGLLS*PPMGQSGLREVDPPM	NA	947	FALSE	.	.	-1.76983	-0.0043	0.320176	0.900039	19.4692	FALSE	.	.	-2.1804	-0.028885	0.156399	0.886129	19.3449	FALSE	.	.	-1.91175	-0.71146	0.226573	0.48777	5.9608
1928	Phospho_BCL9L_S954_M1	S954	BCL9L	Q86UU0	B-cell CLL/lymphoma 9-like protein	FALSE	FALSE	954	S	QVHSPLVTSPSANLKS*PQTPSQMVPLPSANP	NA	947	FALSE	.	.	-0.0085	-0.0043	0.817504	0.900039	0.128871	FALSE	.	.	-0.015595	-0.028885	0.898349	0.886129	0.222852	FALSE	.	.	-0.09188	-0.71146	0.76972	0.48777	0.750791
1929	Phospho_BCL9L_T957_M1	T957	BCL9L	Q86UU0	B-cell CLL/lymphoma 9-like protein	FALSE	FALSE	957	T	SPLVTSPSANLKSPQT*PSQMVPLPSANPPGP	NA	947	FALSE	.	.	-0.048745	-0.0043	0.588786	0.900039	0.226901	FALSE	.	.	-0.16332	-0.028885	0.44888	0.886129	0.329961	FALSE	.	.	-0.32571	-0.71146	0.387817	0.48777	0.771401
1930	Phospho_BCL9L_S975_M1	S975	BCL9L	Q86UU0	B-cell CLL/lymphoma 9-like protein	FALSE	FALSE	975	S	QMVPLPSANPPGPLKS*PQVLGSSLSVRSPTG	NA	947	FALSE	.	.	0.01218	-0.0043	0.770698	0.900039	0.158924	FALSE	.	.	-0.55759	-0.028885	0.167621	0.886129	0.466956	FALSE	.	.	-0.694555	-0.71146	0.181792	0.48777	0.766628
1934	Phospho_BCL9L_S118_M1	S118	BCL9L	Q86UU0	B-cell CLL/lymphoma 9-like protein	FALSE	FALSE	118	S	PFSSLKGKVKRDRSVS*VDSGEQREAGTPSLD	NA	947	FALSE	.	.	0.65694	-0.0043	0.0108033	0.900039	0.207231	TRUE	+	.	0.69589	-0.028885	8.21611e-05	0.886129	0.181435	FALSE	.	.	0.55964	-0.71146	0.0159785	0.48777	0.200144
1935	Phospho_BCL9L_S1017_M1	S1017	BCL9L	Q86UU0	B-cell CLL/lymphoma 9-like protein	FALSE	FALSE	1017	S	VPSPGWVASPKTAMPS*PGVSQNKQPPLNMNS	NA	947	FALSE	.	.	-0.00485	-0.0043	0.856108	0.900039	0.123818	FALSE	.	.	-0.221235	-0.028885	0.349402	0.886129	0.318293	FALSE	.	.	-0.361365	-0.71146	0.34492	0.48777	0.701813
1936	Phospho_BCL9L_S1021_M1	S1021	BCL9L	Q86UU0	B-cell CLL/lymphoma 9-like protein	FALSE	FALSE	1021	S	GWVASPKTAMPSPGVS*QNKQPPLNMNSSTTL	NA	947	FALSE	.	.	-0.09496	-0.0043	0.564956	0.900039	0.532443	FALSE	.	.	-0.231905	-0.028885	0.500711	0.886129	0.539993	FALSE	.	.	-0.738074	-0.71146	0.123328	0.48777	0.51684
1937	Phospho_BCLAF1_S177_M1	S177	BCLAF1	Q9NYF8	Bcl-2-associated transcription factor 1	FALSE	FALSE	177	S	QEKQTKKAEGEPQEES*PLKSKSQEEPKDTFE	NA	9183	FALSE	.	.	-0.163055	-0.13985	0.20011	0.0563071	0.141614	FALSE	.	.	0.05495	-0.059005	0.679015	0.399015	0.133601	TRUE	-	+	-0.988025	0.648685	2.47082e-18	6.79642e-19	0.134278
1938	Phospho_BCLAF1_S512_M1	S512	BCLAF1	Q9NYF8	Bcl-2-associated transcription factor 1	FALSE	FALSE	512	S	PEQVKSEKLKDLFDYS*PPLHKNLDAREKSTF	NA	9183	FALSE	.	.	-0.015555	-0.13985	0.685041	0.0563071	0.102057	FALSE	.	.	-0.01552	-0.059005	0.839927	0.399015	0.125154	TRUE	-	+	-1.43041	0.648685	0.000112525	6.79642e-19	0.260473
1939	Phospho_BCLAF1_S196_M1	S196	BCLAF1	Q9NYF8	Bcl-2-associated transcription factor 1	FALSE	FALSE	196	S	SKSQEEPKDTFEHDPS*ESIDEFNKSSATSGD	NA	9183	FALSE	.	.	-0.00903	-0.13985	0.829311	0.0563071	0.2427	FALSE	.	.	-0.277555	-0.059005	0.408599	0.399015	0.524286	FALSE	.	+	-0.41451	0.648685	0.283028	6.79642e-19	0.506969
1940	Phospho_BCLAF1_S198_M1	S198	BCLAF1	Q9NYF8	Bcl-2-associated transcription factor 1	FALSE	FALSE	198	S	SQEEPKDTFEHDPSES*IDEFNKSSATSGDIW	NA	9183	FALSE	.	.	-0.013595	-0.13985	0.734518	0.0563071	0.125274	FALSE	.	.	-0.030455	-0.059005	0.771624	0.399015	0.154898	FALSE	.	+	-0.51478	0.648685	0.0666468	6.79642e-19	0.31761
1941	Phospho_BCLAF1_S531_M1	S531	BCLAF1	Q9NYF8	Bcl-2-associated transcription factor 1	FALSE	FALSE	531	S	HKNLDAREKSTFREES*PLRIKMIASDSHRPE	NA	9183	FALSE	.	.	0.38093	-0.13985	0.0433042	0.0563071	0.186972	FALSE	.	.	0.2319	-0.059005	0.217165	0.399015	0.170764	FALSE	.	+	-0.19501	0.648685	0.288182	6.79642e-19	0.177508
1942	Phospho_BCLAF1_S496_M1	S496	BCLAF1	Q9NYF8	Bcl-2-associated transcription factor 1	FALSE	FALSE	496	S	EDKNSERITVKKETQS*PEQVKSEKLKDLFDY	NA	9183	FALSE	.	.	0.247385	-0.13985	0.278843	0.0563071	0.247665	FALSE	.	.	0.41854	-0.059005	0.0889907	0.399015	0.250581	FALSE	.	+	0.396645	0.648685	0.0756218	6.79642e-19	0.220875
1943	Phospho_BCLAF1_S397_M1	S397	BCLAF1	Q9NYF8	Bcl-2-associated transcription factor 1	FALSE	FALSE	397	S	DYFSDKESGKQKFNDS*EGDDTEETEDYRQFR	NA	9183	FALSE	.	.	0.00015	-0.13985	0.995509	0.0563071	0.101539	FALSE	.	.	0.096275	-0.059005	0.508054	0.399015	0.1882	TRUE	-	+	-0.889757	0.648685	0.000691172	6.79642e-19	0.238753
1944	Phospho_BCLAF1_S658_M1	S658	BCLAF1	Q9NYF8	Bcl-2-associated transcription factor 1	FALSE	FALSE	658	S	STRQKSPEIHRRIDIS*PSTLRKHTRLAGEER	NA	9183	FALSE	.	.	-0.00039	-0.13985	0.973372	0.0563071	0.0835253	FALSE	.	.	0.094375	-0.059005	0.462404	0.399015	0.16443	FALSE	.	+	-0.088405	0.648685	0.575974	6.79642e-19	0.178815
1945	Phospho_BCLAF1_S268_M1	S268	BCLAF1	Q9NYF8	Bcl-2-associated transcription factor 1	FALSE	FALSE	268	S	SAKNTPSQHSHSIQHS*PERSGSGSVGNGSSR	NA	9183	FALSE	.	.	0.051708	-0.13985	0.49774	0.0563071	0.126908	TRUE	+	.	2.23787	-0.059005	2e-30	0.399015	0.1402	TRUE	-	+	-0.551715	0.648685	0.0067508	6.79642e-19	0.172658
1946	Phospho_BCLAF1_S648_M1	S648	BCLAF1	Q9NYF8	Bcl-2-associated transcription factor 1	FALSE	FALSE	648	S	TSYQKATEEHSTRQKS*PEIHRRIDISPSTLR	NA	9183	FALSE	.	.	0.055325	-0.13985	0.653073	0.0563071	0.646547	FALSE	.	.	1.29258	-0.059005	0.114722	0.399015	1.03421	FALSE	.	+	1.29309	0.648685	0.0844035	6.79642e-19	0.986323
1947	Phospho_BCLAF1_S290_M1	S290	BCLAF1	Q9NYF8	Bcl-2-associated transcription factor 1	FALSE	FALSE	290	S	GSVGNGSSRYSPSQNS*PIHHIPSRRSPAKTI	NA	9183	FALSE	.	.	-0.053525	-0.13985	0.99025	0.0563071	19.164	FALSE	.	.	-0.210485	-0.059005	0.739332	0.399015	19.2228	FALSE	.	+	-0.304375	0.648685	0.481591	6.79642e-19	19.181
1948	Phospho_BCLAF1_S285_M1	S285	BCLAF1	Q9NYF8	Bcl-2-associated transcription factor 1	FALSE	FALSE	285	S	ERSGSGSVGNGSSRYS*PSQNSPIHHIPSRRS	NA	9183	FALSE	.	.	0.47871	-0.13985	0.292056	0.0563071	0.498746	TRUE	+	.	1.07998	-0.059005	0.00632847	0.399015	0.443486	FALSE	+	+	0.98155	0.648685	0.00908759	6.79642e-19	0.427259
1949	Phospho_BCR_S122_M1	S122	BCR	P11274	Breakpoint cluster region protein	FALSE	FALSE	122	S	PPPAEEPEARPDGEGS*PGKARPGTARRPGAA	NA	3173	FALSE	.	.	-0.00041	-0.144675	0.972413	0.399786	0.186307	FALSE	.	.	-1.09064	-0.25926	0.335769	0.284794	1.55721	FALSE	.	.	-1.42446	-0.488205	0.263798	0.258907	1.61623
1950	Phospho_BCR_S459_M1	S459	BCR	P11274	Breakpoint cluster region protein	FALSE	FALSE	459	S	EEQRRHQDGLPYIDDS*PSSSPHLSSKGRGSR	NA	3173	FALSE	.	.	0.074045	-0.144675	0.514093	0.399786	0.228643	FALSE	.	.	0.12589	-0.25926	0.525259	0.284794	0.266591	FALSE	.	.	0.27772	-0.488205	0.315507	0.258907	0.321172
1951	Phospho_BDP1_S2227_M1	S2227	BDP1	A6H8Y1	Transcription factor TFIIIB component B'' homolog	FALSE	FALSE	2227	S	TGPCTLGLDRGLGENS*VEEPQIKDSKGDSVL	NA	NA	FALSE	.	NA	0.344665	NA	0.191812	NA	0.24143	TRUE	+	NA	0.63888	NA	0.000970498	NA	0.18449	TRUE	+	NA	0.621265	NA	0.00190926	NA	0.183944
1952	Phospho_BET1L_S9_M1	S9	BET1L	Q9NYM9	BET1-like protein	FALSE	FALSE	9	S	_______MADWARAQS*PGAVEEILDRENKRM	NA	5352	FALSE	.	.	-0.6177	-0.0290265	0.0865421	0.679234	0.333644	FALSE	.	.	-0.665205	-0.049991	0.133544	0.756189	0.384742	FALSE	.	.	-0.531145	0.667346	0.221666	0.104425	0.434299
1953	Phospho_BET1L_S37_M1	S37	BET1L	Q9NYM9	BET1-like protein	FALSE	FALSE	37	S	KRMADSLASKVTRLKS*LALDIDRDAEDQNRY	NA	5352	FALSE	.	.	-0.01208	-0.0290265	0.811246	0.679234	0.422422	FALSE	.	.	-0.039575	-0.049991	0.814797	0.756189	0.496979	FALSE	.	.	-0.00622	0.667346	0.97691	0.104425	0.54125
1954	Phospho_BICC1_S766_M1	S766	BICC1	Q9H694	Protein bicaudal C homolog 1	FALSE	FALSE	766	S	VRTPTNTWSGLGFSKS*MPAETIKELRRANHV	NA	7066	FALSE	.	.	-0.007555	-0.225058	0.850834	0.285425	0.33804	FALSE	.	-	-0.038165	-0.512132	0.823544	0.00123527	0.43331	FALSE	.	.	-0.05935	-0.44309	0.839678	0.0189715	0.520258
1957	Phospho_BICC1_S602_M1	S602	BICC1	Q9H694	Protein bicaudal C homolog 1	FALSE	FALSE	602	S	SSLGEKVLSANHGDPS*IQTSGSEQTSPKSSP	NA	7066	FALSE	.	.	-0.00106	-0.225058	0.950933	0.285425	0.312896	FALSE	.	-	-0.007705	-0.512132	0.956123	0.00123527	0.425707	FALSE	.	.	-0.01128	-0.44309	0.964905	0.0189715	0.527
1958	Phospho_BICC1_T605_M1	T605	BICC1	Q9H694	Protein bicaudal C homolog 1	FALSE	FALSE	605	T	GEKVLSANHGDPSIQT*SGSEQTSPKSSPTEG	NA	7066	FALSE	.	.	-0.00917	-0.225058	0.854495	0.285425	0.285639	FALSE	.	-	-0.0316	-0.512132	0.865136	0.00123527	0.426507	FALSE	.	.	-0.051715	-0.44309	0.870492	0.0189715	0.511089
1959	Phospho_BICC1_S608_M1	S608	BICC1	Q9H694	Protein bicaudal C homolog 1	FALSE	FALSE	608	S	VLSANHGDPSIQTSGS*EQTSPKSSPTEGCND	NA	7066	FALSE	.	.	0.00323	-0.225058	0.892678	0.285425	0.167156	FALSE	.	-	0.05182	-0.512132	0.730037	0.00123527	0.278853	FALSE	.	.	0.07061	-0.44309	0.748294	0.0189715	0.326603
1960	Phospho_BICC1_T611_M1	T611	BICC1	Q9H694	Protein bicaudal C homolog 1	FALSE	FALSE	611	T	ANHGDPSIQTSGSEQT*SPKSSPTEGCNDAFV	NA	7066	FALSE	.	.	0.046085	-0.225058	0.611477	0.285425	0.244023	FALSE	.	-	0.23708	-0.512132	0.390106	0.00123527	0.354711	FALSE	.	.	0.103315	-0.44309	0.807172	0.0189715	0.808934
1961	Phospho_BICC1_S612_M1	S612	BICC1	Q9H694	Protein bicaudal C homolog 1	FALSE	FALSE	612	S	NHGDPSIQTSGSEQTS*PKSSPTEGCNDAFVE	NA	7066	FALSE	.	.	0.07431	-0.225058	0.46341	0.285425	0.152166	FALSE	.	-	0.225125	-0.512132	0.209375	0.00123527	0.215915	FALSE	.	.	0.08512	-0.44309	0.683388	0.0189715	0.24567
1962	Phospho_BICD2_S605_M1	S605	BICD2	Q8TD16	Protein bicaudal D homolog 2	FALSE	FALSE	605	S	LLAPEAGRADGGTGDS*SPSPGSSLPSPLSDP	NA	1462	FALSE	.	.	-0.000515	-0.038077	0.969867	0.535806	0.223875	FALSE	.	.	0.016185	-0.0535655	0.882865	0.636136	0.217217	FALSE	.	.	0.031265	0.168337	0.874272	0.267949	0.282799
1963	Phospho_BICD2_S582_M1	S582	BICD2	Q8TD16	Protein bicaudal D homolog 2	FALSE	FALSE	582	S	TSPGGRTSPEARGRRS*PILLPKGLLAPEAGR	NA	1462	FALSE	.	.	-0.010465	-0.038077	0.801244	0.535806	0.232718	FALSE	.	.	-0.029715	-0.0535655	0.846187	0.636136	0.393878	FALSE	.	.	-0.10587	0.168337	0.737143	0.267949	0.668475
1964	Phospho_BIN1_S296_M1	S296	BIN1	O00499	Myc box-dependent-interacting protein 1	FALSE	FALSE	296	S	VKAQPSDNAPAKGNKS*PSPPDGSPAATPEIR	NA	1729	FALSE	.	.	0.006475	-0.02079	0.833411	0.669687	0.129633	FALSE	.	.	0.006165	-0.951773	0.942802	0.0616278	0.162721	FALSE	.	.	-0.025	-0.237634	0.879635	0.417171	0.253061
1965	Phospho_BIN1_S298_M1	S298	BIN1	O00499	Myc box-dependent-interacting protein 1	FALSE	FALSE	298	S	AQPSDNAPAKGNKSPS*PPDGSPAATPEIRVN	NA	1729	FALSE	.	.	-0.00062	-0.02079	0.966307	0.669687	0.0987246	FALSE	.	.	-0.051005	-0.951773	0.641488	0.0616278	0.150867	FALSE	.	.	-0.20662	-0.237634	0.259406	0.417171	0.215842
1966	Phospho_BIN1_S303_M1	S303	BIN1	O00499	Myc box-dependent-interacting protein 1	FALSE	FALSE	303	S	NAPAKGNKSPSPPDGS*PAATPEIRVNHEPEP	NA	1729	FALSE	.	.	-0.00719	-0.02079	0.850103	0.669687	0.249071	FALSE	.	.	-0.075055	-0.951773	0.710051	0.0616278	0.597342	FALSE	.	.	-0.14546	-0.237634	0.689007	0.417171	0.727107
1967	Phospho_BIRC6_S480_M1	S480	BIRC6	Q9NR09	Baculoviral IAP repeat-containing protein 6	FALSE	FALSE	480	S	DIPKLEGDSDDLLEDS*DSEEHSRSDSVTGHT	NA	8408	FALSE	.	.	-0.343275	0.075845	0.0705772	0.57969	0.185445	FALSE	.	.	-0.27291	0.14864	0.230098	0.600011	0.213468	FALSE	.	.	-0.75795	1.21057	0.181661	0.234535	1.34289
1970	Phospho_BMPR2_S680_M1	S680	BMPR2	Q13873	Bone morphogenetic protein receptor type-2	FALSE	FALSE	680	S	TNKLDPKEVDKNLKES*SDENLMEHSLKQFSG	NA	4025	FALSE	.	.	-0.001305	-0.040535	0.947624	0.678595	0.329842	FALSE	.	.	-0.00888	-0.16213	0.949114	0.593009	0.442521	FALSE	.	.	-0.01166	-0.419723	0.966109	0.493544	0.538333
1971	Phospho_BMPR2_S681_M1	S681	BMPR2	Q13873	Bone morphogenetic protein receptor type-2	FALSE	FALSE	681	S	NKLDPKEVDKNLKESS*DENLMEHSLKQFSGP	NA	4025	FALSE	.	.	-0.001545	-0.040535	0.941207	0.678595	0.529554	FALSE	.	.	-0.094065	-0.16213	0.733741	0.593009	0.6124	FALSE	.	.	-0.13465	-0.419723	0.739247	0.493544	0.687139
1972	Phospho_BNIP2_S114_M1	S114	BNIP2	Q12982	BCL2/adenovirus E1B 19 kDa protein-interacting protein 2	FALSE	FALSE	114	S	DDLPKPKTTEVIRKGS*ITEYTAAEEKEDGRR	NA	4590	FALSE	.	.	0.00739	0.018745	0.820874	0.665952	0.149398	FALSE	.	.	-0.08286	0.02284	0.645242	0.784317	0.293799	FALSE	.	.	-0.245275	-0.02649	0.365418	0.841612	0.309298
1973	Phospho_BNIP3L_S118_M1	S118	BNIP3L	O60238	BCL2/adenovirus E1B 19 kDa protein-interacting protein 3-like	FALSE	FALSE	118	S	QIMFDVEMHTSRDHSS*QSEEEVVEGEKEVEA	NA	3118	FALSE	.	.	0.0028	-0.462309	0.78882	0.126712	0.401257	FALSE	.	-	0.008685	-6.81014	0.859458	1.39674e-12	0.463007	FALSE	.	-	0.0168	-6.89487	0.865619	2.09884e-15	0.522098
1974	Phospho_BNIP3L_S120_M1	S120	BNIP3L	O60238	BCL2/adenovirus E1B 19 kDa protein-interacting protein 3-like	FALSE	FALSE	120	S	MFDVEMHTSRDHSSQS*EEEVVEGEKEVEALK	NA	3118	FALSE	.	.	-0.012645	-0.462309	0.74486	0.126712	0.123753	FALSE	.	-	-0.103935	-6.81014	0.460216	1.39674e-12	0.190352	TRUE	-	-	-1.58811	-6.89487	0.000136424	2.09884e-15	0.285323
1975	Phospho_BOD1L1_S3029_M1	S3029	BOD1L1	Q8NFC6	Biorientation of chromosomes in cell division protein 1-like 1	FALSE	FALSE	3029	S	SKTQLSPSIKRKREVS*PPGARTRGQQRVEEA	NA	2523	FALSE	.	.	-0.03478	-0.185055	0.710707	0.296564	0.41577	FALSE	.	.	-0.115095	-0.507015	0.6756	0.0487786	0.52834	FALSE	.	.	-0.173715	-0.49296	0.683425	0.208197	0.621659
1976	Phospho_BOD1L1_S2986_M1	S2986	BOD1L1	Q8NFC6	Biorientation of chromosomes in cell division protein 1-like 1	FALSE	FALSE	2986	S	QKSVSDPVEDKKEQES*DEEEEEEEEDEPSGA	NA	2523	FALSE	.	.	-2.20933	-0.185055	0.187216	0.296564	1.59478	FALSE	.	.	-2.59982	-0.507015	0.10245	0.0487786	1.57372	FALSE	.	.	-2.68957	-0.49296	0.093826	0.208197	1.59564
1977	Phospho_BOD1L1_S2973_M1	S2973	BOD1L1	Q8NFC6	Biorientation of chromosomes in cell division protein 1-like 1	FALSE	FALSE	2973	S	SDDAESSEPERKRQKS*VSDPVEDKKEQESDE	NA	2523	FALSE	.	.	-0.00045	-0.185055	0.981321	0.296564	0.196769	FALSE	.	.	-0.00408	-0.507015	0.973478	0.0487786	0.446489	FALSE	.	.	0.056895	-0.49296	0.856082	0.208197	0.715065
1979	Phospho_BORCS5_T74_M1	T74	BORCS5	Q969J3	BLOC-1-related complex subunit 5	FALSE	FALSE	74	T	IPTFQPLLKGLLSGQT*SPTNAKLEKLDSQQV	NA	3141	FALSE	.	.	-1.65629	-0.003	0.249697	0.909176	1.46767	FALSE	.	.	-2.15846	-0.01127	0.141115	0.935168	1.47527	FALSE	.	.	-2.28921	-0.008355	0.1261	0.9754	1.49661
1980	Phospho_BORCS5_S75_M1	S75	BORCS5	Q969J3	BLOC-1-related complex subunit 5	FALSE	FALSE	75	S	PTFQPLLKGLLSGQTS*PTNAKLEKLDSQQVL	NA	3141	FALSE	.	.	0.238755	-0.003	0.224536	0.909176	0.206192	FALSE	.	.	0.246485	-0.01127	0.271514	0.935168	0.237951	FALSE	.	.	0.141255	-0.008355	0.713721	0.9754	0.6863
1981	Phospho_BORCS8_S109_M1	S109	BORCS8	Q96FH0	BLOC-1-related complex subunit 8	FALSE	FALSE	109	S	AISIRDHMNASAQGHS*PEEPPPPSSA_____	NA	5393	FALSE	.	.	0.103845	0.00927	0.586772	0.801027	1.05666	FALSE	.	.	3.89956	-0.00847	0.103919	0.936991	1.75503	FALSE	.	.	3.99769	0.096775	0.0886251	0.593124	1.71332
1982	Phospho_BORCS8_S117_M1	S117	BORCS8	Q96FH0	BLOC-1-related complex subunit 8	FALSE	FALSE	117	S	NASAQGHSPEEPPPPS*SA_____________	NA	5393	TRUE	+	.	5.52459	0.00927	2.33e-13	0.801027	0.859036	TRUE	+	.	5.654	-0.00847	2.99987e-15	0.936991	0.833677	TRUE	+	.	5.68703	0.096775	8.21068e-16	0.593124	0.840723
1983	Phospho_BPTF_S572_M1	S572	BPTF	Q12830	Nucleosome-remodeling factor subunit BPTF	FALSE	FALSE	572	S	LESIRAKKGDIDNVKS*PEETEKDKNETENDS	NA	5423	FALSE	.	.	-0.00226	-0.018425	0.931417	0.713925	0.38631	FALSE	.	.	0.008385	-0.110435	0.952214	0.511023	0.473292	FALSE	.	.	-0.074405	-0.37857	0.829793	0.19246	0.773449
1984	Phospho_BPTF_S2455_M1	S2455	BPTF	Q12830	Nucleosome-remodeling factor subunit BPTF	FALSE	FALSE	2455	S	QPTHAQSSKPQVAAQS*QPQSNVQGQSPVRVQ	NA	5423	FALSE	.	.	-0.00357	-0.018425	0.920133	0.713925	0.3431	FALSE	.	.	0.05786	-0.110435	0.792158	0.511023	0.505742	FALSE	.	.	0.078305	-0.37857	0.825239	0.19246	0.610031
1985	Phospho_BPTF_S2459_M1	S2459	BPTF	Q12830	Nucleosome-remodeling factor subunit BPTF	FALSE	FALSE	2459	S	AQSSKPQVAAQSQPQS*NVQGQSPVRVQSPSQ	NA	5423	FALSE	.	.	-0.0015	-0.018425	0.957457	0.713925	0.309253	FALSE	.	.	-0.008755	-0.110435	0.954051	0.511023	0.428326	FALSE	.	.	-0.011605	-0.37857	0.965823	0.19246	0.538451
1986	Phospho_BPTF_S2465_M1	S2465	BPTF	Q12830	Nucleosome-remodeling factor subunit BPTF	FALSE	FALSE	2465	S	QVAAQSQPQSNVQGQS*PVRVQSPSQTRIRPS	NA	5423	FALSE	.	.	-0.344375	-0.018425	0.124318	0.713925	0.230055	FALSE	.	.	-0.295485	-0.110435	0.176509	0.511023	0.225784	TRUE	-	.	-1.10707	-0.37857	0.000395644	0.19246	0.293817
1987	Phospho_BRAF_S363_M1	S363	BRAF	P15056	Serine/threonine-protein kinase B-raf	FALSE	FALSE	363	S	PADEDHRNQFGQRDRS*SSAPNVHINTIEPVN	NA	6018	FALSE	.	.	0.000995	-0.00035	0.983235	0.980573	0.263464	FALSE	.	.	0.019865	-0.00128	0.894564	0.991261	0.415562	FALSE	.	.	0.037495	-0.002125	0.900625	0.995245	0.516261
1988	Phospho_BRAF_S729_M1	S729	BRAF	P15056	Serine/threonine-protein kinase B-raf	FALSE	FALSE	729	S	IELLARSLPKIHRSAS*EPSLNRAGFQTEDFS	NA	6018	FALSE	.	.	-0.301115	-0.00035	0.141776	0.980573	0.203342	FALSE	.	.	-0.295855	-0.00128	0.133271	0.991261	0.189382	FALSE	.	.	-0.4303	-0.002125	0.025823	0.995245	0.215722
1989	Phospho_BRAF_S151_M1	S151	BRAF	P15056	Serine/threonine-protein kinase B-raf	FALSE	FALSE	151	S	SVFQNPTDVARSNPKS*PQKPIVRVFLPNKQR	NA	6018	FALSE	.	.	0.00338	-0.00035	0.885538	0.980573	0.10118	FALSE	.	.	0.010205	-0.00128	0.910372	0.991261	0.160775	FALSE	.	.	-0.4621	-0.002125	0.0441976	0.995245	0.226231
1990	Phospho_BRD1-2_S906_M1	S906	BRD1	O95696-2	Isoform 2 of Bromodomain-containing protein 1	FALSE	FALSE	906	S	VSPPKSAKNTETQPTS*PQLGTKTFLSVVLPR	NA	5264	FALSE	.	.	0.00376	-0.00638	0.899532	0.872532	0.368785	FALSE	.	.	0.03911	-0.028715	0.83099	0.858974	0.678357	FALSE	.	.	0.053385	-0.04052	0.859937	0.878806	0.730622
1991	Phospho_BRD3_S263_M1	S263	BRD3	Q15059	Bromodomain-containing protein 3	FALSE	FALSE	263	S	TTTPTTSAITASRSES*PPPLSDPKQAKVVAR	NA	7967	FALSE	.	.	0.0134	0.0014	0.824829	0.956142	0.353512	FALSE	.	.	0.04461	0.03753	0.829948	0.830711	0.516029	FALSE	.	.	0.07093	0.07121	0.828699	0.825808	0.618044
1992	Phospho_BRD4_S1083_M1	S1083	BRD4	O60885	Bromodomain-containing protein 4	FALSE	FALSE	1083	S	IHSPQMSQFQSLTHQS*PPQQNVQPKKQELRA	NA	8379	FALSE	.	.	-0.006605	-0.09806	0.876149	0.473144	0.28877	FALSE	.	.	-0.028525	-0.48973	0.87444	0.234922	0.760653	FALSE	.	.	-0.04924	-0.678157	0.879484	0.180643	0.751435
1993	Phospho_BRD4_S1045_M1	S1045	BRD4	O60885	Bromodomain-containing protein 4	FALSE	FALSE	1045	S	PPQPAKPQQVIQHHHS*PRHHKSDPYSTGHLR	NA	8379	FALSE	.	.	0.00279	-0.09806	0.945001	0.473144	0.413423	FALSE	.	.	0.03038	-0.48973	0.894457	0.234922	0.637187	FALSE	.	.	0.04559	-0.678157	0.907264	0.180643	0.676465
1994	Phospho_BRD4_S601_M1	S601	BRD4	O60885	Bromodomain-containing protein 4	FALSE	FALSE	601	S	KEPAPMKSKPPPTYES*EEEDKCKPMSYEEKR	NA	8379	FALSE	.	.	-0.00471	-0.09806	0.852223	0.473144	0.0987735	FALSE	.	.	0.014975	-0.48973	0.860588	0.234922	0.14171	FALSE	.	.	0.037005	-0.678157	0.81948	0.180643	0.238954
1995	Phospho_BRME1_T625_M1	T625	BRME1	Q0VDD7	Break repair meiotic recombinase recruitment factor 1	FALSE	FALSE	625	T	GLIVELSNLNRLIMGT*HRDLEAFKRLNYRKT	NA	NA	FALSE	.	NA	0.05543	NA	0.639902	NA	0.920578	FALSE	.	NA	0.07793	NA	0.76611	NA	0.813778	FALSE	.	NA	0.07233	NA	0.838732	NA	0.852315
1996	Phospho_BRPF1_S860_M1	S860	BRPF1	P55201	Peregrin	FALSE	FALSE	860	S	LTPHPAACDKDGQTDS*AAEESSSQETSKGLG	NA	2666	FALSE	.	.	0.00104	-0.0007	0.967384	0.953496	0.3524	FALSE	.	.	0.02218	-0.000405	0.89241	0.962469	0.56835	FALSE	.	.	0.037665	-0.106274	0.902175	0.787735	0.642077
1997	Phospho_BSG_S362_M1	S362	BSG	P35613	Basigin	FALSE	FALSE	362	S	KRRKPEDVLDDDDAGS*APLKSSGQHQNDKGK	NA	9403	FALSE	.	.	-0.113675	-0.396915	0.330846	4.81274e-15	0.150034	FALSE	.	.	-0.11066	-0.395225	0.368052	1.0479e-16	0.137211	TRUE	-	.	-1.23626	0.042305	0.000690576	0.649851	0.259868
1998	Phospho_BUB1_S655_M1	S655	BUB1	O43683	Mitotic checkpoint serine/threonine-protein kinase BUB1	FALSE	FALSE	655	S	SCEENMVVPSRDGKFS*PIQEKSPKQALSSHM	NA	7129	FALSE	.	.	-0.014795	-1e-05	0.327419	0.997468	13.6416	FALSE	.	.	-0.03678	0.00195	0.740769	0.986895	13.9204	FALSE	.	.	-0.18543	0.0066	0.740705	0.973374	14.0611
1999	Phospho_BUD13_S248_M1	S248	BUD13	Q9BRD0	BUD13 homolog	FALSE	FALSE	248	S	HGSSDISSPRRVHNNS*PDTSRRTLGSSDTQQ	NA	5645	FALSE	.	.	0.065995	-0.002655	0.633047	0.918007	0.909578	FALSE	.	.	2.43818	-0.01739	0.173146	0.900104	1.45736	FALSE	.	.	2.81349	-0.026705	0.164207	0.919446	1.68983
2000	Phospho_C11orf96_S406_M1	S406	C11orf96	Q7Z7L8	Uncharacterized protein C11orf96	FALSE	FALSE	406	S	KAKKSFLQSLECLRRS*TQSLSLQREQLSSCK	NA	1762	FALSE	.	.	-0.4422	-0.068045	0.0151986	0.558058	0.16259	FALSE	.	.	-0.420745	-0.120165	0.00467503	0.624942	0.134337	FALSE	.	.	-0.445195	-0.118975	0.00484737	0.73334	0.156018
2001	Phospho_C11orf96_T407_M1	T407	C11orf96	Q7Z7L8	Uncharacterized protein C11orf96	FALSE	FALSE	407	T	AKKSFLQSLECLRRST*QSLSLQREQLSSCKL	NA	1762	FALSE	.	.	-0.036995	-0.068045	0.651881	0.558058	0.28727	FALSE	.	.	-0.836145	-0.120165	0.323715	0.624942	1.53734	FALSE	.	.	-1.16087	-0.118975	0.283316	0.73334	1.62281
2002	Phospho_C17orf75_S18_M1	S18	C17orf75	Q9HAS0	Protein Njmu-R1	FALSE	FALSE	18	S	PSLQESMDGDEKELES*SEEGGSAEERRLEPP	NA	6297	FALSE	.	.	-0.018755	0.010895	0.714513	0.780707	0.18315	FALSE	.	.	-0.119715	-0.00047	0.451317	0.996662	0.257085	FALSE	.	.	-0.30215	-0.014145	0.208138	0.959916	0.331104
2003	Phospho_C18orf25_S66_M1	S66	C18orf25	Q96B23	Uncharacterized protein C18orf25	FALSE	FALSE	66	S	VISSMPCLLMELRRDS*SESQLASTESDKPTT	NA	9442	FALSE	.	.	0.061555	-0.154625	0.522189	0.584698	0.179487	FALSE	.	.	0.157655	-0.175723	0.358577	0.646238	0.208878	FALSE	.	.	0.24929	-6.55181	0.264263	0.0146934	0.243747
2004	Phospho_C18orf25_S67_M1	S67	C18orf25	Q96B23	Uncharacterized protein C18orf25	FALSE	FALSE	67	S	ISSMPCLLMELRRDSS*ESQLASTESDKPTTG	NA	9442	FALSE	.	.	0.00059	-0.154625	0.981205	0.584698	0.323255	FALSE	.	.	0.0235	-0.175723	0.895201	0.646238	0.431203	FALSE	.	.	-0.00052	-6.55181	0.999786	0.0146934	0.567299
2005	Phospho_C18orf25_S69_M1	S69	C18orf25	Q96B23	Uncharacterized protein C18orf25	FALSE	FALSE	69	S	SMPCLLMELRRDSSES*QLASTESDKPTTGRV	NA	9442	FALSE	.	.	-3.42291	-0.154625	0.0696124	0.584698	1.68507	FALSE	.	.	-3.89409	-0.175723	0.0242722	0.646238	1.5873	FALSE	.	.	-4.03813	-6.55181	0.020399	0.0146934	1.60814
2006	Phospho_C1orf174_S148_M1	S148	C1orf174	Q8IYL3	UPF0688 protein C1orf174	FALSE	FALSE	148	S	AKTRDGLSVPKHSAGS*GAEESNSSSTVQKQN	NA	8036	FALSE	.	.	0.003705	0.10466	0.919977	0.512444	0.316882	FALSE	.	.	-0.01371	0.300255	0.930372	0.35526	0.660498	FALSE	.	.	-0.01497	0.21388	0.95966	0.481337	0.737513
2007	Phospho_C1orf198_S289_M1	S289	C1orf198	Q9H425	Uncharacterized protein C1orf198	FALSE	FALSE	289	S	ALHEAAPSQLEGKLPS*PDVRQDDGEDTLFSE	NA	6013	FALSE	.	-	0.02878	-0.538488	0.684246	1.39019e-15	0.552359	FALSE	.	.	1.11776	-0.457647	0.211628	2.61311e-06	1.12718	FALSE	.	.	1.11597	-0.269734	0.228465	0.0822533	1.13953
2008	Phospho_C1orf52_S158_M1	S158	C1orf52	Q8N6N3	UPF0690 protein C1orf52	FALSE	FALSE	158	S	AKKARLLPEGEETLES*DDEKDEHTSKKRKVE	NA	NA	FALSE	.	NA	-0.002855	NA	0.887515	NA	0.0852702	FALSE	.	NA	-0.03026	NA	0.739383	NA	0.134681	FALSE	.	NA	-0.29445	NA	0.12296	NA	0.225406
2009	Phospho_C1orf52_T155_M1	T155	C1orf52	Q8N6N3	UPF0690 protein C1orf52	FALSE	FALSE	155	T	PQNAKKARLLPEGEET*LESDDEKDEHTSKKR	NA	NA	FALSE	.	NA	-0.054455	NA	0.684922	NA	0.443358	FALSE	.	NA	-0.55092	NA	0.350103	NA	1.05003	FALSE	.	NA	-0.649845	NA	0.308712	NA	1.14618
2010	Phospho_C2CD2_S647_M1	S647	C2CD2	Q9Y426	C2 domain-containing protein 2	FALSE	FALSE	647	S	KLFFRRRHQQKDPGMS*QSHNDLVFLEQPEGS	NA	5607	TRUE	-	.	-1.16816	-0.017965	6.96364e-17	0.731459	0.199419	TRUE	-	.	-0.9519	-0.145795	0.0021614	0.479523	0.255941	TRUE	-	.	-1.05418	-0.471835	2.87847e-14	0.358396	0.182414
2011	Phospho_C2CD2_S649_M1	S649	C2CD2	Q9Y426	C2 domain-containing protein 2	FALSE	FALSE	649	S	FFRRRHQQKDPGMSQS*HNDLVFLEQPEGSRR	NA	5607	FALSE	.	.	-0.019595	-0.017965	0.712044	0.731459	0.182777	FALSE	.	.	-0.024895	-0.145795	0.837397	0.479523	0.213986	FALSE	.	.	-0.23861	-0.471835	0.34661	0.358396	0.337185
2012	Phospho_C2CD2L_S660_M1	S660	C2CD2L	O14523	Phospholipid transfer protein C2CD2L	FALSE	FALSE	660	S	KLIFRRRPRQKEAGLS*QSHDDLSNATATPSV	NA	7390	FALSE	.	.	-0.10525	0.007025	0.511199	0.866893	0.336307	FALSE	.	.	-0.119345	0.622935	0.68321	0.501164	0.717739	FALSE	.	.	-0.131445	1.39802	0.763676	0.340345	0.856832
2013	Phospho_C2CD2L_S662_M1	S662	C2CD2L	O14523	Phospholipid transfer protein C2CD2L	FALSE	FALSE	662	S	IFRRRPRQKEAGLSQS*HDDLSNATATPSVRK	NA	7390	FALSE	.	.	-0.06843	0.007025	0.49371	0.866893	0.257733	FALSE	.	.	-0.383285	0.622935	0.370717	0.501164	1.12456	FALSE	.	.	-0.554745	1.39802	0.355025	0.340345	1.21257
2014	Phospho_C2CD5_S852_M1	S852	C2CD5	Q86YS7	C2 domain-containing protein 5	FALSE	FALSE	852	S	SHPFPPAKAMTVEKAS*PVGDGNFRNRSAPPC	NA	7694	FALSE	.	.	0.10516	-0.0286085	0.4796	0.6537	0.270938	FALSE	.	.	0.21349	0.045185	0.337655	0.744808	0.262395	FALSE	.	.	0.27634	0.231157	0.255389	0.374865	0.261781
2015	Phospho_C2CD5_S293_M1	S293	C2CD5	Q86YS7	C2 domain-containing protein 5	FALSE	FALSE	293	S	THSSGPSTPLKNQTYS*FSPSKSYSRQSSSSD	NA	7694	FALSE	.	.	0.003745	-0.0286085	0.902131	0.6537	0.353281	FALSE	.	.	0.04814	0.045185	0.80606	0.744808	0.633048	FALSE	.	.	0.06197	0.231157	0.844756	0.374865	0.695675
2016	Phospho_C2CD5_S295_M1	S295	C2CD5	Q86YS7	C2 domain-containing protein 5	FALSE	FALSE	295	S	SSGPSTPLKNQTYSFS*PSKSYSRQSSSSDTD	NA	7694	FALSE	.	.	-0.501775	-0.0286085	0.0306354	0.6537	0.214027	TRUE	-	.	-0.65492	0.045185	0.00711582	0.744808	0.247528	TRUE	-	.	-0.76148	0.231157	0.00323336	0.374865	0.330405
2018	Phospho_C7orf50_S175_M1	S175	C7orf50	Q9BRJ6	Uncharacterized protein C7orf50	FALSE	FALSE	175	S	VQKAEALMRELDEEGS*DPPLPGRAQRIRQVL	NA	1261	FALSE	.	.	0.186885	-0.06632	0.230659	0.527345	0.168017	FALSE	.	.	0.21702	0.17399	0.197021	0.536325	0.174965	FALSE	.	.	0.16855	0.189765	0.4569	0.471126	0.256572
2022	Phospho_C9orf40_S71_M1	S71	C9orf40	Q8IXQ3	Uncharacterized protein C9orf40	FALSE	FALSE	71	S	RKIDAGTMAEPSASPS*KRRDSGDNSAPSGQE	NA	3186	FALSE	.	.	-0.11392	4.21017	0.594275	0.454866	1.01044	FALSE	.	.	-0.473315	6.74218	0.468793	0.399245	1.23747	FALSE	.	.	-0.65369	6.70265	0.440476	0.396413	1.32158
2023	Phospho_C9orf40_S76_M1	S76	C9orf40	Q8IXQ3	Uncharacterized protein C9orf40	FALSE	FALSE	76	S	GTMAEPSASPSKRRDS*GDNSAPSGQEREDHG	NA	3186	FALSE	.	.	-0.44682	4.21017	0.124111	0.454866	0.285536	FALSE	.	.	-0.452631	6.74218	0.111378	0.399245	0.280739	TRUE	-	.	-1.13721	6.70265	9.22035e-12	0.396413	0.209035
2024	Phospho_C9orf78_T253_M1	T253	C9orf78	Q9NZ63	Telomere length and silencing protein 1 homolog	FALSE	FALSE	253	T	RNKEEPKARPLRVGDT*EKPEPERSPPNRKRP	NA	6513	FALSE	.	.	-0.010945	-0.030035	0.850256	0.699636	0.654758	FALSE	.	.	-0.041235	-0.257705	0.837685	0.446994	0.727889	FALSE	.	.	-0.07306	-0.493985	0.830532	0.254942	0.794319
2025	Phospho_C9orf78_S261_M1	S261	C9orf78	Q9NZ63	Telomere length and silencing protein 1 homolog	FALSE	FALSE	261	S	RPLRVGDTEKPEPERS*PPNRKRPANEKATDD	NA	6513	FALSE	.	.	-0.425865	-0.030035	0.00306425	0.699636	0.13385	FALSE	.	.	-0.416235	-0.257705	0.0054205	0.446994	0.139616	TRUE	-	.	-1.18461	-0.493985	2.71266e-20	0.254942	0.168514
2026	Phospho_CAAP1_S203_M1	S203	CAAP1	Q9H8G2	Caspase activity and apoptosis inhibitor 1	FALSE	FALSE	203	S	EKKILKILEGDNGMDS*DMEEEADDGSKMGSD	NA	NA	FALSE	.	NA	-0.032265	NA	0.614947	NA	0.18012	FALSE	.	NA	0.05318	NA	0.714501	NA	0.209212	FALSE	.	NA	-0.2065	NA	0.453285	NA	0.324298
2027	Phospho_CAAP1_S89_M1	S89	CAAP1	Q9H8G2	Caspase activity and apoptosis inhibitor 1	FALSE	FALSE	89	S	WGGSSVERSERRKRRS*TDSSSVSGSLQQETK	NA	NA	TRUE	+	NA	0.879985	NA	0.000756349	NA	0.210068	TRUE	+	NA	0.90717	NA	1.76136e-05	NA	0.215506	FALSE	.	NA	0.692075	NA	0.0235834	NA	0.277667
2028	Phospho_CAAP1_S311_M1	S311	CAAP1	Q9H8G2	Caspase activity and apoptosis inhibitor 1	FALSE	FALSE	311	S	KDIEKSVNEILGLAES*SPNEPKAATLAVPPP	NA	NA	FALSE	.	NA	0.008455	NA	0.844995	NA	0.365206	FALSE	.	NA	-0.00683	NA	0.977008	NA	0.610535	FALSE	.	NA	-0.029925	NA	0.93366	NA	0.714581
2029	Phospho_CAAP1_S312_M1	S312	CAAP1	Q9H8G2	Caspase activity and apoptosis inhibitor 1	FALSE	FALSE	312	S	DIEKSVNEILGLAESS*PNEPKAATLAVPPPE	NA	NA	FALSE	.	NA	-0.156765	NA	0.500387	NA	1.18737	FALSE	.	NA	-0.499845	NA	0.377091	NA	1.29031	FALSE	.	NA	-0.65601	NA	0.366592	NA	1.35792
2030	Phospho_CACNA1C_T1722_M1	T1722	CACNA1C	Q13936	Voltage-dependent L-type calcium channel subunit alpha-1C	FALSE	FALSE	1722	T	HDIGPEIRRAISGDLT*AEEELDKAMKEAVSA	NA	NA	FALSE	.	NA	-0.0605	NA	0.509962	NA	0.190937	FALSE	.	NA	-0.057555	NA	0.668614	NA	0.212497	FALSE	.	NA	-0.17485	NA	0.454317	NA	0.587476
2031	Phospho_CAD_S1859_M1	S1859	CAD	P27708	CAD protein	FALSE	FALSE	1859	S	LPDGRFHLPPRIHRAS*DPGLPAEEPKEKSSR	NA	1872	FALSE	.	.	0.064675	-0.0797433	0.45277	0.123364	0.1285	FALSE	.	.	0.17205	-0.309765	0.222008	1.92372e-11	0.180323	FALSE	.	.	0.15406	0.0237214	0.317645	0.668181	0.164529
2032	Phospho_CALD1_S131_M1	S131	CALD1	Q05682	Caldesmon	FALSE	FALSE	131	S	ERQKEFDPTITDASLS*LPSRRMQNDTAENET	NA	6954	FALSE	.	.	-0.00294	-0.301901	0.913918	0.00741768	0.341367	FALSE	.	.	-0.015215	-0.287211	0.919956	0.026721	0.459237	FALSE	.	.	-0.030475	-0.114097	0.914512	0.719933	0.554412
2033	Phospho_CALD1_S723_M1	S723	CALD1	Q05682	Caldesmon	FALSE	FALSE	723	S	GVRNIKSMWEKGNVFS*SPTAAGTPNKETAGL	NA	6954	FALSE	.	.	-0.0161	-0.301901	0.822076	0.00741768	0.437742	FALSE	.	.	-0.01833	-0.287211	0.931249	0.026721	0.61027	FALSE	.	.	0.15553	-0.114097	0.7918	0.719933	0.962633
2035	Phospho_CALD1_T730_M1	T730	CALD1	Q05682	Caldesmon	FALSE	FALSE	730	T	MWEKGNVFSSPTAAGT*PNKETAGLKVGVSSR	NA	6954	TRUE	-	.	-1.41898	-0.301901	7.22024e-14	0.00741768	0.210473	TRUE	-	.	-1.52023	-0.287211	9.16043e-27	0.026721	0.16874	TRUE	-	.	-1.65185	-0.114097	2.65864e-26	0.719933	0.192203
2037	Phospho_CALD1_S759_M1	S759	CALD1	Q05682	Caldesmon	FALSE	FALSE	759	S	SRINEWLTKTPDGNKS*PAPKPSDLRPGDVSS	NA	6954	FALSE	.	.	0.202055	-0.301901	0.263603	0.00741768	0.227744	FALSE	.	.	0.17889	-0.287211	0.269568	0.026721	0.179128	FALSE	.	.	0.186425	-0.114097	0.289183	0.719933	0.192478
2038	Phospho_CALD1_S789_M1	S789	CALD1	Q05682	Caldesmon	FALSE	FALSE	789	S	SKRNLWEKQSVDKVTS*PTKV___________	NA	6954	FALSE	.	.	0.161995	-0.301901	0.45192	0.00741768	0.412697	FALSE	.	.	0.396895	-0.287211	0.241689	0.026721	0.361675	FALSE	.	.	0.299145	-0.114097	0.455779	0.719933	0.422103
2039	Phospho_CALD1_S202_M1	S202	CALD1	Q05682	Caldesmon	FALSE	FALSE	202	S	DKEKEEEEEEKPKRGS*IGENQVEVMVEEKTT	NA	6954	FALSE	.	.	-0.012415	-0.301901	0.692653	0.00741768	0.0700861	TRUE	+	.	0.544065	-0.287211	4.4527e-14	0.026721	0.0952268	TRUE	-	.	-0.788365	-0.114097	6.74482e-22	0.719933	0.101141
2040	Phospho_CALU_S69_M1	S69	CALU	O43852	Calumenin	FALSE	FALSE	69	S	GAEEAKTFDQLTPEES*KERLGKIVSKIDGDK	NA	2470	FALSE	.	.	-0.00253	-0.245775	0.913107	0.00101767	0.132211	FALSE	.	.	0.031405	-0.149885	0.810928	0.0922884	0.246779	FALSE	.	.	0.04029	0.33025	0.839298	0.00302389	0.296583
2041	Phospho_CALU_S44_M1	S44	CALU	O43852	Calumenin	FALSE	FALSE	44	S	HHEPQLSDKVHNDAQS*FDYDHDAFLGAEEAK	NA	2470	FALSE	.	.	-0.00808	-0.245775	0.852609	0.00101767	0.364283	FALSE	.	.	-0.05385	-0.149885	0.794182	0.0922884	0.506534	FALSE	.	.	-0.060885	0.33025	0.851102	0.00302389	0.634591
2042	Phospho_CAMK2D_T337_M1	T337	CAMK2D	Q13557	Calcium/calmodulin-dependent protein kinase type II subunit delta	FALSE	FALSE	337	T	KKPDGVKESTESSNTT*IEDEDVKARKQEIIK	NA	1328	FALSE	.	.	0.008245	-0.129635	0.799291	0.0710469	0.117026	FALSE	.	-	0.20602	-0.556404	0.217502	7.66959e-25	0.190444	FALSE	.	.	0.16913	0.27082	0.359932	0.000615989	0.198638
2043	Phospho_CAMK2D_S333_M1	S333	CAMK2D	Q13557	Calcium/calmodulin-dependent protein kinase type II subunit delta	FALSE	FALSE	333	S	KSLLKKPDGVKESTES*SNTTIEDEDVKARKQ	NA	1328	FALSE	.	.	0.020925	-0.129635	0.755019	0.0710469	0.469949	FALSE	.	-	0.0461	-0.556404	0.779836	7.66959e-25	0.622154	FALSE	.	.	0.030055	0.27082	0.936576	0.000615989	1.0147
2044	Phospho_CAMK2D_T336_M1	T336	CAMK2D	Q13557	Calcium/calmodulin-dependent protein kinase type II subunit delta	FALSE	FALSE	336	T	LKKPDGVKESTESSNT*TIEDEDVKARKQEII	NA	1328	FALSE	.	.	-0.00024	-0.129635	0.988054	0.0710469	0.301247	FALSE	.	-	-0.003215	-0.556404	0.976972	7.66959e-25	0.423539	FALSE	.	.	-0.008875	0.27082	0.975721	0.000615989	0.524568
2045	Phospho_CAMKK1_S74_M1...	S74	CAMKK1	Q8N5S9	Calcium/calmodulin-dependent protein kinase kinase 1	FALSE	FALSE	74	S	SRLLPARPSLSARKLS*LQERPAGSYLEAQAG	CAMKK2_S100	NA	FALSE	.	NA	3.20964	NA	0.0131606	NA	1.20733	FALSE	.	NA	3.25906	NA	0.011324	NA	1.08213	FALSE	.	NA	2.77311	NA	0.0565086	NA	1.27034
2046	Phospho_CAMSAP2_S598_M1	S598	CAMSAP2	Q08AD1	Calmodulin-regulated spectrin-associated protein 2	FALSE	FALSE	598	S	SQEMSILNSNIKLNQS*SPDNVTDTKGALSPI	NA	6375	FALSE	.	.	0.00765	1e-05	0.856257	0.998416	0.386952	FALSE	.	.	-0.00613	0.19242	0.967634	0.371551	0.610165	FALSE	.	.	-0.03459	0.61482	0.915326	0.0218936	0.714728
2047	Phospho_CAMSAP2_S599_M1	S599	CAMSAP2	Q08AD1	Calmodulin-regulated spectrin-associated protein 2	FALSE	FALSE	599	S	QEMSILNSNIKLNQSS*PDNVTDTKGALSPIT	NA	6375	FALSE	.	.	-0.079505	1e-05	0.474656	0.998416	0.203278	FALSE	.	.	-0.157895	0.19242	0.360175	0.371551	0.217911	TRUE	-	.	-1.23061	0.61482	0.00244824	0.0218936	0.335543
2048	Phospho_CAMSAP2_S464_M1	S464	CAMSAP2	Q08AD1	Calmodulin-regulated spectrin-associated protein 2	FALSE	FALSE	464	S	SVQRSTPNRGITRSIS*NEGLTLNNSHVSKHI	NA	6375	FALSE	.	.	0.01362	1e-05	0.697077	0.998416	0.0875168	FALSE	.	.	0.116575	0.19242	0.342774	0.371551	0.141449	TRUE	-	.	-1.35132	0.61482	3.94818e-05	0.0218936	0.215378
2049	Phospho_CAMSAP2_S862_M1	S862	CAMSAP2	Q08AD1	Calmodulin-regulated spectrin-associated protein 2	FALSE	FALSE	862	S	DIKESMENPQAKWLKS*PTTPIDPEKQWNLAS	NA	6375	FALSE	.	.	-0.009755	1e-05	0.810675	0.998416	0.41166	FALSE	.	.	-0.046815	0.19242	0.776307	0.371551	0.524528	FALSE	.	.	-0.064065	0.61482	0.793223	0.0218936	0.614282
2050	Phospho_CAMSAP2_T864_M1	T864	CAMSAP2	Q08AD1	Calmodulin-regulated spectrin-associated protein 2	FALSE	FALSE	864	T	KESMENPQAKWLKSPT*TPIDPEKQWNLASPS	NA	6375	FALSE	.	.	0.272575	1e-05	0.496092	0.998416	0.474759	FALSE	.	.	-0.0216	0.19242	0.95086	0.371551	0.947874	FALSE	.	.	-0.22909	0.61482	0.796275	0.0218936	1.0947
2051	Phospho_CAMSAP2_S1148_M1	S1148	CAMSAP2	Q08AD1	Calmodulin-regulated spectrin-associated protein 2	FALSE	FALSE	1148	S	PPEKADVPVEKYDGES*DKEQFDDDQKVCCGF	NA	6375	FALSE	.	.	-0.00408	1e-05	0.868814	0.998416	0.10006	FALSE	.	.	-0.00167	0.19242	0.982013	0.371551	0.14582	FALSE	.	.	-0.539695	0.61482	0.0109839	0.0218936	0.203077
2052	Phospho_CANX_S583_M1	S583	CANX	P27824	Calnexin	FALSE	FALSE	583	S	EDRKPKAEEDEILNRS*PRNRKPRRE______	NA	1799	FALSE	.	.	0.173665	-0.1953	0.237482	2.33956e-15	0.14927	FALSE	.	.	0.240435	-0.179915	0.111075	1.50054e-14	0.154953	FALSE	.	.	-0.320795	0.42028	0.31087	2e-30	0.255903
2054	Phospho_CANX_T562_M1	T562	CANX	P27824	Calnexin	FALSE	FALSE	562	T	KLEEKQKSDAEEDGGT*VSQEEEDRKPKAEED	NA	1799	FALSE	.	.	-0.015455	-0.1953	0.756838	2.33956e-15	0.184	FALSE	.	.	-0.12348	-0.179915	0.46548	1.50054e-14	0.23227	FALSE	.	.	-0.176695	0.42028	0.430186	2e-30	0.266031
2056	Phospho_CAP1_T307_M1	T307	CAP1	Q01518	Adenylyl cyclase-associated protein 1	FALSE	FALSE	307	T	PVRSGPKPFSAPKPQT*SPSPKRATKKEPAVL	NA	9327	FALSE	.	.	-0.007315	-0.222465	0.800289	2.96881e-14	0.0985805	FALSE	.	.	0.000845	-0.365905	0.991907	4.3495e-21	0.140621	FALSE	.	.	-0.1389	0.221935	0.480692	1.30535e-12	0.259713
2059	Phospho_CAP2_S309_M1	S309	CAP2	P40123	Adenylyl cyclase-associated protein 2	FALSE	FALSE	309	S	AQGGQTQSPTKSHTPS*PTSPKSYPSQKHAPV	NA	3825	FALSE	.	.	0.02145	-0.239873	0.747581	0.0330526	0.491399	FALSE	.	.	0.17873	-0.243844	0.595796	0.0199452	0.697016	FALSE	.	.	0.123095	0.410289	0.788426	0.000686294	0.880916
2060	Phospho_CAP2_T311_M1	T311	CAP2	P40123	Adenylyl cyclase-associated protein 2	FALSE	FALSE	311	T	GGQTQSPTKSHTPSPT*SPKSYPSQKHAPVLE	NA	3825	FALSE	.	.	0.005445	-0.239873	0.876394	0.0330526	0.260356	FALSE	.	.	0.108525	-0.243844	0.5851	0.0199452	0.336201	FALSE	.	.	0.158345	0.410289	0.579662	0.000686294	0.378057
2061	Phospho_CAP2_S312_M1	S312	CAP2	P40123	Adenylyl cyclase-associated protein 2	FALSE	FALSE	312	S	GQTQSPTKSHTPSPTS*PKSYPSQKHAPVLEL	NA	3825	FALSE	.	.	0.006385	-0.239873	0.853715	0.0330526	0.161673	FALSE	.	.	0.007185	-0.243844	0.950738	0.0199452	0.257452	FALSE	.	.	-0.357535	0.410289	0.361725	0.000686294	0.447665
2062	Phospho_CAPRIN1_T306_M1	T306	CAPRIN1	Q14444	Caprin-1	FALSE	FALSE	306	T	STEYVNRQFMAETQFT*SGEKEQVDEWTVETV	NA	489	FALSE	.	.	3.7285	-0.21451	0.070676	0.000448166	1.7429	FALSE	.	.	4.22085	-0.17232	0.0405055	0.038668	1.8517	FALSE	.	.	4.01226	0.0444	0.0398563	0.580241	1.78168
2063	Phospho_CAPRIN1_S21_M1	S21	CAPRIN1	Q14444	Caprin-1	FALSE	FALSE	21	S	SHSGSGSKSSGPPPPS*GSSGSEAAAGAGAAA	NA	489	FALSE	.	.	0.00111	-0.21451	0.968427	0.000448166	0.311819	FALSE	.	.	0.007285	-0.17232	0.954326	0.038668	0.417559	FALSE	.	.	0.019285	0.0444	0.939391	0.580241	0.535402
2064	Phospho_CAPZB_S182_M1	S182	CAPZB	P47756	F-actin-capping protein subunit beta	FALSE	FALSE	182	S	YKLTSTVMLWLQTNKS*GSGTMNLGGSLTRQM	NA	1035	FALSE	.	.	-0.00199	-0.21722	0.941401	1.17761e-10	0.337205	FALSE	.	.	-0.01367	-0.2389	0.921035	0.285714	0.455149	FALSE	.	.	-0.032895	0.33554	0.910898	1.31506e-13	0.557911
2065	Phospho_CAPZB_S184_M1	S184	CAPZB	P47756	F-actin-capping protein subunit beta	FALSE	FALSE	184	S	LTSTVMLWLQTNKSGS*GTMNLGGSLTRQMEK	NA	1035	FALSE	.	.	0.008895	-0.21722	0.849778	1.17761e-10	0.282743	FALSE	.	.	-0.325055	-0.2389	0.372056	0.285714	13.5971	FALSE	.	.	-0.573185	0.33554	0.525667	1.31506e-13	13.9189
2068	Phospho_CARHSP1_S26_M1	S26	CARHSP1	Q9Y2V2	Calcium-regulated heat-stable protein 1	FALSE	FALSE	26	S	PPTHQASVGLLDTPRS*RERSPSPLRGNVVPS	NA	3282	FALSE	.	.	-0.009105	-0.00968	0.631654	0.806627	2.85118	FALSE	.	.	-0.034565	-0.6172	0.841444	0.294728	2.92219	FALSE	.	.	-0.057465	-0.818685	0.868777	0.288093	2.93564
2069	Phospho_CARHSP1_T23_M1	T23	CARHSP1	Q9Y2V2	Calcium-regulated heat-stable protein 1	FALSE	FALSE	23	T	PPQPPTHQASVGLLDT*PRSRERSPSPLRGNV	NA	3282	FALSE	.	.	-0.18156	-0.00968	0.51526	0.806627	1.1141	FALSE	.	.	-0.330745	-0.6172	0.440904	0.294728	1.24147	FALSE	.	.	-0.333195	-0.818685	0.534994	0.288093	1.33539
2070	Phospho_CARHSP1_S52_M1	S52	CARHSP1	Q9Y2V2	Calcium-regulated heat-stable protein 1	FALSE	FALSE	52	S	NVVPSPLPTRRTRTFS*ATVRASQGPVYKGVC	NA	3282	FALSE	.	.	0.08764	-0.00968	0.366191	0.806627	0.126387	FALSE	.	.	0.07703	-0.6172	0.518943	0.294728	0.136171	FALSE	.	.	-0.370735	-0.818685	0.0285247	0.288093	0.166141
2071	Phospho_CARMIL1_S1315_M1	S1315	CARMIL1	Q5VZK9	F-actin-uncapping protein LRRC16A	FALSE	FALSE	1315	S	VLKKVPSDKERDGQSS*PQPSPRTFSQEVSRR	NA	3506	FALSE	.	.	-0.7569	-0.00311	0.0840863	0.906594	0.398147	FALSE	.	.	-0.76825	0.446945	0.060954	0.335332	0.402485	FALSE	.	.	-0.97243	0.436525	0.0688399	0.373911	0.936
2072	Phospho_CARMIL1_S1314_M1	S1314	CARMIL1	Q5VZK9	F-actin-uncapping protein LRRC16A	FALSE	FALSE	1314	S	PVLKKVPSDKERDGQS*SPQPSPRTFSQEVSR	NA	3506	FALSE	.	.	0.03013	-0.00311	0.712571	0.906594	0.463877	FALSE	.	.	0.68148	0.446945	0.268336	0.335332	0.753549	FALSE	.	.	0.8035	0.436525	0.207856	0.373911	0.731732
2074	Phospho_CARMIL1_S968_M1	S968	CARMIL1	Q5VZK9	F-actin-uncapping protein LRRC16A	FALSE	FALSE	968	S	IEDPPFPSLRQEKRSS*GFISELPSEEGKKLE	NA	3506	FALSE	.	.	-2.21626	-0.00311	0.186725	0.906594	1.61114	FALSE	.	.	-2.64559	0.446945	0.0979323	0.335332	1.57941	FALSE	.	.	-2.72975	0.436525	0.0928897	0.373911	1.60178
2075	Phospho_CASC3_S148_M1	S148	CASC3	O15234	Protein CASC3	FALSE	FALSE	148	S	EEKPDTKSTVTGERQS*GDGQESTEPVENKVG	NA	8100	FALSE	.	.	-0.568465	-0.277653	0.0137348	0.19614	0.215575	FALSE	.	-	-0.51727	-0.594526	0.0129484	2.5207e-05	0.19747	FALSE	-	-	-1.24046	-0.519019	1.02029e-16	0.00804942	0.179816
2076	Phospho_CASC3_S363_M1	S363	CASC3	O15234	Protein CASC3	FALSE	FALSE	363	S	SYRSRRLEQTSVRDPS*PEADAPVLGSPEKEE	NA	8100	FALSE	.	.	-0.0007	-0.277653	0.967987	0.19614	0.320695	FALSE	.	-	-0.00634	-0.594526	0.962693	2.5207e-05	0.432244	FALSE	.	-	-0.00871	-0.519019	0.972796	0.00804942	0.536919
2077	Phospho_CASC3_S125_M1	S125	CASC3	O15234	Protein CASC3	FALSE	FALSE	125	S	NSKVELKSEANDAVNS*STKEEKGEEKPDTKS	NA	8100	FALSE	.	.	-0.011945	-0.277653	0.983105	0.19614	6.65983	FALSE	.	-	-0.04607	-0.594526	0.945083	2.5207e-05	6.66285	FALSE	.	-	-0.08238	-0.519019	0.960344	0.00804942	15.5826
2078	Phospho_CASC3_S126_M1	S126	CASC3	O15234	Protein CASC3	FALSE	FALSE	126	S	SKVELKSEANDAVNSS*TKEEKGEEKPDTKST	NA	8100	FALSE	.	.	-1.72368	-0.277653	0.285117	0.19614	19.3508	FALSE	.	-	-2.17092	-0.594526	0.108586	2.5207e-05	19.2156	FALSE	.	-	-2.31444	-0.519019	0.11589	0.00804942	19.2573
2079	Phospho_CASC3_S140_M1	S140	CASC3	O15234	Protein CASC3	FALSE	FALSE	140	S	SSTKEEKGEEKPDTKS*TVTGERQSGDGQEST	NA	8100	FALSE	.	.	-0.0002015	-0.277653	0.989193	0.19614	0.180736	FALSE	.	-	-0.04783	-0.594526	0.733904	2.5207e-05	0.242032	FALSE	.	-	-0.198625	-0.519019	0.554318	0.00804942	0.88148
2080	Phospho_CASC3_T143_M1	T143	CASC3	O15234	Protein CASC3	FALSE	FALSE	143	T	KEEKGEEKPDTKSTVT*GERQSGDGQESTEPV	NA	8100	FALSE	.	.	0.027225	-0.277653	0.759134	0.19614	0.520272	FALSE	.	-	0.079245	-0.594526	0.755884	2.5207e-05	0.570429	FALSE	.	-	0.075305	-0.519019	0.792337	0.00804942	0.595206
2081	Phospho_CASC3_S154_M1	S154	CASC3	O15234	Protein CASC3	FALSE	FALSE	154	S	KSTVTGERQSGDGQES*TEPVENKVGKKGPKH	NA	8100	FALSE	.	.	-2.5e-05	-0.277653	0.989392	0.19614	0.289758	FALSE	.	-	0.0001	-0.594526	0.99695	2.5207e-05	0.411267	FALSE	.	-	0.0011	-0.519019	0.996224	0.00804942	0.510887
2082	Phospho_CASK_S576_M1	S576	CASK	O14936	Peripheral plasma membrane protein CASK	FALSE	FALSE	576	S	GSITFKIVPSYRTQSS*SCERDSPSTSRQSPA	NA	6438	FALSE	.	.	-0.46729	-0.009182	0.456153	0.74825	1.27461	FALSE	.	.	-1.42345	-0.492112	0.175675	2.22483e-05	1.43726	FALSE	.	.	-1.59816	-0.018176	0.165682	0.955111	1.50688
2083	Phospho_CASK_S577_M1	S577	CASK	O14936	Peripheral plasma membrane protein CASK	FALSE	FALSE	577	S	SITFKIVPSYRTQSSS*CERDSPSTSRQSPAN	NA	6438	FALSE	.	.	-0.015605	-0.009182	0.792739	0.74825	0.382943	FALSE	.	.	-0.34613	-0.492112	0.486312	2.22483e-05	1.07467	FALSE	.	.	-0.535	-0.018176	0.442723	0.955111	1.16029
2084	Phospho_CASKIN2_S471_M1	S471	CASKIN2	Q8WXE0	Caskin-2	FALSE	FALSE	471	S	SLADNLSHRPLANCRS*GEQIFTQDVRPEQLL	NA	5103	FALSE	.	.	-0.086095	0.0027	0.603315	0.905249	0.801615	FALSE	.	.	-0.231655	0.093605	0.535931	0.715752	0.864971	FALSE	.	.	-0.312735	0.14289	0.542692	0.725979	0.91838
2086	Phospho_CAST_S577_M1	S577	CAST	P20810	Calpastatin	FALSE	FALSE	577	S	QSDKDLDDALDKLSDS*LGQRQPDPDENKPME	NA	2403	FALSE	.	.	0.019485	-0.135875	0.771884	0.0378808	0.524633	FALSE	.	.	1.42209	-0.052005	0.0871414	0.335545	0.847878	FALSE	.	.	1.34803	0.00386	0.112843	0.94308	0.870636
2087	Phospho_CAST_S236_M1	S236	CAST	P20810	Calpastatin	FALSE	FALSE	236	S	DSSKPIGPDDAIDALS*SDFTCGSPTAAGKKT	NA	2403	FALSE	.	.	0.072535	-0.135875	0.636587	0.0378808	0.860839	FALSE	.	.	0.716685	-0.052005	0.384554	0.335545	1.18361	FALSE	.	.	4.47539	0.00386	0.0210474	0.94308	1.56509
2089	Phospho_CAST_S243_M1	S243	CAST	P20810	Calpastatin	FALSE	FALSE	243	S	PDDAIDALSSDFTCGS*PTAAGKKTEKEESTE	NA	2403	FALSE	.	.	0.0018	-0.135875	0.916285	0.0378808	0.275598	FALSE	.	.	0.01256	-0.052005	0.924919	0.335545	0.34456	FALSE	.	.	0.0058	0.00386	0.973987	0.94308	0.356336
2090	Phospho_CAST_S133_M1	S133	CAST	P20810	Calpastatin	FALSE	FALSE	133	S	TAISGKPGDKKKEKKS*LTPAVPVESKPDKPS	NA	2403	FALSE	.	.	0.07497	-0.135875	0.56045	0.0378808	0.39435	FALSE	.	.	0.044805	-0.052005	0.846256	0.335545	0.658698	FALSE	.	.	0.02666	0.00386	0.94504	0.94308	0.775965
2091	Phospho_CAV1_S37_M1	S37	CAV1	Q03135	Caveolin-1	FALSE	FALSE	37	S	GNIYKPNNKAMADELS*EKQVYDAHTKEIDLV	NA	9236	FALSE	.	.	-0.244783	-0.08415	0.131529	0.225365	0.149011	FALSE	.	.	-0.437132	-0.24146	3.64496e-05	0.000428458	0.122023	TRUE	-	.	-1.58069	0.068325	2e-30	0.360084	0.130265
2092	Phospho_CAV2_S36_M1	S36	CAV2	P51636	Caveolin-2	FALSE	FALSE	36	S	HHSGLEYADPEKFADS*DQDRDPHRLNSHLKL	NA	696	FALSE	.	.	0.02272	-0.364995	0.754825	0.0158557	0.745058	FALSE	.	.	0.497045	-0.12596	0.503061	0.364181	1.84606	FALSE	.	-	0.550925	-0.82588	0.527483	0.00483531	1.8018
2093	Phospho_CAVIN1_S118_M1	S118	CAVIN1	Q6NZI2	Caveolae-associated protein 1	FALSE	FALSE	118	S	TSNTVSKLLEKVRKVS*VNVKTVRGSLERQAG	NA	9121	FALSE	.	.	-0.002185	-0.268905	0.926697	1.3598e-13	0.332558	FALSE	.	.	-0.013095	-0.320815	0.922254	1.1526e-09	0.44687	FALSE	.	.	-0.02524	0.21009	0.925569	0.00155884	0.551769
2094	Phospho_CAVIN1_S167_M1	S167	CAVIN1	Q6NZI2	Caveolae-associated protein 1	FALSE	FALSE	167	S	KVMIYQDEVKLPAKLS*ISKSLKESEALPEKE	NA	9121	FALSE	.	.	0.197125	-0.268905	0.321106	1.3598e-13	0.223582	TRUE	+	.	0.619315	-0.320815	0.00601793	1.1526e-09	0.221472	TRUE	-	.	-1.07809	0.21009	1.13481e-11	0.00155884	0.209645
2095	Phospho_CAVIN1_S88_M1	S88	CAVIN1	Q6NZI2	Caveolae-associated protein 1	FALSE	FALSE	88	S	AQLEERQAEMEGAVQS*IQGELSKLGKAHATT	NA	9121	FALSE	.	.	0.06123	-0.268905	0.578653	1.3598e-13	0.284461	FALSE	.	.	0.12861	-0.320815	0.553548	1.1526e-09	0.29596	FALSE	.	.	-0.90344	0.21009	0.0283717	0.00155884	0.351657
2096	Phospho_CAVIN1_S300_M1	S300	CAVIN1	Q6NZI2	Caveolae-associated protein 1	FALSE	FALSE	300	S	ERREKLKTSRDKLRKS*FTPDHVVYARSKTAV	NA	9121	TRUE	+	.	0.902915	-0.268905	5.16002e-05	1.3598e-13	0.203112	TRUE	+	.	0.920475	-0.320815	0.000103629	1.1526e-09	0.190182	FALSE	.	.	-0.832335	0.21009	0.0661851	0.00155884	0.446584
2097	Phospho_CAVIN3_S136_M1	S136	CAVIN3	Q969G5	Caveolae-associated protein 3	FALSE	FALSE	136	S	KLHVLLFKEEGEVPAS*AFQKAPEPLGPADQS	NA	3074	FALSE	.	.	0.001575	-0.302655	0.964684	0.000107303	0.383354	FALSE	.	.	0.16296	-0.34498	0.606488	5.15284e-14	0.527896	FALSE	.	.	0.15439	0.100845	0.712921	0.204777	0.667911
2098	Phospho_CAVIN3_S62_M1	S62	CAVIN3	Q969G5	Caveolae-associated protein 3	FALSE	FALSE	62	S	ARRQGGLAGSVRRIQS*GLGALSRSHDTTSNT	NA	3074	FALSE	.	.	-0.01129	-0.302655	0.756133	0.000107303	0.108841	FALSE	.	.	-0.186715	-0.34498	0.274233	5.15284e-14	0.198464	FALSE	.	.	-0.359025	0.100845	0.0603668	0.204777	0.210416
2099	Phospho_CAVIN3_S56_M1	S56	CAVIN3	Q969G5	Caveolae-associated protein 3	FALSE	FALSE	56	S	ERQGGLARRQGGLAGS*VRRIQSGLGALSRSH	NA	3074	FALSE	.	.	-0.044725	-0.302655	0.644107	0.000107303	0.350346	FALSE	.	.	-0.17182	-0.34498	0.573262	5.15284e-14	0.620044	FALSE	.	.	-0.25144	0.100845	0.580257	0.204777	0.732028
2100	Phospho_CBFB-2_S173_M1	S173	CBFB	Q13951-2	Isoform 2 of Core-binding factor subunit beta	FALSE	FALSE	173	S	RSHREEMEARRQQDPS*PGSNLGGGDDLKLR_	NA	1999	FALSE	.	.	0.001205	0.000325	0.929991	0.999529	0.0816104	FALSE	.	.	0.0079	0.05858	0.910865	0.817572	0.110375	TRUE	-	.	-0.61267	0.053625	0.00219286	0.890536	0.182923
2101	Phospho_CBFB-2_S176_M1	S176	CBFB	Q13951-2	Isoform 2 of Core-binding factor subunit beta	FALSE	FALSE	176	S	REEMEARRQQDPSPGS*NLGGGDDLKLR____	NA	1999	FALSE	.	.	-0.00062	0.000325	0.975857	0.999529	0.293787	FALSE	.	.	-0.003875	0.05858	0.974094	0.817572	0.409887	FALSE	.	.	-0.00453	0.053625	0.987165	0.890536	0.515164
2102	Phospho_CBL_Y114_M1	Y114	CBL	P22681	E3 ubiquitin-protein ligase CBL	FALSE	FALSE	114	Y	LSRYEGKMETLGENEY*FRVFMENLMKKTKQT	NA	5518	FALSE	.	.	-0.009985	-0.001675	0.825	0.928734	0.209912	FALSE	.	.	-0.078095	0.018435	0.64901	0.859224	0.259311	FALSE	.	.	-0.1051	0.364	0.715621	0.125865	0.515002
2103	Phospho_CBL_S452_M1	S452	CBL	P22681	E3 ubiquitin-protein ligase CBL	FALSE	FALSE	452	S	RGSGSLLRQGAEGAPS*PNYDDDDDERADDTL	NA	5518	FALSE	.	.	-0.00748	-0.001675	0.866577	0.928734	0.314886	FALSE	.	.	-0.01289	0.018435	0.930837	0.859224	0.400001	FALSE	.	.	-0.045745	0.364	0.883835	0.125865	0.67888
2104	Phospho_CBL_S8_M1	S8	CBL	P22681	E3 ubiquitin-protein ligase CBL	FALSE	FALSE	8	S	________MAGNVKKS*SGAGGGSGSGGSGSG	NA	5518	FALSE	.	.	0.00314	-0.001675	0.924603	0.928734	0.361683	FALSE	.	.	0.04625	0.018435	0.809232	0.859224	0.595762	FALSE	.	.	0.15485	0.364	0.697128	0.125865	1.13287
2105	Phospho_CBL_S15_M1	S15	CBL	P22681	E3 ubiquitin-protein ligase CBL	FALSE	FALSE	15	S	_MAGNVKKSSGAGGGS*GSGGSGSGGLIGLMK	NA	5518	FALSE	.	.	0.16262	-0.001675	0.543771	0.928734	1.14322	TRUE	+	.	4.69922	0.018435	0.00158444	0.859224	1.11123	FALSE	.	.	4.68544	0.364	0.00153493	0.125865	1.12301
2107	Phospho_CBX1_S89_M1	S89	CBX1	P83916	Chromobox protein homolog 1	FALSE	FALSE	89	S	AHETDKSEGGKRKADS*DSEDKGEESKPKKKK	NA	3338	FALSE	.	.	-0.011085	0.025451	0.784992	0.629789	0.278059	FALSE	.	.	-0.068105	-0.012825	0.697038	0.890619	0.737873	FALSE	.	.	-0.244026	0.294533	0.176866	0.22252	0.185328
2109	Phospho_CBX3_S95_M1	S95	CBX3	Q13185	Chromobox protein homolog 3	FALSE	FALSE	95	S	QKAGKEKDGTKRKSLS*DSESDDSKSKKKRDA	NA	8578	FALSE	.	.	0.0177426	0.00553	0.719567	0.815069	0.104256	FALSE	.	.	0.0349512	-0.010795	0.78659	0.890727	0.464483	FALSE	.	.	-0.178645	0.159105	0.460356	0.268444	0.438947
2110	Phospho_CBX5_S92_M1	S92	CBX5	P45973	Chromobox protein homolog 5	FALSE	FALSE	92	S	ENNKPREKSESNKRKS*NFSNSADDIKSKKKR	NA	4728	FALSE	.	.	-2.69842	-0.093404	0.115433	0.295823	1.56958	FALSE	.	.	-3.25788	-0.324606	0.0448547	0.00734476	1.54146	FALSE	.	.	-3.38925	-0.180238	0.0381132	0.234355	1.56338
2111	Phospho_CBX8_S190_M1	S190	CBX8	Q9HC52	Chromobox protein homolog 8	FALSE	FALSE	190	S	ERERERGTSRVDDKPS*SPGDSSKKRGPKPRK	NA	8087	FALSE	.	.	0.001595	-0.0001	0.942516	0.996667	0.333121	FALSE	.	.	0.00534	-0.0003	0.972364	0.994288	0.438714	FALSE	.	.	0.00949	0.003555	0.976243	0.9919	0.543722
2112	Phospho_CBX8_S191_M1	S191	CBX8	Q9HC52	Chromobox protein homolog 8	FALSE	FALSE	191	S	RERERGTSRVDDKPSS*PGDSSKKRGPKPRKE	NA	8087	FALSE	.	.	-0.00473	-0.0001	0.87265	0.996667	0.205947	FALSE	.	.	-0.02269	-0.0003	0.851227	0.994288	0.240581	FALSE	.	.	-0.128565	0.003555	0.579324	0.9919	0.291365
2113	Phospho_CBY1_S20_M1	S20	CBY1	Q9Y3M2	Protein chibby homolog 1	FALSE	FALSE	20	S	GNTFSPKKTPPRKSAS*LSNLHSLDRSTREVE	NA	NA	FALSE	.	NA	-0.61198	NA	0.0208448	NA	0.247355	TRUE	-	NA	-0.65177	NA	0.00566768	NA	0.245864	FALSE	.	NA	-0.74893	NA	0.0433871	NA	0.673274
2114	Phospho_CC2D1A_S455_M1	S455	CC2D1A	Q6P1N0	Coiled-coil and C2 domain-containing protein 1A	FALSE	FALSE	455	S	EGPEDEEDEVPKKQNS*PVAPTAQPKAPPSRT	NA	7581	FALSE	.	.	0.01098	0.00063	0.817085	0.97051	0.255103	FALSE	.	.	0.14909	0.01389	0.511161	0.906341	0.324393	FALSE	.	.	0.09029	0.01474	0.760322	0.948191	0.424772
2115	Phospho_CCDC25_S204_M1	S204	CCDC25	Q86WR0	Coiled-coil domain-containing protein 25	FALSE	FALSE	204	S	LMKVENMSSNQDGNDS*DEFM___________	NA	6703	FALSE	.	.	0.00645	-0.343395	0.832509	0.160209	0.131851	FALSE	.	.	0.238534	-0.433975	0.241865	0.024486	0.236876	FALSE	.	.	0.0043	-0.411345	0.983997	0.0417148	0.237664
2117	Phospho_CCDC43_T139_M1	T139	CCDC43	Q96MW1	Coiled-coil domain-containing protein 43	FALSE	FALSE	139	T	EKQRKAALLAQYADVT*DEEDEADEKDDSGAT	NA	3646	FALSE	.	.	0.00421	-0.000345	0.908103	0.983979	0.398467	FALSE	.	.	0.01829	-0.001725	0.914343	0.987414	0.483446	FALSE	.	.	0.03812	-0.000755	0.908465	0.996841	0.569324
2119	Phospho_CCDC6_S244_M1	S244	CCDC6	Q16204	Coiled-coil domain-containing protein 6	FALSE	FALSE	244	S	RILQEKLDQPVSAPPS*PRDISMEIDSPENMM	NA	8924	FALSE	.	.	-0.73684	-0.0117155	0.406883	0.75156	19.276	FALSE	.	.	-1.2434	-0.078425	0.322397	0.572997	19.1862	FALSE	.	.	-1.40174	-0.010145	0.273141	0.946265	19.1231
2120	Phospho_CCDC6_S323_M1	S323	CCDC6	Q16204	Coiled-coil domain-containing protein 6	FALSE	FALSE	323	S	LQREMERREALCRQLS*ESESSLEMDDERYFN	NA	8924	FALSE	.	.	0.038355	-0.0117155	0.618781	0.75156	0.199624	FALSE	.	.	0.46944	-0.078425	0.239396	0.572997	0.45212	FALSE	.	.	0.69107	-0.010145	0.171231	0.946265	0.514716
2121	Phospho_CCDC80_Y248_M1	Y248	CCDC80	Q76M96	Coiled-coil domain-containing protein 80	FALSE	FALSE	248	Y	FGMVLLKKTLQVEERY*PYPVRLEAMYEVIDQ	NA	1154	FALSE	.	.	-0.26448	-0.0172525	0.490345	0.736743	1.08963	FALSE	.	.	-0.55997	-0.024385	0.407504	0.840748	1.15454	FALSE	.	.	-0.69358	0.103162	0.40497	0.691704	1.20238
2122	Phospho_CCDC82_S131_M1...	S131	CCDC82	Q8N4S0	Coiled-coil domain-containing protein 82	FALSE	FALSE	131	S	IKHRNIDLQDQEKHLS*QEDNDLNKQTGQIIE	CCDC82_S154	7457	TRUE	-	.	-0.89691	0.00026	4.53796e-17	0.982012	0.150066	FALSE	.	.	0.30651	0.005775	0.0223294	0.961752	0.126923	FALSE	.	.	0.34307	0.019905	0.011072	0.936853	0.131097
2123	Phospho_CCDC86_S58_M1	S58	CCDC86	Q9H6F5	Coiled-coil domain-containing protein 86	FALSE	FALSE	58	S	REPGSPPSVQRAGLGS*PERPPKTSPGSPRLQ	NA	1297	FALSE	.	.	-0.06466	-0.0192605	0.486129	0.700398	0.156566	FALSE	.	.	-0.111485	-0.346051	0.459738	0.126324	0.18164	FALSE	.	.	-0.391575	0.063093	0.0973225	0.799341	0.286786
2124	Phospho_CCDC86_T42_M1	T42	CCDC86	Q9H6F5	Coiled-coil domain-containing protein 86	FALSE	FALSE	42	T	RTRRALVEFESNPEET*REPGSPPSVQRAGLG	NA	1297	FALSE	.	.	-0.0033	-0.0192605	0.892475	0.700398	0.38547	FALSE	.	.	-0.04115	-0.346051	0.815796	0.126324	0.548746	FALSE	.	.	-0.093885	0.063093	0.768951	0.799341	0.719473
2125	Phospho_CCDC86_S47_M1	S47	CCDC86	Q9H6F5	Coiled-coil domain-containing protein 86	FALSE	FALSE	47	S	LVEFESNPEETREPGS*PPSVQRAGLGSPERP	NA	1297	FALSE	.	.	-0.05243	-0.0192605	0.587587	0.700398	0.193369	FALSE	.	.	-0.41517	-0.346051	0.0293816	0.126324	0.193682	FALSE	.	.	-0.481791	0.063093	0.0101861	0.799341	0.196394
2126	Phospho_CCDC86_S18_M1	S18	CCDC86	Q9H6F5	Coiled-coil domain-containing protein 86	FALSE	FALSE	18	S	TPLRRSRRLGGLRPES*PESLTSVSRTRRALV	NA	1297	FALSE	.	.	-0.015165	-0.0192605	0.73444	0.700398	0.137254	FALSE	.	.	0.10409	-0.346051	0.562353	0.126324	0.229936	FALSE	.	.	0.128135	0.063093	0.608038	0.799341	0.314023
2127	Phospho_CCDC86_S91_M1	S91	CCDC86	Q9H6F5	Coiled-coil domain-containing protein 86	FALSE	FALSE	91	S	AGLESPQGQPEPGAAS*PQRQQDLHLESPQRQ	NA	1297	FALSE	.	.	-0.008115	-0.0192605	0.790896	0.700398	0.102351	FALSE	.	.	0.317363	-0.346051	0.108596	0.126324	0.218427	FALSE	.	.	0.0287226	0.063093	0.858892	0.799341	0.174228
2128	Phospho_CCDC86_S110_M1	S110	CCDC86	Q9H6F5	Coiled-coil domain-containing protein 86	FALSE	FALSE	110	S	QQDLHLESPQRQPEYS*PESPRCQPKPSEEAP	NA	1297	FALSE	.	.	-0.085285	-0.0192605	0.556796	0.700398	0.487833	FALSE	.	.	-0.267565	-0.346051	0.403508	0.126324	0.516688	FALSE	.	.	-0.335475	0.063093	0.345356	0.799341	0.483014
2130	Phospho_CCDC88A_T1559_M1	T1559	CCDC88A	Q3V6T2	Girdin	FALSE	FALSE	1559	T	SSAGFRSKQLVNNKDT*TSFEDISPQGVSDDS	NA	9076	FALSE	.	.	-0.01172	0.002345	0.821816	0.913231	0.414989	FALSE	.	.	-0.027475	0.07635	0.854503	0.568504	0.47258	FALSE	.	.	-0.15955	0.077485	0.6647	0.729134	0.821126
2131	Phospho_CCDC88A_T1560_M1	T1560	CCDC88A	Q3V6T2	Girdin	FALSE	FALSE	1560	T	SAGFRSKQLVNNKDTT*SFEDISPQGVSDDSS	NA	9076	FALSE	.	.	0.010745	0.002345	0.860311	0.913231	0.321689	FALSE	.	.	-0.04718	0.07635	0.851907	0.568504	0.890896	FALSE	.	.	-0.150895	0.077485	0.7365	0.729134	0.886857
2132	Phospho_CCDC88A_S1561_M1	S1561	CCDC88A	Q3V6T2	Girdin	FALSE	FALSE	1561	S	AGFRSKQLVNNKDTTS*FEDISPQGVSDDSST	NA	9076	FALSE	.	.	-0.015985	0.002345	0.81924	0.913231	0.518599	FALSE	.	.	-0.03859	0.07635	0.849088	0.568504	0.624371	FALSE	.	.	-0.072865	0.077485	0.831087	0.729134	0.708719
2133	Phospho_CCDC88A_S1566_M1	S1566	CCDC88A	Q3V6T2	Girdin	FALSE	FALSE	1566	S	KQLVNNKDTTSFEDIS*PQGVSDDSSTGSRVH	NA	9076	FALSE	.	.	0.001185	0.002345	0.949327	0.913231	0.305462	FALSE	.	.	0.006935	0.07635	0.961774	0.568504	0.418305	FALSE	.	.	0.011625	0.077485	0.968789	0.729134	0.525809
2136	Phospho_CCDC88A_S1417_M1	S1417	CCDC88A	Q3V6T2	Girdin	FALSE	FALSE	1417	S	KLIKSKKDINRERQKS*LTLTPTRSDSSEGFL	NA	9076	FALSE	.	.	-0.002795	0.002345	0.910661	0.913231	0.202998	FALSE	.	.	0.001305	0.07635	0.987419	0.568504	0.360879	FALSE	.	.	-0.02941	0.077485	0.926874	0.729134	0.614173
2137	Phospho_CCDC88A_S1700_M1	S1700	CCDC88A	Q3V6T2	Girdin	FALSE	FALSE	1700	S	QFLEESNKLTSVQIKS*SSQENLLDEVMKSLS	NA	9076	FALSE	.	.	0.013345	0.002345	0.786612	0.913231	0.220111	FALSE	.	.	0.02993	0.07635	0.845574	0.568504	0.37686	FALSE	.	.	0.11105	0.077485	0.708749	0.729134	0.48062
2138	Phospho_CCDC88A_S1702_M1	S1702	CCDC88A	Q3V6T2	Girdin	FALSE	FALSE	1702	S	LEESNKLTSVQIKSSS*QENLLDEVMKSLSVS	NA	9076	FALSE	.	.	0.04508	0.002345	0.556049	0.913231	0.155587	FALSE	.	.	0.105785	0.07635	0.442887	0.568504	0.166417	FALSE	.	.	0.086605	0.077485	0.617238	0.729134	0.19913
2139	Phospho_CCDC9_S376_M1	S376	CCDC9	Q9Y3X0	Coiled-coil domain-containing protein 9	FALSE	FALSE	376	S	YSDHDDRWETKEGAAS*PAPETPQPTSPETSP	NA	8084	FALSE	.	.	-2.28662	-0.001775	0.257447	0.892806	1.79859	FALSE	.	.	-3.35273	0.010595	0.0952053	0.834306	16.5247	FALSE	.	.	-3.49083	-0.0284055	0.0750983	0.730769	16.4947
2141	Phospho_CCDC9_S386_M1	S386	CCDC9	Q9Y3X0	Coiled-coil domain-containing protein 9	FALSE	FALSE	386	S	KEGAASPAPETPQPTS*PETSPKETPMQPPEI	NA	8084	FALSE	.	.	0.43435	-0.001775	0.131225	0.892806	0.284942	TRUE	+	.	0.97629	0.010595	0.000245786	0.834306	0.275989	TRUE	+	.	0.978155	-0.0284055	0.00104621	0.730769	0.292462
2142	Phospho_CCDC9_S202_M1	S202	CCDC9	Q9Y3X0	Coiled-coil domain-containing protein 9	FALSE	FALSE	202	S	EPNPVRNFLDDPRRRS*GPLEESERDRREESR	NA	8084	FALSE	.	.	0.01088	-0.001775	0.798732	0.892806	0.160641	FALSE	.	.	0.03974	0.010595	0.775099	0.834306	0.252503	FALSE	.	.	0.00501	-0.0284055	0.98348	0.730769	0.675023
2143	Phospho_CCDC9_S80_M1	S80	CCDC9	Q9Y3X0	Coiled-coil domain-containing protein 9	FALSE	FALSE	80	S	NVAVESEKNLGPSRRS*PGTPRPPGASKGGRT	NA	8084	FALSE	.	.	-0.023225	-0.001775	0.694884	0.892806	0.29751	FALSE	.	.	-0.03654	0.010595	0.79273	0.834306	0.323559	FALSE	.	.	0.024605	-0.0284055	0.926199	0.730769	0.405919
2144	Phospho_CCDC9B_S193_M1	S193	CCDC9B	Q6ZUT6	Coiled-coil domain-containing protein 9B	FALSE	FALSE	193	S	VSEKPTRARNQGIEGS*PGGRVTRSPPTQVAI	NA	5367	FALSE	.	.	-0.48028	-0.078193	0.0252792	0.528235	0.199944	FALSE	.	.	-0.483245	-0.164549	0.0217856	0.443912	0.198557	TRUE	-	.	-1.66271	-0.22279	0.000147472	0.387718	0.333799
2145	Phospho_CCDC9B_S201_M1	S201	CCDC9B	Q6ZUT6	Coiled-coil domain-containing protein 9B	FALSE	FALSE	201	S	RNQGIEGSPGGRVTRS*PPTQVAISSDSARKG	NA	5367	FALSE	.	.	-0.05087	-0.078193	0.556119	0.528235	0.142312	FALSE	.	.	-0.114595	-0.164549	0.449138	0.443912	0.234754	FALSE	.	.	-0.32337	-0.22279	0.22461	0.387718	0.386054
2146	Phospho_CCNB2_S92_M1	S92	CCNB2	O95067	G2/mitotic-specific cyclin-B2	FALSE	FALSE	92	S	SVKPVQMEKLAPKGPS*PTPEDVSMKEENLCQ	NA	NA	FALSE	.	NA	0.00592	NA	0.876947	NA	0.472644	FALSE	.	NA	0.08807	NA	0.729941	NA	0.784839	FALSE	.	NA	0.083525	NA	0.8326	NA	0.919135
2147	Phospho_CCND1_S41_M1	S41	CCND1	P24385	G1/S-specific cyclin-D1	FALSE	FALSE	41	S	RVLRAMLKAEETCAPS*VSYFKCVQKEVLPSM	NA	4939	FALSE	.	.	-0.057255	-0.054962	0.582081	0.469944	0.271064	FALSE	.	-	-0.324235	-1.46246	0.306535	8.62386e-23	0.362339	FALSE	.	-	-0.322885	-6.52538	0.382671	2.57002e-12	0.423284
2148	Phospho_CCNE2_S17_M1	S17	CCNE2	O96020	G1/S-specific cyclin-E2	FALSE	FALSE	17	S	SRRSSRLQAKQQPQPS*QTESPQEAQIIQAKK	NA	NA	FALSE	.	NA	-0.003225	NA	0.913921	NA	0.289958	FALSE	.	NA	-0.608725	NA	0.407033	NA	1.3273	FALSE	.	NA	-0.946645	NA	0.339219	NA	1.40956
2149	Phospho_CCNE2_T19_M1	T19	CCNE2	O96020	G1/S-specific cyclin-E2	FALSE	FALSE	19	T	RSSRLQAKQQPQPSQT*ESPQEAQIIQAKKRK	NA	NA	FALSE	.	NA	-0.035135	NA	0.736282	NA	0.560671	FALSE	.	NA	-0.0227	NA	0.86063	NA	1.33737	FALSE	.	NA	-0.02818	NA	0.881508	NA	1.21981
2150	Phospho_CCNE2_S21_M1	S21	CCNE2	O96020	G1/S-specific cyclin-E2	FALSE	FALSE	21	S	SRLQAKQQPQPSQTES*PQEAQIIQAKKRKTT	NA	NA	FALSE	.	NA	-0.143525	NA	0.544895	NA	0.972068	FALSE	.	NA	-0.39797	NA	0.475735	NA	1.05658	FALSE	.	NA	-0.520075	NA	0.466931	NA	1.11127
2151	Phospho_CCNK_S8_M1	S8	CCNK	O75909	Cyclin-K	FALSE	FALSE	8	S	________MKENKENS*SPSVTSANLDHTKPC	NA	3233	FALSE	.	.	-0.00072	0.010035	0.974456	0.789224	0.333775	FALSE	.	.	0.003225	0.014445	0.983137	0.923187	0.449564	FALSE	.	.	0.008585	0.065095	0.982811	0.833044	0.553908
2152	Phospho_CCNK_S9_M1	S9	CCNK	O75909	Cyclin-K	FALSE	FALSE	9	S	_______MKENKENSS*PSVTSANLDHTKPCW	NA	3233	FALSE	.	.	-0.09099	0.010035	0.600362	0.789224	0.82821	FALSE	.	.	-0.267655	0.014445	0.525729	0.923187	0.917759	FALSE	.	.	-0.369935	0.065095	0.528168	0.833044	0.985602
2153	Phospho_CCNL1_S352_M1	S352	CCNL1	Q9UK58	Cyclin-L1	FALSE	FALSE	352	S	ASKPSSPREVKAEEKS*PISINVKTVKKEPED	NA	4387	FALSE	.	.	-0.005725	0.007565	0.81632	0.869599	0.081693	FALSE	.	.	0.022555	1.05235	0.757131	0.46229	0.108274	FALSE	.	.	0.013275	1.59927	0.895697	0.435004	0.132195
2154	Phospho_CCNT2_S474_M1	S474	CCNT2	O60583	Cyclin-T2	FALSE	FALSE	474	S	AQVEQQHKQGQSQAAS*SSSVTSPIKMKIPIA	NA	5342	FALSE	.	.	0.00256	0.238895	0.941609	0.43114	0.38439	FALSE	.	.	-0.008675	0.577045	0.951508	0.240234	0.562427	FALSE	.	.	-0.030795	0.86226	0.924055	0.168278	0.669381
2155	Phospho_CCNT2_S475_M1	S475	CCNT2	O60583	Cyclin-T2	FALSE	FALSE	475	S	QVEQQHKQGQSQAASS*SSVTSPIKMKIPIAN	NA	5342	FALSE	.	.	-0.227615	0.238895	0.50636	0.43114	1.20043	FALSE	.	.	-0.492505	0.577045	0.437064	0.240234	1.24611	FALSE	.	.	-0.599945	0.86226	0.44322	0.168278	1.27479
2156	Phospho_CCNT2_S477_M1	S477	CCNT2	O60583	Cyclin-T2	FALSE	FALSE	477	S	EQQHKQGQSQAASSSS*VTSPIKMKIPIANTE	NA	5342	FALSE	.	.	-0.00132	0.238895	0.964137	0.43114	0.295867	FALSE	.	.	-0.00753	0.577045	0.953639	0.240234	0.406579	FALSE	.	.	-0.008525	0.86226	0.972056	0.168278	0.517546
2157	Phospho_CCNT2_T479_M1	T479	CCNT2	O60583	Cyclin-T2	FALSE	FALSE	479	T	QHKQGQSQAASSSSVT*SPIKMKIPIANTEKY	NA	5342	FALSE	.	.	-0.001055	0.238895	0.966945	0.43114	0.301385	FALSE	.	.	-0.00967	0.577045	0.948746	0.240234	0.423244	FALSE	.	.	-0.011155	0.86226	0.966139	0.168278	0.531192
2158	Phospho_CCNT2_S480_M1	S480	CCNT2	O60583	Cyclin-T2	FALSE	FALSE	480	S	HKQGQSQAASSSSVTS*PIKMKIPIANTEKYM	NA	5342	FALSE	.	.	0.004235	0.238895	0.905072	0.43114	0.236154	FALSE	.	.	-0.0542	0.577045	0.814135	0.240234	0.465563	FALSE	.	.	-0.139275	0.86226	0.742707	0.168278	0.510614
2159	Phospho_CCNY_S66_M1...	S66	CCNY	Q8ND76	Cyclin-Y	FALSE	FALSE	66	S	DDLNMEFNPSDHPRAS*TIFLSKSQTDVREKR	CCNYL1_S88	6869	FALSE	.	.	-0.10031	0.00408	0.565603	0.880204	0.607172	FALSE	.	-	-0.358645	-1.02547	0.434173	0.00166311	0.6834	FALSE	.	.	-0.50879	-1.70018	0.3938	0.0395438	0.750758
2161	Phospho_CCNY_S324_M1	S324	CCNY	Q8ND76	Cyclin-Y	FALSE	FALSE	324	S	CEDKYKDLRRSARKRS*ASADNLTLPRWSPAI	NA	6869	FALSE	.	.	-0.000645	0.00408	0.97656	0.880204	0.321713	FALSE	.	-	-0.00933	-1.02547	0.950258	0.00166311	0.430571	FALSE	.	.	-0.016375	-1.70018	0.952899	0.0395438	0.528204
2162	Phospho_CCNYL1_S344_M1	S344	CCNYL1	Q8N7R7	Cyclin-Y-like protein 1	FALSE	FALSE	344	S	CEDKDLCRAAMRRSFS*ADNFIGIQRSKAILS	NA	NA	FALSE	.	NA	-0.43233	NA	0.109256	NA	0.261843	FALSE	.	NA	-0.502295	NA	0.115387	NA	0.325163	TRUE	-	NA	-0.88055	NA	0.00702119	NA	0.312811
2163	Phospho_CCNYL1_S105_M1	S105	CCNYL1	Q8N7R7	Cyclin-Y-like protein 1	FALSE	FALSE	105	S	IFLSKSQTDVREKRKS*NHLNHVSPGQLTKKY	NA	NA	FALSE	.	NA	0.00653	NA	0.878277	NA	0.52365	FALSE	.	NA	0.077285	NA	0.772578	NA	0.732959	FALSE	.	NA	0.07762	NA	0.859928	NA	0.850327
2164	Phospho_CCT3_S252_M1	S252	CCT3	P49368	T-complex protein 1 subunit gamma	FALSE	FALSE	252	S	RIVLLDSSLEYKKGES*QTDIEITREEDFTRI	NA	8752	FALSE	.	.	0.02683	-0.17117	0.724468	1.37377e-06	0.596613	FALSE	.	.	0.39891	-0.19363	0.453048	3.63113e-10	1.06397	FALSE	.	.	2.91362	0.144685	0.0506692	0.00551698	1.33864
2165	Phospho_CD274_S283_M1	S283	CD274	Q9NZQ7	Programmed cell death 1 ligand 1	FALSE	FALSE	283	S	DVKKCGIQDTNSKKQS*DTHLEET________	NA	NA	FALSE	.	NA	0.027045	NA	0.708554	NA	0.237027	FALSE	.	NA	0.09146	NA	0.623351	NA	0.405023	FALSE	.	NA	0.213645	NA	0.492325	NA	0.444019
2166	Phospho_CD276_S525_M1	S525	CD276	Q5ZPR3	CD276 antigen	FALSE	FALSE	525	S	GEGSKTALQPLKHSDS*KEDDGQEIA______	NA	5777	FALSE	.	.	0.01436	-0.128155	0.728595	0.21326	0.106775	FALSE	.	-	0.07871	-0.77125	0.495853	4.86637e-17	0.149825	FALSE	.	.	-0.00443	-0.450602	0.972368	0.112766	0.204046
2167	Phospho_CD28_S13_M1	S13	CD28	P10747	T-cell-specific surface glycoprotein CD28	FALSE	FALSE	13	S	___MLRLLLALNLFPS*IQVTGNKILVKQSPM	NA	NA	FALSE	.	NA	-0.260125	NA	0.215213	NA	0.211732	FALSE	.	NA	-0.40384	NA	0.0486172	NA	0.219059	FALSE	.	NA	-0.51707	NA	0.12738	NA	0.754105
2168	Phospho_CD2BP2_S194_M1	S194	CD2BP2	O95400	CD2 antigen cytoplasmic tail-binding protein 2	FALSE	FALSE	194	S	GARGGGKGRKGPGQPS*SPQRLDRLSGLADQM	NA	4236	FALSE	.	-	-0.02278	-4.54712	0.685132	0.00548399	0.183796	TRUE	-	-	-0.857035	-4.6998	0.00679951	2.55696e-05	0.25474	FALSE	-	-	-1.04951	-4.7498	1.25373e-06	7.62271e-06	0.228605
2169	Phospho_CD2BP2_S195_M1	S195	CD2BP2	O95400	CD2 antigen cytoplasmic tail-binding protein 2	FALSE	FALSE	195	S	ARGGGKGRKGPGQPSS*PQRLDRLSGLADQMV	NA	4236	FALSE	.	-	-0.025805	-4.54712	0.622105	0.00548399	0.125558	FALSE	.	-	-0.032015	-4.6998	0.730508	2.55696e-05	0.136485	FALSE	-	-	-2.34594	-4.7498	0.00827806	7.62271e-06	0.814801
2170	Phospho_CD2BP2_S49_M1	S49	CD2BP2	O95400	CD2 antigen cytoplasmic tail-binding protein 2	FALSE	FALSE	49	S	SGGPGSRFKGKHSLDS*DEEEDDDDGGSSKYD	NA	4236	FALSE	.	-	-1.26246	-4.54712	0.123193	0.00548399	0.506928	FALSE	.	-	-0.692832	-4.6998	0.149703	2.55696e-05	0.442271	FALSE	.	-	-2.01635	-4.7498	0.115238	7.62271e-06	0.756772
2171	Phospho_CD44_S717_M1	S717	CD44	P16070	CD44 antigen	FALSE	FALSE	717	S	EASKSQEMVHLVNKES*SETPDQFMTADETRN	NA	8863	FALSE	.	.	0.278525	-0.11306	0.341207	0.0915084	0.384502	FALSE	.	.	0.39167	-0.4091	0.163828	1.19097e-16	0.317161	FALSE	.	.	0.38762	-0.057575	0.144356	0.475188	0.291604
2172	Phospho_CD44_S718_M1	S718	CD44	P16070	CD44 antigen	FALSE	FALSE	718	S	ASKSQEMVHLVNKESS*ETPDQFMTADETRNL	NA	8863	FALSE	.	.	0.004575	-0.11306	0.863447	0.0915084	0.138878	FALSE	.	.	0.29805	-0.4091	0.289532	1.19097e-16	0.330322	FALSE	.	.	0.520545	-0.057575	0.216587	0.475188	0.45834
2173	Phospho_CD44_T720_M1	T720	CD44	P16070	CD44 antigen	FALSE	FALSE	720	T	KSQEMVHLVNKESSET*PDQFMTADETRNLQN	NA	8863	FALSE	.	.	-0.01384	-0.11306	0.760827	0.0915084	0.173083	FALSE	.	.	0.02962	-0.4091	0.824459	1.19097e-16	0.238467	FALSE	.	.	-0.04957	-0.057575	0.862813	0.475188	0.74972
2175	Phospho_CD44_S706_M1	S706	CD44	P16070	CD44 antigen	FALSE	FALSE	706	S	VEDRKPSGLNGEASKS*QEMVHLVNKESSETP	NA	8863	FALSE	.	.	-0.484645	-0.11306	0.0111997	0.0915084	0.16513	FALSE	.	.	-0.44234	-0.4091	0.00212016	1.19097e-16	0.131696	TRUE	-	.	-0.83491	-0.057575	6.72167e-14	0.475188	0.177505
2176	Phospho_CD44_S686_M1	S686	CD44	P16070	CD44 antigen	FALSE	FALSE	686	S	NSRRRCGQKKKLVINS*GNGAVEDRKPSGLNG	NA	8863	FALSE	.	.	0.00975	-0.11306	0.851922	0.0915084	0.279114	FALSE	.	.	0.040005	-0.4091	0.72406	1.19097e-16	0.352367	FALSE	.	.	0.01866	-0.057575	0.927639	0.475188	0.615955
2177	Phospho_CD99_S168_M1	S168	CD99	P14209	CD99 antigen	FALSE	FALSE	168	S	LCFKENAEQGEVDMES*HRNANAEPAVQRTLL	NA	5078	FALSE	.	.	-1.04363	-0.45354	0.0204395	0.448324	0.451865	TRUE	-	.	-0.763745	-0.19905	0.00960247	0.458186	0.317593	TRUE	-	.	-1.36494	-0.23018	7.16105e-19	0.300779	0.204349
2178	Phospho_CDC20_S41_M1	S41	CDC20	Q12834	Cell division cycle protein 20 homolog	FALSE	FALSE	41	S	ARWQRKAKEAAGPAPS*PMRAANRSHSAGRTP	NA	5525	FALSE	.	.	-2.55391	-0.01769	0.19406	0.83427	19.4415	FALSE	.	.	-3.0545	-0.89525	0.0662172	0.407498	19.2159	FALSE	.	.	-3.17721	-1.21739	0.0798456	0.102433	19.2155
2179	Phospho_CDC20_T106_M1	T106	CDC20	Q12834	Cell division cycle protein 20 homolog	FALSE	FALSE	106	T	ASFLLSKENQPENSQT*PTKKEHQKAWALNLN	NA	5525	FALSE	.	.	-0.47265	-0.01769	0.129527	0.83427	0.286995	TRUE	-	.	-0.661833	-0.89525	0.00829993	0.407498	0.282071	TRUE	-	.	-2.71634	-1.21739	2e-30	0.102433	0.229916
2180	Phospho_CDC20_S104_M1	S104	CDC20	Q12834	Cell division cycle protein 20 homolog	FALSE	FALSE	104	S	EVASFLLSKENQPENS*QTPTKKEHQKAWALN	NA	5525	FALSE	.	.	1.51946	-0.01769	0.34875	0.83427	1.79703	FALSE	.	.	2.16169	-0.89525	0.204221	0.407498	1.89803	FALSE	.	.	1.86769	-1.21739	0.300436	0.102433	1.95758
2181	Phospho_CDC20_T70_M1	T70	CDC20	Q12834	Cell division cycle protein 20 homolog	FALSE	FALSE	70	T	TPGRTPGKSSSKVQTT*PSKPGGDRYIPHRSA	NA	5525	FALSE	.	.	-3.53101	-0.01769	0.0177529	0.83427	1.10006	TRUE	-	.	-4.23934	-0.89525	4.29551e-05	0.407498	0.90318	TRUE	-	.	-4.40378	-1.21739	0.000135912	0.102433	0.908642
2182	Phospho_CDC42BPA_S1719_M1	S1719	CDC42BPA	Q5VT25	Serine/threonine-protein kinase MRCK alpha	FALSE	FALSE	1719	S	NLSSPPSPASPRKTKS*LSLESTDRGSWDP__	NA	9274	FALSE	.	.	0.02719	-0.403913	0.693163	0.0118111	0.241508	FALSE	.	.	0.00238	-0.445353	0.98598	0.000137997	0.589653	FALSE	.	.	-0.026985	-0.126609	0.931492	0.63188	0.716457
2186	Phospho_CDC42BPB_S1673_M1	S1673	CDC42BPB	Q9Y5S2	Serine/threonine-protein kinase MRCK beta	FALSE	FALSE	1673	S	MSDPDQDFDKEPDSDS*TKHSTPSNSSNPSGP	NA	8988	FALSE	.	.	-2.75766	-0.004105	0.119438	0.809055	1.62936	FALSE	.	-	-3.28131	-0.632295	0.050064	2.70198e-19	1.57359	FALSE	.	.	-3.41514	-0.314975	0.0418911	0.00016794	1.59342
2187	Phospho_CDC42EP1_S121_M1	S121	CDC42EP1	Q00587	Cdc42 effector protein 1	FALSE	FALSE	121	S	SPAPPAISPIIKNAIS*LPQLNQAAYDSLVVG	NA	2097	FALSE	.	-	-0.0191185	-0.58286	0.729414	0.00740544	0.13446	FALSE	.	.	-0.121034	-0.0913705	0.653648	0.596628	0.501095	TRUE	-	.	-1.10669	-0.101004	0.00840217	0.548391	0.33858
2188	Phospho_CDC42EP2_S109_M1	S109	CDC42EP2	O14613	Cdc42 effector protein 2	FALSE	FALSE	109	S	RELPDGPSPLLKNAIS*LPVIGGPQALTLPTA	NA	6572	FALSE	.	.	-3.12301	-0.0008165	0.0876672	0.960218	1.66521	FALSE	.	.	-3.60497	-0.138985	0.0379859	0.356072	1.63093	FALSE	.	.	-3.74805	-0.098375	0.0354281	0.586237	1.66844
2189	Phospho_CDC42EP3_S89_M1	S89	CDC42EP3	Q9UKI2	Cdc42 effector protein 3	FALSE	FALSE	89	S	HLGQFPGHNEFFRANS*TSDSVFTETPSPVLK	NA	4566	FALSE	.	.	-0.00488	-0.552203	0.871501	0.0406545	0.172233	FALSE	.	-	-2.29034	-1.25322	0.18994	0.00119923	1.88713	FALSE	.	-	-2.5633	-1.42484	0.141745	0.000818241	1.93738
2190	Phospho_CDC42EP3_T90_M1	T90	CDC42EP3	Q9UKI2	Cdc42 effector protein 3	FALSE	FALSE	90	T	LGQFPGHNEFFRANST*SDSVFTETPSPVLKN	NA	4566	FALSE	.	.	0.0062	-0.552203	0.890785	0.0406545	0.277222	FALSE	.	-	0.013315	-1.25322	0.931035	0.00119923	0.393531	FALSE	.	-	-0.01572	-1.42484	0.957456	0.000818241	0.510336
2191	Phospho_CDC42EP4_S64_M1	S64	CDC42EP4	Q9H3Q1	Cdc42 effector protein 4	FALSE	FALSE	64	S	DTSFLNSKAGEPDGES*LDEQPSSSSSKRSLL	NA	7025	FALSE	.	.	-0.383115	-0.047305	0.0869445	0.614718	0.207448	FALSE	.	.	-0.386185	-0.13505	0.0476342	0.534291	0.189596	TRUE	-	.	-1.64434	-0.504925	6.07128e-21	0.374	0.227514
2192	Phospho_CDC42EP4_S118_M1	S118	CDC42EP4	Q9H3Q1	Cdc42 effector protein 4	FALSE	FALSE	118	S	LGSLRDSALFVKNAMS*LPQLNEKEAAEKGTS	NA	7025	FALSE	.	.	-0.40429	-0.047305	0.0345243	0.614718	0.178014	FALSE	.	.	-0.437715	-0.13505	0.0146714	0.534291	0.173075	TRUE	-	.	-0.73036	-0.504925	0.000129064	0.374	0.217904
2193	Phospho_CDH11_S714_M1	S714	CDH11	P55287	Cadherin-11	FALSE	FALSE	714	S	EYQYMPRPGLRPAPNS*VDVDDFINTRIQEAD	NA	8998	FALSE	.	.	-0.06558	-0.00181	0.6525	0.922611	0.946453	FALSE	.	.	-0.275775	-0.206475	0.568167	0.36374	1.05782	FALSE	.	.	-0.37498	-0.35445	0.565037	0.278322	1.10675
2194	Phospho_CDK11A_S577_M1...	S577	CDK11A	Q9UQ88	Cyclin-dependent kinase 11A	FALSE	FALSE	577	S	GILKVGDFGLAREYGS*PLKAYTPVVVTQWYR	CDK11B_S589	NA	FALSE	.	NA	0.039995	NA	0.629663	NA	0.235183	FALSE	.	NA	0.14105	NA	0.523955	NA	0.332069	FALSE	.	NA	0.41332	NA	0.307899	NA	0.453558
2195	Phospho_CDK12_S889_M1	S889	CDK12	Q9NYV4	Cyclin-dependent kinase 12	FALSE	FALSE	889	S	KLADFGLARLYNSEES*RPYTNKVITLWYRPP	NA	698	FALSE	.	.	-0.012975	0.00528	0.781971	0.86944	0.233937	FALSE	.	.	-0.0506	0.111595	0.722227	0.681238	0.260221	FALSE	.	.	-0.220785	0.09065	0.565829	0.787823	0.760422
2196	Phospho_CDK12_T893_M1	T893	CDK12	Q9NYV4	Cyclin-dependent kinase 12	FALSE	FALSE	893	T	FGLARLYNSEESRPYT*NKVITLWYRPPELLL	NA	698	FALSE	.	.	-0.28009	0.00528	0.0911773	0.86944	0.159726	FALSE	.	.	-0.290185	0.111595	0.0793471	0.681238	0.156337	FALSE	.	.	-0.4285	0.09065	0.00797699	0.787823	0.183417
2197	Phospho_CDK12_S1082_M1	S1082	CDK12	Q9NYV4	Cyclin-dependent kinase 12	FALSE	FALSE	1082	S	RKETTSGTSTEPVKNS*SPAPPQPAPGKVESG	NA	698	FALSE	.	.	-0.001985	0.00528	0.927447	0.86944	0.151409	FALSE	.	.	-0.051315	0.111595	0.718067	0.681238	0.284692	FALSE	.	.	-0.1488	0.09065	0.62198	0.787823	0.697681
2198	Phospho_CDK12_S1083_M1	S1083	CDK12	Q9NYV4	Cyclin-dependent kinase 12	FALSE	FALSE	1083	S	KETTSGTSTEPVKNSS*PAPPQPAPGKVESGA	NA	698	FALSE	.	.	-0.059925	0.00528	0.531155	0.86944	0.17336	FALSE	.	.	-0.27226	0.111595	0.17961	0.681238	0.211118	TRUE	-	.	-0.538415	0.09065	0.0083986	0.787823	0.22222
2199	Phospho_CDK13_S867_M1	S867	CDK13	Q14004	Cyclin-dependent kinase 13	FALSE	FALSE	867	S	KLADFGLARLYSSEES*RPYTNKVITLWYRPP	NA	5268	FALSE	.	.	-0.0317	-0.00343	0.614029	0.882253	0.322711	FALSE	.	.	-0.165735	-0.185815	0.560734	0.370395	0.50032	FALSE	.	.	-0.310515	-0.50415	0.511195	0.0112586	0.906834
2200	Phospho_CDK13_T871_M1	T871	CDK13	Q14004	Cyclin-dependent kinase 13	FALSE	FALSE	871	T	FGLARLYSSEESRPYT*NKVITLWYRPPELLL	NA	5268	FALSE	.	.	0.06477	-0.00343	0.524756	0.882253	0.206143	FALSE	.	.	0.115305	-0.185815	0.478478	0.370395	0.209238	FALSE	.	.	-0.220585	-0.50415	0.483626	0.0112586	0.405458
2201	Phospho_CDK13_S1146_M1	S1146	CDK13	Q14004	Cyclin-dependent kinase 13	FALSE	FALSE	1146	S	LPAGILATGEKQTDPS*TPQQESSKPLGGIQP	NA	5268	FALSE	.	.	-0.00087	-0.00343	0.971289	0.882253	0.302223	FALSE	.	.	-0.006715	-0.185815	0.962606	0.370395	0.420076	FALSE	.	.	-0.009335	-0.50415	0.976084	0.0112586	0.520427
2202	Phospho_CDK13_T1147_M1	T1147	CDK13	Q14004	Cyclin-dependent kinase 13	FALSE	FALSE	1147	T	PAGILATGEKQTDPST*PQQESSKPLGGIQPS	NA	5268	FALSE	.	.	-0.00053	-0.00343	0.974587	0.882253	0.153596	FALSE	.	.	0.007205	-0.185815	0.932948	0.370395	0.231437	FALSE	.	.	-0.96871	-0.50415	0.137619	0.0112586	0.48715
2203	Phospho_CDK13_T1058_M1	T1058	CDK13	Q14004	Cyclin-dependent kinase 13	FALSE	FALSE	1058	T	PRKDLSLGLDDSRTNT*PQGVLPSSQLKSQGS	NA	5268	FALSE	.	.	-1.6649	-0.00343	0.235571	0.882253	1.42757	FALSE	.	.	-2.0996	-0.185815	0.142822	0.370395	1.44023	FALSE	.	.	-2.23445	-0.50415	0.127389	0.0112586	1.46589
2205	Phospho_CDK16_S110_M1	S110	CDK16	Q00536	Cyclin-dependent kinase 16	FALSE	FALSE	110	S	SPVRVRMRNHPPRKIS*TEDINKRLSLPADIR	NA	7171	FALSE	.	.	-0.018235	-0.00025	0.763407	0.980817	0.275811	FALSE	.	.	-0.13181	-0.00101	0.57839	0.993907	0.380922	FALSE	.	.	-0.25875	0.012305	0.535726	0.966074	1.0866
2206	Phospho_CDK16_S95_M1	S95	CDK16	Q00536	Cyclin-dependent kinase 16	FALSE	FALSE	95	S	GESDQASATSSDEVQS*PVRVRMRNHPPRKIS	NA	7171	FALSE	.	.	-0.038955	-0.00025	0.610676	0.980817	0.201899	FALSE	.	.	-0.06255	-0.00101	0.693776	0.993907	0.2585	FALSE	.	.	-0.169675	0.012305	0.59628	0.966074	0.682663
2207	Phospho_CDK16_S119_M1...	S119	CDK16	Q00536	Cyclin-dependent kinase 16	FALSE	FALSE	119	S	HPPRKISTEDINKRLS*LPADIRLPEGYLEKL	CDK17_S146	7171	FALSE	.	.	-0.109385	-0.00025	0.555394	0.980817	0.742236	FALSE	.	.	-0.247475	-0.00101	0.514812	0.993907	0.762933	FALSE	.	.	-0.30482	0.012305	0.526681	0.966074	0.804047
2209	Phospho_CDK17_S180_M1	S180	CDK17	Q00537	Cyclin-dependent kinase 17	FALSE	FALSE	180	S	SPPFDQPMSRRSRRAS*LSEIGFGKMETYIKL	NA	4680	FALSE	.	.	3e-05	0.001135	0.99427	0.958923	0.332353	FALSE	.	.	-0.04184	-0.450095	0.827964	0.536705	0.604711	FALSE	.	.	-0.09257	-3.18023	0.790141	0.151477	0.710085
2210	Phospho_CDK17_S137_M1	S137	CDK17	Q00537	Cyclin-dependent kinase 17	FALSE	FALSE	137	S	SPTGVCLRNRIHRRIS*MEDLNKRLSLPADIR	NA	4680	FALSE	.	.	-0.004085	0.001135	0.97838	0.958923	7.54219	FALSE	.	.	-0.00904	-0.450095	0.851852	0.536705	7.60664	FALSE	.	.	-0.02462	-3.18023	0.932573	0.151477	7.61293
2211	Phospho_CDK7_S164_M1	S164	CDK7	P50613	Cyclin-dependent kinase 7	FALSE	FALSE	164	S	GVLKLADFGLAKSFGS*PNRAYTHQVVTRWYR	NA	8047	FALSE	.	.	0.058645	0.0028485	0.507938	0.869872	0.166163	FALSE	.	.	0.122435	0.00425	0.414947	0.945419	0.182291	FALSE	.	.	0.1574	0.16251	0.356996	0.313116	0.182747
2212	Phospho_CDK9_T186_M1	T186	CDK9	P50750	Cyclin-dependent kinase 9	FALSE	FALSE	186	T	ARAFSLAKNSQPNRYT*NRVVTLWYRPPELLL	NA	652	FALSE	.	.	0.009995	0.000335	0.835271	0.978534	0.426909	FALSE	.	.	0.230055	-0.000125	0.482085	0.99836	0.735867	FALSE	.	.	0.130513	0.01388	0.559613	0.950791	0.434102
2213	Phospho_CDK9_S347_M1	S347	CDK9	P50750	Cyclin-dependent kinase 9	FALSE	FALSE	347	S	LTSMFEYLAPPRRKGS*QITQQSTNQSRNPAT	NA	652	FALSE	.	.	0.001115	0.000335	0.967673	0.978534	0.4608	FALSE	.	.	0.012575	-0.000125	0.949141	0.99836	0.536646	FALSE	.	.	0.023385	0.01388	0.952026	0.950791	0.723096
2214	Phospho_CDKN1A_S130_M1	S130	CDKN1A	P38936	Cyclin-dependent kinase inhibitor 1	FALSE	FALSE	130	S	LSCTLVPRSGEQAEGS*PGGPGDSQGRKRRQT	NA	3397	FALSE	.	.	-0.103651	-0.33112	0.37489	0.146692	0.155818	FALSE	.	.	-0.14781	-0.357385	0.322512	0.172857	0.164525	TRUE	-	.	-1.78164	-4.63901	1.27527e-20	0.0479398	0.24957
2215	Phospho_CDR2_S309_M1	S309	CDR2	Q01850	Cerebellar degeneration-related protein 2	FALSE	FALSE	309	S	MFLTVPESHRKPLKRS*SSETILSSLAGSDIV	NA	2281	FALSE	.	.	-0.00508	-9e-05	0.87542	0.990104	0.36754	FALSE	.	.	-0.004645	0.00477	0.977543	0.973522	0.492982	FALSE	.	.	-0.075515	0.022315	0.825447	0.934132	0.73163
2216	Phospho_CDR2L_S178_M1	S178	CDR2L	Q86X02	Cerebellar degeneration-related protein 2-like	FALSE	FALSE	178	S	ELCTSPRCKDAFRLHS*SSLELGPRPLEQENE	NA	3663	FALSE	.	.	-0.00055	0.00376	0.974269	0.89677	0.295779	FALSE	.	.	-0.00704	0.034102	0.95858	0.803858	0.418961	FALSE	.	.	-0.01051	0.007555	0.965737	0.967534	0.518985
2217	Phospho_CDR2L_S179_M1	S179	CDR2L	Q86X02	Cerebellar degeneration-related protein 2-like	FALSE	FALSE	179	S	LCTSPRCKDAFRLHSS*SLELGPRPLEQENER	NA	3663	FALSE	.	.	-0.0947	0.00376	0.583688	0.89677	0.839082	FALSE	.	.	-0.29256	0.034102	0.509296	0.803858	0.932201	FALSE	.	.	-0.39948	0.007555	0.502795	0.967534	0.997715
2218	Phospho_CDS2_S21_M1	S21	CDS2	O95674	Phosphatidate cytidylyltransferase 2	FALSE	FALSE	21	S	QRVAHEPVAPPEDKES*ESEAKVDGETASDSE	NA	5123	FALSE	.	.	-0.0199	-0.096735	0.992786	0.285622	3.17434	FALSE	.	.	-0.112405	-0.14357	0.597147	0.143797	3.18474	FALSE	.	.	-0.13969	0.021095	0.654418	0.867472	2.72286
2219	Phospho_CDS2_S23_M1	S23	CDS2	O95674	Phosphatidate cytidylyltransferase 2	FALSE	FALSE	23	S	VAHEPVAPPEDKESES*EAKVDGETASDSESR	NA	5123	FALSE	.	.	-2.19821	-0.096735	0.174046	0.285622	1.54089	FALSE	.	.	-2.64693	-0.14357	0.0918863	0.143797	1.51762	FALSE	.	.	-2.76632	0.021095	0.077587	0.867472	1.53147
2220	Phospho_CDS2_S33_M1	S33	CDS2	O95674	Phosphatidate cytidylyltransferase 2	FALSE	FALSE	33	S	DKESESEAKVDGETAS*DSESRAESAPLPVSA	NA	5123	FALSE	.	.	-6e-05	-0.096735	0.998805	0.285622	0.174328	FALSE	.	.	0.218255	-0.14357	0.476521	0.143797	0.44554	FALSE	.	.	-0.112765	0.021095	0.779527	0.867472	0.495597
2221	Phospho_CDS2_T31_M1	T31	CDS2	O95674	Phosphatidate cytidylyltransferase 2	FALSE	FALSE	31	T	PEDKESESEAKVDGET*ASDSESRAESAPLPV	NA	5123	FALSE	.	.	0.013695	-0.096735	0.864971	0.285622	1.17356	FALSE	.	.	0.042795	-0.14357	0.829236	0.143797	0.803571	FALSE	.	.	0.073985	0.021095	0.828788	0.867472	0.847863
2222	Phospho_CDS2_S41_M1	S41	CDS2	O95674	Phosphatidate cytidylyltransferase 2	FALSE	FALSE	41	S	KVDGETASDSESRAES*APLPVSADDTPEVLN	NA	5123	FALSE	.	.	0.000605	-0.096735	0.966034	0.285622	0.295167	FALSE	.	.	0.010835	-0.14357	0.940901	0.143797	0.414987	FALSE	.	.	0.032755	0.021095	0.902703	0.867472	0.532875
2223	Phospho_CDV3_S106_M1	S106	CDV3	Q9UKY7	Protein CDV3 homolog	FALSE	FALSE	106	S	KEVDYSGLRVQAMQIS*SEKEEDDNEKRQDPG	NA	2341	FALSE	.	.	-0.01734	-0.09709	0.746031	0.201817	0.241445	FALSE	.	.	-0.041935	-0.232803	0.798827	0.00485105	0.443386	FALSE	.	.	-0.26679	0.100665	0.555469	0.364764	0.985712
2224	Phospho_CDV3_S107_M1	S107	CDV3	Q9UKY7	Protein CDV3 homolog	FALSE	FALSE	107	S	EVDYSGLRVQAMQISS*EKEEDDNEKRQDPGD	NA	2341	FALSE	.	.	-0.00995	-0.09709	0.76758	0.201817	0.104244	FALSE	.	.	-0.08185	-0.232803	0.523188	0.00485105	0.164836	FALSE	.	.	-0.330395	0.100665	0.0479108	0.364764	0.191075
2225	Phospho_CDYL_S214_M1	S214	CDYL	Q9Y232	Chromodomain Y-like protein	FALSE	FALSE	214	S	PKSPVKSRTAVDGFQS*ESPEKLDPVEQGQED	NA	1647	FALSE	.	.	-0.00789	0.0082	0.881549	0.85773	0.27246	FALSE	.	.	-0.03092	0.030895	0.863613	0.855696	0.381872	FALSE	.	.	-0.0096	0.062305	0.970658	0.845084	0.47375
2226	Phospho_CEBPZ_S629_M1	S629	CEBPZ	Q03701	CCAAT/enhancer-binding protein zeta	FALSE	FALSE	629	S	KAKPGLRSQLDDHPES*DDEENFIDANDDEDM	NA	2445	FALSE	.	.	-0.00094	-0.022565	0.958884	0.689108	0.194106	FALSE	.	.	0.000695	0.14271	0.993991	0.374417	0.288949	FALSE	.	.	-0.118015	0.117555	0.726549	0.521837	0.85624
2227	Phospho_CENPC_S73_M1	S73	CENPC	Q03188	Centromere protein C	FALSE	FALSE	73	S	SVPNSTRKIKDTCIQS*PSKECQKSHPKSVPV	NA	8923	FALSE	.	.	0.0154	-0.01079	0.772918	0.785051	0.445531	FALSE	.	.	0.0226	0.229755	0.847643	0.296982	0.508748	FALSE	.	.	0.00851	0.17869	0.92764	0.488387	0.589499
2228	Phospho_CENPC_S225_M1	S225	CENPC	Q03188	Centromere protein C	FALSE	FALSE	225	S	DDKVMLKKIEIDNKVS*DEEDKTSEGQERKPS	NA	8923	FALSE	.	.	0.01001	-0.01079	0.831454	0.785051	0.472801	FALSE	.	.	0.11109	0.229755	0.678245	0.296982	0.853444	FALSE	.	.	0.14133	0.17869	0.7229	0.488387	0.8938
2229	Phospho_CENPC_S709_M1	S709	CENPC	Q03188	Centromere protein C	FALSE	FALSE	709	S	LMSGKNDVDDEEVHGS*SDDSKQSKVIPKNRI	NA	8923	FALSE	.	.	0.0003	-0.01079	0.979174	0.785051	0.265256	FALSE	.	.	0.042485	0.229755	0.792459	0.296982	0.353516	FALSE	.	.	-0.00425	0.17869	0.986197	0.488387	0.668606
2231	Phospho_CENPF_T1247_M1	T1247	CENPF	P49454	Centromere protein F	FALSE	FALSE	1247	T	ECLQHELQTIRGDLET*SNLQDMQSQEISGLK	NA	5277	FALSE	.	.	4e-05	-0.25291	0.998733	0.270716	0.287983	FALSE	.	.	-0.00196	-0.31017	0.988139	0.235378	0.405616	FALSE	.	.	0.00149	-0.45709	0.995304	0.330126	0.520522
2233	Phospho_CENPT_S397_M1	S397	CENPT	Q96BT3	Centromere protein T	FALSE	FALSE	397	S	PGASSGDEDASGRAAS*PESASSTPESLQARR	NA	NA	FALSE	.	NA	0.000735	NA	0.967053	NA	0.153323	FALSE	.	NA	-0.00957	NA	0.924068	NA	0.19492	FALSE	.	NA	-0.272315	NA	0.33903	NA	0.367032
2234	Phospho_CEP131_S78_M1	S78	CEP131	Q9UPN4	Centrosomal protein of 131 kDa	FALSE	FALSE	78	S	GPGGSQAINNLRRSNS*TTQVSQPRSGSPRPT	NA	3896	FALSE	.	.	-0.041595	-0.009405	0.592098	0.813829	0.203734	FALSE	.	.	0.01484	-0.29706	0.911724	0.279324	0.2737	FALSE	.	.	-1.86187	-0.073895	0.013126	0.85944	0.498108
2235	Phospho_CEP131_S47_M1	S47	CEP131	Q9UPN4	Centrosomal protein of 131 kDa	FALSE	FALSE	47	S	RPGSAATTKPIVRSVS*VVTGSEQKRKVLEAT	NA	3896	FALSE	.	.	-0.436045	-0.009405	0.434351	0.813829	1.12817	FALSE	.	.	-0.99576	-0.29706	0.305136	0.279324	1.20622	FALSE	.	.	-1.1463	-0.073895	0.286505	0.85944	1.24428
2236	Phospho_CEP162_S1207_M1	S1207	CEP162	Q5TB80	Centrosomal protein of 162 kDa	FALSE	FALSE	1207	S	ELKMKSEAVMNQFENS*MRRVKEDTAAHIASL	NA	NA	FALSE	.	NA	-0.001	NA	0.963151	NA	0.293595	FALSE	.	NA	-0.00851	NA	0.954425	NA	0.418472	FALSE	.	NA	-0.01468	NA	0.95991	NA	0.528743
2237	Phospho_CEP170_S1112_M1	S1112	CEP170	Q5SW79	Centrosomal protein of 170 kDa	FALSE	FALSE	1112	S	PTRTSLLRRARLGEAS*DSELADADKASVASE	NA	9336	FALSE	.	.	-0.0825625	0.0657032	0.459054	0.589456	0.165611	FALSE	.	.	-0.297001	0.081144	0.105805	0.695994	0.185669	FALSE	.	.	-0.41536	-0.459946	0.0215961	0.453644	0.197577
2238	Phospho_CEP170_S497_M1	S497	CEP170	Q5SW79	Centrosomal protein of 170 kDa	FALSE	FALSE	497	S	QATSATSEKDNDDDQS*DKGTYTIELENPNSE	NA	9336	FALSE	.	.	-0.01007	0.0657032	0.833253	0.589456	0.469621	FALSE	.	.	-0.056185	0.081144	0.78084	0.695994	0.584172	FALSE	.	.	-0.093365	-0.459946	0.783683	0.453644	0.682701
2239	Phospho_CEP170_S379_M1	S379	CEP170	Q5SW79	Centrosomal protein of 170 kDa	FALSE	FALSE	379	S	YLKRLKGNKHDDGTQS*DSENAGAHRRCSKRA	NA	9336	FALSE	.	.	-0.117343	0.0657032	0.319622	0.589456	0.16622	FALSE	.	.	-0.130131	0.081144	0.316373	0.695994	0.142753	TRUE	-	.	-1.80631	-0.459946	2e-30	0.453644	0.14289
2240	Phospho_CEP170_T377_M1	T377	CEP170	Q5SW79	Centrosomal protein of 170 kDa	FALSE	FALSE	377	T	PVYLKRLKGNKHDDGT*QSDSENAGAHRRCSK	NA	9336	FALSE	.	.	-1.62808	0.0657032	0.0283902	0.589456	0.599867	TRUE	-	.	-2.39173	0.081144	0.00548441	0.695994	1.18951	FALSE	.	.	-2.48842	-0.459946	0.0074527	0.453644	1.2147
2241	Phospho_CEP170_S381_M1	S381	CEP170	Q5SW79	Centrosomal protein of 170 kDa	FALSE	FALSE	381	S	KRLKGNKHDDGTQSDS*ENAGAHRRCSKRATL	NA	9336	FALSE	.	.	-0.00017	0.0657032	0.992555	0.589456	0.293167	FALSE	.	.	-0.0019	0.081144	0.989003	0.695994	0.41228	FALSE	.	.	-0.00553	-0.459946	0.985301	0.453644	0.510332
2242	Phospho_CEP170_S1165_M1	S1165	CEP170	Q5SW79	Centrosomal protein of 170 kDa	FALSE	FALSE	1165	S	LAQPRRTRLGSLSARS*DSEATISRSSASSRT	NA	9336	FALSE	.	.	-0.372815	0.0657032	0.078571	0.589456	0.201138	TRUE	-	.	-0.593465	0.081144	0.00126064	0.695994	0.209549	TRUE	-	.	-1.10966	-0.459946	4.40515e-18	0.453644	0.174097
2243	Phospho_CEP170_S1167_M1	S1167	CEP170	Q5SW79	Centrosomal protein of 170 kDa	FALSE	FALSE	1167	S	QPRRTRLGSLSARSDS*EATISRSSASSRTAE	NA	9336	FALSE	.	.	-0.051935	0.0657032	0.597156	0.589456	0.304627	FALSE	.	.	-0.136135	0.081144	0.513612	0.695994	0.348975	FALSE	.	.	-1.79802	-0.459946	0.0120704	0.453644	0.565769
2244	Phospho_CEP170_S838_M1	S838	CEP170	Q5SW79	Centrosomal protein of 170 kDa	FALSE	FALSE	838	S	GGDKKESSKSLVRQGS*FTIEKPSPNIPIELI	NA	9336	FALSE	.	.	-0.000505	0.0657032	0.966406	0.589456	0.0939569	FALSE	.	.	0.27962	0.081144	0.145974	0.695994	0.200393	FALSE	.	.	0.138445	-0.459946	0.593042	0.453644	0.292751
2245	Phospho_CEP170_S879_M1	S879	CEP170	Q5SW79	Centrosomal protein of 170 kDa	FALSE	FALSE	879	S	PSSLALTSASRIRERS*ESLDPDSSMDTTLIL	NA	9336	FALSE	.	.	-0.066915	0.0657032	0.622921	0.589456	0.971332	FALSE	.	.	-0.21918	0.081144	0.545732	0.695994	1.0427	FALSE	.	.	-0.315875	-0.459946	0.619613	0.453644	1.1102
2246	Phospho_CEP170_S881_M1	S881	CEP170	Q5SW79	Centrosomal protein of 170 kDa	FALSE	FALSE	881	S	SLALTSASRIRERSES*LDPDSSMDTTLILKD	NA	9336	FALSE	.	.	-0.001365	0.0657032	0.947658	0.589456	0.410867	FALSE	.	.	-0.00117	0.081144	0.996184	0.695994	0.552683	FALSE	.	.	-0.02093	-0.459946	0.945414	0.453644	0.692968
2249	Phospho_CEP170_T644_M1	T644	CEP170	Q5SW79	Centrosomal protein of 170 kDa	FALSE	FALSE	644	T	GSATSLASQGERRRRT*LPQLPNEEKSLESHR	NA	9336	FALSE	.	.	0.017055	0.0657032	0.790947	0.589456	0.361412	FALSE	.	.	0.03997	0.081144	0.835653	0.695994	0.445399	FALSE	.	.	0.069125	-0.459946	0.839041	0.453644	0.525533
2251	Phospho_CEP170B_S986_M1	S986	CEP170B	Q9Y4F5	Centrosomal protein of 170 kDa protein B	FALSE	FALSE	986	S	PSPTTPQPLRAQKEMS*PSPPAAQDPGGTALV	NA	1892	FALSE	.	-	-0.01212	-0.52605	0.670707	0.00428559	10.8051	FALSE	.	.	-0.062935	-0.468585	0.91093	0.00227123	10.7119	FALSE	.	.	-0.10669	-0.464855	0.819567	0.00151077	10.7024
2252	Phospho_CEP170B_S619_M1	S619	CEP170B	Q9Y4F5	Centrosomal protein of 170 kDa protein B	FALSE	FALSE	619	S	SSATFRPVIRGDRDES*DDGGVAQRMALLQEF	NA	1892	FALSE	.	-	-0.05592	-0.52605	0.613095	0.00428559	0.420239	FALSE	.	.	-0.18364	-0.468585	0.482143	0.00227123	0.459121	FALSE	.	.	-0.34706	-0.464855	0.427531	0.00151077	0.790755
2253	Phospho_CEP170B_T358_M1	T358	CEP170B	Q9Y4F5	Centrosomal protein of 170 kDa protein B	FALSE	FALSE	358	T	PVHTRTLKGHKHEDGT*QSDSEDPLAKAASAA	NA	1892	FALSE	.	-	0.000755	-0.52605	0.973658	0.00428559	0.324467	FALSE	.	.	-0.00032	-0.468585	0.997801	0.00227123	0.453187	FALSE	.	.	-0.0012	-0.464855	0.996864	0.00151077	0.560195
2254	Phospho_CEP170B_S360_M1	S360	CEP170B	Q9Y4F5	Centrosomal protein of 170 kDa protein B	FALSE	FALSE	360	S	HTRTLKGHKHEDGTQS*DSEDPLAKAASAAGV	NA	1892	FALSE	.	-	-0.18128	-0.52605	0.328645	0.00428559	0.229188	FALSE	.	.	-0.52733	-0.468585	0.0839863	0.00227123	0.423019	FALSE	.	.	-0.698965	-0.464855	0.122581	0.00151077	0.849368
2255	Phospho_CEP170B_S362_M1	S362	CEP170B	Q9Y4F5	Centrosomal protein of 170 kDa protein B	FALSE	FALSE	362	S	RTLKGHKHEDGTQSDS*EDPLAKAASAAGVPL	NA	1892	FALSE	.	-	-0.000745	-0.52605	0.977899	0.00428559	0.297883	FALSE	.	.	-0.006075	-0.468585	0.966509	0.00227123	0.416124	FALSE	.	.	-0.0129	-0.464855	0.963381	0.00151077	0.527654
2256	Phospho_CEP170B_S829_M1	S829	CEP170B	Q9Y4F5	Centrosomal protein of 170 kDa protein B	FALSE	FALSE	829	S	AAPGDGEGLGQTAQPS*PPARDGVYVSANGRM	NA	1892	FALSE	.	-	0.003965	-0.52605	0.898061	0.00428559	0.426518	FALSE	.	.	0.09315	-0.468585	0.709216	0.00227123	0.743916	FALSE	.	.	0.085875	-0.464855	0.823667	0.00151077	0.856808
2257	Phospho_CEP170B_S1135_M1	S1135	CEP170B	Q9Y4F5	Centrosomal protein of 170 kDa protein B	FALSE	FALSE	1135	S	PTRASRLRRARLGDAS*DTEAADGERGSLGNP	NA	1892	FALSE	.	-	-0.004815	-0.52605	0.866497	0.00428559	0.189707	FALSE	.	.	-0.13713	-0.468585	0.494183	0.00227123	0.332609	FALSE	.	.	-0.269305	-0.464855	0.454968	0.00151077	0.716723
2258	Phospho_CEP170B_S655_M1	S655	CEP170B	Q9Y4F5	Centrosomal protein of 170 kDa protein B	FALSE	FALSE	655	S	GAAPQAEHQGLPVPGS*PGGQKWVSRWASLAD	NA	1892	FALSE	.	-	0.00556	-0.52605	0.875601	0.00428559	0.275998	FALSE	.	.	-0.021535	-0.468585	0.898768	0.00227123	0.609383	FALSE	.	.	-0.069445	-0.464855	0.838785	0.00151077	0.735323
2260	Phospho_CEP170B_S419_M1	S419	CEP170B	Q9Y4F5	Centrosomal protein of 170 kDa protein B	FALSE	FALSE	419	S	FVIEFFDEDTPRKKRS*QSFTHSPSGDPKADK	NA	1892	FALSE	.	-	-0.0177	-0.52605	0.760646	0.00428559	0.477661	FALSE	.	.	-0.103105	-0.468585	0.698559	0.00227123	15.302	FALSE	.	.	-0.152625	-0.464855	0.890369	0.00151077	15.3596
2261	Phospho_CEP170B_S421_M1	S421	CEP170B	Q9Y4F5	Centrosomal protein of 170 kDa protein B	FALSE	FALSE	421	S	IEFFDEDTPRKKRSQS*FTHSPSGDPKADKRR	NA	1892	FALSE	.	-	-0.131865	-0.52605	0.411454	0.00428559	0.2405	FALSE	.	.	-0.15508	-0.468585	0.454646	0.00227123	0.255951	FALSE	.	.	-0.24481	-0.464855	0.456168	0.00151077	0.614917
2262	Phospho_CEP41_S119_M1	S119	CEP41	Q9BYV8	Centrosomal protein of 41 kDa	FALSE	FALSE	119	S	ETTARTNGKGNPGEQS*PSPEQFINNAGAGDS	NA	5434	FALSE	.	.	0.00101	-0.021695	0.9555	0.733157	0.308775	FALSE	.	.	0.021005	-0.37706	0.8954	0.334731	0.463928	FALSE	.	.	0.068915	-0.45522	0.828537	0.355239	0.734373
2263	Phospho_CEP41_S121_M1	S121	CEP41	Q9BYV8	Centrosomal protein of 41 kDa	FALSE	FALSE	121	S	TARTNGKGNPGEQSPS*PEQFINNAGAGDSSR	NA	5434	FALSE	.	.	0.00104	-0.021695	0.955747	0.733157	0.281117	FALSE	.	.	0.026255	-0.37706	0.861982	0.334731	0.368725	FALSE	.	.	0.111425	-0.45522	0.693866	0.355239	0.413223
2265	Phospho_CEP95_S449_M1	S449	CEP95	Q96GE4	Centrosomal protein of 95 kDa	FALSE	FALSE	449	S	RPGLSMRRKPPYRSHS*LSPSPVNKHKQFHLE	NA	NA	FALSE	.	NA	-0.00752	NA	0.842759	NA	0.265629	FALSE	.	NA	-0.023805	NA	0.864436	NA	0.303143	FALSE	.	NA	-0.1173	NA	0.713319	NA	0.703679
2266	Phospho_CEP97_S308_M1	S308	CEP97	Q8IW35	Centrosomal protein of 97 kDa	FALSE	FALSE	308	S	ILSKQRFHQRQLMNQS*QNEELSPLVPVETRA	NA	8042	FALSE	.	.	-0.00469	-0.00121	0.899203	0.940751	0.489209	FALSE	.	.	-0.02722	-0.009595	0.870376	0.940063	0.639578	FALSE	.	.	-0.05528	-0.0188	0.861594	0.940623	0.731792
2267	Phospho_CERT1_S375_M1	S375	CERT1	Q9Y5P4	Ceramide transfer protein	FALSE	FALSE	375	S	SSVGTHRFVQKPYSRS*SSMSSIDLVSASDDV	NA	3753	FALSE	.	.	-0.589725	-0.048285	0.406957	0.49943	1.29564	FALSE	.	.	-1.60844	-0.116435	0.147932	0.309795	1.44724	FALSE	.	.	-1.77733	0.78828	0.177275	0.0139451	1.54319
2268	Phospho_CES5A_Y422_M1	Y422	CES5A	Q6NT32	Carboxylesterase 5A	FALSE	FALSE	422	Y	LGDVFFVVPALITARY*HRDAGAPVYFYEFRH	NA	NA	FALSE	.	NA	0.03403	NA	0.723368	NA	0.32666	FALSE	.	NA	0.09797	NA	0.71959	NA	0.402117	FALSE	.	NA	0.149495	NA	0.716631	NA	0.472445
2269	Phospho_CETN2_S20_M1	S20	CETN2	P41208	Centrin-2	FALSE	FALSE	20	S	FKKANMASSSQRKRMS*PKPELTEEQKQEIRE	NA	2963	FALSE	.	.	-0.18141	-0.346739	0.3216	0.199648	0.233301	FALSE	.	-	-0.195745	-0.902688	0.419755	0.000143582	0.279849	FALSE	.	.	-0.480515	-0.806801	0.106506	0.010606	0.322706
2270	Phospho_CFL1_S3_M1	S3	CFL1	P23528	Cofilin-1	FALSE	FALSE	3	S	_____________MAS*GVAVSDGVIKVFNDM	NA	7221	FALSE	.	.	-0.04983	-0.28842	0.478015	2.48762e-13	0.0985532	FALSE	.	.	-0.27418	-0.314795	0.0287545	3.79108e-13	0.137415	TRUE	-	.	-1.2481	0.135745	6.29152e-24	0.0890872	0.153746
2271	Phospho_CFL1_S41_M1	S41	CFL1	P23528	Cofilin-1	FALSE	FALSE	41	S	PEEVKKRKKAVLFCLS*EDKKNIILEEGKEIL	NA	7221	FALSE	.	.	0.0009	-0.28842	0.962991	2.48762e-13	0.357704	FALSE	.	.	0.0347	-0.314795	0.845338	3.79108e-13	0.605185	FALSE	.	.	0.0523	0.135745	0.867455	0.0890872	0.674643
2272	Phospho_CFL2_S3_M1	S3	CFL2	Q9Y281	Cofilin-2	FALSE	FALSE	3	S	_____________MAS*GVTVNDEVIKVFNDM	NA	2853	FALSE	.	.	-0.0056465	-0.322895	0.845129	0.000673065	0.174296	FALSE	.	.	-0.882638	-0.31464	0.113719	0.000103513	0.390184	FALSE	.	.	-1.03477	0.11504	0.108386	0.413151	0.450132
2273	Phospho_CHAF1B_S410_M1	S410	CHAF1B	Q13112	Chromatin assembly factor 1 subunit B	FALSE	FALSE	410	S	PDTAKKTKSQTHRGSS*PGPRPVEGTPASRTQ	NA	7094	FALSE	.	.	-1.04425	0.00099	0.32572	0.951574	1.32956	FALSE	.	.	-1.55534	-0.00351	0.218304	0.965209	1.37661	FALSE	.	.	-1.67776	0.06323	0.202024	0.680941	1.40279
2274	Phospho_CHAF1B_S428_M1	S428	CHAF1B	Q13112	Chromatin assembly factor 1 subunit B	FALSE	FALSE	428	S	PRPVEGTPASRTQDPS*SPGTTPPQARQAPAP	NA	7094	FALSE	.	.	-0.18906	0.00099	0.689275	0.951574	13.1944	FALSE	.	.	-0.337675	-0.00351	0.574003	0.965209	13.151	FALSE	.	.	-0.56573	0.06323	0.435197	0.680941	13.0687
2276	Phospho_CHAMP1_S626_M1	S626	CHAMP1	Q96JM3	Chromosome alignment-maintaining phosphoprotein 1	FALSE	FALSE	626	S	TLFPSSKKLKKDNQES*SDAELSSSEYIKTDL	NA	6546	FALSE	.	.	0.005075	-0.117205	0.891031	0.248819	0.351516	FALSE	.	.	-0.019705	-0.128065	0.909062	0.220528	0.64739	FALSE	.	.	-0.06644	-0.129305	0.845542	0.318052	0.769108
2277	Phospho_CHAMP1_S627_M1	S627	CHAMP1	Q96JM3	Chromosome alignment-maintaining phosphoprotein 1	FALSE	FALSE	627	S	LFPSSKKLKKDNQESS*DAELSSSEYIKTDLD	NA	6546	FALSE	.	.	0.002465	-0.117205	0.949111	0.248819	0.344962	FALSE	.	.	-0.02263	-0.128065	0.902088	0.220528	0.484744	FALSE	.	.	-0.05682	-0.129305	0.847095	0.318052	0.636555
2278	Phospho_CHAMP1_S507_M1	S507	CHAMP1	Q96JM3	Chromosome alignment-maintaining phosphoprotein 1	FALSE	FALSE	507	S	VFPETRKPGPSGPSES*PKAASDIWKPVLSID	NA	6546	FALSE	.	.	-1.55538	-0.117205	0.265903	0.248819	1.444	FALSE	.	.	-2.00835	-0.128065	0.155923	0.220528	1.45019	FALSE	.	.	-2.10602	-0.129305	0.147966	0.318052	1.47778
2279	Phospho_CHAMP1_T458_M1	T458	CHAMP1	Q96JM3	Chromosome alignment-maintaining phosphoprotein 1	FALSE	FALSE	458	T	SGSPDLWKLSPDQRKT*SPASLDFPESQKSSR	NA	6546	FALSE	.	.	-0.012185	-0.117205	0.822792	0.248819	0.447443	FALSE	.	.	-0.058905	-0.128065	0.775025	0.220528	0.559915	FALSE	.	.	-0.100945	-0.129305	0.775457	0.318052	0.659333
2280	Phospho_CHAMP1_S459_M1	S459	CHAMP1	Q96JM3	Chromosome alignment-maintaining phosphoprotein 1	FALSE	FALSE	459	S	GSPDLWKLSPDQRKTS*PASLDFPESQKSSRG	NA	6546	FALSE	.	.	-0.1009	-0.117205	0.524029	0.248819	0.460913	FALSE	.	.	-0.286065	-0.128065	0.342688	0.220528	0.46342	FALSE	.	.	-0.435305	-0.129305	0.333233	0.318052	0.738454
2282	Phospho_CHCHD3_S50_M1	S50	CHCHD3	Q9NX63	MICOS complex subunit MIC19	FALSE	FALSE	50	S	RMKESSPSGSKSQRYS*GAYGASVSDEELKRR	NA	6228	FALSE	.	.	0.00303	-0.0863925	0.914915	0.340849	0.175139	FALSE	.	-	0.00489	-0.712153	0.966909	2.71443e-05	0.294463	FALSE	.	.	-0.05136	-0.170849	0.852574	0.25063	0.628261
2283	Phospho_CHD3_S712_M1	S712	CHD3	Q12873	Chromodomain-helicase-DNA-binding protein 3	FALSE	FALSE	712	S	KYKKKKKELQGDGPPS*SPTNDPTVKYETQPR	NA	2259	FALSE	.	.	0.005	-0.00172	0.867157	0.942131	0.648128	FALSE	.	.	0.04299	-0.01999	0.813166	0.863254	0.764375	FALSE	.	.	0.061945	-0.039895	0.84087	0.843853	0.810303
2284	Phospho_CHD3_S713_M1	S713	CHD3	Q12873	Chromodomain-helicase-DNA-binding protein 3	FALSE	FALSE	713	S	YKKKKKELQGDGPPSS*PTNDPTVKYETQPRF	NA	2259	FALSE	.	.	0.01062	-0.00172	0.793524	0.942131	0.153891	FALSE	.	.	0.06324	-0.01999	0.661923	0.863254	0.227665	FALSE	.	.	0.09462	-0.039895	0.636672	0.843853	0.254266
2285	Phospho_CHD3_S1601_M1	S1601	CHD3	Q12873	Chromodomain-helicase-DNA-binding protein 3	FALSE	FALSE	1601	S	NSRIGEKMETEADAPS*PAPSLGERLEPRKIP	NA	2259	FALSE	.	.	-0.06769	-0.00172	0.634575	0.942131	0.788436	FALSE	.	.	-0.23611	-0.01999	0.54739	0.863254	0.885704	FALSE	.	.	-0.33264	-0.039895	0.543242	0.843853	0.949544
2286	Phospho_CHD4_S1535_M1	S1535	CHD4	Q14839	Chromodomain-helicase-DNA-binding protein 4	FALSE	FALSE	1535	S	ELAEVEENKKMSQPGS*PSPKTPTPSTPGDTQ	NA	1860	FALSE	.	.	-0.038635	-0.0105	0.711849	0.716325	0.357858	FALSE	.	.	-0.413025	-0.388475	0.391987	0.000144664	0.564444	FALSE	.	.	-0.552015	-0.438495	0.237507	2.74316e-08	0.532108
2287	Phospho_CHD8_S2046_M1	S2046	CHD8	Q9HCK8	Chromodomain-helicase-DNA-binding protein 8	FALSE	FALSE	2046	S	VARSRPTPQDYEMRVS*PSDTTPLVSRSVPPV	NA	6134	FALSE	.	.	-0.013005	-0.0352455	0.817919	0.609159	0.319613	FALSE	.	.	-0.0074	-0.094325	0.927733	0.527363	0.43371	FALSE	.	.	0.019635	-0.363848	0.959875	0.179375	0.532108
2288	Phospho_CHD9_S550_M1	S550	CHD9	Q3L8U1	Chromodomain-helicase-DNA-binding protein 9	FALSE	FALSE	550	S	AKAKERGERNIPRVMS*PENFPTASVEGKEEK	NA	2697	FALSE	.	.	-2.15558	-0.0616735	0.183466	0.486402	1.50655	FALSE	.	.	-2.54471	-0.18721	0.0980279	0.207197	1.47257	FALSE	.	.	-2.6649	-0.147681	0.0895907	0.398611	1.48604
2289	Phospho_CHM_S651_M1	S651	CHM	P24386	Rab proteins geranylgeranyltransferase component A 1	FALSE	FALSE	651	S	SETFKESTNLGNLEES*SE_____________	NA	5397	FALSE	.	.	-0.200595	0.00027	0.398864	0.984906	0.321443	FALSE	.	.	-0.05859	0.001765	0.823818	0.992298	0.458892	FALSE	.	.	-0.086405	0.002845	0.804311	0.99147	0.494667
2290	Phospho_CHMP2B_S199_M1	S199	CHMP2B	Q9UQN3	Charged multivesicular body protein 2b	FALSE	FALSE	199	S	AARSLPSASTSKATIS*DEEIERQLKALGVD_	NA	6224	FALSE	.	.	0.03502	-0.00434	0.577947	0.932992	0.118092	FALSE	.	.	0.067435	-0.1747	0.536876	0.70434	0.133591	FALSE	.	.	0.099555	-0.25074	0.481501	0.68359	0.158694
2291	Phospho_CHMP2B_S187_M1	S187	CHMP2B	Q9UQN3	Charged multivesicular body protein 2b	FALSE	FALSE	187	S	IEISGKMAKAPSAARS*LPSASTSKATISDEE	NA	6224	FALSE	.	.	0.033565	-0.00434	0.693938	0.932992	0.430138	FALSE	.	.	0.371105	-0.1747	0.333119	0.70434	0.704992	FALSE	.	.	0.421065	-0.25074	0.321044	0.68359	0.71421
2292	Phospho_CHMP5_S86_M1	S86	CHMP5	Q9NZZ3	Charged multivesicular body protein 5	FALSE	FALSE	86	S	QKRMYEQQRDNLAQQS*FNMEQANYTIQSLKD	NA	2909	FALSE	.	.	-0.001065	-0.0207	0.96625	0.734111	0.310255	FALSE	.	.	-0.00721	-0.07565	0.959679	0.672886	0.426382	FALSE	.	.	-0.01097	0.03545	0.969081	0.900686	0.532419
2293	Phospho_CHMP5_S98_M1	S98	CHMP5	Q9NZZ3	Charged multivesicular body protein 5	FALSE	FALSE	98	S	AQQSFNMEQANYTIQS*LKDTKTTVDAMKLGV	NA	2909	FALSE	.	.	4.19742	-0.0207	0.0133959	0.734111	1.33112	TRUE	+	.	4.98841	-0.07565	0.000867919	0.672886	1.2163	FALSE	.	.	4.84704	0.03545	0.00145658	0.900686	1.23973
2294	Phospho_CHMP7_S417_M1	S417	CHMP7	Q8WUX9	Charged multivesicular body protein 7	FALSE	FALSE	417	S	PRNRHFTNSVPNPRIS*DAELEAELEKLSLSE	NA	8333	FALSE	.	.	-0.01081	-0.936135	0.838073	0.132519	0.44956	FALSE	.	.	-0.052365	0.172645	0.789195	0.767938	0.574662	FALSE	.	.	-0.0959	0.138585	0.783443	0.786134	0.677457
2295	Phospho_CHPF2_S64_M1	S64	CHPF2	Q9P2E5	Chondroitin sulfate glucuronyltransferase	FALSE	FALSE	64	S	RGGPQNPDSRARLDQS*DEDFKPRIVPYYRDP	NA	7144	FALSE	.	.	-0.000985	-2.25861	0.957202	0.255273	0.435893	FALSE	.	.	0.027135	-1.93684	0.895682	0.267845	0.746077	FALSE	.	.	0.01034	-1.93756	0.977068	0.267199	0.843011
2296	Phospho_CHRAC1_S124_M1	S124	CHRAC1	Q9NRG0	Chromatin accessibility complex protein 1	FALSE	FALSE	124	S	EEKREEDEENDNDNES*DHDEADS________	NA	4608	FALSE	.	.	-0.043915	-0.00175	0.615991	0.944656	0.301797	FALSE	.	.	1.0478	-0.01313	0.630506	0.923672	0.89473	FALSE	.	.	-1.17234	-0.00953	0.470387	0.972544	1.78686
2297	Phospho_CHRM2_S232_M1	S232	CHRM2	P08172	Muscarinic acetylcholine receptor M2	FALSE	FALSE	232	S	IKKDKKEPVANQDPVS*PSLVQGRIVKPNNNN	NA	7974	FALSE	.	.	0.00582	-0.000745	0.834123	0.970323	0.117171	FALSE	.	.	-0.095615	-0.00783	0.52203	0.95139	0.205842	FALSE	.	.	-0.777865	-0.016785	0.0291743	0.953569	0.354214
2298	Phospho_CHTF18_S64_M1	S64	CHTF18	Q8WVB6	Chromosome transmission fidelity protein 18 homolog	FALSE	FALSE	64	S	PRTFEEALARGDAASS*PAPAASVGSSQGGAR	NA	1102	FALSE	.	.	-0.00398	-0.05085	0.886407	0.644236	0.502951	FALSE	.	.	-0.02693	-0.84391	0.876574	0.156795	0.625575	FALSE	.	.	-0.0448	-2.28982	0.882498	0.0551916	0.719777
2299	Phospho_CIC_S1245_M1	S1245	CIC	Q96RK0	Protein capicua homolog	FALSE	FALSE	1245	S	PAPPPLPETWTPTARS*SPPLPPPAEERTSAK	NA	7482	FALSE	.	.	-0.01368	-0.01543	0.786642	0.70347	0.311023	FALSE	.	.	-0.41578	-0.02644	0.432529	0.767159	1.14249	FALSE	.	.	-0.685775	-0.033665	0.377302	0.792636	1.2448
2300	Phospho_CIC_S277_M1	S277	CIC	Q96RK0	Protein capicua homolog	FALSE	FALSE	277	S	KAHPDWKWCNKDRKKS*SSEAKPTSLGLAGGH	NA	7482	FALSE	.	.	0.02579	-0.01543	0.718224	0.70347	0.282261	FALSE	.	.	0.34698	-0.02644	0.205775	0.767159	0.293996	FALSE	.	.	0.54165	-0.033665	0.104821	0.792636	0.364778
2301	Phospho_CIC_S279_M1	S279	CIC	Q96RK0	Protein capicua homolog	FALSE	FALSE	279	S	HPDWKWCNKDRKKSSS*EAKPTSLGLAGGHKE	NA	7482	FALSE	.	.	0.00194	-0.01543	0.948323	0.70347	0.379911	FALSE	.	.	-0.00318	-0.02644	0.978767	0.767159	0.525431	FALSE	.	.	-0.01618	-0.033665	0.958864	0.792636	0.635443
2302	Phospho_CIC_S173_M1	S173	CIC	Q96RK0	Protein capicua homolog	FALSE	FALSE	173	S	PEIQLPLPPGKRRTQS*LSALPKERDSSSEKD	NA	7482	FALSE	.	.	0.005115	-0.01543	0.900994	0.70347	0.413718	FALSE	.	.	-0.02645	-0.02644	0.886548	0.767159	0.610094	FALSE	.	.	-0.06554	-0.033665	0.853515	0.792636	0.708171
2303	Phospho_CIT_S1971_M1	S1971	CIT	O14578	Citron Rho-interacting kinase	FALSE	FALSE	1971	S	PHRYREGRTELRRDKS*PGRPLEREKSPGRML	NA	9369	FALSE	.	.	-0.019395	-0.002695	0.781091	0.900537	0.732789	FALSE	.	-	-0.10476	-6.75171	0.69923	2.67109e-05	0.878846	FALSE	.	-	-0.17155	-6.88817	0.696384	7.25518e-18	0.976318
2305	Phospho_CKAP4_S26_M1	S26	CKAP4	Q07065	Cytoskeleton-associated protein 4	FALSE	FALSE	26	S	GGHGAASPSEKGAHPS*GGADDVAKKPPPAPQ	NA	2124	FALSE	.	.	0.051305	-0.26055	0.602992	7.32235e-23	0.33225	TRUE	+	.	1.18596	-0.271105	7.39346e-05	2.80831e-23	0.266249	TRUE	+	.	1.13555	0.403475	0.000124872	2e-30	0.279409
2306	Phospho_CKAP4_S460_M1	S460	CKAP4	Q07065	Cytoskeleton-associated protein 4	FALSE	FALSE	460	S	EQRLAALQGRLEGLGS*SEADQDGLASTVRSL	NA	2124	FALSE	.	.	0.00628	-0.26055	0.859837	7.32235e-23	0.190262	FALSE	.	.	0.084265	-0.271105	0.636042	2.80831e-23	0.290164	FALSE	.	.	0.11235	0.403475	0.663768	2e-30	0.368381
2307	Phospho_CKAP4_S461_M1	S461	CKAP4	Q07065	Cytoskeleton-associated protein 4	FALSE	FALSE	461	S	QRLAALQGRLEGLGSS*EADQDGLASTVRSLG	NA	2124	FALSE	.	.	4e-05	-0.26055	0.996547	7.32235e-23	0.412559	FALSE	.	.	-0.041695	-0.271105	0.836686	2.80831e-23	0.669924	FALSE	.	.	-0.094105	0.403475	0.797593	2e-30	0.779876
2308	Phospho_CLASP1_S1223_M1	S1223	CLASP1	Q7Z460	CLIP-associating protein 1	FALSE	FALSE	1223	S	GKKECDIVSRDGGAAS*PATEGRGGSEVEGGR	NA	3478	FALSE	.	.	-0.016575	0.0127	0.745093	0.740074	0.199553	FALSE	.	.	0.012835	-0.40491	0.907983	0.070012	0.210792	FALSE	.	-	-0.005685	-0.50358	0.97088	0.00158402	0.237706
2309	Phospho_CLASP1_S246_M1	S246	CLASP1	Q7Z460	CLIP-associating protein 1	FALSE	FALSE	246	S	NMIQSANDKNFDDEDS*VDGNRPSSASSTSSK	NA	3478	FALSE	.	.	-1.36316	0.0127	0.301414	0.740074	1.43785	FALSE	.	.	-1.91761	-0.40491	0.183138	0.070012	1.46627	FALSE	.	-	-2.12094	-0.50358	0.151115	0.00158402	1.51253
2311	Phospho_CLASP1_S1091_M1	S1091	CLASP1	Q7Z460	CLIP-associating protein 1	FALSE	FALSE	1091	S	LLHNHLKNSSNTSVGS*PSNTIGRTPSRHTSS	NA	3478	FALSE	.	.	-0.14877	0.0127	0.379108	0.740074	0.242584	FALSE	.	.	-0.266705	-0.40491	0.252372	0.070012	0.277017	FALSE	-	-	-1.35678	-0.50358	0.00793595	0.00158402	0.45536
2312	Phospho_CLASP1_S646_M1	S646	CLASP1	Q7Z460	CLIP-associating protein 1	FALSE	FALSE	646	S	PGSYASLGRIRTRRQS*SGSATNVASTPDNRG	NA	3478	FALSE	.	.	0.398544	0.0127	0.0519867	0.740074	0.198962	TRUE	+	.	0.611831	-0.40491	0.00048916	0.070012	0.206361	FALSE	.	-	0.2525	-0.50358	0.157646	0.00158402	0.174547
2313	Phospho_CLASP1_S649_M1	S649	CLASP1	Q7Z460	CLIP-associating protein 1	FALSE	FALSE	649	S	YASLGRIRTRRQSSGS*ATNVASTPDNRGRSR	NA	3478	FALSE	.	.	-0.02078	0.0127	0.709228	0.740074	0.22799	FALSE	.	.	-0.07066	-0.40491	0.695856	0.070012	0.416839	FALSE	.	-	-0.04717	-0.50358	0.85427	0.00158402	0.470473
2314	Phospho_CLASP1_S647_M1	S647	CLASP1	Q7Z460	CLIP-associating protein 1	FALSE	FALSE	647	S	GSYASLGRIRTRRQSS*GSATNVASTPDNRGR	NA	3478	FALSE	.	.	0.94265	0.0127	0.177551	0.740074	0.630036	FALSE	.	.	1.02698	-0.40491	0.0954282	0.070012	0.573177	FALSE	.	-	0.807905	-0.50358	0.379452	0.00158402	0.940169
2315	Phospho_CLASP1_S1196_M1	S1196	CLASP1	Q7Z460	CLIP-associating protein 1	FALSE	FALSE	1196	S	SLRGVTEAIEKFSFRS*QEDLNEPIKRDGKKE	NA	3478	FALSE	.	.	0.007145	0.0127	0.929313	0.740074	0.414443	FALSE	.	.	-0.026145	-0.40491	0.907097	0.070012	0.517204	FALSE	.	-	0.09415	-0.50358	0.822343	0.00158402	0.669709
2316	Phospho_CLASP1_S598_M1	S598	CLASP1	Q7Z460	CLIP-associating protein 1	FALSE	FALSE	598	S	TVSTKSVSTTGSLQRS*RSDIDVNAAASAKSK	NA	3478	FALSE	.	.	0.00292	0.0127	0.91637	0.740074	0.349419	FALSE	.	.	0.00675	-0.40491	0.953946	0.070012	0.443471	FALSE	.	-	0.013865	-0.50358	0.955172	0.00158402	0.541637
2317	Phospho_CLASP1_S600_M1	S600	CLASP1	Q7Z460	CLIP-associating protein 1	FALSE	FALSE	600	S	STKSVSTTGSLQRSRS*DIDVNAAASAKSKVS	NA	3478	FALSE	.	.	-0.00165	0.0127	0.927732	0.740074	0.106707	FALSE	.	.	0.001305	-0.40491	0.985068	0.070012	0.15875	FALSE	.	-	0.01027	-0.50358	0.944153	0.00158402	0.207028
2319	Phospho_CLASP1_S594_M1	S594	CLASP1	Q7Z460	CLIP-associating protein 1	FALSE	FALSE	594	S	SRASTVSTKSVSTTGS*LQRSRSDIDVNAAAS	NA	3478	FALSE	.	.	0.001465	0.0127	0.932071	0.740074	0.103457	FALSE	.	.	0.04629	-0.40491	0.663319	0.070012	0.156119	FALSE	.	-	-0.04785	-0.50358	0.78788	0.00158402	0.249596
2322	Phospho_CLASP2_S368_M1	S368	CLASP2	O75122	CLIP-associating protein 2	FALSE	FALSE	368	S	AGSSKASSLPGSLQRS*RSDIDVNAAAGAKAH	NA	9146	FALSE	.	.	0.0009	-0.25691	0.850406	0.35045	0.224562	FALSE	.	.	0.165595	-0.346005	0.431671	0.241262	0.296063	FALSE	.	.	0.318075	-0.13079	0.340955	0.765617	0.326102
2323	Phospho_CLASP2_S370_M1	S370	CLASP2	O75122	CLIP-associating protein 2	FALSE	FALSE	370	S	SSKASSLPGSLQRSRS*DIDVNAAAGAKAHHA	NA	9146	FALSE	.	.	-0.09341	-0.25691	0.45136	0.35045	0.183587	FALSE	.	.	-0.316465	-0.346005	0.1719	0.241262	0.269459	FALSE	.	.	-0.351785	-0.13079	0.131939	0.765617	0.25764
2324	Phospho_CLASP2_S327_M1	S327	CLASP2	O75122	CLIP-associating protein 2	FALSE	FALSE	327	S	GSVASLPQSDRSSSSS*QESLNRPFSSKWSTA	NA	9146	FALSE	.	.	-0.008425	-0.25691	0.829115	0.35045	0.231421	FALSE	.	.	-0.273035	-0.346005	0.339304	0.241262	0.400274	FALSE	.	.	-0.418505	-0.13079	0.331027	0.765617	0.725392
2325	Phospho_CLASP2_S323_M1	S323	CLASP2	O75122	CLIP-associating protein 2	FALSE	FALSE	323	S	LKSSGSVASLPQSDRS*SSSSQESLNRPFSSK	NA	9146	FALSE	.	.	-0.0071	-0.25691	0.914521	0.35045	0.338844	FALSE	.	.	0.0096	-0.346005	0.939064	0.241262	0.546153	FALSE	.	.	0.05414	-0.13079	0.888691	0.765617	0.643627
2326	Phospho_CLCC1_T506_M1	T506	CLCC1	Q96S66	Chloride channel CLIC-like protein 1	FALSE	FALSE	506	T	SQSAKPVSGQDTSGNT*EGSPAAEKAQLKSEA	NA	8575	FALSE	.	.	0.006525	0.015275	0.868402	0.695517	0.338267	FALSE	.	.	0.07245	-0.31764	0.744677	0.00653037	0.954772	FALSE	.	.	0.104935	-0.335575	0.769434	0.00586495	1.02645
2327	Phospho_CLCC1_S509_M1	S509	CLCC1	Q96S66	Chloride channel CLIC-like protein 1	FALSE	FALSE	509	S	AKPVSGQDTSGNTEGS*PAAEKAQLKSEAAGS	NA	8575	FALSE	.	.	-0.703155	0.015275	0.0690263	0.695517	0.423859	FALSE	.	.	-0.74696	-0.31764	0.0592879	0.00653037	0.530756	TRUE	-	.	-2.23579	-0.335575	0.000111871	0.00586495	0.330597
2329	Phospho_CLINT1_S299_M1	S299	CLINT1	Q14677	Clathrin interactor 1	FALSE	FALSE	299	S	TIDLGAAAHYTGDKAS*PDQNASTHTPQSSVK	NA	9372	FALSE	.	.	0.030185	-0.34151	0.610963	8.7168e-06	0.128315	TRUE	+	.	0.621321	-0.346066	0.00621387	0.00040189	0.21353	FALSE	.	.	0.034865	0.218925	0.847875	0.0330984	0.175997
2332	Phospho_CLIP1_S1364_M1	S1364	CLIP1	P30622	CAP-Gly domain-containing linker protein 1	FALSE	FALSE	1364	S	EAALNGNGDDLNNYDS*DDQEKQSKKKPRLFC	NA	9426	FALSE	.	.	0	-0.227583	0.989759	0.0198141	0.332532	FALSE	.	.	0.006965	-0.205469	0.962759	0.00742781	0.474544	FALSE	.	.	0.01156	0.279369	0.967853	0.0375365	0.561425
2333	Phospho_CLIP1_S143_M1	S143	CLIP1	P30622	CAP-Gly domain-containing linker protein 1	FALSE	FALSE	143	S	VQAEDEANGLQTTPAS*RATSPLCTSTASMVS	NA	9426	FALSE	.	.	0.001515	-0.227583	0.963071	0.0198141	0.402058	FALSE	.	.	0.0483	-0.205469	0.82942	0.00742781	0.577603	FALSE	.	.	-0.009915	0.279369	0.976304	0.0375365	0.891083
2334	Phospho_CLIP2_S292_M1	S292	CLIP2	Q9UDT6	CAP-Gly domain-containing linker protein 2	FALSE	FALSE	292	S	GLFAPIHKVIRIGFPS*TSPAKAKKTKRMAMG	NA	9428	FALSE	.	.	-0.769385	-0.152876	0.374213	0.102935	1.23026	FALSE	.	.	-1.30607	0.0086305	0.247361	0.910687	1.28807	FALSE	.	.	-1.43244	0.0222455	0.228887	0.807322	1.32339
2335	Phospho_CLIP2_S207_M1	S207	CLIP2	Q9UDT6	CAP-Gly domain-containing linker protein 2	FALSE	FALSE	207	S	LNSSVKTGNESGSNLS*DSGSVKRGEKDLRLG	NA	9428	FALSE	.	.	0.21447	-0.152876	0.321325	0.102935	0.269057	FALSE	.	.	0.706855	0.0086305	0.0236118	0.910687	0.331748	FALSE	.	.	0.601345	0.0222455	0.185214	0.807322	0.464682
2337	Phospho_CLIP2_S923_M1	S923	CLIP2	Q9UDT6	CAP-Gly domain-containing linker protein 2	FALSE	FALSE	923	S	SLNELRVLLLEANRHS*PGPERDLSREVHKAE	NA	9428	FALSE	.	.	-0.00248	-0.152876	0.924153	0.102935	0.346862	FALSE	.	.	-0.01571	0.0086305	0.916964	0.910687	0.459629	FALSE	.	.	-0.030355	0.0222455	0.917691	0.807322	0.560155
2339	Phospho_CLN6_S31_M1	S31	CLN6	Q9NWW5	Ceroid-lipofuscinosis neuronal protein 6	FALSE	FALSE	31	S	PGAQLGASFLQARHGS*VSADEAARTAPFHLD	NA	5809	FALSE	.	.	0.105585	0.10274	0.541097	0.413237	0.520431	FALSE	.	.	0.472885	0.199155	0.285597	0.264503	1.29881	FALSE	.	.	0.4482	0.52131	0.379621	0.042695	0.945901
2340	Phospho_CLSPN_S83_M1	S83	CLSPN	Q9HAW4	Claspin	FALSE	FALSE	83	S	ETEDTNASPEKTTYDS*AEEENKENLYAGKNT	NA	7208	FALSE	.	.	-0.843145	5.26767	0.0575695	0.0402134	0.387707	FALSE	.	+	-0.74012	6.0443	0.0504157	0.00022949	0.347351	FALSE	.	+	-0.83968	8.74023	0.0837554	4.55856e-13	0.694714
2341	Phospho_CLUAP1_S409_M1	S409	CLUAP1	Q96AJ1	Clusterin-associated protein 1	FALSE	FALSE	409	S	TKPNRRVRKSEPLDES*DNDF___________	NA	NA	FALSE	.	NA	-0.00584	NA	0.845226	NA	0.14242	FALSE	.	NA	-0.139375	NA	0.418672	NA	0.22423	FALSE	.	NA	-0.257615	NA	0.411537	NA	0.679163
2342	Phospho_CLUH_S664_M1	S664	CLUH	O75153	Clustered mitochondria protein homolog	FALSE	FALSE	664	S	SLESKSEDPPGQEAGS*EEEGSSASGLAKVKE	NA	6945	FALSE	.	.	0.01026	-0.12274	0.824458	0.206088	0.189314	FALSE	.	.	0.02374	-0.10599	0.883928	0.291574	0.33947	FALSE	.	.	0.076755	-0.15217	0.795491	0.215808	0.397928
2343	Phospho_CNK3/IPCEF1_S381_M1...	S381	CNK3/IPCEF1	G9CGD6	CNK3/IPCEF1 fusion protein	FALSE	FALSE	381	S	GGSSKCKQPLPGPKGS*ESPNSFLDQESRRRR	CNKSR3_S381	NA	TRUE	-	NA	-4.10252	NA	0.00978222	NA	1.05602	FALSE	.	NA	-4.22921	NA	0.00707109	NA	0.980648	FALSE	.	NA	-4.53859	NA	0.00303958	NA	1.12209
2344	Phospho_CNK3/IPCEF1_S383_M1...	S383	CNK3/IPCEF1	G9CGD6	CNK3/IPCEF1 fusion protein	FALSE	FALSE	383	S	SSKCKQPLPGPKGSES*PNSFLDQESRRRRFT	CNKSR3_S383	NA	FALSE	.	NA	-0.020975	NA	0.73777	NA	0.277885	FALSE	.	NA	-0.340205	NA	0.241957	NA	0.532813	FALSE	.	NA	-1.18464	NA	0.150388	NA	1.46782
2345	Phospho_CNN3_S323_M1	S323	CNN3	Q15417	Calponin-3	FALSE	FALSE	323	S	YHGEYQDDYPRDYQYS*DQGIDY_________	NA	9356	FALSE	.	.	-0.045335	-0.335975	0.650654	1.25046e-19	0.39359	FALSE	.	-	-0.165865	-0.523345	0.544751	3.66466e-23	0.424281	FALSE	.	.	-0.784565	-0.0447	0.058928	0.548896	0.448889
2346	Phospho_CNOT2_S165_M1	S165	CNOT2	Q9NZN8	CCR4-NOT transcription complex subunit 2	FALSE	FALSE	165	S	GIPSRTNSMSSSGLGS*PNRSSPSIICMPKQQ	NA	3192	FALSE	.	.	0.021175	-0.012141	0.658479	0.745314	0.110435	FALSE	.	.	0.16021	-0.349275	0.265497	0.029089	0.170803	FALSE	.	.	0.060815	-0.315265	0.70958	0.0928929	0.184611
2347	Phospho_CNOT3_S297_M1	S297	CNOT3	O75175	CCR4-NOT transcription complex subunit 3	FALSE	FALSE	297	S	SEDDKKRGRSTDSEVS*QSPAKNGSKPVHSNQ	NA	6262	FALSE	.	.	0.022365	0.549501	0.771314	0.281193	0.833445	FALSE	.	.	0.08534	0.544375	0.743892	0.273301	0.924673	FALSE	.	.	0.27909	0.972077	0.609979	0.0626568	1.14573
2348	Phospho_CNOT3_S299_M1	S299	CNOT3	O75175	CCR4-NOT transcription complex subunit 3	FALSE	FALSE	299	S	DDKKRGRSTDSEVSQS*PAKNGSKPVHSNQHP	NA	6262	FALSE	.	.	0.00018	0.549501	0.987676	0.281193	0.136973	FALSE	.	.	0.0147	0.544375	0.912996	0.273301	0.30184	FALSE	.	.	-0.69153	0.972077	0.0971471	0.0626568	0.400787
2349	Phospho_CNOT4_S430_M1	S430	CNOT4	O95628	CCR4-NOT transcription complex subunit 4	FALSE	FALSE	430	S	LADLIEKELSVQDQPS*LSPTSLQNSSSHTTT	NA	5541	FALSE	.	.	-0.007805	-0.009725	0.843262	0.838237	0.516994	FALSE	.	.	-0.041445	-0.181295	0.824808	0.597163	0.625605	FALSE	.	.	-0.0662	-0.2813	0.834844	0.586736	0.705039
2350	Phospho_CNOT4_S432_M1	S432	CNOT4	O95628	CCR4-NOT transcription complex subunit 4	FALSE	FALSE	432	S	DLIEKELSVQDQPSLS*PTSLQNSSSHTTTAK	NA	5541	FALSE	.	.	0.009695	-0.009725	0.835925	0.838237	0.770404	FALSE	.	.	0.03088	-0.181295	0.850008	0.597163	0.841802	FALSE	.	.	0.047715	-0.2813	0.878545	0.586736	0.922702
2351	Phospho_CNOT8_Y255_M1	Y255	CNOT8	Q9UFF9	CCR4-NOT transcription complex subunit 8	FALSE	FALSE	255	Y	RMKELFFEDSIDDAKY*CGRLYGLGTGVAQKQ	NA	4362	FALSE	.	.	-0.14135	-0.220893	0.339042	0.260504	0.184959	FALSE	.	.	-0.251165	-0.416524	0.219856	0.0810614	0.217598	TRUE	-	.	-0.672395	-0.494048	0.00139836	0.0613982	0.236949
2352	Phospho_CNPY2_S115_M1	S115	CNPY2	Q9Y2B0	Protein canopy homolog 2	FALSE	FALSE	115	S	THRKNYVRVVGRNGES*SELDLQGIRIDSDIS	NA	1104	FALSE	.	.	0.0057	0.153965	0.891497	0.340847	0.358989	FALSE	.	.	-0.00774	-0.223023	0.969324	0.0285651	0.625236	FALSE	.	.	-0.0728	0.183282	0.77372	0.301121	0.72556
2353	Phospho_CNPY2_S116_M1	S116	CNPY2	Q9Y2B0	Protein canopy homolog 2	FALSE	FALSE	116	S	HRKNYVRVVGRNGESS*ELDLQGIRIDSDISG	NA	1104	FALSE	.	.	-0.00239	0.153965	0.930923	0.340847	0.325843	FALSE	.	.	-0.0145	-0.223023	0.923577	0.0285651	0.451016	FALSE	.	.	-0.02038	0.183282	0.941495	0.301121	0.541904
2354	Phospho_CNTN4_S557_M1	S557	CNTN4	Q8IWV2	Contactin-4	FALSE	FALSE	557	S	FDRDGDHFERVGGQDS*AGDLMIRNIQLKHAG	NA	NA	FALSE	.	NA	0.017825	NA	0.730051	NA	0.170097	FALSE	.	NA	-0.54961	NA	0.0512014	NA	0.262834	FALSE	.	NA	-0.579725	NA	0.0157695	NA	0.238425
2356	Phospho_COBLL1_S911_M1	S911	COBLL1	Q53SF7	Cordon-bleu protein-like 1	FALSE	FALSE	911	S	PKELTNKEAERDMLPS*PEQTLSPLSKMPHSV	NA	1135	FALSE	.	.	0.000415	-0.12451	0.977997	0.324478	0.177715	FALSE	.	.	-0.19581	0.069	0.576824	0.552087	1.04201	FALSE	.	.	-0.426695	-0.35525	0.49588	0.167836	1.1535
2359	Phospho_COBLL1_T1056_M1	T1056	COBLL1	Q53SF7	Cordon-bleu protein-like 1	FALSE	FALSE	1056	T	KENNSAHNEQNSQIPT*PTDGPSFTVMRQSSL	NA	1135	FALSE	.	.	0.04687	-0.12451	0.668052	0.324478	0.872536	FALSE	.	.	0.134255	0.069	0.656442	0.552087	0.956609	FALSE	.	.	0.38996	-0.35525	0.515142	0.167836	1.17095
2360	Phospho_COBLL1_S1070_M1	S1070	COBLL1	Q53SF7	Cordon-bleu protein-like 1	FALSE	FALSE	1070	S	PTPTDGPSFTVMRQSS*LTFQSSDPEQMRQSL	NA	1135	FALSE	.	.	2e-05	-0.12451	0.994027	0.324478	0.0984874	FALSE	.	.	-0.01094	0.069	0.905078	0.552087	0.164562	FALSE	.	.	-0.31213	-0.35525	0.218396	0.167836	0.278958
2362	Phospho_COBLL1_S438_M1	S438	COBLL1	Q53SF7	Cordon-bleu protein-like 1	FALSE	FALSE	438	S	KEELSEVPKVEAENIS*PKSQDIPFVSTDIIN	NA	1135	FALSE	.	.	0.0173	-0.12451	0.785032	0.324478	0.480761	FALSE	.	.	0.20051	0.069	0.568167	0.552087	0.8074	FALSE	.	.	1.03595	-0.35525	0.298673	0.167836	1.19731
2363	Phospho_COL16A1_T258_M1	T258	COL16A1	Q07092	Collagen alpha-1(XVI) chain	FALSE	FALSE	258	T	LPAGCPPETSKARRDT*QSNELIEINPQSEGK	NA	1537	FALSE	.	.	-0.00048	-0.008135	0.97378	0.77348	0.292139	FALSE	.	-	-0.004325	-0.93057	0.975953	2.03683e-12	0.405782	FALSE	.	.	-0.004385	-0.809865	0.988484	0.0220557	0.51792
2364	Phospho_COL16A1_S260_M1	S260	COL16A1	Q07092	Collagen alpha-1(XVI) chain	FALSE	FALSE	260	S	AGCPPETSKARRDTQS*NELIEINPQSEGKVY	NA	1537	FALSE	.	.	-0.033885	-0.008135	0.660981	0.77348	0.179546	FALSE	.	-	-0.03877	-0.93057	0.809945	2.03683e-12	0.254693	FALSE	.	.	-0.073375	-0.809865	0.762087	0.0220557	0.27294
2365	Phospho_CON__ENSBTAP00000001528_S561_M1...	S561	CON__ENSBTAP00000001528	CON__ENSBTAP00000001528	similar to intersectin long isoform 4	TRUE	FALSE	561	S	EKQILNDQLKQVQQNS*LHRDSLLTLKRALEA	ITSN1_S559	NA	FALSE	.	NA	1.08444	NA	1.76279e-18	NA	0.169015	FALSE	.	NA	1.07951	NA	0.000250756	NA	0.246415	FALSE	.	NA	0.71772	NA	0.00662839	NA	0.231159
2366	Phospho_CON__ENSBTAP00000001528_S906_M1...	S906	CON__ENSBTAP00000001528	CON__ENSBTAP00000001528	similar to intersectin long isoform 4	TRUE	FALSE	906	S	QRSAFTPATATGSSPS*PVLGQGEKVEGLQAQ	ITSN1_S904	NA	FALSE	.	NA	-0.0265223	NA	0.623395	NA	0.177733	FALSE	.	NA	-0.0296097	NA	0.7291	NA	0.184222	FALSE	.	NA	-0.631887	NA	0.129498	NA	0.317632
2368	Phospho_CON__ENSBTAP00000001528_S904_M1...	S904	CON__ENSBTAP00000001528	CON__ENSBTAP00000001528	similar to intersectin long isoform 4	TRUE	FALSE	904	S	LRQRSAFTPATATGSS*PSPVLGQGEKVEGLQ	ITSN1_S902	NA	FALSE	.	NA	0.000505	NA	0.977744	NA	0.36362	FALSE	.	NA	0.00289	NA	0.982832	NA	0.459426	FALSE	.	NA	0.06326	NA	0.847583	NA	0.811718
2369	Phospho_CON__P01044-1_S331_M1...	S331	CON__P01044-1	CON__P01044-1	Isoform HMW of Kininogen-1 precursor	TRUE	FALSE	331	S	YSIVFIARETTCSKGS*NEELTKSCEINIHGQ	CON__P01045-1_S329;CON__Q2KJ62_S331	9394	FALSE	.	.	-0.0002	0.293875	0.995852	0.0507873	0.256903	FALSE	.	+	-0.000455	0.81788	0.996246	4.23633e-17	0.35532	FALSE	.	+	0.001565	0.856815	0.998806	6.06843e-21	0.445301
2370	Phospho_CON__P02662_S115_M1	S115	CON__P02662	CON__P02662	Alpha-S1-casein - Bos taurus (Bovine).	TRUE	FALSE	115	S	RLKKYKVPQLEIVPNS*AEERLHSMKEGIHAQ	NA	2414	FALSE	.	.	0.008105	-0.191397	0.951004	0.154642	0.238519	FALSE	.	.	0.04723	-0.107525	0.801132	0.425304	0.321874	FALSE	.	.	0.115755	0.302145	0.683525	0.148738	0.623866
2372	Phospho_CON__P02663_S131_M1	S131	CON__P02663	CON__P02663	Alpha-S2-casein [Contains: Casocidin-1 - Bos taurus (Bovine).	TRUE	FALSE	131	S	AVPITPTLNREQLSTS*EENSKKTVDMESTEV	NA	NA	FALSE	.	NA	0.023915	NA	0.747328	NA	0.41451	FALSE	.	NA	0.00634	NA	0.97528	NA	0.63182	FALSE	.	NA	-0.017725	NA	0.956338	NA	0.740471
2374	Phospho_CON__P02663_S143_M1	S143	CON__P02663	CON__P02663	Alpha-S2-casein [Contains: Casocidin-1 - Bos taurus (Bovine).	TRUE	FALSE	143	S	LSTSEENSKKTVDMES*TEVFTKKTKLTEEEK	NA	NA	FALSE	.	NA	0.00304	NA	0.89627	NA	0.118906	FALSE	.	NA	-0.024455	NA	0.859631	NA	0.585075	FALSE	.	NA	-0.076365	NA	0.79389	NA	0.724373
2375	Phospho_CON__P02666_S35_M1	S35	CON__P02666	CON__P02666	Beta-casein - Bos taurus (Bovine).	TRUE	FALSE	35	S	EESITRINKKIEKFQS*EEQQQTEDELQDKIH	NA	NA	FALSE	.	NA	-0.0135	NA	0.817813	NA	0.337131	FALSE	.	NA	0.141097	NA	0.478164	NA	0.330792	FALSE	.	NA	-1.01805	NA	0.135954	NA	0.528975
2376	Phospho_CON__P12763_S324_M1	S324	CON__P12763	CON__P12763	Alpha-2-HS-glycoprotein precursor	TRUE	FALSE	324	S	YDLRHTFSGVASVESS*SGEAFHVGKTPIVGQ	NA	9272	FALSE	.	.	0.43289	0.135845	0.0853401	0.0254219	0.238311	FALSE	.	.	1.47588	-0.038555	4.50784e-14	0.571851	0.274998	FALSE	.	+	0.71358	0.51297	0.00286715	2.7767e-25	0.240778
2377	Phospho_CON__P12763_S325_M1	S325	CON__P12763	CON__P12763	Alpha-2-HS-glycoprotein precursor	TRUE	FALSE	325	S	DLRHTFSGVASVESSS*GEAFHVGKTPIVGQP	NA	9272	FALSE	.	.	0.546356	0.135845	0.0841775	0.0254219	0.311749	FALSE	.	.	1.94784	-0.038555	1.5784e-24	0.571851	0.230964	FALSE	.	+	1.37511	0.51297	2.83113e-13	2.7767e-25	0.287942
2378	Phospho_CON__P12763_S323_M1	S323	CON__P12763	CON__P12763	Alpha-2-HS-glycoprotein precursor	TRUE	FALSE	323	S	HYDLRHTFSGVASVES*SSGEAFHVGKTPIVG	NA	9272	FALSE	.	.	0.359797	0.135845	0.0619666	0.0254219	0.186395	FALSE	.	.	1.49329	-0.038555	1.34957e-22	0.571851	0.169469	FALSE	.	+	0.780477	0.51297	1.34098e-12	2.7767e-25	0.172456
2380	Phospho_CON__P28800_S457_M1	S457	CON__P28800	CON__P28800	Alpha-2-antiplasmin precursor	TRUE	FALSE	457	S	QPERKEQQDSPDGKDS*FQDHKGLPRGDKPFD	NA	8705	FALSE	.	.	-0.10351	-0.291705	0.502987	2.35852e-05	0.315623	FALSE	.	.	-0.17299	-0.24892	0.565498	0.000223199	0.451181	FALSE	.	.	0.033135	0.25947	0.94027	0.0135829	0.738864
2381	Phospho_CON__P28800_S481_M1	S481	CON__P28800	CON__P28800	Alpha-2-antiplasmin precursor	TRUE	FALSE	481	S	RGDKPFDPDLKLGPPS*EEDYAQPSSPK____	NA	8705	FALSE	.	.	0.25144	-0.291705	0.173759	2.35852e-05	0.195746	FALSE	.	.	0.31109	-0.24892	0.0834127	0.000223199	0.189594	FALSE	.	.	0.12507	0.25947	0.607225	0.0135829	0.240331
2382	Phospho_CON__P31096_S217_M1	S217	CON__P31096	CON__P31096	Osteopontin - Bos taurus (Bovine).	TRUE	FALSE	217	S	TPKAKDKNKHSNLIES*QENSKLSQEFHSLED	NA	1638	FALSE	.	.	0.01167	-0.669068	0.781057	0.0172133	0.169568	FALSE	.	.	0.01607	-0.68682	0.877548	0.0192999	0.21193	FALSE	.	+	0.05836	1.34121	0.781438	5.5538e-05	0.336629
2384	Phospho_CON__P31096_S240_M1	S240	CON__P31096	CON__P31096	Osteopontin - Bos taurus (Bovine).	TRUE	FALSE	240	S	QEFHSLEDKLDLDHKS*EEDKHLKIRISHELD	NA	1638	FALSE	.	.	0.006535	-0.669068	0.868381	0.0172133	0.305446	FALSE	.	.	-0.01794	-0.68682	0.913099	0.0192999	0.579243	FALSE	.	+	-0.06033	1.34121	0.85756	5.5538e-05	0.694815
2385	Phospho_CON__Q32PI4_T48_M1	T48	CON__Q32PI4	CON__Q32PI4	Similar to complement factor I	TRUE	FALSE	48	T	KSEAHHAPEASLSKET*EASSEVKPTSTQDTS	NA	7149	FALSE	.	.	0.021035	0.011253	0.706301	0.721808	0.176163	FALSE	.	.	0.32658	0.204056	0.186288	0.078158	0.283161	FALSE	.	.	0.43376	0.267874	0.186967	0.0409689	0.379782
2386	Phospho_CON__Q32PI4_S51_M1	S51	CON__Q32PI4	CON__Q32PI4	Similar to complement factor I	TRUE	FALSE	51	S	AHHAPEASLSKETEAS*SEVKPTSTQDTSQKD	NA	7149	FALSE	.	.	0.57407	0.011253	0.198293	0.721808	0.490671	FALSE	.	.	0.6646	0.204056	0.158494	0.078158	0.542396	FALSE	.	.	0.6915	0.267874	0.166074	0.0409689	0.609999
2388	Phospho_CON__Q3SX28_S87_M1...	S87	CON__Q3SX28	CON__Q3SX28	CON__Q5KR48 (Bos taurus) Tropomyosin 2	TRUE	FALSE	87	S	EQAEKKATDAEADVAS*LNRRIQLVEEELDRA	TPM1_S87;TPM2_S87	9419	FALSE	.	.	0.06139	-0.032425	0.43222	0.637834	0.105817	FALSE	.	.	-3.9445	-1.45407	0.0919907	0.285714	1.89482	FALSE	.	.	-5.32924	-1.4793	0.000923753	0.285714	1.40294
2389	Phospho_CON__Q3ZBS7_S167_M1	S167	CON__Q3ZBS7	CON__Q3ZBS7	Vitronectin	TRUE	FALSE	167	S	CSGKPFDAFTDLKNGS*LFAFRGLYCYELDEK	NA	7257	FALSE	.	.	0.009105	-0.1481	0.855445	0.322179	0.511498	FALSE	.	.	0.017965	0.0048	0.914543	0.990398	0.581665	FALSE	.	+	0.02454	1.04136	0.937069	2e-30	0.654432
2390	Phospho_CON__Q9TRI1_S55_M1	S55	CON__Q9TRI1	CON__Q9TRI1	similar to inter-alpha-trypsin inhibitor heavy chain2	TRUE	FALSE	55	S	PGKFQFVPENRRYQRS*ISGESGERTEDVDQV	NA	7670	FALSE	.	.	0.00426	0.02509	0.909979	0.491796	0.524635	FALSE	.	.	0.025675	-0.101185	0.882834	0.0889633	0.619197	FALSE	.	+	0.024035	0.506675	0.939908	2.19496e-19	0.713352
2391	Phospho_CON__Q9TRI1_S57_M1	S57	CON__Q9TRI1	CON__Q9TRI1	similar to inter-alpha-trypsin inhibitor heavy chain2	TRUE	FALSE	57	S	KFQFVPENRRYQRSIS*GESGERTEDVDQVTV	NA	7670	FALSE	.	.	-0.00316	0.02509	0.897419	0.491796	0.150867	FALSE	.	.	-0.40981	-0.101185	0.311485	0.0889633	0.514316	FALSE	.	+	-0.614365	0.506675	0.139634	2.19496e-19	0.44571
2392	Phospho_CON__Q9TRI1_S60_M1	S60	CON__Q9TRI1	CON__Q9TRI1	similar to inter-alpha-trypsin inhibitor heavy chain2	TRUE	FALSE	60	S	FVPENRRYQRSISGES*GERTEDVDQVTVYSY	NA	7670	FALSE	.	.	0.119085	0.02509	0.440247	0.491796	0.247218	FALSE	.	.	0.09109	-0.101185	0.634783	0.0889633	0.265698	FALSE	.	+	0.0722	0.506675	0.767142	2.19496e-19	0.325174
2393	Phospho_CON__Q9TRI1_T64_M1	T64	CON__Q9TRI1	CON__Q9TRI1	similar to inter-alpha-trypsin inhibitor heavy chain2	TRUE	FALSE	64	T	NRRYQRSISGESGERT*EDVDQVTVYSYKVQS	NA	7670	FALSE	.	.	-0.01109	0.02509	0.832235	0.491796	0.463313	FALSE	.	.	-0.064185	-0.101185	0.769686	0.0889633	0.588648	FALSE	.	+	-0.10094	0.506675	0.776257	2.19496e-19	0.677061
2394	Phospho_COPA_S402_M1	S402	COPA	P53621	Coatomer subunit alpha	FALSE	FALSE	402	S	ENSTYDLYTIPKDADS*QNPDAPEGKRSSGLT	NA	8816	FALSE	.	.	0.019985	-0.080385	0.739851	0.0786545	0.276592	TRUE	+	.	2.99326	-0.11714	0.000675799	0.00192441	0.643805	TRUE	+	.	2.96943	0.35582	0.00106871	1.32225e-23	0.668003
2395	Phospho_COPA_S173_M1	S173	COPA	P53621	Coatomer subunit alpha	FALSE	FALSE	173	S	TVRVWDISGLRKKNLS*PGAVESDVRGITGVD	NA	8816	FALSE	.	.	0.040365	-0.080385	0.698336	0.0786545	0.390797	FALSE	.	.	0.74888	-0.11714	0.0199048	0.00192441	0.321727	TRUE	+	.	1.02894	0.35582	0.000107207	1.32225e-23	0.298027
2397	Phospho_COPB2_T861_M1	T861	COPB2	P35606	Coatomer subunit beta'	FALSE	FALSE	861	T	RSTAQQELDGKPASPT*PVIVASHTANKEEKS	NA	5873	FALSE	.	.	0.002045	-0.16069	0.946689	0.00545193	0.305912	FALSE	.	.	0.00119	-0.377785	0.99038	2.19317e-21	0.406249	FALSE	.	.	0.00752	0.319505	0.980524	3.45561e-16	0.512028
2398	Phospho_COPS3_S410_M1	S410	COPS3	Q9UNS2	COP9 signalosome complex subunit 3	FALSE	FALSE	410	S	QEITVNPQFVQKSMGS*QEDDSGNKPSSYS__	NA	4310	FALSE	.	.	0.006	-0.0271	0.822196	0.519416	0.503382	FALSE	.	.	0.0247	-0.0251375	0.807271	0.693239	1.02049	FALSE	.	.	2.58704	-0.0197544	0.411465	0.79779	2.15215
2399	Phospho_COPS3_S421_M1	S421	COPS3	Q9UNS2	COP9 signalosome complex subunit 3	FALSE	FALSE	421	S	KSMGSQEDDSGNKPSS*YS_____________	NA	4310	FALSE	.	.	0.032255	-0.0271	0.706682	0.519416	0.630719	FALSE	.	.	0.44485	-0.0251375	0.444514	0.693239	1.13152	FALSE	.	.	3.61342	-0.0197544	0.0238132	0.79779	1.36975
2400	Phospho_COPS3_S423_M1	S423	COPS3	Q9UNS2	COP9 signalosome complex subunit 3	FALSE	FALSE	423	S	MGSQEDDSGNKPSSYS*_______________	NA	4310	FALSE	.	.	-1.52285	-0.0271	0.274854	0.519416	1.49577	FALSE	.	.	-2.05913	-0.0251375	0.159442	0.693239	1.52867	FALSE	.	.	-2.23757	-0.0197544	0.132914	0.79779	1.57078
2401	Phospho_CPEB4_S97_M1	S97	CPEB4	Q17RY0	Cytoplasmic polyadenylation element-binding protein 4	FALSE	FALSE	97	S	SQQQEQQDPLEKQQLS*PSPGQEAGILPETEK	NA	1631	FALSE	.	.	4.5e-05	0.022225	0.996074	0.69053	0.142795	FALSE	.	.	0.037785	0.079025	0.765564	0.609294	0.321636	FALSE	.	.	-0.009615	0.66547	0.967016	0.121938	0.69905
2402	Phospho_CPEB4_S99_M1	S99	CPEB4	Q17RY0	Cytoplasmic polyadenylation element-binding protein 4	FALSE	FALSE	99	S	QQEQQDPLEKQQLSPS*PGQEAGILPETEKAK	NA	1631	FALSE	.	.	-2.66533	0.022225	0.126372	0.69053	1.6343	FALSE	.	.	-3.04609	0.079025	0.0628826	0.609294	1.59578	FALSE	.	.	-3.13387	0.66547	0.0567041	0.121938	1.60729
2403	Phospho_CPSF4_S200_M1	S200	CPSF4	O95639	Cleavage and polyadenylation specificity factor subunit 4	FALSE	FALSE	200	S	TQPPAKQSNNPPLQRS*SSLIQLTSQNSSPNQ	NA	1011	FALSE	.	.	-2.68522	0.025425	0.18654	0.6933	1.7767	FALSE	.	.	-3.6478	-0.012695	0.0469742	0.935313	16.0983	FALSE	.	.	-3.76872	-0.866345	0.0350596	0.0653747	16.1225
2404	Phospho_CPSF4_S202_M1	S202	CPSF4	O95639	Cleavage and polyadenylation specificity factor subunit 4	FALSE	FALSE	202	S	PPAKQSNNPPLQRSSS*LIQLTSQNSSPNQQR	NA	1011	FALSE	.	.	-0.00821	0.025425	0.871776	0.6933	0.483113	FALSE	.	.	-0.010615	-0.012695	0.942189	0.935313	0.550852	FALSE	.	.	-0.04958	-0.866345	0.869653	0.0653747	0.647858
2405	Phospho_CPSF4_S211_M1	S211	CPSF4	O95639	Cleavage and polyadenylation specificity factor subunit 4	FALSE	FALSE	211	S	PLQRSSSLIQLTSQNS*SPNQQRTPQVIGVMQ	NA	1011	FALSE	.	.	-0.0325	0.025425	0.715331	0.6933	0.52296	FALSE	.	.	-0.113525	-0.012695	0.687869	0.935313	0.634283	FALSE	.	.	-0.18572	-0.866345	0.680063	0.0653747	0.715774
2406	Phospho_CPSF4_S212_M1	S212	CPSF4	O95639	Cleavage and polyadenylation specificity factor subunit 4	FALSE	FALSE	212	S	LQRSSSLIQLTSQNSS*PNQQRTPQVIGVMQS	NA	1011	FALSE	.	.	-0.00205	0.025425	0.928977	0.6933	0.402159	FALSE	.	.	-0.017005	-0.012695	0.907458	0.935313	0.52139	FALSE	.	.	-0.0256	-0.866345	0.926316	0.0653747	0.611601
2408	Phospho_CPSF7_S197_M1	S197	CPSF7	Q8N684	Cleavage and polyadenylation specificity factor subunit 7	FALSE	FALSE	197	S	RGGIPPRAHSRDSSDS*ADGRATPSENLVPSS	NA	4848	FALSE	.	.	-2.61095	0.00652	0.0923351	0.783027	1.66347	FALSE	.	.	-3.13883	-0.00072	0.060913	0.992513	1.72601	FALSE	.	.	-3.25995	0.18784	0.052503	0.139404	1.76687
2409	Phospho_CPSF7_T203_M1	T203	CPSF7	Q8N684	Cleavage and polyadenylation specificity factor subunit 7	FALSE	FALSE	203	T	RAHSRDSSDSADGRAT*PSENLVPSSARVDKP	NA	4848	FALSE	.	.	-0.14971	0.00652	0.575255	0.783027	1.94493	TRUE	-	.	-4.66258	-0.00072	0.00148204	0.992513	1.22232	TRUE	-	.	-4.84424	0.18784	0.000698568	0.139404	1.19015
2410	Phospho_CREBBP_S121_M1	S121	CREBBP	Q92793	CREB-binding protein	FALSE	FALSE	121	S	QPNSANMASLSAMGKS*PLSQGDSSAPSLPKQ	NA	5265	FALSE	.	.	-0.03117	-0.198345	0.663745	0.377628	0.370506	FALSE	.	.	-0.475335	-0.103546	0.388911	0.615335	1.18491	FALSE	.	.	-0.6858	0.190202	0.356031	0.512137	1.26381
2411	Phospho_CRIM1_Y1033_M1	Y1033	CRIM1	Q9NZV1	Cysteine-rich motor neuron 1 protein	FALSE	FALSE	1033	Y	FYSMQKQNHLQADNFY*QTV____________	NA	6580	FALSE	.	.	-1.69384	-0.17507	0.238944	0.229637	1.46413	FALSE	.	.	-2.23083	-0.422349	0.131207	0.00321333	1.46908	FALSE	.	-	-2.36029	-8.00825	0.115085	2e-30	1.49566
2412	Phospho_CRIM1_T1035_M1	T1035	CRIM1	Q9NZV1	Cysteine-rich motor neuron 1 protein	FALSE	FALSE	1035	T	SMQKQNHLQADNFYQT*V______________	NA	6580	FALSE	.	.	0.009715	-0.17507	0.79803	0.229637	0.145669	FALSE	.	.	0.032515	-0.422349	0.78788	0.00321333	0.225917	FALSE	.	-	0.00169	-8.00825	0.99184	2e-30	0.642135
2413	Phospho_CRK_S40_M1	S40	CRK	P46108	Adapter molecule crk	FALSE	FALSE	40	S	ALLQGQRHGVFLVRDS*STSPGDYVLSVSENS	NA	9440	FALSE	.	.	-0.065785	-0.259947	0.49872	0.00107225	0.178675	FALSE	.	.	-0.11234	-0.297509	0.492527	9.14385e-07	0.211757	FALSE	.	.	-0.529775	-0.159173	0.141136	0.14798	0.389536
2414	Phospho_CRK_S41_M1	S41	CRK	P46108	Adapter molecule crk	FALSE	FALSE	41	S	LLQGQRHGVFLVRDSS*TSPGDYVLSVSENSR	NA	9440	FALSE	.	.	-0.081685	-0.259947	0.513093	0.00107225	0.252344	FALSE	.	.	-0.14095	-0.297509	0.506265	9.14385e-07	0.288513	FALSE	.	.	-0.3155	-0.159173	0.4178	0.14798	0.816946
2415	Phospho_CRK_T42_M1	T42	CRK	P46108	Adapter molecule crk	FALSE	FALSE	42	T	LQGQRHGVFLVRDSST*SPGDYVLSVSENSRV	NA	9440	FALSE	.	.	-0.034505	-0.259947	0.679527	0.00107225	0.422567	FALSE	.	.	-0.160375	-0.297509	0.527891	9.14385e-07	0.489458	FALSE	.	.	-0.21499	-0.159173	0.490026	0.14798	0.472338
2416	Phospho_CRK_S43_M1	S43	CRK	P46108	Adapter molecule crk	FALSE	FALSE	43	S	QGQRHGVFLVRDSSTS*PGDYVLSVSENSRVS	NA	9440	FALSE	.	.	0.00085	-0.259947	0.986793	0.00107225	0.36438	FALSE	.	.	0.017805	-0.297509	0.912462	9.14385e-07	0.496367	FALSE	.	.	0.063005	-0.159173	0.843841	0.14798	0.806585
2417	Phospho_CRTC1_T149_M1	T149	CRTC1	Q6UUV9	CREB-regulated transcription coactivator 1	FALSE	FALSE	149	T	GTMYLSPPADTSWRRT*NSDSALHQSTMTPTQ	NA	953	FALSE	.	.	-0.002165	0.00014	0.91594	0.985173	0.130312	FALSE	.	.	-0.03178	0.000245	0.795352	0.995408	0.756748	FALSE	.	.	-4.42426	0.006845	0.0168018	0.978186	1.78602
2418	Phospho_CRTC1_S151_M1	S151	CRTC1	Q6UUV9	CREB-regulated transcription coactivator 1	FALSE	FALSE	151	S	MYLSPPADTSWRRTNS*DSALHQSTMTPTQPE	NA	953	FALSE	.	.	-0.012715	0.00014	0.80244	0.985173	0.421728	FALSE	.	.	-0.060225	0.000245	0.755847	0.995408	0.512013	FALSE	.	.	-0.09707	0.006845	0.75868	0.978186	0.583792
2419	Phospho_CRTC1_S153_M1	S153	CRTC1	Q6UUV9	CREB-regulated transcription coactivator 1	FALSE	FALSE	153	S	LSPPADTSWRRTNSDS*ALHQSTMTPTQPESF	NA	953	FALSE	.	.	-0.03822	0.00014	0.713893	0.985173	1.02635	FALSE	.	.	-0.126155	0.000245	0.649068	0.995408	1.12233	FALSE	.	.	-0.18634	0.006845	0.65361	0.978186	1.15513
2420	Phospho_CRTC1_S158_M1	S158	CRTC1	Q6UUV9	CREB-regulated transcription coactivator 1	FALSE	FALSE	158	S	DTSWRRTNSDSALHQS*TMTPTQPESFSSGSQ	NA	953	FALSE	.	.	-0.019	0.00014	0.739329	0.985173	0.274476	FALSE	.	.	-0.01391	0.000245	0.832738	0.995408	0.379024	FALSE	.	.	-0.180455	0.006845	0.692772	0.978186	0.492731
2421	Phospho_CRTC2_S456_M1	S456	CRTC2	Q53ET0	CREB-regulated transcription coactivator 2	FALSE	FALSE	456	S	PADARRSQQQLPKQFS*PTMSPTLSSITQGVP	NA	2274	FALSE	.	.	0.010975	0.00585	0.796333	0.890745	0.195406	FALSE	.	.	0.031635	-0.045045	0.863394	0.818828	0.392876	FALSE	.	.	-0.06549	-0.06926	0.863987	0.825662	0.753182
2423	Phospho_CRTC3_S370_M1	S370	CRTC3	Q6UUV7	CREB-regulated transcription coactivator 3	FALSE	FALSE	370	S	PNASALHPSLRLFSLS*NPSLSTTNLSGPSRR	NA	2464	FALSE	.	.	-3.02736	0.00015	0.117869	0.986012	19.5273	FALSE	.	.	-3.4378	0.00512	0.0600725	0.962923	19.3815	FALSE	.	.	-3.59535	0.00929	0.0487295	0.969467	19.338
2424	Phospho_CRTC3_S329_M1	S329	CRTC3	Q6UUV7	CREB-regulated transcription coactivator 3	FALSE	FALSE	329	S	THLGIRSSSGLQSSRS*NPSIQATLNKTVLSS	NA	2464	TRUE	-	.	-1.25407	0.00015	4.6943e-15	0.986012	0.216099	TRUE	-	.	-1.50415	0.00512	1.82209e-24	0.962923	0.180105	TRUE	-	.	-1.70408	0.00929	2.67672e-27	0.969467	0.193986
2425	Phospho_CRTC3_T160_M1	T160	CRTC3	Q6UUV7	CREB-regulated transcription coactivator 3	FALSE	FALSE	160	T	DEKHPGFRLTSALNRT*NSDSALHTSALSTKP	NA	2464	FALSE	.	.	-0.00067	0.00015	0.971556	0.986012	0.300688	FALSE	.	.	-0.0044	0.00512	0.977938	0.962923	0.408823	FALSE	.	.	-0.002045	0.00929	0.992917	0.969467	0.512149
2426	Phospho_CRTC3_S162_M1	S162	CRTC3	Q6UUV7	CREB-regulated transcription coactivator 3	FALSE	FALSE	162	S	KHPGFRLTSALNRTNS*DSALHTSALSTKPQD	NA	2464	FALSE	.	.	-2.95151	0.00015	0.0911151	0.986012	1.6087	FALSE	.	.	-3.3817	0.00512	0.0389496	0.962923	1.54863	FALSE	.	.	-3.52316	0.00929	0.0340203	0.969467	1.57591
2427	Phospho_CRYBG1_S19_M1	S19	CRYBG1	Q9Y4K1	Beta/gamma crystallin domain-containing protein 1	FALSE	FALSE	19	S	RSSGRRSGRRRGSQKS*TDSPGADAELPESAA	NA	7679	FALSE	.	.	0.068695	-0.00066	0.587825	0.958034	0.5914	FALSE	.	.	0.15676	-0.001705	0.576973	0.982053	0.625657	FALSE	.	.	0.121755	-0.00168	0.767009	0.993592	0.758373
2428	Phospho_CRYBG1_S22_M1	S22	CRYBG1	Q9Y4K1	Beta/gamma crystallin domain-containing protein 1	FALSE	FALSE	22	S	GRRSGRRRGSQKSTDS*PGADAELPESAARDD	NA	7679	FALSE	.	.	0.01688	-0.00066	0.797811	0.958034	1.23069	FALSE	.	.	0.09273	-0.001705	0.719018	0.982053	1.27867	FALSE	.	.	0.127865	-0.00168	0.738612	0.993592	1.08721
2429	Phospho_CRYBG3_S457_M1	S457	CRYBG3	Q68DQ2	Very large A-kinase anchor protein	FALSE	FALSE	457	S	SDGSDTTEQESTNLPS*PNKSIRHEHLQLPES	NA	2057	FALSE	.	.	0.015435	-0.00187	0.699537	0.932798	0.11101	FALSE	.	.	0.00294	-0.01189	0.973352	0.931429	0.153887	TRUE	-	.	-0.854045	-0.02073	0.00739227	0.939639	0.278123
2430	Phospho_CSDC2_S47_M1	S47	CSDC2	Q9Y534	Cold shock domain-containing protein C2	FALSE	FALSE	47	S	SRVWERGGVPPRDLPS*PLPTKRTRTYSATAR	NA	NA	FALSE	.	NA	-0.02587	NA	0.663562	NA	0.166988	FALSE	.	NA	-0.44105	NA	0.0798429	NA	0.273108	FALSE	.	NA	-0.402325	NA	0.175348	NA	0.313804
2432	Phospho_CSF1_S533_M1	S533	CSF1	P09603	Macrophage colony-stimulating factor 1	FALSE	FALSE	533	S	YRWRRRSHQEPQRADS*PLEQPEGSPLTQDDR	NA	6974	FALSE	.	.	-0.006215	-0.002525	0.841428	0.907826	0.180058	FALSE	.	.	-3.62504	-0.0489635	0.0154107	0.706953	1.30499	FALSE	.	.	-3.81228	-0.64539	0.00907486	0.418109	1.27662
2434	Phospho_CSNK1A1_T321_M1	T321	CSNK1A1	P48729	Casein kinase I isoform alpha	FALSE	FALSE	321	T	AQQAASSSGQGQQAQT*PTGKQTDKTKSNMKG	NA	9437	FALSE	.	.	0.00849	-0.10378	0.794373	0.212951	0.116926	FALSE	.	.	-0.03881	-0.145695	0.762805	0.130877	0.241404	FALSE	.	.	-1.01773	0.08896	0.150482	0.592738	0.675083
2435	Phospho_CSNK1D_S382_M1	S382	CSNK1D	P48730	Casein kinase I isoform delta	FALSE	FALSE	382	S	RKVSMRLHRGAPVNIS*SSDLTGRQDTSRMST	NA	NA	FALSE	.	NA	-0.443985	NA	0.0589335	NA	0.253396	FALSE	.	NA	-0.47016	NA	0.0570915	NA	0.299484	FALSE	.	NA	-0.700095	NA	0.0998638	NA	0.646833
2436	Phospho_CSNK1D_S384_M1	S384	CSNK1D	P48730	Casein kinase I isoform delta	FALSE	FALSE	384	S	VSMRLHRGAPVNISSS*DLTGRQDTSRMSTSQ	NA	NA	FALSE	.	NA	-0.003195	NA	0.918761	NA	0.352522	FALSE	.	NA	-0.018955	NA	0.905549	NA	0.476364	FALSE	.	NA	-0.03901	NA	0.897147	NA	0.575196
2438	Phospho_CSNK1E_T362_M1	T362	CSNK1E	P49674	Casein kinase I isoform epsilon	FALSE	FALSE	362	T	PVASTPASRIQPAGNT*SPRAISRVDRERKVS	NA	3824	FALSE	.	.	0.001375	-0.0082	0.95194	0.844912	0.301235	FALSE	.	.	0.017715	-0.03149	0.902686	0.85472	0.467803	FALSE	.	.	0.02974	-0.05176	0.913959	0.864161	0.554569
2439	Phospho_CSNK1E_S363_M1	S363	CSNK1E	P49674	Casein kinase I isoform epsilon	FALSE	FALSE	363	S	VASTPASRIQPAGNTS*PRAISRVDRERKVSM	NA	3824	FALSE	.	.	-0.004945	-0.0082	0.894193	0.844912	0.387894	FALSE	.	.	-0.15241	-0.03149	0.636779	0.85472	0.930487	FALSE	.	.	-0.23782	-0.05176	0.643905	0.864161	1.02867
2440	Phospho_CSNK1G3_S397_M1	S397	CSNK1G3	Q9Y6M4	Casein kinase I isoform gamma-3	FALSE	FALSE	397	S	AHLAADRHGGSVQVVS*STNGELNTDDPTAGR	NA	7296	FALSE	.	.	-0.00033	0.083839	0.976815	0.42108	0.12837	FALSE	.	.	-0.020605	0.138421	0.846576	0.316424	0.211219	FALSE	.	.	-0.003435	0.0995781	0.981578	0.57958	0.284671
2441	Phospho_CSNK1G3_S398_M1	S398	CSNK1G3	Q9Y6M4	Casein kinase I isoform gamma-3	FALSE	FALSE	398	S	HLAADRHGGSVQVVSS*TNGELNTDDPTAGRS	NA	7296	FALSE	.	.	-2.36949	0.083839	0.148796	0.42108	1.68425	FALSE	.	.	-3.40327	0.138421	0.054672	0.316424	1.82483	FALSE	.	.	-3.51809	0.0995781	0.0472061	0.57958	2.40257
2442	Phospho_CSRP1_S192_M1	S192	CSRP1	P21291	Cysteine and glycine-rich protein 1	FALSE	FALSE	192	S	PKGFGFGQGAGALVHS*E______________	NA	7980	FALSE	.	.	0.003835	-0.031795	0.878074	0.430544	0.17096	FALSE	.	.	0.62711	-0.2324	0.115175	0.00693058	0.345199	FALSE	.	.	0.51035	-0.06727	0.136247	0.377302	0.356035
2443	Phospho_CSTF2T_S557_M1	S557	CSTF2T	Q9H0L4	Cleavage stimulation factor subunit 2 tau variant	FALSE	FALSE	557	S	GIQGGGIQGASKQGGS*QPSSFSPGQSQVTPQ	NA	5152	FALSE	.	.	-0.00461	-0.022775	0.880688	0.698881	0.198846	FALSE	.	.	-0.046425	-0.453145	0.754208	0.0198869	0.319545	FALSE	.	.	-0.146575	-0.327755	0.651708	0.148193	0.678494
2444	Phospho_CSTF2T_S560_M1	S560	CSTF2T	Q9H0L4	Cleavage stimulation factor subunit 2 tau variant	FALSE	FALSE	560	S	GGGIQGASKQGGSQPS*SFSPGQSQVTPQDQE	NA	5152	FALSE	.	.	-0.00273	-0.022775	0.906885	0.698881	0.138137	FALSE	.	.	-0.049975	-0.453145	0.657534	0.0198869	0.165703	FALSE	.	.	-0.31008	-0.327755	0.239414	0.148193	0.358767
2445	Phospho_CSTF2T_S561_M1	S561	CSTF2T	Q9H0L4	Cleavage stimulation factor subunit 2 tau variant	FALSE	FALSE	561	S	GGIQGASKQGGSQPSS*FSPGQSQVTPQDQEK	NA	5152	FALSE	.	.	-0.014645	-0.022775	0.836743	0.698881	0.837099	FALSE	.	.	-0.07224	-0.453145	0.758433	0.0198869	0.948138	FALSE	.	.	-0.129305	-0.327755	0.78683	0.148193	1.0669
2446	Phospho_CSTF2T_S563_M1	S563	CSTF2T	Q9H0L4	Cleavage stimulation factor subunit 2 tau variant	FALSE	FALSE	563	S	IQGASKQGGSQPSSFS*PGQSQVTPQDQEKAA	NA	5152	FALSE	.	.	0.0002	-0.022775	0.998293	0.698881	0.442202	FALSE	.	.	-0.06986	-0.453145	0.759699	0.0198869	0.752568	FALSE	.	.	-0.129205	-0.327755	0.75337	0.148193	0.805604
2447	Phospho_CSTF3_S691_M1	S691	CSTF3	Q12996	Cleavage stimulation factor subunit 3	FALSE	FALSE	691	S	SNAVLTKAVKRPNEDS*DEDEEKGAVVPPVHD	NA	1788	FALSE	.	.	0.015637	-0.0442	0.742001	0.52083	0.169978	FALSE	.	.	-0.186456	-0.122035	0.377869	0.316474	0.231894	FALSE	.	+	-0.508933	0.676405	0.0654515	0.00671243	0.325358
2448	Phospho_CTAGE1_S616_M1...	S616	CTAGE1	Q96RT6	cTAGE family member 2	FALSE	FALSE	616	S	ARLSGPAELRSFNMPS*LDKMDGSMPSEMESS	MIA2_S1255	9192	FALSE	.	.	-3.87326	0.0191965	0.0450653	0.716857	1.46076	FALSE	.	.	-4.19713	0.0004835	0.0115447	0.992849	1.35486	FALSE	.	.	-4.31321	0.177566	0.00834383	0.40774	1.35177
2449	Phospho_CTDP1_S740_M1	S740	CTDP1	Q9Y5B0	RNA polymerase II subunit A C-terminal domain phosphatase	FALSE	FALSE	740	S	LFPLRDDHTKAQRENS*PAAFPDREGVPPTAL	NA	9030	FALSE	.	.	-0.004065	-0.057175	0.902844	0.469531	0.369244	FALSE	.	.	-0.022435	0.38431	0.886374	0.0541545	0.494257	FALSE	.	.	-0.042535	0.01655	0.88927	0.933027	0.584658
2450	Phospho_CTDP1_S869_M1	S869	CTDP1	Q9Y5B0	RNA polymerase II subunit A C-terminal domain phosphatase	FALSE	FALSE	869	S	LESMDKEVDDILGEGS*DDSDSEKRRPEEQEE	NA	9030	FALSE	.	.	-0.010135	-0.057175	0.83118	0.469531	0.425835	FALSE	.	.	-0.056355	0.38431	0.774481	0.0541545	0.542866	FALSE	.	.	-0.09136	0.01655	0.783115	0.933027	0.63689
2451	Phospho_CTDP1_S874_M1	S874	CTDP1	Q9Y5B0	RNA polymerase II subunit A C-terminal domain phosphatase	FALSE	FALSE	874	S	KEVDDILGEGSDDSDS*EKRRPEEQEEEPQPR	NA	9030	FALSE	.	.	-0.001545	-0.057175	0.944084	0.469531	0.324972	FALSE	.	.	-0.008935	0.38431	0.94926	0.0541545	0.434451	FALSE	.	.	-0.013235	0.01655	0.958951	0.933027	0.536358
2452	Phospho_CTIF_T289_M1	T289	CTIF	O43310	CBP80/20-dependent translation initiation factor	FALSE	FALSE	289	T	TMTIENPKLEDTAGDT*GHSSLEAPRSPDTLA	NA	9374	FALSE	.	-	-0.0016	-0.88801	0.941425	4.16664e-19	0.32182	FALSE	.	-	-0.010795	-0.626595	0.940173	0.000210728	0.439716	FALSE	.	-	-0.022305	-1.22465	0.937096	2.04766e-13	0.543643
2453	Phospho_CTIF_S299_M1	S299	CTIF	O43310	CBP80/20-dependent translation initiation factor	FALSE	FALSE	299	S	DTAGDTGHSSLEAPRS*PDTLAPVASERLPPQ	NA	9374	FALSE	.	-	0.055745	-0.88801	0.604881	4.16664e-19	0.31199	FALSE	.	-	0.145505	-0.626595	0.510995	0.000210728	0.33784	FALSE	.	-	0.09758	-1.22465	0.753319	2.04766e-13	0.460358
2454	Phospho_CTIF_S18_M1	S18	CTIF	O43310	CBP80/20-dependent translation initiation factor	FALSE	FALSE	18	S	NSSAASASSEAGSSRS*QEIEELERFIDSYVL	NA	9374	FALSE	.	-	-0.026435	-0.88801	0.683744	4.16664e-19	0.233034	FALSE	.	-	-0.06079	-0.626595	0.719501	0.000210728	0.503408	FALSE	.	-	-0.18073	-1.22465	0.611105	2.04766e-13	0.709828
2456	Phospho_CTNNA1_T654_M1...	T654	CTNNA1	P35221	Catenin alpha-1	FALSE	FALSE	654	T	DDSDFETEDFDVRSRT*SVQTEDDQLIAGQSA	CTNNA2_T653	4978	FALSE	.	.	-0.00058	-0.396071	0.963693	1.21516e-07	0.0845901	FALSE	.	-	-3.34619	-0.542608	0.0364892	2.17795e-24	1.03637	FALSE	.	-	-3.54958	-0.618617	0.000441224	1.39612e-21	0.759074
2460	Phospho_CTNNB1_S552_M1	S552	CTNNB1	P35222	Catenin beta-1	FALSE	FALSE	552	S	VQLLVRAHQDTQRRTS*MGGTQQQFVEGVRME	NA	3662	TRUE	+	.	0.955847	-0.46017	3.62099e-05	1.5747e-21	0.147974	TRUE	+	-	1.02346	-0.596684	2.52798e-18	2e-30	0.159267	FALSE	.	-	-2.59138	-1.25352	0.286453	1.30093e-25	2.16804
2461	Phospho_CTNNB1_T556_M1	T556	CTNNB1	P35222	Catenin beta-1	FALSE	FALSE	556	T	VRAHQDTQRRTSMGGT*QQQFVEGVRMEEIVE	NA	3662	FALSE	.	.	-0.006705	-0.46017	0.828328	1.5747e-21	0.293823	FALSE	.	-	-0.10011	-0.596684	0.732417	2e-30	5.95493	FALSE	.	-	-0.176805	-1.25352	0.698182	1.30093e-25	6.55724
2462	Phospho_CTNNB1_S191_M1	S191	CTNNB1	P35222	Catenin beta-1	FALSE	FALSE	191	S	HQLSKKEASRHAIMRS*PQMVSAIVRTMQNTN	NA	3662	FALSE	.	.	-0.050915	-0.46017	0.559618	1.5747e-21	0.213886	FALSE	.	-	-1.49848	-0.596684	0.0777036	2e-30	0.531179	FALSE	.	-	-1.55607	-1.25352	0.0868274	1.30093e-25	0.566558
2463	Phospho_CTNNB1_T551_M1	T551	CTNNB1	P35222	Catenin beta-1	FALSE	FALSE	551	T	LVQLLVRAHQDTQRRT*SMGGTQQQFVEGVRM	NA	3662	FALSE	.	.	0.151633	-0.46017	0.37032	1.5747e-21	0.242169	FALSE	.	-	0.09215	-0.596684	0.563465	2e-30	0.263193	FALSE	.	-	-2.2469	-1.25352	0.113176	1.30093e-25	0.795465
2464	Phospho_CTNND1_S252_M1	S252	CTNND1	O60716	Catenin delta-1	FALSE	FALSE	252	S	IEERYRPSMEGYRAPS*RQDVYGPQPQVRVGG	NA	9253	FALSE	.	.	-0.02431	-0.153161	0.629829	0.00280497	0.107952	FALSE	.	-	-0.288125	-0.54496	0.0720571	2e-30	0.175497	FALSE	-	-	-1.77506	-0.512655	7.12523e-19	2e-30	0.254533
2465	Phospho_CTNND1_T916_M1	T916	CTNND1	O60716	Catenin delta-1	FALSE	FALSE	916	T	DNNYSTPNERGDHNRT*LDRSGDLGDMEPLKG	NA	9253	FALSE	.	.	0.00047	-0.153161	0.974129	0.00280497	0.356626	FALSE	.	-	0.022365	-0.54496	0.896014	2e-30	0.606699	FALSE	.	-	0.00841	-0.512655	0.979615	2e-30	0.757572
2466	Phospho_CTNND1_S920_M1	S920	CTNND1	O60716	Catenin delta-1	FALSE	FALSE	920	S	STPNERGDHNRTLDRS*GDLGDMEPLKGTTPL	NA	9253	FALSE	.	.	-0.00034	-0.153161	0.976721	0.00280497	0.334767	FALSE	.	-	-0.36868	-0.54496	0.494697	2e-30	1.20469	FALSE	.	-	-0.66135	-0.512655	0.414015	2e-30	1.3047
2468	Phospho_CTNND1_S225_M1	S225	CTNND1	O60716	Catenin delta-1	FALSE	FALSE	225	S	PDGYSRHYEDGYPGGS*DNYGSLSRVTRIEER	NA	9253	FALSE	.	.	-0.0054	-0.153161	0.864487	0.00280497	0.287566	FALSE	.	-	0.02275	-0.54496	0.850509	2e-30	0.415611	FALSE	.	-	0.00489	-0.512655	0.988124	2e-30	0.662525
2469	Phospho_CTNND1_S230_M1	S230	CTNND1	O60716	Catenin delta-1	FALSE	FALSE	230	S	RHYEDGYPGGSDNYGS*LSRVTRIEERYRPSM	NA	9253	FALSE	.	.	-0.040345	-0.153161	0.684176	0.00280497	0.234075	FALSE	.	-	-0.08323	-0.54496	0.663247	2e-30	0.229321	FALSE	-	-	-1.67468	-0.512655	1.04135e-09	2e-30	0.298432
2470	Phospho_CTNND1_S232_M1	S232	CTNND1	O60716	Catenin delta-1	FALSE	FALSE	232	S	YEDGYPGGSDNYGSLS*RVTRIEERYRPSMEG	NA	9253	FALSE	.	.	0.001985	-0.153161	0.935068	0.00280497	0.405347	FALSE	.	-	0.04963	-0.54496	0.835792	2e-30	0.745789	FALSE	.	-	0.134805	-0.512655	0.758642	2e-30	0.857691
2471	Phospho_CTNND1_S847_M1	S847	CTNND1	O60716	Catenin delta-1	FALSE	FALSE	847	S	YKELRKPLEKEGWKKS*DFQVNLNNASRSQSS	NA	9253	FALSE	.	.	-0.130805	-0.153161	0.473765	0.00280497	0.50373	FALSE	.	-	-0.7807	-0.54496	0.261258	2e-30	1.05928	FALSE	.	-	-0.926875	-0.512655	0.236721	2e-30	1.1532
2472	Phospho_CTNND1_S899_M1	S899	CTNND1	O60716	Catenin delta-1	FALSE	FALSE	899	S	DREEIQMSNMGSNTKS*LDNNYSTPNERGDHN	NA	9253	FALSE	.	.	0.27001	-0.153161	0.22507	0.00280497	0.232075	FALSE	.	-	0.383145	-0.54496	0.0841187	2e-30	0.226733	FALSE	.	-	-0.36562	-0.512655	0.4188	2e-30	0.44522
2473	Phospho_CTNND1_T906_M1	T906	CTNND1	O60716	Catenin delta-1	FALSE	FALSE	906	T	SNMGSNTKSLDNNYST*PNERGDHNRTLDRSG	NA	9253	FALSE	.	.	-0.000825	-0.153161	0.964096	0.00280497	0.320173	FALSE	.	-	-0.010425	-0.54496	0.9416	2e-30	0.447623	FALSE	.	-	-0.02088	-0.512655	0.942344	2e-30	0.556147
2474	Phospho_CTNND1_S288_M1	S288	CTNND1	O60716	Catenin delta-1	FALSE	FALSE	288	S	HRFHPEPYGLEDDQRS*MGYDDLDYGMMSDYG	NA	9253	FALSE	.	.	-0.59236	-0.153161	0.171028	0.00280497	0.449234	FALSE	.	-	-1.2548	-0.54496	0.0929204	2e-30	1.31741	FALSE	.	-	-1.50716	-0.512655	0.0920288	2e-30	1.3982
2476	Phospho_CTNND1_S171_M1	S171	CTNND1	O60716	Catenin delta-1	FALSE	FALSE	171	S	VAMGPDGLPVDASSVS*NNYIQTLGRDFRKNG	NA	9253	FALSE	.	.	-0.001395	-0.153161	0.959908	0.00280497	0.306474	FALSE	.	-	-0.00683	-0.54496	0.959495	2e-30	0.427875	FALSE	.	-	-0.00874	-0.512655	0.972237	2e-30	0.53168
2477	Phospho_CTNND1_T177_M1	T177	CTNND1	O60716	Catenin delta-1	FALSE	FALSE	177	T	GLPVDASSVSNNYIQT*LGRDFRKNGNGGPGP	NA	9253	FALSE	.	.	-0.0045	-0.153161	0.86578	0.00280497	0.124805	FALSE	.	-	-0.014275	-0.54496	0.895547	2e-30	0.259936	FALSE	.	-	-0.104765	-0.512655	0.704768	2e-30	0.724639
2478	Phospho_CTNND1_S268_M1	S268	CTNND1	O60716	Catenin delta-1	FALSE	FALSE	268	S	RQDVYGPQPQVRVGGS*SVDLHRFHPEPYGLE	NA	9253	FALSE	.	.	-0.1014	-0.153161	0.364448	0.00280497	0.145448	FALSE	.	-	-0.196415	-0.54496	0.168844	2e-30	0.160601	FALSE	-	-	-2.09931	-0.512655	2e-30	2e-30	0.18748
2480	Phospho_CTPS1_S575_M1	S575	CTPS1	P17812	CTP synthase 1	FALSE	FALSE	575	S	RLSPRDTYSDRSGSSS*PDSEITELKFPSINH	NA	7875	FALSE	.	.	0.118111	-0.198263	0.346043	0.0529046	0.162002	FALSE	.	.	0.16797	-0.288157	0.300229	3.04289e-12	0.179711	TRUE	-	.	-1.01435	0.178944	5.64744e-06	0.0254106	0.216839
2482	Phospho_CTR9_S970_M1	S970	CTR9	Q6PD62	RNA polymerase-associated protein CTR9 homolog	FALSE	FALSE	970	S	RKKKKRRRHPKGEEGS*DDDETENGPKPKKRR	NA	69	FALSE	.	.	-0.002655	-0.08147	0.89125	0.488726	0.0871487	TRUE	+	.	0.503255	-0.39561	0.00382885	0.0758915	0.171591	TRUE	-	.	-0.876535	-0.336129	2.35507e-15	0.208306	0.160196
2483	Phospho_CTTN_S418_M1	S418	CTTN	Q14247	Src substrate cortactin	FALSE	FALSE	418	S	PVSPAPQPTEERLPSS*PVYEDAASFKAELSY	NA	8925	FALSE	.	.	0.00803	-0.070885	0.822465	0.180269	0.155046	FALSE	.	.	0.11561	-0.396015	0.491345	2.98203e-16	0.219383	FALSE	.	.	0.287315	0.07811	0.227273	0.283401	0.262587
2484	Phospho_CTTN_S261_M1	S261	CTTN	Q14247	Src substrate cortactin	FALSE	FALSE	261	S	CALGWDHQEKLQLHES*QKDYKTGFGGKFGVQ	NA	8925	FALSE	.	.	0.10774	-0.070885	0.581504	0.180269	0.961131	FALSE	.	.	2.87842	-0.396015	0.0499847	2.98203e-16	1.23841	FALSE	.	.	2.96684	0.07811	0.0399558	0.283401	1.21315
2485	Phospho_CTTN_T401_M1	T401	CTTN	Q14247	Src substrate cortactin	FALSE	FALSE	401	T	EARRKLEEQARAKTQT*PPVSPAPQPTEERLP	NA	8925	FALSE	.	.	-0.001679	-0.070885	0.926539	0.180269	0.0952601	FALSE	.	.	0.023236	-0.396015	0.795273	2.98203e-16	0.141502	TRUE	-	.	-0.995124	0.07811	2.71729e-06	0.283401	0.219244
2487	Phospho_CTTNBP2NL_S284_M1	S284	CTTNBP2NL	Q9P2B4	CTTNBP2 N-terminal-like protein	FALSE	FALSE	284	S	SLKKIVKDLEASHQHS*SPNEQLKKPVTVSKG	NA	5249	FALSE	.	.	0.018255	0.0149026	0.783017	0.666568	0.394591	FALSE	.	.	0.25527	-0.253598	0.401571	0.065643	0.941664	FALSE	.	.	0.52981	0.0517345	0.31936	0.724683	0.890236
2488	Phospho_CTTNBP2NL_S285_M1	S285	CTTNBP2NL	Q9P2B4	CTTNBP2 N-terminal-like protein	FALSE	FALSE	285	S	LKKIVKDLEASHQHSS*PNEQLKKPVTVSKGT	NA	5249	FALSE	.	.	0.01543	0.0149026	0.806819	0.666568	0.379557	FALSE	.	.	0.074155	-0.253598	0.750226	0.065643	0.547611	FALSE	.	.	0.17165	0.0517345	0.677774	0.724683	0.845977
2489	Phospho_CTTNBP2NL_S488_M1	S488	CTTNBP2NL	Q9P2B4	CTTNBP2 N-terminal-like protein	FALSE	FALSE	488	S	DQQASGLQSPPSRDLS*PTLIDNSAAKQLARN	NA	5249	FALSE	.	.	-0.00799	0.0149026	0.786527	0.666568	0.10349	FALSE	.	.	-0.05451	-0.253598	0.608882	0.065643	0.151291	FALSE	.	.	-0.02158	0.0517345	0.889436	0.724683	0.206024
2490	Phospho_CTTNBP2NL_S481_M1	S481	CTTNBP2NL	Q9P2B4	CTTNBP2 N-terminal-like protein	FALSE	FALSE	481	S	FQSQADQDQQASGLQS*PPSRDLSPTLIDNSA	NA	5249	FALSE	.	.	-0.094425	0.0149026	0.510295	0.666568	0.256742	FALSE	.	.	-0.150749	-0.253598	0.457103	0.065643	0.348396	FALSE	.	.	-0.662225	0.0517345	0.252781	0.724683	0.515228
2491	Phospho_CUL4B_T48_M1	T48	CUL4B	Q13620	Cullin-4B	FALSE	FALSE	48	T	AAAQEVRSATDGNTST*TPPTSAKKRKLNSSS	NA	9125	FALSE	.	.	-0.000915	-0.150291	0.962866	0.00612684	0.311484	FALSE	.	.	-0.008755	-0.141894	0.951345	0.0160568	0.429641	FALSE	.	.	-0.012455	-0.101405	0.96301	0.145586	0.531433
2493	Phospho_CUX1_T234_M1	T234	CUX1	P39880	Homeobox protein cut-like 1	FALSE	FALSE	234	T	DEETTAKADEIEMIMT*DLERANQRAEVAQRE	NA	8427	FALSE	.	.	-0.026555	-0.02289	0.660618	0.730667	0.181746	FALSE	.	.	-0.018035	-0.08591	0.871717	0.71714	0.194268	FALSE	.	.	-0.051095	-0.1205	0.785982	0.734258	0.262202
2494	Phospho_CUX1_T1071_M1	T1071	CUX1	P39880	Homeobox protein cut-like 1	FALSE	FALSE	1071	T	APESPMSSSESVKSLT*ELVQQPCPPIEASKD	NA	8427	FALSE	.	.	-0.004875	-0.02289	0.906331	0.730667	0.475925	FALSE	.	.	-0.027185	-0.08591	0.872596	0.71714	0.593877	FALSE	.	.	-0.043845	-0.1205	0.888685	0.734258	0.679478
2495	Phospho_CWC22_S829_M1	S829	CWC22	Q9HCG8	Pre-mRNA-splicing factor CWC22 homolog	FALSE	FALSE	829	S	NKHGDPKKKRGERRNS*FSENEKHTHRIKDSE	NA	7880	FALSE	.	.	0.04453	0.01196	0.586113	0.774289	0.195475	FALSE	.	.	0.184465	0.35295	0.351869	0.257561	0.256392	FALSE	.	.	0.11591	1.20405	0.548685	0.126174	0.211575
2496	Phospho_CWC25_S217_M1	S217	CWC25	Q9NXE8	Pre-mRNA-splicing factor CWC25 homolog	FALSE	FALSE	217	S	EDEHSAGRSQKKMANS*SPVLSKVPGYGLQVR	NA	NA	FALSE	.	NA	0.001415	NA	0.960919	NA	0.398368	FALSE	.	NA	-0.02615	NA	0.886904	NA	0.615288	FALSE	.	NA	-0.064555	NA	0.854535	NA	0.718457
2497	Phospho_CWC25_S218_M1	S218	CWC25	Q9NXE8	Pre-mRNA-splicing factor CWC25 homolog	FALSE	FALSE	218	S	DEHSAGRSQKKMANSS*PVLSKVPGYGLQVRN	NA	NA	FALSE	.	NA	-0.73924	NA	0.377369	NA	1.23836	FALSE	.	NA	-1.33494	NA	0.249755	NA	1.3162	FALSE	.	NA	-1.46231	NA	0.229747	NA	1.35827
2498	Phospho_CXXC1_S142_M1	S142	CXXC1	Q9P0U4	CXXC-type zinc finger protein 1	FALSE	FALSE	142	S	GVGAMLARGSASPHKS*SPQPLVATPSQHHQQ	NA	166	FALSE	.	.	-0.01404	-0.013	0.809387	0.863529	0.321922	FALSE	.	.	-0.061655	-0.00935	0.788855	0.952025	0.465837	FALSE	.	.	-0.10285	0.432585	0.78347	0.40427	0.600434
2499	Phospho_CXorf38_T314_M1	T314	CXorf38	Q8TB03	Uncharacterized protein CXorf38	FALSE	FALSE	314	T	LCLHQKLDSQEPGRQT*PDRKA__________	NA	6164	FALSE	.	.	-0.07609	-0.067595	0.406207	0.557067	0.130265	FALSE	.	.	-0.082995	-0.08785	0.482143	0.672335	0.141561	TRUE	-	.	-1.59838	-0.057695	4.25415e-13	0.886	0.272459
2500	Phospho_CYBRD1_S248_M1	S248	CYBRD1	Q53TN4	Plasma membrane ascorbate-dependent reductase CYBRD1	FALSE	FALSE	248	S	TILHPNGGTEQGARGS*MPAYSGNNMDKSDSE	NA	258	TRUE	+	.	0.92474	-0.194178	0.000290475	0.0841592	0.18626	TRUE	+	-	0.949255	-0.734759	1.58379e-11	3.3671e-17	0.180461	FALSE	.	.	0.190515	-0.171844	0.482587	0.126783	0.283282
2501	Phospho_CYBRD1_S253_M1	S253	CYBRD1	Q53TN4	Plasma membrane ascorbate-dependent reductase CYBRD1	FALSE	FALSE	253	S	NGGTEQGARGSMPAYS*GNNMDKSDSELNSEV	NA	258	FALSE	.	.	0.00159	-0.194178	0.945638	0.0841592	0.314493	FALSE	.	-	0.020185	-0.734759	0.897416	3.3671e-17	0.461518	FALSE	.	.	0.05979	-0.171844	0.843305	0.126783	0.717847
2502	Phospho_CYBRD1_S260_M1	S260	CYBRD1	Q53TN4	Plasma membrane ascorbate-dependent reductase CYBRD1	FALSE	FALSE	260	S	ARGSMPAYSGNNMDKS*DSELNSEVAARKRNL	NA	258	FALSE	.	.	3.12233	-0.194178	0.189933	0.0841592	2.05398	FALSE	.	-	3.86919	-0.734759	0.0846502	3.3671e-17	1.99895	FALSE	.	.	3.86262	-0.171844	0.112074	0.126783	2.04285
2503	Phospho_CYBRD1_S284_M1	S284	CYBRD1	Q53TN4	Plasma membrane ascorbate-dependent reductase CYBRD1	FALSE	FALSE	284	S	AARKRNLALDEAGQRS*TM_____________	NA	258	FALSE	.	.	-0.68342	-0.194178	0.213675	0.0841592	0.55472	FALSE	.	-	-1.1385	-0.734759	0.0307428	3.3671e-17	0.517302	TRUE	-	.	-1.20273	-0.171844	0.00474218	0.126783	0.403669
2504	Phospho_CYBRD1_T285_M1	T285	CYBRD1	Q53TN4	Plasma membrane ascorbate-dependent reductase CYBRD1	FALSE	FALSE	285	T	ARKRNLALDEAGQRST*M______________	NA	258	TRUE	+	.	0.77848	-0.194178	0.000260754	0.0841592	0.169458	TRUE	+	-	0.810855	-0.734759	3.51718e-15	3.3671e-17	0.150687	FALSE	.	.	0.099045	-0.171844	0.704802	0.126783	0.279599
2506	Phospho_CYLD_S392_M1	S392	CYLD	Q9NQC7	Ubiquitin carboxyl-terminal hydrolase CYLD	FALSE	FALSE	392	S	IDEVAEDPAKSLTEIS*TDFDRSSPPLQPPPV	NA	5007	FALSE	.	-	-0.010225	-0.98194	0.780613	0.000215069	0.156698	FALSE	.	.	-0.05097	0.61268	0.680095	0.0712493	0.206535	FALSE	.	.	-0.176295	-0.26981	0.550789	0.425645	0.757885
2507	Phospho_CYLD_T393_M1	T393	CYLD	Q9NQC7	Ubiquitin carboxyl-terminal hydrolase CYLD	FALSE	FALSE	393	T	DEVAEDPAKSLTEIST*DFDRSSPPLQPPPVN	NA	5007	FALSE	.	-	0.002465	-0.98194	0.944344	0.000215069	0.285166	FALSE	.	.	0.00845	0.61268	0.95507	0.0712493	0.392205	FALSE	.	.	-0.01608	-0.26981	0.93601	0.425645	0.539674
2508	Phospho_CYLD_S398_M1	S398	CYLD	Q9NQC7	Ubiquitin carboxyl-terminal hydrolase CYLD	FALSE	FALSE	398	S	DPAKSLTEISTDFDRS*SPPLQPPPVNSLTTE	NA	5007	FALSE	.	-	0.00059	-0.98194	0.978352	0.000215069	0.288813	FALSE	.	.	0.033665	0.61268	0.862754	0.0712493	0.426403	FALSE	.	.	-0.011275	-0.26981	0.979591	0.425645	0.722334
2509	Phospho_DAB2_S2_M1	S2	DAB2	P98082	Disabled homolog 2	FALSE	FALSE	2	S	______________MS*NEVETSATNGQPDQQ	NA	4195	FALSE	.	.	-0.0007	-0.30225	0.967939	0.00344994	0.291671	FALSE	.	-	-0.004565	-0.598973	0.969953	1.32029e-16	0.412309	FALSE	.	-	-0.002185	-0.582711	0.994363	1.7038e-13	0.533527
2510	Phospho_DAB2_S401_M1	S401	DAB2	P98082	Disabled homolog 2	FALSE	FALSE	401	S	QNGFSVKSSPNPFVGS*PPKGLSIQNGVKQDL	NA	4195	FALSE	.	.	0.107155	-0.30225	0.37682	0.00344994	0.173314	FALSE	.	-	0.05405	-0.598973	0.671848	1.32029e-16	0.160758	FALSE	-	-	-1.02099	-0.582711	4.84427e-13	1.7038e-13	0.205828
2511	Phospho_DAB2IP_S978_M1	S978	DAB2IP	Q5VWQ8	Disabled homolog 2-interacting protein	FALSE	FALSE	978	S	PSTRLRQQSSSSKGDS*PELKPRAVHKQGPSP	NA	2845	FALSE	.	.	-0.04702	0.01582	0.590091	0.788393	0.199636	FALSE	.	.	-0.182715	0.012845	0.343213	0.930922	0.245601	TRUE	-	.	-1.89763	0.004045	0.00805366	0.988695	0.496403
2512	Phospho_DAB2IP_S702_M1	S702	DAB2IP	Q5VWQ8	Disabled homolog 2-interacting protein	FALSE	FALSE	702	S	IENDLSGLIDFTRLPS*PTPENKDLFFVTRSS	NA	2845	FALSE	.	.	0.011195	0.01582	0.818301	0.788393	0.405244	FALSE	.	.	-0.00506	0.012845	0.97405	0.930922	0.62244	FALSE	.	.	-0.03167	0.004045	0.923332	0.988695	0.726396
2515	Phospho_DAB2IP_S747_M1	S747	DAB2IP	Q5VWQ8	Disabled homolog 2-interacting protein	FALSE	FALSE	747	S	ANEPDLQMANGGKSLS*MVDLQDARTLDGEAG	NA	2845	FALSE	.	.	-0.17172	0.01582	0.347309	0.788393	0.247315	FALSE	.	.	-0.264595	0.012845	0.299669	0.930922	0.32748	FALSE	.	.	-0.39038	0.004045	0.312043	0.988695	0.714866
2516	Phospho_DACT3_S165_M1	S165	DACT3	Q96B18	Dapper homolog 3	FALSE	FALSE	165	S	GPSEPRGIYASERPKS*LGDASPSAPEVVGAR	NA	NA	FALSE	.	NA	-0.259195	NA	0.18677	NA	0.20525	FALSE	.	NA	-0.37749	NA	0.0740199	NA	0.23872	FALSE	.	NA	-0.47176	NA	0.152002	NA	0.662478
2517	Phospho_DAP_S2_M1	S2	DAP	P51397	Death-associated protein 1	FALSE	FALSE	2	S	______________MS*SPPEGKLETKAGHPP	NA	5940	FALSE	.	.	-0.021965	-0.318451	0.723985	0.0291698	0.302724	FALSE	.	.	-0.40322	-0.362113	0.424377	0.0172914	1.06758	FALSE	.	-	-0.625495	-0.969974	0.379907	1.56068e-12	1.16837
2518	Phospho_DAP_S3_M1	S3	DAP	P51397	Death-associated protein 1	FALSE	FALSE	3	S	_____________MSS*PPEGKLETKAGHPPA	NA	5940	FALSE	.	.	0.0012	-0.318451	0.959512	0.0291698	0.31266	FALSE	.	.	0.00607	-0.362113	0.963107	0.0172914	0.41832	FALSE	.	-	0.01116	-0.969974	0.967949	1.56068e-12	0.519149
2519	Phospho_DAPK2_S349_M1	S349	DAPK2	Q9UIK4	Death-associated protein kinase 2	FALSE	FALSE	349	S	KKVHLRPDEDLRNCES*DTEEDIARRKALHPR	NA	2200	FALSE	.	.	-0.0008	0.02591	0.961015	0.686212	0.325718	FALSE	.	.	-0.009255	0.0099	0.950683	0.929731	0.436861	FALSE	.	.	-0.012275	0.057895	0.962617	0.782906	0.537908
2520	Phospho_DAXX_S495_M1	S495	DAXX	Q9UER7	Death domain-associated protein 6	FALSE	FALSE	495	S	EDEEEEAAAGKDGDKS*PMSSLQISNEKNLEP	NA	4471	FALSE	.	.	0.063415	-0.316355	0.462869	0.285183	0.128174	FALSE	.	.	0.08136	-0.283615	0.446852	0.325682	0.123174	FALSE	.	.	-0.00471	-0.27664	0.971324	0.379362	0.177288
2521	Phospho_DBN1_S142_M1	S142	DBN1	Q16643	Drebrin	FALSE	FALSE	142	S	GAIGQRLSNGLARLSS*PVLHRLRLREDENAE	NA	9286	FALSE	.	.	0.01896	-0.267515	0.688212	4.10899e-13	0.129448	FALSE	.	.	0.16146	-0.42512	0.34921	1.84066e-25	0.205195	FALSE	.	.	-0.44837	0.043185	0.0868672	0.473825	0.244687
2523	Phospho_DBN1_S339_M1	S339	DBN1	Q16643	Drebrin	FALSE	FALSE	339	S	SHRRMAPTPIPTRSPS*DSSTASTPVAEQIER	NA	9286	FALSE	.	.	0.623254	-0.267515	0.0331508	4.10899e-13	0.257005	TRUE	+	.	0.981254	-0.42512	5.97504e-12	1.84066e-25	0.199695	FALSE	.	.	-0.095915	0.043185	0.649848	0.473825	0.228512
2524	Phospho_DBN1_S337_M1	S337	DBN1	Q16643	Drebrin	FALSE	FALSE	337	S	LDSHRRMAPTPIPTRS*PSDSSTASTPVAEQI	NA	9286	FALSE	.	.	9e-05	-0.267515	0.995446	4.10899e-13	0.278271	FALSE	.	.	-0.00241	-0.42512	0.988709	1.84066e-25	0.38165	FALSE	.	.	-0.004335	0.043185	0.987731	0.473825	0.476969
2525	Phospho_DBN1_S341_M1	S341	DBN1	Q16643	Drebrin	FALSE	FALSE	341	S	RRMAPTPIPTRSPSDS*STASTPVAEQIERAL	NA	9286	FALSE	.	.	0.000905	-0.267515	0.965375	4.10899e-13	0.295659	FALSE	.	.	0.0119	-0.42512	0.933087	1.84066e-25	0.417773	FALSE	.	.	0.037	0.043185	0.892826	0.473825	0.543305
2527	Phospho_DBN1-3_S340_M1	S340	DBN1	Q16643-3	Isoform 3 of Drebrin	FALSE	FALSE	340	S	FIKASDSGPSSSSSSS*SSPPRTPFPYITCHR	NA	9286	FALSE	.	.	-0.002405	-0.267515	0.936234	4.10899e-13	0.332597	FALSE	.	.	-0.017	-0.42512	0.914319	1.84066e-25	0.46089	FALSE	.	.	-0.02823	0.043185	0.921232	0.473825	0.564564
2528	Phospho_DBN1-3_S342_M1	S342	DBN1	Q16643-3	Isoform 3 of Drebrin	FALSE	FALSE	342	S	KASDSGPSSSSSSSSS*PPRTPFPYITCHRTP	NA	9286	FALSE	.	.	-0.00805	-0.267515	0.840962	4.10899e-13	0.29116	FALSE	.	.	-0.023785	-0.42512	0.872217	1.84066e-25	0.371599	FALSE	.	.	-0.00407	0.043185	0.984711	0.473825	0.430879
2529	Phospho_DBNL_S269_M1	S269	DBNL	Q9UJU6	Drebrin-like protein	FALSE	FALSE	269	S	AVHPREIFKQKERAMS*TTSISSPQPGKLRSP	NA	6092	FALSE	.	.	0.02143	0.0319895	0.712777	0.570308	0.241925	FALSE	.	.	0.107965	0.0652695	0.606819	0.517562	0.384011	FALSE	.	.	-0.886135	0.073182	0.256661	0.600781	0.642765
2530	Phospho_DBNL_S272_M1	S272	DBNL	Q9UJU6	Drebrin-like protein	FALSE	FALSE	272	S	PREIFKQKERAMSTTS*ISSPQPGKLRSPFLQ	NA	6092	FALSE	.	.	-0.0039	0.0319895	0.986941	0.570308	0.968542	FALSE	.	.	0.00379	0.0652695	0.981544	0.517562	0.926975	FALSE	.	.	0.011565	0.073182	0.976146	0.600781	0.913313
2531	Phospho_DBNL_S274_M1	S274	DBNL	Q9UJU6	Drebrin-like protein	FALSE	FALSE	274	S	EIFKQKERAMSTTSIS*SPQPGKLRSPFLQKQ	NA	6092	FALSE	.	.	-0.601315	0.0319895	0.0370849	0.570308	0.26939	FALSE	.	.	-0.56841	0.0652695	0.0205861	0.517562	0.23322	FALSE	.	.	-0.615255	0.073182	0.0199056	0.600781	0.261213
2532	Phospho_DBNL_S275_M1	S275	DBNL	Q9UJU6	Drebrin-like protein	FALSE	FALSE	275	S	IFKQKERAMSTTSISS*PQPGKLRSPFLQKQL	NA	6092	FALSE	.	.	-0.68354	0.0319895	0.122585	0.570308	0.398241	FALSE	.	.	-0.73016	0.0652695	0.026651	0.517562	0.30095	FALSE	.	.	-0.693245	0.073182	0.0248672	0.600781	0.283792
2533	Phospho_DBNL_T270_M1	T270	DBNL	Q9UJU6	Drebrin-like protein	FALSE	FALSE	270	T	VHPREIFKQKERAMST*TSISSPQPGKLRSPF	NA	6092	FALSE	.	.	0.00157	0.0319895	0.941681	0.570308	0.341871	FALSE	.	.	0.026495	0.0652695	0.868964	0.517562	0.512179	FALSE	.	.	0.098665	0.073182	0.779307	0.600781	0.92427
2534	Phospho_DBNL_T291_M1	T291	DBNL	Q9UJU6	Drebrin-like protein	FALSE	FALSE	291	T	PQPGKLRSPFLQKQLT*QPETHFGREPAAAIS	NA	6092	FALSE	.	.	-0.036415	0.0319895	0.685121	0.570308	0.724597	FALSE	.	.	-0.138425	0.0652695	0.629946	0.517562	0.83631	FALSE	.	.	-0.220225	0.073182	0.617134	0.600781	0.920715
2535	Phospho_DBNL_S232_M1	S232	DBNL	Q9UJU6	Drebrin-like protein	FALSE	FALSE	232	S	AARREQRYQEQGGEAS*PQRTWEQQQEVVSRN	NA	6092	FALSE	.	.	-0.652335	0.0319895	0.161677	0.570308	0.433368	FALSE	.	.	-0.53151	0.0652695	0.158023	0.517562	0.361682	FALSE	.	.	-0.658815	0.073182	0.10088	0.600781	0.368391
2536	Phospho_DCAF6_S850_M1	S850	DCAF6	Q58WW2	DDB1- and CUL4-associated factor 6	FALSE	FALSE	850	S	NHIRADRLEGDRSEGS*GQENENEDEE_____	NA	NA	FALSE	.	NA	-0.000695	NA	0.966086	NA	0.315628	FALSE	.	NA	-0.00414	NA	0.971017	NA	0.430969	FALSE	.	NA	-0.004475	NA	0.981327	NA	0.534655
2537	Phospho_DCAF6_S336_M1	S336	DCAF6	Q58WW2	DDB1- and CUL4-associated factor 6	FALSE	FALSE	336	S	PRARPESERERDGEQS*PNVSLMQRMSDMLSR	NA	NA	FALSE	.	NA	0.27944	NA	0.166493	NA	0.187155	FALSE	.	NA	0.405035	NA	0.0215389	NA	0.164863	FALSE	.	NA	0.42121	NA	0.0150472	NA	0.163724
2538	Phospho_DCAF8_S99_M1	S99	DCAF8	Q5TAQ9	DDB1- and CUL4-associated factor 8	FALSE	FALSE	99	S	TGHYSINDENRVHDRS*EEEEEEEEEEEEEQP	NA	8451	FALSE	.	.	-0.099495	-0.03459	0.492298	0.582484	0.227949	FALSE	.	-	-0.004815	-1.59443	0.969507	0.000299533	0.698429	FALSE	.	-	-0.07636	-1.64788	0.823436	0.00921038	0.967082
2539	Phospho_DCBLD1_S633_M1	S633	DCBLD1	Q8N8Z6	Discoidin, CUB and LCCL domain-containing protein 1	FALSE	FALSE	633	S	QSGYRVPGPQPGHKHS*LSSGGFSPVAGVGAQ	NA	3955	FALSE	.	.	0.044365	-0.380276	0.626047	0.124913	0.267225	FALSE	.	-	0.09691	-7.60667	0.610618	2e-30	0.287601	FALSE	.	-	0.029995	-7.76315	0.928786	2e-30	0.687312
2540	Phospho_DCBLD1_S636_M1	S636	DCBLD1	Q8N8Z6	Discoidin, CUB and LCCL domain-containing protein 1	FALSE	FALSE	636	S	YRVPGPQPGHKHSLSS*GGFSPVAGVGAQDGD	NA	3955	FALSE	.	.	-0.00023	-0.380276	0.989437	0.124913	0.290514	FALSE	.	-	-0.003	-7.60667	0.982539	2e-30	0.406754	FALSE	.	-	-0.00262	-7.76315	0.99306	2e-30	0.513531
2541	Phospho_DCBLD1_S640_M1	S640	DCBLD1	Q8N8Z6	Discoidin, CUB and LCCL domain-containing protein 1	FALSE	FALSE	640	S	GPQPGHKHSLSSGGFS*PVAGVGAQDGDYQRP	NA	3955	FALSE	.	.	0.008365	-0.380276	0.868723	0.124913	0.315813	FALSE	.	-	0.043985	-7.60667	0.831431	2e-30	0.518574	FALSE	.	-	0.06576	-7.76315	0.844943	2e-30	0.606231
2542	Phospho_DCLK2_S360_M1	S360	DCLK2	Q8N568	Serine/threonine-protein kinase DCLK2	FALSE	FALSE	360	S	PGSFRGLKQISAHGRS*SSNVNGGPELDRCIS	NA	4215	FALSE	.	.	-0.00053	-0.2719	0.984254	0.158522	0.469968	FALSE	.	.	-0.00765	-0.33725	0.956094	0.0596844	0.523285	FALSE	.	.	0.06683	-0.24464	0.849153	0.299177	0.605182
2543	Phospho_DCLK2_S362_M1	S362	DCLK2	Q8N568	Serine/threonine-protein kinase DCLK2	FALSE	FALSE	362	S	SFRGLKQISAHGRSSS*NVNGGPELDRCISPE	NA	4215	FALSE	.	.	0.01708	-0.2719	0.796927	0.158522	0.66629	FALSE	.	.	0.104055	-0.33725	0.690029	0.0596844	0.863361	FALSE	.	.	0.37867	-0.24464	0.537913	0.299177	1.39037
2545	Phospho_DCP1A_S525_M1	S525	DCP1A	Q9NPI6	mRNA-decapping enzyme 1A	FALSE	FALSE	525	S	TVTRSSDLERKASSPS*PLTIGTPESQRKPSI	NA	1061	FALSE	.	.	0.07586	-0.0139455	0.553006	0.75783	0.300133	FALSE	.	-	0.084725	-1.67028	0.72296	0.00401185	0.465762	FALSE	.	.	0.043285	-1.63801	0.907323	0.0346508	0.705269
2546	Phospho_DCP1B_S275_M1	S275	DCP1B	Q8IZD4	mRNA-decapping enzyme 1B	FALSE	FALSE	275	S	QQEKLPIRQGVVRSLS*YEEPRRHSPPIEKQL	NA	8900	FALSE	.	.	-0.30506	-0.000255	0.253564	0.991776	18.5409	FALSE	.	.	-0.706375	-0.000775	0.406251	0.994012	18.4755	FALSE	.	.	-0.874075	0.0037	0.419692	0.985388	18.4771
2549	Phospho_DDR2_S459_M1	S459	DDR2	Q16832	Discoidin domain-containing receptor 2	FALSE	FALSE	459	S	SLSLPSDSSMFNNNRS*SSPSEQGSNSTYDRI	NA	6662	FALSE	.	.	-0.00382	-0.00836	0.900321	0.761121	0.189971	FALSE	.	.	-0.07124	-0.366895	0.675383	0.0065658	0.301414	FALSE	.	.	-0.20307	-0.361305	0.559664	0.0191326	0.769105
2550	Phospho_DDR2_S461_M1	S461	DDR2	Q16832	Discoidin domain-containing receptor 2	FALSE	FALSE	461	S	SLPSDSSMFNNNRSSS*PSEQGSNSTYDRIFP	NA	6662	FALSE	.	.	-0.040775	-0.00836	0.581955	0.761121	0.165312	FALSE	.	.	-0.210435	-0.366895	0.31568	0.0065658	0.310654	TRUE	-	.	-1.84862	-0.361305	2.10149e-08	0.0191326	0.302427
2551	Phospho_DDX10_S829_M1	S829	DDX10	Q13206	Probable ATP-dependent RNA helicase DDX10	FALSE	FALSE	829	S	NKISDTKKKQGMKKRS*NSEVEDVGPTSHNRK	NA	8941	FALSE	.	.	0.016805	0.001335	0.812284	0.949863	0.967051	FALSE	.	.	0.044505	0.005	0.818543	0.972117	0.971682	FALSE	.	.	0.07738	0.00813	0.827177	0.975696	1.03015
2552	Phospho_DDX10_S831_M1	S831	DDX10	Q13206	Probable ATP-dependent RNA helicase DDX10	FALSE	FALSE	831	S	ISDTKKKQGMKKRSNS*EVEDVGPTSHNRKKA	NA	8941	FALSE	.	.	0.877415	0.001335	0.383354	0.949863	2.66755	FALSE	.	.	0.668325	0.005	0.501331	0.972117	2.74597	FALSE	.	.	0.62531	0.00813	0.553919	0.975696	2.78496
2554	Phospho_DDX20_S500_M1	S500	DDX20	Q9UHI6	Probable ATP-dependent RNA helicase DDX20	FALSE	FALSE	500	S	IQKAHGDHMASSRNNS*VSGLSVKSKNNTKQK	NA	5879	FALSE	.	.	0.013435	-0.271185	0.788864	0.443792	0.276441	FALSE	.	.	-0.01685	-0.0978725	0.913264	0.79696	0.358095	FALSE	.	.	-0.06687	-0.371579	0.830786	0.641513	0.69073
2555	Phospho_DDX20_S677_M1	S677	DDX20	Q9UHI6	Probable ATP-dependent RNA helicase DDX20	FALSE	FALSE	677	S	RTSSQSKGNKSYLEGS*SDNQLKDSESTPVDD	NA	5879	FALSE	.	.	-0.04155	-0.271185	0.647061	0.443792	0.312452	FALSE	.	.	-0.112715	-0.0978725	0.642751	0.79696	0.420453	FALSE	.	.	-0.849455	-0.371579	0.128183	0.641513	0.561387
2556	Phospho_DDX20_S678_M1	S678	DDX20	Q9UHI6	Probable ATP-dependent RNA helicase DDX20	FALSE	FALSE	678	S	TSSQSKGNKSYLEGSS*DNQLKDSESTPVDDR	NA	5879	FALSE	.	.	0.228695	-0.271185	0.236346	0.443792	0.209967	FALSE	.	.	0.279645	-0.0978725	0.198341	0.79696	0.220273	FALSE	.	.	0.17217	-0.371579	0.669829	0.641513	0.717211
2557	Phospho_DDX21_S89_M1	S89	DDX21	Q9NR30	Nucleolar RNA helicase 2	FALSE	FALSE	89	S	SKKAKKKEEPSQNDIS*PKTKSLRKKKEPIEK	NA	3582	FALSE	.	.	-0.083635	-0.0484125	0.420942	0.427191	0.164794	TRUE	-	.	-0.817535	-0.184064	6.28824e-05	0.0333988	0.216848	TRUE	-	.	-1.88067	-0.0493235	2.87312e-18	0.621449	0.27547
2558	Phospho_DDX21_S71_M1	S71	DDX21	Q9NR30	Nucleolar RNA helicase 2	FALSE	FALSE	71	S	KQVKKKAEPSEVDMNS*PKSKKAKKKEEPSQN	NA	3582	TRUE	-	.	-1.1684	-0.0484125	1.21945e-13	0.427191	0.185702	TRUE	-	.	-1.26872	-0.184064	1.09082e-19	0.0333988	0.180105	TRUE	-	.	-1.35428	-0.0493235	3.37519e-12	0.621449	0.271552
2559	Phospho_DDX21_S121_M1	S121	DDX21	Q9NR30	Nucleolar RNA helicase 2	FALSE	FALSE	121	S	VVSSKTKKVTKNEEPS*EEEIDAPKPKKMKKE	NA	3582	FALSE	.	.	0.01225	-0.0484125	0.717547	0.427191	0.0860912	TRUE	+	.	0.57819	-0.184064	3.60088e-05	0.0333988	0.123945	FALSE	.	.	-0.28978	-0.0493235	0.120628	0.621449	0.169416
2560	Phospho_DDX24_S82_M1	S82	DDX24	Q9GZR7	ATP-dependent RNA helicase DDX24	FALSE	FALSE	82	S	SLFSKEAPKRKAQAVS*EEEEEEEGKSSSPKK	NA	6775	FALSE	.	.	-0.012625	-0.35742	0.742187	0.0044545	0.117228	FALSE	.	.	-0.064655	-0.342325	0.566672	0.003352	0.152012	TRUE	-	.	-1.18927	0.0111345	2.77592e-15	0.944998	0.205992
2561	Phospho_DDX3X_S612_M1	S612	DDX3X	O00571	ATP-dependent RNA helicase DDX3X	FALSE	FALSE	612	S	FGARDYRQSSGASSSS*FSSSRASSSRSGGGG	NA	5487	FALSE	.	.	0.021935	0.02021	0.746104	0.778747	0.305872	FALSE	.	.	0.31948	-0.25584	0.352183	0.293153	0.382922	FALSE	.	.	-0.031005	0.117215	0.909835	0.349742	0.335436
2562	Phospho_DDX5_S5_M1	S5	DDX5	P17844	Probable ATP-dependent RNA helicase DDX5	FALSE	FALSE	5	S	___________MSGYS*SDRDRGRDRGFGAPR	NA	6727	FALSE	.	.	0.00697	-0.172279	0.82892	0.000485472	0.132073	FALSE	.	.	0.086525	-0.101056	0.548785	0.0354173	0.198078	FALSE	.	+	0.06623	0.522202	0.716033	2e-30	0.238881
2563	Phospho_DDX5_S6_M1	S6	DDX5	P17844	Probable ATP-dependent RNA helicase DDX5	FALSE	FALSE	6	S	__________MSGYSS*DRDRGRDRGFGAPRF	NA	6727	FALSE	.	.	-0.615865	-0.172279	0.0770166	0.000485472	0.316846	FALSE	.	.	-0.646845	-0.101056	0.0434348	0.0354173	0.286899	TRUE	-	+	-0.78348	0.522202	0.00591506	2e-30	0.262658
2564	Phospho_DDX51_S83_M1	S83	DDX51	Q8N8A6	ATP-dependent RNA helicase DDX51	FALSE	FALSE	83	S	RRPRRRRRVNDAEPGS*PEAPQGKRRKADGED	NA	4491	FALSE	.	.	-0.05569	0.000535	0.478929	0.9748	0.121955	FALSE	.	.	-0.09674	0.000855	0.421703	0.988941	0.144366	TRUE	-	.	-0.887185	0.004555	6.52784e-05	0.986447	0.221928
2565	Phospho_DDX54_S782_M1	S782	DDX54	Q8TDD1	ATP-dependent RNA helicase DDX54	FALSE	FALSE	782	S	LYQKWKQKQKIDDRDS*DEEGASDRRGPERRG	NA	9114	FALSE	.	.	-0.041495	-0.028	0.579991	0.630504	0.148722	FALSE	.	.	0.471405	-0.316975	0.0299913	0.133063	0.199974	TRUE	-	.	-0.85713	-0.095345	2.78273e-08	0.5799	0.170834
2566	Phospho_DDX54_S75_M1	S75	DDX54	Q8TDD1	ATP-dependent RNA helicase DDX54	FALSE	FALSE	75	S	GPGRPLPTFPTSECTS*DVEPDTREMVRAQNK	NA	9114	FALSE	.	.	0.007595	-0.028	0.868183	0.630504	0.347603	FALSE	.	.	-0.00083	-0.316975	0.997757	0.133063	1.03184	FALSE	.	.	0.042585	-0.095345	0.867657	0.5799	1.13165
2567	Phospho_DEK_S32_M1	S32	DEK	P35659	Protein DEK	FALSE	FALSE	32	S	PASEKEPEMPGPREES*EEEEDEDDEEEEEEE	NA	8228	FALSE	.	.	-0.00394	-0.12206	0.872714	0.158992	0.110619	TRUE	+	.	0.593542	-0.174365	0.00113664	0.0309909	0.163785	TRUE	-	.	-1.16864	0.32416	0.000107366	0.0123574	0.2059
2568	Phospho_DEK_T13_M1	T13	DEK	P35659	Protein DEK	FALSE	FALSE	13	T	___MSASAPAAEGEGT*PTQPASEKEPEMPGP	NA	8228	FALSE	.	.	-0.01518	-0.12206	0.734885	0.158992	0.154193	FALSE	.	.	-0.03485	-0.174365	0.768036	0.0309909	0.192873	FALSE	.	.	0.056195	0.32416	0.78001	0.0123574	0.255659
2569	Phospho_DEK_S51_M1	S51	DEK	P35659	Protein DEK	FALSE	FALSE	51	S	EDEDDEEEEEEEKEKS*LIVEGKREKKKVERL	NA	8228	FALSE	.	.	-2.04791	-0.12206	0.191996	0.158992	1.48295	FALSE	.	.	-2.59328	-0.174365	0.0922958	0.0309909	1.48888	FALSE	.	.	-2.73007	0.32416	0.0797695	0.0123574	1.51866
2570	Phospho_DENND1A_S546_M1	S546	DENND1A	Q8TEH3	DENN domain-containing protein 1A	FALSE	FALSE	546	S	RTLRESDSAEGDEAES*PEQQVRKSTGPVPAP	NA	NA	FALSE	.	NA	-0.02962	NA	0.581652	NA	0.275061	FALSE	.	NA	-0.26103	NA	0.315626	NA	0.351848	FALSE	.	NA	-0.65941	NA	0.073698	NA	0.36436
2571	Phospho_DENND1A_S592_M1	S592	DENND1A	Q8TEH3	DENN domain-containing protein 1A	FALSE	FALSE	592	S	NLDMEAALQPLGQAKS*LEDLRAPKDLREQPG	NA	NA	FALSE	.	NA	-0.00816	NA	0.817497	NA	0.146303	FALSE	.	NA	-0.298795	NA	0.456616	NA	1.10487	FALSE	.	NA	-0.56242	NA	0.399761	NA	1.20248
2572	Phospho_DENND2B_S622_M1	S622	DENND2B	P78524	DENN domain-containing protein 2B	FALSE	FALSE	622	S	SRRARRIPKLVQRINS*IYNAKRGKKRLKKLS	NA	6721	FALSE	.	.	-0.04612	-1.10175	0.652909	0.0553135	0.42849	FALSE	.	.	-0.01514	-4.43442	0.94706	0.0545018	0.700157	FALSE	.	-	-0.097595	-4.09225	0.835808	2.97848e-05	0.833907
2573	Phospho_DENND2B_S515_M1	S515	DENND2B	P78524	DENN domain-containing protein 2B	FALSE	FALSE	515	S	PYEDVDLKSRRAGRKS*QQLSENSLDSLHRMW	NA	6721	FALSE	.	.	0.36688	-1.10175	0.240543	0.0553135	0.384085	FALSE	.	.	0.495255	-4.43442	0.169153	0.0545018	0.461133	FALSE	.	-	0.392975	-4.09225	0.465321	2.97848e-05	0.748783
2574	Phospho_DENND3_S472_M1	S472	DENND3	A2RUS2	DENN domain-containing protein 3	FALSE	FALSE	472	S	RKSSHLHVTHRRMVVS*MPNLQDIAMPELAPR	NA	1393	FALSE	.	.	-0.392275	-0.117825	0.272854	0.542681	0.50559	FALSE	.	.	-1.14579	-0.29018	0.150441	0.444754	1.34512	FALSE	.	.	-1.40101	-0.281475	0.136225	0.487091	1.42572
2575	Phospho_DENND4A_S1587_M1	S1587	DENND4A	Q7Z401	C-myc promoter-binding protein	FALSE	FALSE	1587	S	SKTAMSKCPIFPMARS*ISTSGPLDKEDTGRQ	NA	155	FALSE	.	.	0.014615	6e-05	0.799622	0.9983	0.500902	FALSE	.	.	0.39192	0.001315	0.448391	0.992817	0.97282	FALSE	.	.	0.31829	0.00559	0.618358	0.98139	1.10116
2576	Phospho_DENND4A_S1589_M1	S1589	DENND4A	Q7Z401	C-myc promoter-binding protein	FALSE	FALSE	1589	S	TAMSKCPIFPMARSIS*TSGPLDKEDTGRQKL	NA	155	FALSE	.	.	-0.00746	6e-05	0.860606	0.9983	0.208765	FALSE	.	.	-0.024125	0.001315	0.883906	0.992817	0.342454	FALSE	.	.	-0.114235	0.00559	0.754527	0.98139	0.666485
2577	Phospho_DENND4C_S1277_M1	S1277	DENND4C	Q5VZ89	DENN domain-containing protein 4C	FALSE	FALSE	1277	S	ESGMTTAFIHALERRS*SLPLDHGSPAQENPE	NA	7141	FALSE	.	.	-0.24446	0.021615	0.498561	0.666754	1.07916	FALSE	.	.	-0.534695	-0.00158	0.421538	0.984072	1.13725	FALSE	.	.	-0.65768	0.04263	0.414298	0.783312	1.18102
2578	Phospho_DENND4C-7_S953_M1	S953	DENND4C	Q5VZ89-7	Isoform 2 of DENN domain-containing protein 4C	FALSE	FALSE	953	S	NGEHTVFVRDLIRLES*IDNHSSTGGQSDQGY	NA	7141	FALSE	.	.	0.00442	0.021615	0.90344	0.666754	0.476619	FALSE	.	.	-0.03193	-0.00158	0.868955	0.984072	0.793301	FALSE	.	.	-0.101485	0.04263	0.802326	0.783312	0.909095
2579	Phospho_DENR_S73_M1	S73	DENR	O43583	Density-regulated protein	FALSE	FALSE	73	S	EKNFPNEFAKLTVENS*PKQEAGISEGQGTAG	NA	7240	FALSE	.	.	-0.515015	-0.332905	0.0554521	0.0841768	0.236252	TRUE	-	.	-0.632965	-0.36666	0.00342589	0.0453076	0.206721	FALSE	.	.	-0.56795	-0.086705	0.114724	0.68449	0.338011
2580	Phospho_DFFA_S315_M1	S315	DFFA	O00273	DNA fragmentation factor subunit alpha	FALSE	FALSE	315	S	TQSLHSLRSISASKAS*PPGDLQNPKRARQDP	NA	9398	FALSE	.	-	-0.135765	-0.521466	0.388397	5.16695e-05	0.221846	FALSE	.	.	-0.12568	-0.409562	0.479342	0.00246832	0.211817	FALSE	.	.	-0.75777	0.404609	0.0112584	0.0297229	0.290714
2582	Phospho_DGCR8_S377_M1	S377	DGCR8	Q8WYQ5	Microprocessor complex subunit DGCR8	FALSE	FALSE	377	S	EEREQSSDLTPSGDVS*PVKPLSRSAELEFPL	NA	3536	FALSE	.	.	-0.00018	-0.030775	0.981099	0.671877	0.10172	TRUE	-	.	-5.65253	-0.034105	2.60242e-06	0.846966	0.939375	TRUE	-	.	-5.79901	-0.338995	7.60478e-17	0.55733	0.891673
2583	Phospho_DHCR7_S14_M1	S14	DHCR7	Q9UBM7	7-dehydrocholesterol reductase	FALSE	FALSE	14	S	__MAAKSQPNIPKAKS*LDGVTNDRTASQGQW	NA	6856	FALSE	.	.	-0.005075	0.00915	0.902124	0.821497	0.517291	FALSE	.	.	-0.038755	0.19577	0.832325	0.570174	0.642681	FALSE	.	.	-0.07657	3.23965	0.81391	0.0437695	0.741073
2584	Phospho_DHX29_S200_M1	S200	DHX29	Q7Z478	ATP-dependent RNA helicase DHX29	FALSE	FALSE	200	S	KSRPKFQSPQIQATIS*PPLQPKTKTYEEDPK	NA	8896	FALSE	.	.	-1.2295	0.04584	0.302166	0.482625	1.39077	FALSE	.	-	-1.71972	-0.571055	0.198955	3.06336e-05	1.42434	FALSE	.	.	-1.81492	0.3146	0.187019	0.032946	1.45522
2585	Phospho_DHX57_S127_M1	S127	DHX57	Q6P158	Putative ATP-dependent RNA helicase DHX57	FALSE	FALSE	127	S	KALLRDLQEQDADAGS*ERGLSGEEEDDEPDC	NA	1157	TRUE	-	.	-0.69996	-0.019325	0.000388097	0.741877	0.203733	FALSE	.	.	-0.507465	-0.967365	0.0138035	0.0155963	0.202625	TRUE	-	.	-1.63799	-0.871757	0.000759404	0.0500198	0.434692
2586	Phospho_DHX57_S74_M1	S74	DHX57	Q6P158	Putative ATP-dependent RNA helicase DHX57	FALSE	FALSE	74	S	DDGDDFCIFSESRRPS*RPSNSNISKGESRPK	NA	1157	FALSE	.	.	0.001815	-0.019325	0.93604	0.741877	0.354499	FALSE	.	.	0.0069	-0.967365	0.963655	0.0155963	0.459312	FALSE	.	.	0.01575	-0.871757	0.956752	0.0500198	0.562343
2587	Phospho_DHX8_S500_M1	S500	DHX8	Q14562	ATP-dependent RNA helicase DHX8	FALSE	FALSE	500	S	ERRELKQAQREAEMDS*IPMGLNKHWVDPLPD	NA	8511	FALSE	.	.	0.01046	0.000465	0.780997	0.9729	0.145974	FALSE	.	.	0.04909	0.002375	0.673078	0.985833	0.170955	FALSE	.	.	-0.13557	0.00734	0.547633	0.977265	0.243903
2588	Phospho_DHX8_S460_M1	S460	DHX8	Q14562	ATP-dependent RNA helicase DHX8	FALSE	FALSE	460	S	EPPFLRGHTKQSMDMS*PIKIVKNPDGSLSQA	NA	8511	FALSE	.	.	-0.023815	0.000465	0.714223	0.9729	0.225094	FALSE	.	.	-0.048135	0.002375	0.721023	0.985833	0.242562	FALSE	.	.	-0.094465	0.00734	0.630254	0.977265	0.259097
2589	Phospho_DIAPH1_S22_M1	S22	DIAPH1	O60610	Protein diaphanous homolog 1	FALSE	FALSE	22	S	SLGPGRGTRDKKKGRS*PDELPSAGGDGGKSK	NA	8629	FALSE	.	.	0.137335	0.001031	0.556078	0.933121	1.07197	FALSE	.	-	3.82374	-0.621473	0.00976822	6.85821e-22	1.19418	TRUE	+	.	4.13729	-0.015914	0.0040125	0.884802	1.15242
2590	Phospho_DIAPH1_S1051_M1	S1051	DIAPH1	O60610	Protein diaphanous homolog 1	FALSE	FALSE	1051	S	KFPDELAHVEKASRVS*AENLQKNLDQMKKQI	NA	8629	FALSE	.	.	0.012485	0.001031	0.809288	0.933121	0.242195	FALSE	.	-	-0.01684	-0.621473	0.924853	6.85821e-22	0.626549	FALSE	.	.	-0.063865	-0.015914	0.865311	0.884802	0.740735
2591	Phospho_DIDO1_S1456_M1	S1456	DIDO1	Q9BTC0	Death-inducer obliterator 1	FALSE	FALSE	1456	S	VDDLPNRMCADVRRNS*VERPAEPVAGAATPS	NA	6677	FALSE	.	.	0.14587	0.000325	0.493034	0.988203	0.485257	FALSE	.	.	0.445775	0.005745	0.250919	0.957321	0.500966	FALSE	.	.	0.480715	0.01948	0.250264	0.928284	0.49368
2592	Phospho_DIDO1_S1712_M1	S1712	DIDO1	Q9BTC0	Death-inducer obliterator 1	FALSE	FALSE	1712	S	SAQYEDPRNLHSAGRS*SSPAGETEGDREPQA	NA	6677	FALSE	.	.	-0.08823	0.000325	0.449986	0.988203	0.194714	FALSE	.	.	-0.0422	0.005745	0.753439	0.957321	0.191054	FALSE	.	.	-0.07325	0.01948	0.699163	0.928284	0.234122
2593	Phospho_DIDO1_S1714_M1	S1714	DIDO1	Q9BTC0	Death-inducer obliterator 1	FALSE	FALSE	1714	S	QYEDPRNLHSAGRSSS*PAGETEGDREPQARP	NA	6677	FALSE	.	.	-2.0267	0.000325	0.178187	0.988203	1.4024	FALSE	.	.	-2.48541	0.005745	0.0920961	0.957321	1.35136	FALSE	.	.	-2.61439	0.01948	0.0809552	0.928284	1.35179
2594	Phospho_DIS3L2_S875_M1	S875	DIS3L2	Q8IYB7	DIS3-like exonuclease 2	FALSE	FALSE	875	S	PGTQGHLGPEKEEEES*DGEPEDSSTS_____	NA	3260	FALSE	.	.	-0.142365	0.00688	0.389259	0.839059	0.229925	FALSE	.	-	-0.361165	-5.86551	0.168722	0.0038758	0.290467	FALSE	.	-	-0.506455	-6.02365	0.0682252	0.000154443	0.336008
2595	Phospho_DKC1_S494_M1	S494	DKC1	O60832	H/ACA ribonucleoprotein complex subunit DKC1	FALSE	FALSE	494	S	AKAGLESGAEPGDGDS*DTTKKKKKKKKAKEV	NA	4526	FALSE	.	.	-0.153316	0.0099	0.229949	0.699211	0.142066	FALSE	.	.	-0.166358	0.045265	0.246397	0.414395	0.151268	TRUE	-	.	-1.43967	0.084838	5.62442e-05	0.237866	0.229081
2596	Phospho_DKC1_T496_M1	T496	DKC1	O60832	H/ACA ribonucleoprotein complex subunit DKC1	FALSE	FALSE	496	T	AGLESGAEPGDGDSDT*TKKKKKKKKAKEVEL	NA	4526	FALSE	.	.	0.00973	0.0099	0.849917	0.699211	0.532725	FALSE	.	.	0.062445	0.045265	0.772463	0.414395	0.655972	FALSE	.	.	0.14435	0.084838	0.700627	0.237866	0.757033
2597	Phospho_DKC1_T497_M1	T497	DKC1	O60832	H/ACA ribonucleoprotein complex subunit DKC1	FALSE	FALSE	497	T	GLESGAEPGDGDSDTT*KKKKKKKKAKEVELV	NA	4526	FALSE	.	.	0.106225	0.0099	0.565027	0.699211	0.49559	FALSE	.	.	0.201815	0.045265	0.605617	0.414395	0.622967	FALSE	.	.	0.04333	0.084838	0.918088	0.237866	0.736988
2598	Phospho_DKC1_S513_M1	S513	DKC1	O60832	H/ACA ribonucleoprotein complex subunit DKC1	FALSE	FALSE	513	S	KKKKKKKKAKEVELVS*E______________	NA	4526	FALSE	.	.	0.11596	0.0099	0.341913	0.699211	0.150733	FALSE	.	.	0.14161	0.045265	0.296235	0.414395	0.151904	FALSE	.	.	0.020195	0.084838	0.909306	0.237866	0.190193
2599	Phospho_DLC1_S577_M1	S577	DLC1	Q96QB1	Rho GTPase-activating protein 7	FALSE	FALSE	577	S	LVPGSPDDSHPKDGPS*PGGTLMDLSERQEVS	NA	4411	FALSE	.	.	-0.0062	-0.063885	0.901302	0.498042	0.408377	FALSE	.	.	-0.033195	-0.325895	0.85941	0.143608	0.456977	FALSE	.	.	-0.131765	-0.233545	0.751282	0.494664	0.767046
2600	Phospho_DLC1_S566_M1	S566	DLC1	Q96QB1	Rho GTPase-activating protein 7	FALSE	FALSE	566	S	EEFDVFSPKQDLVPGS*PDDSHPKDGPSPGGT	NA	4411	FALSE	.	.	0.3531	-0.063885	0.327905	0.498042	0.411837	FALSE	.	.	0.87036	-0.325895	0.0126257	0.143608	0.345349	FALSE	.	.	0.74794	-0.233545	0.178773	0.494664	0.516786
2601	Phospho_DLC1_S300_M1	S300	DLC1	Q96QB1	Rho GTPase-activating protein 7	FALSE	FALSE	300	S	PNGMSAENGLEKSGFS*QHQNKSPPKVKAEDG	NA	4411	FALSE	.	.	-0.01035	-0.063885	0.840982	0.498042	0.42455	FALSE	.	.	-0.050975	-0.325895	0.793498	0.143608	0.547521	FALSE	.	.	-0.0859	-0.233545	0.802596	0.494664	0.644728
2603	Phospho_DLG1_S570_M1	S570	DLG1	Q12959	Disks large homolog 1	FALSE	FALSE	570	S	AKIHDLREQMMNSSIS*SGSGSLRTSQKRSLY	NA	9106	FALSE	.	.	-2.29302	-0.361959	0.22323	0.00893089	1.78638	FALSE	.	.	-2.85044	-0.341134	0.184939	0.00294851	1.8813	FALSE	.	.	-2.97463	-0.276907	0.197717	0.088422	1.94325
2604	Phospho_DLG1_S571_M1	S571	DLG1	Q12959	Disks large homolog 1	FALSE	FALSE	571	S	KIHDLREQMMNSSISS*GSGSLRTSQKRSLYV	NA	9106	FALSE	.	.	-0.0005	-0.361959	0.972729	0.00893089	0.294132	FALSE	.	.	-0.0043	-0.341134	0.96923	0.00294851	0.4085	FALSE	.	.	-0.00954	-0.276907	0.971033	0.088422	0.513997
2605	Phospho_DLG1_S573_M1	S573	DLG1	Q12959	Disks large homolog 1	FALSE	FALSE	573	S	HDLREQMMNSSISSGS*GSLRTSQKRSLYVRA	NA	9106	FALSE	.	.	-0.02583	-0.361959	0.660416	0.00893089	0.16774	FALSE	.	.	-0.240355	-0.341134	0.315689	0.00294851	0.298625	FALSE	.	.	-0.54983	-0.276907	0.0665862	0.088422	0.321321
2606	Phospho_DLG1_S575_M1	S575	DLG1	Q12959	Disks large homolog 1	FALSE	FALSE	575	S	LREQMMNSSISSGSGS*LRTSQKRSLYVRALF	NA	9106	FALSE	.	.	0.136285	-0.361959	0.339688	0.00893089	0.169439	FALSE	.	.	0.254175	-0.341134	0.17696	0.00294851	0.193425	FALSE	.	.	-0.36161	-0.276907	0.171977	0.088422	0.245096
2607	Phospho_DLG1_S687_M1	S687	DLG1	Q12959	Disks large homolog 1	FALSE	FALSE	687	S	DDMGSKGLKHVTSNAS*DSESSYRGQEEYVLS	NA	9106	FALSE	.	.	-0.00105	-0.361959	0.951484	0.00893089	0.144561	FALSE	.	.	-0.071805	-0.341134	0.631154	0.00294851	0.231674	FALSE	.	.	-0.195805	-0.276907	0.528261	0.088422	0.736804
2608	Phospho_DLG1-2_S698_M1	S698	DLG1	Q12959-2	Isoform 2 of Disks large homolog 1	FALSE	FALSE	698	S	KFPFYKNKDQSEQETS*DADQHVTSNASDSES	NA	9106	FALSE	.	.	-0.00061	-0.361959	0.975487	0.00893089	0.303458	FALSE	.	.	-0.00664	-0.341134	0.961663	0.00294851	0.425255	FALSE	.	.	-0.01016	-0.276907	0.973059	0.088422	0.533535
2609	Phospho_DLG1_S684_M1	S684	DLG1	Q12959	Disks large homolog 1	FALSE	FALSE	684	S	EIPDDMGSKGLKHVTS*NASDSESSYRGQEEY	NA	9106	FALSE	.	.	-0.02938	-0.361959	0.695868	0.00893089	0.333922	FALSE	.	.	-0.28098	-0.341134	0.595552	0.00294851	1.41129	FALSE	.	.	-0.556705	-0.276907	0.612615	0.088422	1.57495
2611	Phospho_DLG5_S1254_M1	S1254	DLG5	Q8TDM6	Disks large homolog 5	FALSE	FALSE	1254	S	TCSDYSEMRATHGSNS*LPSSARLGSSSNLQF	NA	5326	FALSE	.	.	2.82817	0.00037	0.0575322	0.97456	1.29777	FALSE	.	.	3.05744	-0.70434	0.0274734	0.0880428	1.26699	FALSE	.	.	2.8339	-0.952215	0.0726248	0.0125921	1.39085
2612	Phospho_DLG5_S1263_M1	S1263	DLG5	Q8TDM6	Disks large homolog 5	FALSE	FALSE	1263	S	ATHGSNSLPSSARLGS*SSNLQFKAERIKIPS	NA	5326	FALSE	.	.	-0.007735	0.00037	0.803839	0.97456	0.118394	FALSE	.	.	-0.335155	-0.70434	0.0824913	0.0880428	0.208768	TRUE	-	.	-0.609765	-0.952215	0.00699943	0.0125921	0.274163
2613	Phospho_DLG5_S1264_M1	S1264	DLG5	Q8TDM6	Disks large homolog 5	FALSE	FALSE	1264	S	THGSNSLPSSARLGSS*SNLQFKAERIKIPST	NA	5326	FALSE	.	.	-0.57592	0.00037	0.0378919	0.97456	0.261613	FALSE	.	.	-0.6013	-0.70434	0.0138019	0.0880428	0.244095	TRUE	-	.	-0.7542	-0.952215	0.00380985	0.0125921	0.314258
2614	Phospho_DLG5_S1666_M1	S1666	DLG5	Q8TDM6	Disks large homolog 5	FALSE	FALSE	1666	S	IPSKYVMDQEFSRRLS*MSEVKDDNSATKTLS	NA	5326	FALSE	.	.	-0.013805	0.00037	0.811917	0.97456	0.338539	FALSE	.	.	-0.05402	-0.70434	0.796399	0.0880428	0.442426	FALSE	.	.	-0.08832	-0.952215	0.805288	0.0125921	0.775655
2615	Phospho_DLG5_S1668_M1	S1668	DLG5	Q8TDM6	Disks large homolog 5	FALSE	FALSE	1668	S	SKYVMDQEFSRRLSMS*EVKDDNSATKTLSAA	NA	5326	FALSE	.	.	0.02195	0.00037	0.790088	0.97456	0.315646	FALSE	.	.	0.049875	-0.70434	0.804575	0.0880428	0.338906	FALSE	.	.	0.00011	-0.952215	0.993292	0.0125921	1.3601
2616	Phospho_DLGAP4_S973_M1	S973	DLGAP4	Q9Y2H0	Disks large-associated protein 4	FALSE	FALSE	973	S	KRLLAAKRAASVRQNS*ATESADSIEIYVPEA	NA	7837	FALSE	.	.	-0.03303	-0.3702	0.677667	0.0657386	0.366347	FALSE	.	.	-0.76278	-0.30194	0.249976	0.189516	1.25624	FALSE	.	-	-1.05523	-5.15566	0.214377	0.000317796	1.34675
2617	Phospho_DLGAP4_S977_M1	S977	DLGAP4	Q9Y2H0	Disks large-associated protein 4	FALSE	FALSE	977	S	AAKRAASVRQNSATES*ADSIEIYVPEAQTRL	NA	7837	FALSE	.	.	0.00246	-0.3702	0.922939	0.0657386	0.309488	FALSE	.	.	0.0059	-0.30194	0.968364	0.189516	0.420949	FALSE	.	-	0.010435	-5.15566	0.971541	0.000317796	0.522833
2618	Phospho_DLGAP5_T660_M1	T660	DLGAP5	Q15398	Disks large-associated protein 5	FALSE	FALSE	660	T	KAVSQSRNEMGIPQQT*TSPENAGPQNTKSEH	NA	9230	FALSE	.	.	-0.003115	0.00396	0.906176	0.899042	0.392263	FALSE	.	.	-0.028395	-0.016615	0.867734	0.91276	0.515933	FALSE	.	.	-0.045505	-0.008765	0.88091	0.974498	0.617415
2619	Phospho_DLGAP5_T661_M1	T661	DLGAP5	Q15398	Disks large-associated protein 5	FALSE	FALSE	661	T	AVSQSRNEMGIPQQTT*SPENAGPQNTKSEHV	NA	9230	FALSE	.	.	-0.00375	0.00396	0.914463	0.899042	0.457761	FALSE	.	.	-0.01488	-0.016615	0.931233	0.91276	0.655765	FALSE	.	.	-0.0999	-0.008765	0.797407	0.974498	1.01637
2620	Phospho_DLGAP5_S662_M1	S662	DLGAP5	Q15398	Disks large-associated protein 5	FALSE	FALSE	662	S	VSQSRNEMGIPQQTTS*PENAGPQNTKSEHVK	NA	9230	FALSE	.	.	-1.71763	0.00396	0.117248	0.899042	0.844882	TRUE	-	.	-1.90498	-0.016615	0.00919148	0.91276	0.54471	TRUE	-	.	-1.9039	-0.008765	2.93251e-11	0.974498	0.347988
2621	Phospho_DLGAP5_S777_M1	S777	DLGAP5	Q15398	Disks large-associated protein 5	FALSE	FALSE	777	S	DVLMSSPEKNTASQNS*ILEEGETKISQSELF	NA	9230	FALSE	.	.	-1.1766	0.00396	0.319572	0.899042	1.39195	FALSE	.	.	-2.17961	-0.016615	0.13566	0.91276	1.52137	FALSE	.	.	-2.37469	-0.008765	0.114207	0.974498	1.56424
2622	Phospho_DLL4_S564_M1	S564	DLL4	Q9NR61	Delta-like protein 4	FALSE	FALSE	564	S	AVAVRQLRLRRPDDGS*REAMNNLSDFQKDNL	NA	NA	FALSE	.	NA	-0.00196	NA	0.937547	NA	0.338932	FALSE	.	NA	-0.01331	NA	0.926913	NA	0.448923	FALSE	.	NA	-0.01844	NA	0.94906	NA	0.540245
2623	Phospho_DNAH7_S2658_M1	S2658	DNAH7	Q8WXX0	Dynein axonemal heavy chain 7	FALSE	FALSE	2658	S	IVKADETIANEQAMAS*KAIKDECDADLAGAL	NA	NA	FALSE	.	NA	0.00079	NA	0.961083	NA	0.122224	FALSE	.	NA	0.07925	NA	0.567854	NA	0.210356	FALSE	.	NA	-0.0288	NA	0.855608	NA	0.203695
2625	Phospho_DNAJC1_S381_M1	S381	DNAJC1	Q96KC8	DnaJ homolog subfamily C member 1	FALSE	FALSE	381	S	DVTTKAKQLKDSVTCS*PGMVRLSELKSTVQN	NA	8652	FALSE	.	.	0.087025	-0.045845	0.447489	0.530526	0.179914	FALSE	.	.	0.249985	-0.110385	0.262495	0.421864	0.241558	FALSE	.	+	-0.24446	0.50456	0.480918	0.00791778	0.345419
2626	Phospho_DNAJC1_S430_M1	S430	DNAJC1	Q96KC8	DnaJ homolog subfamily C member 1	FALSE	FALSE	430	S	EDAEGVAAEEEQEGDS*GEQETGATDARPRRR	NA	8652	FALSE	.	.	0.00191	-0.045845	0.924434	0.530526	0.134922	FALSE	.	.	-0.008035	-0.110385	0.922656	0.421864	0.162851	FALSE	.	+	-0.00176	0.50456	0.987544	0.00791778	0.222004
2627	Phospho_DNAJC17_S112_M1	S112	DNAJC17	Q9NVM6	DnaJ homolog subfamily C member 17	FALSE	FALSE	112	S	KLDLEARERQAQAQES*EEEEESRSTRTLEQE	NA	2873	FALSE	.	.	-0.1469	-0.00953	0.358741	0.823603	0.219707	FALSE	.	.	-0.231075	-0.027285	0.282289	0.851858	0.268418	TRUE	-	.	-1.24667	-0.07408	8.26167e-08	0.810699	0.267022
2628	Phospho_DNAJC2_S47_M1	S47	DNAJC2	Q99543	DnaJ homolog subfamily C member 2	FALSE	FALSE	47	S	GRWFEAFVKRRNRNAS*ASFQELEDKKELSEE	NA	6879	TRUE	-	.	-0.71727	0.000295	3.12115e-12	0.981461	0.13092	TRUE	-	.	-0.956665	-0.0221015	1.7838e-21	0.826526	0.136756	TRUE	-	.	-1.8355	0.0945195	8.77585e-28	0.637947	0.177256
2630	Phospho_DNAJC21_S283_M1	S283	DNAJC21	Q5F1R6	DnaJ homolog subfamily C member 21	FALSE	FALSE	283	S	LQEMEARYEKEFGDGS*DENEMEEHELKDEED	NA	1603	FALSE	.	.	-0.12776	0.007345	0.428673	0.85786	0.24733	FALSE	.	.	-0.359205	0.211845	0.211384	0.501283	0.374344	FALSE	.	.	-0.495745	2.78628	0.23386	0.0829016	0.725548
2631	Phospho_DNAJC21_S423_M1	S423	DNAJC21	Q5F1R6	DnaJ homolog subfamily C member 21	FALSE	FALSE	423	S	EGVKVDPEDTNLNQDS*AKELEDSPQENVSVT	NA	1603	FALSE	.	.	0.008765	0.007345	0.834267	0.85786	0.216192	TRUE	+	.	0.56452	0.211845	0.00818868	0.501283	0.202951	TRUE	+	.	0.57566	2.78628	0.00851663	0.0829016	0.20918
2632	Phospho_DNAJC5_S10_M1	S10	DNAJC5	Q9H3Z4	DnaJ homolog subfamily C member 5	FALSE	FALSE	10	S	______MADQRQRSLS*TSGESLYHVLGLDKN	NA	931	FALSE	.	.	0.000985	-0.142477	0.950173	0.281382	0.111655	FALSE	.	.	0.032135	-0.18996	0.760524	0.176792	0.176047	FALSE	.	.	-0.44218	-0.253885	0.0731421	0.122655	0.257348
2633	Phospho_DNAJC5_T11_M1	T11	DNAJC5	Q9H3Z4	DnaJ homolog subfamily C member 5	FALSE	FALSE	11	T	_____MADQRQRSLST*SGESLYHVLGLDKNA	NA	931	FALSE	.	.	0.01828	-0.142477	0.748975	0.281382	0.26623	FALSE	.	.	0.378615	-0.18996	0.302918	0.176792	0.437035	FALSE	.	.	0.273365	-0.253885	0.596983	0.122655	0.7539
2634	Phospho_DNM1L_S616_M1	S616	DNM1L	O00429	Dynamin-1-like protein	FALSE	FALSE	616	S	LLAEEKSKPIPIMPAS*PQKGHAVNLLDVPVP	NA	9290	FALSE	.	.	-0.0001	-0.20216	0.987447	0.00149476	0.0936531	TRUE	+	.	0.507808	-0.25637	0.00224801	4.12779e-11	0.152583	FALSE	.	.	0.48193	0.04386	0.00207353	0.48861	0.145217
2635	Phospho_DNMBP_S1407_M1	S1407	DNMBP	Q6XZF7	Dynamin-binding protein	FALSE	FALSE	1407	S	VSFTSGSCQKQPQDAS*PPPKECDQGTLSASL	NA	8128	FALSE	.	.	0.037915	-0.156465	0.645372	0.0880491	0.208557	FALSE	.	.	0.22288	-0.38123	0.301297	2.11691e-09	0.342301	FALSE	.	.	0.47143	-0.0036	0.204213	0.972688	0.447732
2636	Phospho_DNMBP_S1369_M1	S1369	DNMBP	Q6XZF7	Dynamin-binding protein	FALSE	FALSE	1369	S	DASVGSHSSTESEHGS*SSPRFPRQNSGSTLT	NA	8128	FALSE	.	.	-0.00448	-0.156465	0.900997	0.0880491	0.34728	FALSE	.	.	-0.014115	-0.38123	0.928988	2.11691e-09	0.49118	FALSE	.	.	-0.02222	-0.0036	0.94594	0.972688	0.576755
2637	Phospho_DNMT1_S714_M1	S714	DNMT1	P26358	DNA (cytosine-5)-methyltransferase 1	FALSE	FALSE	714	S	ADDDEEVDDNIPEMPS*PKKMHQGKKKKQNKN	NA	9239	FALSE	.	.	-0.281885	-0.01768	0.232322	0.657447	0.244363	FALSE	.	.	-0.51369	-0.4155	0.014898	0.00641025	0.239841	TRUE	-	.	-1.21451	-0.45732	7.37977e-07	0.00748019	0.3341
2638	Phospho_DNMT1_S127_M1	S127	DNMT1	P26358	DNA (cytosine-5)-methyltransferase 1	FALSE	FALSE	127	S	QARSEARRVGMADANS*PPKPLSKPRTPRRSK	NA	9239	FALSE	.	.	-0.00909	-0.01768	0.853317	0.657447	0.353325	FALSE	.	.	-0.04233	-0.4155	0.827175	0.00641025	0.421774	FALSE	.	.	-0.06854	-0.45732	0.841108	0.00748019	0.533082
2639	Phospho_DNMT3A_S105_M1	S105	DNMT3A	Q9Y6K1	DNA (cytosine-5)-methyltransferase 3A	FALSE	FALSE	105	S	NGDLEKRSEPQPEEGS*PAGGQKGGAPAEGEG	NA	NA	FALSE	.	NA	-0.00017	NA	0.988488	NA	0.43967	FALSE	.	NA	0.040045	NA	0.849675	NA	0.756356	FALSE	.	NA	0.024345	NA	0.944745	NA	0.863176
2640	Phospho_DNPH1_S169_M1	S169	DNPH1	O43598	2'-deoxynucleoside 5'-phosphate N-hydrolase 1	FALSE	FALSE	169	S	LDRYFEADPPGQVAAS*PDPTT__________	NA	6386	FALSE	.	.	0.007185	-0.520184	0.873181	0.0359948	0.339868	FALSE	.	.	0.09637	0.109275	0.714293	0.482729	0.569072	FALSE	.	.	0.267985	0.197737	0.593141	0.284039	1.47932
2642	Phospho_DOCK1_S1743_M1	S1743	DOCK1	Q14185	Dedicator of cytokinesis protein 1	FALSE	FALSE	1743	S	ILSETISPLRPQRPKS*QVMNVIGSERRFSVS	NA	5221	FALSE	.	-	-0.461735	-0.525925	0.108077	0.000347414	0.284801	FALSE	.	.	-0.43957	-0.46005	0.0900167	0.00319592	0.271071	TRUE	-	.	-1.05951	-0.27438	0.000330247	0.126046	0.264985
2645	Phospho_DOCK10_S1232_M1	S1232	DOCK10	Q96BY6	Dedicator of cytokinesis protein 10	FALSE	FALSE	1232	S	PRIYLKDLYPFTVNTS*NQGSRDDLSTNGGFQ	NA	6054	FALSE	.	.	-0.968445	-0.267735	0.349074	0.136176	1.313	FALSE	.	.	-1.47222	-0.171154	0.229582	0.377344	1.35554	FALSE	.	.	-1.60575	-2.44398	0.212601	0.0507235	1.38185
2647	Phospho_DOCK3_T3_M1	T3	DOCK3	Q8IZD9	Dedicator of cytokinesis protein 3	FALSE	FALSE	3	T	_____________MWT*PTEEEKYGVVICSFR	NA	NA	FALSE	.	NA	0.0018555	NA	0.929398	NA	0.132611	FALSE	.	NA	0.475299	NA	0.0653758	NA	0.239797	TRUE	-	NA	-1.28354	NA	8.935e-16	NA	0.221827
2648	Phospho_DOCK5_S1834_M1	S1834	DOCK5	Q9H7D0	Dedicator of cytokinesis protein 5	FALSE	FALSE	1834	S	PPPPKSKPYEGSQRNS*TELAPPLPVRREAKA	NA	9029	TRUE	-	.	-0.651725	-0.307315	0.00636019	0.0118402	0.226231	FALSE	.	.	-0.652965	-0.465	0.0167487	1.96685e-06	0.294831	FALSE	.	.	-0.748965	-0.26202	0.05456	0.138148	0.703172
2650	Phospho_DOCK5_S1766_M1	S1766	DOCK5	Q9H7D0	Dedicator of cytokinesis protein 5	FALSE	FALSE	1766	S	EPDLMSPTRKAQRPKS*LQLMDNRLSPFHGSS	NA	9029	TRUE	-	.	-0.873194	-0.307315	3.41546e-20	0.0118402	0.121993	TRUE	-	.	-0.879284	-0.465	9.22775e-20	1.96685e-06	0.125047	TRUE	-	.	-2.06873	-0.26202	2e-30	0.138148	0.160197
2651	Phospho_DOCK5_T1800_M1	T1800	DOCK5	Q9H7D0	Dedicator of cytokinesis protein 5	FALSE	FALSE	1800	T	STPLSPPPLTPKATRT*LSSPSLQTDGIAATP	NA	9029	FALSE	.	.	-1.70512	-0.307315	0.240882	0.0118402	1.48623	FALSE	.	.	-2.15488	-0.465	0.149147	1.96685e-06	1.49315	FALSE	.	.	-2.25683	-0.26202	0.140225	0.138148	1.51533
2652	Phospho_DOCK7_S1383_M1	S1383	DOCK7	Q96N67	Dedicator of cytokinesis protein 7	FALSE	FALSE	1383	S	SCFEYKGKKVFERMNS*LTFKKSKDMRAKLEE	NA	2988	FALSE	.	.	-0.003535	-0.00503	0.876271	0.785374	0.100814	FALSE	.	.	-0.016955	-0.04914	0.862881	0.300608	0.190311	FALSE	.	.	-0.2386	-0.043405	0.510101	0.481432	1.01656
2654	Phospho_DOCK7_S888_M1	S888	DOCK7	Q96N67	Dedicator of cytokinesis protein 7	FALSE	FALSE	888	S	SVHYATMARSAVRPAS*LNLNRSRSLSNSNPD	NA	2988	FALSE	.	.	-0.31524	-0.00503	0.115403	0.785374	0.190619	TRUE	-	.	-0.58244	-0.04914	3.21983e-06	0.300608	0.138511	TRUE	-	.	-0.604685	-0.043405	3.39701e-11	0.481432	0.131065
2655	Phospho_DOCK7_S30_M1	S30	DOCK7	Q96N67	Dedicator of cytokinesis protein 7	FALSE	FALSE	30	S	VAAEVRKQISGQYSGS*PQLLKNLNIVGNISH	NA	2988	FALSE	.	.	-0.038835	-0.00503	0.651672	0.785374	0.314123	FALSE	.	.	-0.144065	-0.04914	0.516693	0.300608	0.332442	FALSE	.	.	-0.29524	-0.043405	0.336097	0.481432	0.372005
2656	Phospho_DOCK7_S439_M1	S439	DOCK7	Q96N67	Dedicator of cytokinesis protein 7	FALSE	FALSE	439	S	ISTGERKGSWSERRNS*SIVGRRSLERTTSGD	NA	2988	FALSE	.	.	0.012745	-0.00503	0.827756	0.785374	0.352848	FALSE	.	.	0.0698	-0.04914	0.756182	0.300608	0.599113	FALSE	.	.	0.09826	-0.043405	0.782384	0.481432	0.62191
2657	Phospho_DOCK7_S180_M1	S180	DOCK7	Q96N67	Dedicator of cytokinesis protein 7	FALSE	FALSE	180	S	DGNSYQDDQDDLKRRS*MSIDDTPRGSWACSI	NA	2988	FALSE	.	.	-0.29571	-0.00503	0.174131	0.785374	0.218861	FALSE	.	.	-0.209315	-0.04914	0.33493	0.300608	0.209748	FALSE	.	.	-0.4644	-0.043405	0.0303104	0.481432	0.238016
2658	Phospho_DOCK7_S182_M1	S182	DOCK7	Q96N67	Dedicator of cytokinesis protein 7	FALSE	FALSE	182	S	NSYQDDQDDLKRRSMS*IDDTPRGSWACSIFD	NA	2988	FALSE	.	.	0.02493	-0.00503	0.757366	0.785374	0.70848	FALSE	.	.	0.4265	-0.04914	0.49428	0.300608	1.12115	FALSE	.	.	0.389845	-0.043405	0.615947	0.481432	1.23462
2659	Phospho_DOCK7_S896_M1	S896	DOCK7	Q96N67	Dedicator of cytokinesis protein 7	FALSE	FALSE	896	S	RSAVRPASLNLNRSRS*LSNSNPDISGTPTSP	NA	2988	FALSE	.	.	0.00425	-0.00503	0.917042	0.785374	0.50906	FALSE	.	.	0.081845	-0.04914	0.760804	0.300608	0.938084	FALSE	.	.	0.8892	-0.043405	0.515694	0.481432	2.02813
2660	Phospho_DOCK7_S898_M1	S898	DOCK7	Q96N67	Dedicator of cytokinesis protein 7	FALSE	FALSE	898	S	AVRPASLNLNRSRSLS*NSNPDISGTPTSPDD	NA	2988	FALSE	.	.	-0.032625	-0.00503	0.62215	0.785374	0.173263	FALSE	.	.	-0.105417	-0.04914	0.536082	0.300608	0.247426	FALSE	.	.	-0.262535	-0.043405	0.318098	0.481432	0.344484
2664	Phospho_DOCK7_S894_M1	S894	DOCK7	Q96N67	Dedicator of cytokinesis protein 7	FALSE	FALSE	894	S	MARSAVRPASLNLNRS*RSLSNSNPDISGTPT	NA	2988	FALSE	.	.	-0.00151	-0.00503	0.952659	0.785374	0.315927	FALSE	.	.	-0.009595	-0.04914	0.94958	0.300608	0.434058	FALSE	.	.	-0.01355	-0.043405	0.96347	0.481432	0.54949
2665	Phospho_DOCK9_S537_M1	S537	DOCK9	Q9BZ29	Dedicator of cytokinesis protein 9	FALSE	FALSE	537	S	RMPFAWAARTLFKDAS*GNLDKNARFSAIYRQ	NA	8744	FALSE	.	.	0.014	-0.02396	0.745361	0.696206	0.141952	FALSE	.	.	0.033455	-0.07642	0.751115	0.691311	0.168738	FALSE	.	.	-0.05915	-0.12	0.707615	0.70287	0.195331
2668	Phospho_DPF2_S142_M1	S142	DPF2	Q92785	Zinc finger protein ubi-d4	FALSE	FALSE	142	S	PLEKRGAPDPRVDDDS*LGEFPVTNSRARKRI	NA	2295	FALSE	.	.	-0.067825	-0.463335	0.633096	0.0803485	0.408764	FALSE	.	.	-0.133045	-0.37798	0.67019	0.0483379	0.500791	FALSE	.	.	-0.072785	-0.44302	0.839443	0.0535191	0.510119
2669	Phospho_DPM1_S7_M1	S7	DPM1	O60762	Dolichol-phosphate mannosyltransferase subunit 1	FALSE	FALSE	7	S	_________MASLEVS*RSPRRSRRELEVRSP	NA	4642	FALSE	.	.	-0.0052	-0.348568	0.887128	0.00970613	0.233169	FALSE	.	.	-0.01321	-0.0590966	0.928872	0.654	0.40081	FALSE	.	.	0.044535	0.221398	0.894408	0.0644627	0.548472
2671	Phospho_DPYSL2_S540_M1	S540	DPYSL2	Q16555	Dihydropyrimidinase-related protein 2	FALSE	FALSE	540	S	KQQAPPVRNLHQSGFS*LSGAQIDDNIPRRTT	NA	540	FALSE	.	.	0.001455	-0.33388	0.959778	4.86543e-25	0.277636	FALSE	.	.	0.01844	-0.101885	0.887647	0.0112786	0.761279	FALSE	.	.	0.031235	0.34356	0.930727	1.21399e-16	0.826824
2673	Phospho_DPYSL3_S522_M1	S522	DPYSL3	Q14195	Dihydropyrimidinase-related protein 3	FALSE	FALSE	522	S	TTTPKGGTPAGSARGS*PTRPNPPVRNLHQSG	NA	8685	FALSE	.	.	-0.20712	-0.30838	0.192607	1.12827e-16	0.182772	FALSE	.	.	-0.01445	-0.07607	0.924834	0.0968055	0.171924	FALSE	.	.	-0.26969	0.309685	0.107756	3.40243e-15	0.173619
2674	Phospho_DPYSL3_T507_M1	T507	DPYSL3	Q14195	Dihydropyrimidinase-related protein 3	FALSE	FALSE	507	T	HAVPRGMYDGPVFDLT*TTPKGGTPAGSARGS	NA	8685	FALSE	.	.	-0.04544	-0.30838	0.629053	1.12827e-16	0.376349	FALSE	.	.	-0.595715	-0.07607	0.35232	0.0968055	1.21018	FALSE	.	.	-0.85814	0.309685	0.305612	3.40243e-15	1.30286
2675	Phospho_DPYSL3_T508_M1	T508	DPYSL3	Q14195	Dihydropyrimidinase-related protein 3	FALSE	FALSE	508	T	AVPRGMYDGPVFDLTT*TPKGGTPAGSARGSP	NA	8685	FALSE	.	.	-2.11788	-0.30838	0.262992	1.12827e-16	1.70371	FALSE	.	.	-2.61352	-0.07607	0.208581	0.0968055	1.75495	FALSE	.	.	-2.73805	0.309685	0.253075	3.40243e-15	1.84327
2676	Phospho_DPYSL3_T509_M1	T509	DPYSL3	Q14195	Dihydropyrimidinase-related protein 3	FALSE	FALSE	509	T	VPRGMYDGPVFDLTTT*PKGGTPAGSARGSPT	NA	8685	FALSE	.	.	-0.315725	-0.30838	0.448305	1.12827e-16	0.492143	FALSE	.	.	-0.44892	-0.07607	0.374495	0.0968055	0.68326	FALSE	.	.	-0.549825	0.309685	0.39644	3.40243e-15	0.936372
2677	Phospho_DPYSL3-2_S102_M1	S102	DPYSL3	Q14195-2	Isoform LCRMP-4 of Dihydropyrimidinase-related protein 3	FALSE	FALSE	102	S	RRGQGREESREPAPAS*PAPAGVEIRSATGKE	NA	8685	FALSE	.	.	0.03157	-0.30838	0.661296	1.12827e-16	0.232736	FALSE	.	.	0.126535	-0.07607	0.528915	0.0968055	0.315779	FALSE	.	.	0.096035	0.309685	0.7466	3.40243e-15	0.469264
2678	Phospho_DR1_S3_M1	S3	DR1	Q01658	Protein Dr1	FALSE	FALSE	3	S	_____________MAS*SSGNDDDLTIPRAAI	NA	5968	FALSE	.	.	3.28645	-0.0047295	0.0391422	0.858468	1.29535	FALSE	.	.	5.25705	-0.018525	0.000203525	0.847934	1.282	FALSE	.	.	5.24777	0.052701	0.000325366	0.749958	1.28114
2679	Phospho_DR1_S4_M1	S4	DR1	Q01658	Protein Dr1	FALSE	FALSE	4	S	____________MASS*SGNDDDLTIPRAAIN	NA	5968	FALSE	.	.	0.004185	-0.0047295	0.90893	0.858468	0.422505	FALSE	.	.	0.05364	-0.018525	0.788691	0.847934	1.23113	FALSE	.	.	0.097075	0.052701	0.774133	0.749958	1.33635
2680	Phospho_DSE_S797_M1	S797	DSE	Q9UL01	Dermatan-sulfate epimerase	FALSE	FALSE	797	S	DKRQTEEAIDRIFAIS*QQQQQQSKSKKNRRA	NA	7743	FALSE	.	.	-0.01691	-0.00847	0.709459	0.82403	0.13176	FALSE	.	.	-0.179805	-0.25119	0.349827	0.519538	0.264081	FALSE	.	.	-1.65328	-3.80475	0.0109966	0.116431	0.490736
2681	Phospho_DSP_S22_M1	S22	DSP	P15924	Desmoplakin	FALSE	FALSE	22	S	SHPRINTLGRMIRAES*GPDLRYEVTSGGGGT	NA	6145	FALSE	.	.	-0.83393	-0.049124	0.245321	0.20209	0.750711	FALSE	.	.	-1.10122	-0.332209	0.0641703	6.82377e-22	0.647288	FALSE	.	+	-1.13279	0.530334	0.008602	2e-30	0.523658
2682	Phospho_DSP_S2820_M1	S2820	DSP	P15924	Desmoplakin	FALSE	FALSE	2820	S	AASVSSKGLPSPYNMS*SAPGSRSGSRSGSRS	NA	6145	FALSE	.	.	0.00564	-0.049124	0.852749	0.20209	0.153472	FALSE	.	.	0.048445	-0.332209	0.753421	6.82377e-22	0.320457	FALSE	.	+	-0.00947	0.530334	0.971434	2e-30	0.689865
2683	Phospho_DSP_S2821_M1	S2821	DSP	P15924	Desmoplakin	FALSE	FALSE	2821	S	ASVSSKGLPSPYNMSS*APGSRSGSRSGSRSG	NA	6145	FALSE	.	.	0.00255	-0.049124	0.928405	0.20209	0.182334	FALSE	.	.	0.096865	-0.332209	0.569312	6.82377e-22	0.416717	FALSE	.	+	0.063325	0.530334	0.834858	2e-30	0.626735
2684	Phospho_DSP_S2825_M1	S2825	DSP	P15924	Desmoplakin	FALSE	FALSE	2825	S	SKGLPSPYNMSSAPGS*RSGSRSGSRSGSRSG	NA	6145	FALSE	.	.	0.001885	-0.049124	0.913781	0.20209	0.0915685	FALSE	.	.	0.032655	-0.332209	0.713706	6.82377e-22	0.131911	FALSE	.	+	0.017915	0.530334	0.899922	2e-30	0.203335
2685	Phospho_DSP_S2209_M1	S2209	DSP	P15924	Desmoplakin	FALSE	FALSE	2209	S	PHTGLLLLSVQKRSMS*FQGIRQPVTVTELVD	NA	6145	FALSE	.	.	0.0001	-0.049124	0.996721	0.20209	0.195366	FALSE	.	.	-0.03032	-0.332209	0.839332	6.82377e-22	0.518072	FALSE	.	+	-0.07971	0.530334	0.800411	2e-30	0.65161
2686	Phospho_DSP_S1127_M1	S1127	DSP	P15924	Desmoplakin	FALSE	FALSE	1127	S	TRLTYEIEDEKRRRKS*VEDRFDQQKNDYDQL	NA	6145	FALSE	.	.	0.006795	-0.049124	0.851047	0.20209	0.230362	FALSE	.	.	0.994645	-0.332209	0.0146132	6.82377e-22	0.365804	FALSE	.	+	0.84477	0.530334	0.0108094	2e-30	0.321979
2687	Phospho_DST_S3968_M1	S3968	DST	Q03001	Dystonin	FALSE	FALSE	3968	S	ADDINGLMTKLKRQKS*FSEDVISHKGDLRYI	NA	6257	FALSE	.	.	0.006585	-2e-05	0.806431	0.998141	0.0977077	FALSE	.	.	0.050475	-0.49212	0.614042	1.83761e-15	0.134989	FALSE	.	.	0.02008	-0.48965	0.887916	0.00225069	0.184259
2688	Phospho_DST_S3970_M1	S3970	DST	Q03001	Dystonin	FALSE	FALSE	3970	S	DINGLMTKLKRQKSFS*EDVISHKGDLRYITI	NA	6257	FALSE	.	.	0.00508	-2e-05	0.881601	0.998141	0.392394	FALSE	.	.	0.049455	-0.49212	0.794053	1.83761e-15	0.65986	FALSE	.	.	0.19052	-0.48965	0.65973	0.00225069	1.1826
2689	Phospho_DST_S2919_M1	S2919	DST	Q03001	Dystonin	FALSE	FALSE	2919	S	TLKDEPNNLQIIVSKS*PVQFENLEEIFDTSV	NA	6257	FALSE	.	.	-3.73215	-2e-05	0.167304	0.998141	2.05421	FALSE	.	.	-4.22578	-0.49212	0.0510534	1.83761e-15	2.03661	FALSE	.	.	-4.35916	-0.48965	0.0302517	0.00225069	2.04564
2690	Phospho_DST_S2671_M1	S2671	DST	Q03001	Dystonin	FALSE	FALSE	2671	S	SSLEKQQRVNVVQLAS*PSENNLVTEKSNLPE	NA	6257	FALSE	.	.	-0.0514	-2e-05	0.567092	0.998141	0.201236	FALSE	.	.	-0.144085	-0.49212	0.442605	1.83761e-15	0.248646	FALSE	.	.	-0.236245	-0.48965	0.345094	0.00225069	0.305988
2691	Phospho_DSTN_S3_M1	S3	DSTN	P60981	Destrin	FALSE	FALSE	3	S	_____________MAS*GVQVADEVCRIFYDM	NA	7172	FALSE	.	.	-0.091325	-0.103575	0.47318	0.351047	0.213735	TRUE	-	.	-0.77391	-0.18523	0.00145951	0.000429421	0.252926	TRUE	-	.	-1.45223	-0.054865	1.47471e-15	0.607973	0.243323
2692	Phospho_DTD1_S194_M1	S194	DTD1	Q8TEA8	D-aminoacyl-tRNA deacylase 1	FALSE	FALSE	194	S	SESSKERNTPRKEDRS*ASSGAEGDVSSEREP	NA	4915	FALSE	.	.	5.67112	-0.151244	0.000495333	0.302463	1.32592	FALSE	.	.	5.70844	-0.340069	0.000297133	0.0397298	1.26726	FALSE	.	.	5.52973	-0.192769	0.000387498	0.547277	1.25351
2693	Phospho_DTD1_S196_M1	S196	DTD1	Q8TEA8	D-aminoacyl-tRNA deacylase 1	FALSE	FALSE	196	S	SSKERNTPRKEDRSAS*SGAEGDVSSEREP__	NA	4915	FALSE	.	.	0.027995	-0.151244	0.756221	0.302463	0.583714	FALSE	.	.	0.167305	-0.340069	0.506601	0.0397298	0.600172	FALSE	.	.	-0.076055	-0.192769	0.788578	0.547277	0.550635
2694	Phospho_DTD1_S197_M1	S197	DTD1	Q8TEA8	D-aminoacyl-tRNA deacylase 1	FALSE	FALSE	197	S	SKERNTPRKEDRSASS*GAEGDVSSEREP___	NA	4915	FALSE	.	.	-0.0516685	-0.151244	0.573764	0.302463	0.236953	FALSE	.	.	-0.509056	-0.340069	0.204421	0.0397298	0.542859	FALSE	.	.	-0.68077	-0.192769	0.0718571	0.547277	0.48374
2695	Phospho_DTD1_S204_M1	S204	DTD1	Q8TEA8	D-aminoacyl-tRNA deacylase 1	FALSE	FALSE	204	S	RKEDRSASSGAEGDVS*SEREP__________	NA	4915	FALSE	.	.	0.002185	-0.151244	0.932548	0.302463	0.329155	FALSE	.	.	0.00476	-0.340069	0.971941	0.0397298	0.428658	FALSE	.	.	0.009585	-0.192769	0.968504	0.547277	0.532141
2696	Phospho_DTD1_S205_M1	S205	DTD1	Q8TEA8	D-aminoacyl-tRNA deacylase 1	FALSE	FALSE	205	S	KEDRSASSGAEGDVSS*EREP___________	NA	4915	FALSE	.	.	0.043125	-0.151244	0.63144	0.302463	0.23206	FALSE	.	.	0.13227	-0.340069	0.52753	0.0397298	0.283303	FALSE	.	.	-0.810605	-0.192769	0.0817669	0.547277	0.462816
2697	Phospho_DTL_T170_M1	T170	DTL	Q9NZJ0	Denticleless protein homolog	FALSE	FALSE	170	T	VFCTGGRDGNIMVWDT*RCNKKDGFYRQVNQI	NA	8020	FALSE	.	.	-0.118255	-0.00034	0.465068	0.973533	0.280033	FALSE	.	.	-0.101385	-0.00288	0.671316	0.982243	0.379072	FALSE	.	.	-0.23219	-0.00115	0.578264	0.994491	0.714696
2698	Phospho_DTL_T196_M1	T196	DTL	Q9NZJ0	Denticleless protein homolog	FALSE	FALSE	196	T	QVNQISGAHNTSDKQT*PSKPKKKQNSKGLAP	NA	8020	FALSE	.	.	0.00121	-0.00034	0.952017	0.973533	0.385211	FALSE	.	.	0.003195	-0.00288	0.984752	0.982243	0.523108	FALSE	.	.	-0.00047	-0.00115	0.99737	0.994491	0.650052
2699	Phospho_DTX3L_S202_M1	S202	DTX3L	Q8TDB6	E3 ubiquitin-protein ligase DTX3L	FALSE	FALSE	202	S	FLSEQFLESEQKQQFS*PSMTERKPLSQQERD	NA	2878	FALSE	.	.	0.0181	0.011645	0.765371	0.836064	0.329783	FALSE	.	.	-0.002575	0.071885	0.990645	0.703081	0.617316	FALSE	.	.	-0.03205	-0.004695	0.921263	0.990511	0.731475
2700	Phospho_DVL3_T106_M1	T106	DVL3	Q92997	Segment polarity protein dishevelled homolog DVL-3	FALSE	FALSE	106	T	FCADNPSELPPPMERT*GGIGDSRPPSFHPHA	NA	3625	FALSE	.	.	0.0038	0.051925	0.913794	0.653144	0.328954	FALSE	.	.	0.0189	2.22783	0.909595	0.18918	0.428272	FALSE	.	.	0.034495	1.92902	0.913534	0.278134	0.536928
2701	Phospho_DVL3_S125_M1	S125	DVL3	Q92997	Segment polarity protein dishevelled homolog DVL-3	FALSE	FALSE	125	S	GDSRPPSFHPHAGGGS*QENLDNDTETDSLVS	NA	3625	FALSE	.	.	0.06062	0.051925	0.555004	0.653144	0.243617	FALSE	.	.	0.06018	2.22783	0.70375	0.18918	0.249206	FALSE	.	.	-0.03044	1.92902	0.912147	0.278134	0.833377
2702	Phospho_DYNC1I2_S51_M1	S51	DYNC1I2	Q13409	Cytoplasmic dynein 1 intermediate chain 2	FALSE	FALSE	51	S	ETDQKKEAVAPVQEES*DLEKKRREAEALLQS	NA	3498	FALSE	.	.	-0.002645	-0.150945	0.915954	0.0483516	0.349666	FALSE	.	.	-0.02177	-0.178205	0.890877	0.00579385	0.469637	FALSE	.	.	-0.03473	-0.165125	0.903756	0.0581298	0.562208
2703	Phospho_DYNC1I2_S92_M1	S92	DYNC1I2	Q13409	Cytoplasmic dynein 1 intermediate chain 2	FALSE	FALSE	92	S	FSEYWVPPPMSPSSKS*VSTPSEAGSQDSGDG	NA	3498	FALSE	.	.	0.06059	-0.150945	0.543717	0.0483516	0.204395	FALSE	.	.	0.41756	-0.178205	0.0747891	0.00579385	0.246517	FALSE	.	.	0.2751	-0.165125	0.298361	0.0581298	0.265853
2706	Phospho_DYNC1I2_S97_M1	S97	DYNC1I2	Q13409	Cytoplasmic dynein 1 intermediate chain 2	FALSE	FALSE	97	S	VPPPMSPSSKSVSTPS*EAGSQDSGDGAVGSR	NA	3498	FALSE	.	.	0.03789	-0.150945	0.58929	0.0483516	0.468805	FALSE	.	.	0.106195	-0.178205	0.508646	0.00579385	0.549745	FALSE	.	.	0.123825	-0.165125	0.570075	0.0581298	0.592569
2707	Phospho_DYNC1I2_S101_M1	S101	DYNC1I2	Q13409	Cytoplasmic dynein 1 intermediate chain 2	FALSE	FALSE	101	S	MSPSSKSVSTPSEAGS*QDSGDGAVGSRTLHW	NA	3498	FALSE	.	.	-0.06379	-0.150945	0.566319	0.0483516	0.283029	TRUE	+	.	2.28844	-0.178205	8.76476e-21	0.00579385	0.293814	TRUE	+	.	2.371	-0.165125	4.46035e-22	0.0581298	0.309395
2708	Phospho_DYNC1I2_S104_M1	S104	DYNC1I2	Q13409	Cytoplasmic dynein 1 intermediate chain 2	FALSE	FALSE	104	S	SSKSVSTPSEAGSQDS*GDGAVGSRTLHWDTD	NA	3498	FALSE	.	.	-0.00198	-0.150945	0.925532	0.0483516	0.147589	FALSE	.	.	0.03478	-0.178205	0.837175	0.00579385	0.464463	FALSE	.	.	0.00182	-0.165125	0.993743	0.0581298	0.52582
2709	Phospho_DYNC1I2_S87_M1	S87	DYNC1I2	Q13409	Cytoplasmic dynein 1 intermediate chain 2	FALSE	FALSE	87	S	ESPIVFSEYWVPPPMS*PSSKSVSTPSEAGSQ	NA	3498	FALSE	.	.	0.087285	-0.150945	0.4329	0.0483516	0.177626	FALSE	.	.	0.088415	-0.178205	0.574111	0.00579385	0.215255	FALSE	.	.	0.01396	-0.165125	0.9326	0.0581298	0.200493
2710	Phospho_DYNC1I2_S90_M1	S90	DYNC1I2	Q13409	Cytoplasmic dynein 1 intermediate chain 2	FALSE	FALSE	90	S	IVFSEYWVPPPMSPSS*KSVSTPSEAGSQDSG	NA	3498	FALSE	.	.	0.0184705	-0.150945	0.766131	0.0483516	0.328074	FALSE	.	.	0.31636	-0.178205	0.267551	0.00579385	0.321384	FALSE	.	.	0.201055	-0.165125	0.660354	0.0581298	0.807196
2711	Phospho_DYNC1LI1_S207_M1	S207	DYNC1LI1	Q9Y6G9	Cytoplasmic dynein 1 light intermediate chain 1	FALSE	FALSE	207	S	RDFQEYVEPGEDFPAS*PQRRNTASQEDKDDS	NA	3974	FALSE	.	.	-0.000395	-0.191314	0.972032	0.00282891	0.102668	FALSE	.	.	0.166955	-0.0958345	0.293243	0.183134	0.188415	FALSE	.	+	-0.067005	0.660946	0.687663	3.56561e-21	0.179065
2712	Phospho_DYNC1LI1_T508_M1	T508	DYNC1LI1	Q9Y6G9	Cytoplasmic dynein 1 light intermediate chain 1	FALSE	FALSE	508	T	LDVHAELDRITRKPVT*VSPTTPTSPTEGEAS	NA	3974	FALSE	.	.	0.012845	-0.191314	0.797588	0.00282891	0.533405	FALSE	.	.	0.180495	-0.0958345	0.617731	0.183134	1.35478	FALSE	.	+	0.20795	0.660946	0.662218	3.56561e-21	1.35069
2715	Phospho_DYNC1LI1_T512_M1	T512	DYNC1LI1	Q9Y6G9	Cytoplasmic dynein 1 light intermediate chain 1	FALSE	FALSE	512	T	AELDRITRKPVTVSPT*TPTSPTEGEAS____	NA	3974	FALSE	.	.	-0.000805	-0.191314	0.978395	0.00282891	0.295827	FALSE	.	.	-0.00593	-0.0958345	0.96874	0.183134	0.418567	FALSE	.	+	-0.010405	0.660946	0.971503	3.56561e-21	0.513242
2716	Phospho_DYNC1LI2_S194_M1	S194	DYNC1LI2	O43237	Cytoplasmic dynein 1 light intermediate chain 2	FALSE	FALSE	194	S	KDFQDYMEPEEGCQGS*PQRRGPLTSGSDEEN	NA	9031	FALSE	.	.	0.014	-0.15732	0.696877	0.0319219	0.0884269	TRUE	-	.	-0.6212	-0.193355	0.00157551	0.00227653	0.181459	TRUE	-	.	-0.60905	0.36452	0.00395731	8.12851e-06	0.209868
2717	Phospho_DYRK1A_Y321_M1...	Y321	DYRK1A	Q13627	Dual specificity tyrosine-phosphorylation-regulated kinase 1A	FALSE	FALSE	321	Y	VDFGSSCQLGQRIYQY*IQSRFYRSPEVLLGM	DYRK1B_Y273	1428	FALSE	.	.	-0.24516	-0.00159	0.18046	0.944457	0.19317	FALSE	.	.	-0.20603	-0.010655	0.301533	0.930688	0.206841	FALSE	.	.	-0.130945	-0.02243	0.644992	0.92422	0.411993
2718	Phospho_EAF1_S165_M1	S165	EAF1	Q96JC9	ELL-associated factor 1	FALSE	FALSE	165	S	KPPVGPKTSPLKDNPS*PEPQLDDIKRELRAE	NA	NA	FALSE	.	NA	0.00015	NA	0.989975	NA	0.0625146	FALSE	.	NA	-0.02014	NA	0.791146	NA	0.156168	FALSE	.	NA	-0.40223	NA	0.207659	NA	0.261464
2719	Phospho_EBAG9_S36_M1	S36	EBAG9	O00559	Receptor-binding cancer antigen expressed on SiSo cells	FALSE	FALSE	36	S	FLKRLICRSGRGRKLS*GDQITLPTTVDYSSV	NA	1726	FALSE	.	.	-0.112195	-0.670867	0.506812	0.208281	0.364741	FALSE	.	.	-0.495445	0.152461	0.244929	0.650137	0.506592	FALSE	.	.	-0.625875	0.275665	0.149401	0.400528	0.483001
2721	Phospho_EBF2_S161_M1	S161	EBF2	Q9HAK2	Transcription factor COE2	FALSE	FALSE	161	S	NPEMCRVLLTHEVMCS*RCCEKKSCGNRNETP	NA	NA	FALSE	.	NA	-0.000435	NA	0.978762	NA	0.0931831	FALSE	.	NA	-0.022425	NA	0.802807	NA	0.144738	FALSE	.	NA	-0.27897	NA	0.221786	NA	0.263599
2722	Phospho_EDC3_S131_M1	S131	EDC3	Q96F86	Enhancer of mRNA-decapping protein 3	FALSE	FALSE	131	S	NIPKRTDVKSQDVAVS*PQQQQCSKSYVDRHM	NA	2385	FALSE	.	.	-0.006285	-0.159145	0.849616	0.10921	0.159675	FALSE	.	.	-0.043455	-0.17988	0.758279	0.0392812	0.291015	FALSE	.	.	-0.05496	-0.1627	0.801353	0.125907	0.34385
2723	Phospho_EDC4_S875_M1	S875	EDC4	Q6P2E9	Enhancer of mRNA-decapping protein 4	FALSE	FALSE	875	S	RPPYHLLQQRDSQDAS*AEQSDHDDEVASLAS	NA	6269	FALSE	.	.	0.001675	-0.410954	0.948857	1.52893e-05	0.165953	FALSE	.	-	0.07212	-0.561146	0.670759	1.39723e-14	0.286323	FALSE	.	.	0.10152	0.014751	0.633243	0.87707	0.383089
2724	Phospho_EDC4_S879_M1	S879	EDC4	Q6P2E9	Enhancer of mRNA-decapping protein 4	FALSE	FALSE	879	S	HLLQQRDSQDASAEQS*DHDDEVASLASASGG	NA	6269	FALSE	.	.	-0.024485	-0.410954	0.651711	1.52893e-05	0.136069	FALSE	.	-	-0.118455	-0.561146	0.40129	1.39723e-14	0.178086	FALSE	.	.	-0.202305	0.014751	0.238146	0.87707	0.196859
2725	Phospho_EEF1B2_S106_M1	S106	EEF1B2	P24534	Elongation factor 1-beta	FALSE	FALSE	106	S	GATDSKDDDDIDLFGS*DDEEESEEAKRLREE	NA	5651	FALSE	.	.	0.00016	-0.18497	0.993932	0.308728	0.286806	FALSE	.	.	0.00486	-0.21894	0.973265	0.171384	0.410715	FALSE	.	.	0.012855	0.14806	0.964689	0.346005	0.516894
2726	Phospho_EEF1B2_S95_M1	S95	EEF1B2	P24534	Elongation factor 1-beta	FALSE	FALSE	95	S	GPADVEDTTGSGATDS*KDDDDIDLFGSDDEE	NA	5651	FALSE	.	.	-1.38144	-0.18497	0.295967	0.308728	1.48929	FALSE	.	.	-1.89104	-0.21894	0.191974	0.171384	1.52218	FALSE	.	.	-2.02314	0.14806	0.173006	0.346005	1.553
2727	Phospho_EEF1D_S133_M1	S133	EEF1D	P29692	Elongation factor 1-delta	FALSE	FALSE	133	S	SSPGHRATAPQTQHVS*PMRQVEPPAKKPATP	NA	9174	FALSE	.	.	-0.498235	-0.18077	0.00176335	0.00993272	0.131252	TRUE	-	.	-0.516169	-0.23696	0.000511165	5.00231e-07	0.133603	TRUE	-	.	-1.90008	0.325395	1.60495e-22	5.46125e-13	0.222968
2728	Phospho_EEF1D_S162_M1	S162	EEF1D	P29692	Elongation factor 1-delta	FALSE	FALSE	162	S	TPAEDDEDDDIDLFGS*DNEEEDKEAAQLREE	NA	9174	FALSE	.	.	-0.01008	-0.18077	0.848543	0.00993272	0.44983	FALSE	.	.	-0.03082	-0.23696	0.87501	5.00231e-07	0.787806	FALSE	.	.	-0.071515	0.325395	0.848212	5.46125e-13	0.849332
2729	Phospho_EEF1D_S70_M1	S70	EEF1D	P29692	Elongation factor 1-delta	FALSE	FALSE	70	S	ENIQKSLAGSSGPGAS*SGTSGDHGELVVRIA	NA	9174	FALSE	.	.	0.07444	-0.18077	0.609645	0.00993272	0.818765	TRUE	+	.	6.09437	-0.23696	5.69084e-21	5.00231e-07	0.696417	TRUE	+	.	6.04483	0.325395	4.77207e-22	5.46125e-13	0.690469
2730	Phospho_EEF1D_S71_M1	S71	EEF1D	P29692	Elongation factor 1-delta	FALSE	FALSE	71	S	NIQKSLAGSSGPGASS*GTSGDHGELVVRIAS	NA	9174	FALSE	.	.	0.00404	-0.18077	0.892358	0.00993272	0.324282	FALSE	.	.	0.03682	-0.23696	0.827796	5.00231e-07	0.529868	FALSE	.	.	0.14876	0.325395	0.693017	5.46125e-13	1.31049
2731	Phospho_EEF1D_S74_M1	S74	EEF1D	P29692	Elongation factor 1-delta	FALSE	FALSE	74	S	KSLAGSSGPGASSGTS*GDHGELVVRIASLEV	NA	9174	FALSE	.	.	0.0056	-0.18077	0.907565	0.00993272	0.313094	FALSE	.	.	-0.005295	-0.23696	0.959501	5.00231e-07	0.442821	FALSE	.	.	0.0102	0.325395	0.976148	5.46125e-13	0.732648
2732	Phospho_EEF1D_S64_M1	S64	EEF1D	P29692	Elongation factor 1-delta	FALSE	FALSE	64	S	DIARARENIQKSLAGS*SGPGASSGTSGDHGE	NA	9174	FALSE	.	.	-0.0296	-0.18077	0.725352	0.00993272	0.578619	FALSE	.	.	-0.072205	-0.23696	0.757616	5.00231e-07	0.680384	FALSE	.	.	0.13137	0.325395	0.791042	5.46125e-13	1.08659
2733	Phospho_EEF2K_S470_M1	S470	EEF2K	O00418	Eukaryotic elongation factor 2 kinase	FALSE	FALSE	470	S	EPREHGHSYSNRKYES*DEDSLGSSGRVCVEK	NA	5183	FALSE	.	.	-0.074485	0.02697	0.630449	0.655728	0.788402	FALSE	.	.	-0.23027	-0.39739	0.582589	0.15876	0.846682	FALSE	.	.	-0.31297	-2.31024	0.582907	0.242351	0.966958
2734	Phospho_EEF2K_S18_M1	S18	EEF2K	O00418	Eukaryotic elongation factor 2 kinase	FALSE	FALSE	18	S	DEDLIFRLEGVDGGQS*PRAGHDGDSDGDSDD	NA	5183	FALSE	.	.	0.00877	0.02697	0.810856	0.655728	0.190537	FALSE	.	.	0.137045	-0.39739	0.430851	0.15876	0.253143	FALSE	.	.	0.116905	-2.31024	0.544323	0.242351	0.231801
2735	Phospho_EFHD2_S74_M1	S74	EFHD2	Q96C19	EF-hand domain-containing protein D2	FALSE	FALSE	74	S	LLRRADLNQGIGEPQS*PSRRVFNPYTEFKEF	NA	4303	FALSE	.	.	-0.220225	-0.206727	0.321748	0.127788	0.277863	FALSE	.	.	-0.341355	-0.202569	0.184641	0.0923908	0.277526	FALSE	.	.	-0.891105	-0.133241	0.161435	0.391336	1.41947
2737	Phospho_EGFR_T693_M1	T693	EGFR	P00533	Epidermal growth factor receptor	FALSE	FALSE	693	T	TLRRLLQERELVEPLT*PSGEAPNQALLRILK	NA	8078	FALSE	.	.	0.00681	-0.39541	0.868943	2.19536e-05	0.391868	FALSE	.	-	-0.008205	-0.576476	0.956578	5.43479e-21	0.627009	FALSE	.	-	-0.042915	-1.0661	0.900449	1.37927e-26	0.7388
2738	Phospho_EHBP1_S1058_M1	S1058	EHBP1	Q8NDI1	EH domain-binding protein 1	FALSE	FALSE	1058	S	GNEEKAAITETQRKPS*EDEVLNKGFKDTSQY	NA	1255	FALSE	.	.	0.174545	-0.002975	0.3481	0.874293	0.242059	FALSE	.	.	0.51056	-0.130835	0.0571532	0.256507	0.320123	FALSE	.	.	0.115615	-0.208165	0.698275	0.105734	0.293253
2739	Phospho_EHBP1L1_T284_M1	T284	EHBP1L1	Q8N3D4	EH domain-binding protein 1-like protein 1	FALSE	FALSE	284	T	EAGGQVGPEAPRPPET*SPEMRSSRQPAQDTA	NA	5074	FALSE	.	.	-0.03189	-0.122535	0.68814	0.35742	0.256332	FALSE	.	.	-0.02633	-0.053875	0.863268	0.78413	0.314537	FALSE	.	-	0.208125	-0.714615	0.684975	0.00910582	0.793193
2740	Phospho_EHBP1L1_S310_M1	S310	EHBP1L1	Q8N3D4	EH domain-binding protein 1-like protein 1	FALSE	FALSE	310	S	AQDTAPTPAPRLRKGS*DALRPPVPQGEDEVP	NA	5074	FALSE	.	.	-0.128715	-0.122535	0.557613	0.35742	0.914127	FALSE	.	.	-0.349845	-0.053875	0.488363	0.78413	0.994112	FALSE	.	-	-0.46107	-0.714615	0.488605	0.00910582	1.05306
2741	Phospho_EHD2_S468_M1	S468	EHD2	Q9NZN4	EH domain-containing protein 2	FALSE	FALSE	468	S	YDEIFYNLAPADGKLS*GSKAKTWMVGTKLPN	NA	8978	FALSE	.	.	0.07816	-0.35138	0.50704	5.41143e-24	0.257872	FALSE	.	-	0.02932	-0.81672	0.889958	2e-30	0.73429	FALSE	.	-	-0.062725	-0.676865	0.874042	2e-30	0.96429
2742	Phospho_EHD2_S470_M1	S470	EHD2	Q9NZN4	EH domain-containing protein 2	FALSE	FALSE	470	S	EIFYNLAPADGKLSGS*KAKTWMVGTKLPNSV	NA	8978	FALSE	.	.	-0.011095	-0.35138	0.826842	5.41143e-24	0.437823	FALSE	.	-	-0.05967	-0.81672	0.769528	2e-30	0.557832	FALSE	.	-	-0.09678	-0.676865	0.780226	2e-30	0.656674
2743	Phospho_EHMT2_S140_M1	S140	EHMT2	Q96KQ7	Histone-lysine N-methyltransferase EHMT2	FALSE	FALSE	140	S	SCPSRAKMSMTGAGKS*PPSVQSLAMRLLSMP	NA	NA	FALSE	.	NA	-0.00198	NA	0.926516	NA	0.152757	FALSE	.	NA	-0.0295	NA	0.799522	NA	0.212229	FALSE	.	NA	-0.113815	NA	0.673953	NA	0.632061
2744	Phospho_EIF2A_S503_M1	S503	EIF2A	Q9BY44	Eukaryotic translation initiation factor 2A	FALSE	FALSE	503	S	QRKHEAKKAAKQEARS*DKSPDLAPTPAPQST	NA	7080	FALSE	.	.	-0.0019	-0.163674	0.934177	0.0211043	0.257743	FALSE	.	.	-0.025615	-0.15886	0.860703	0.0260179	0.338998	FALSE	.	.	-0.162735	-0.0712262	0.627999	0.525077	0.498585
2745	Phospho_EIF2A_S506_M1	S506	EIF2A	Q9BY44	Eukaryotic translation initiation factor 2A	FALSE	FALSE	506	S	HEAKKAAKQEARSDKS*PDLAPTPAPQSTPRN	NA	7080	FALSE	.	.	0.01424	-0.163674	0.713772	0.0211043	0.0981873	FALSE	.	.	0.381605	-0.15886	0.026901	0.0260179	0.186379	FALSE	.	.	0.171825	-0.0712262	0.318832	0.525077	0.172216
2746	Phospho_EIF2B5_S544_M1	S544	EIF2B5	Q13144	Translation initiation factor eIF-2B subunit epsilon	FALSE	FALSE	544	S	SEQSMDSEEPDSRGGS*PQMDDIKVFQNEVLG	NA	6440	FALSE	.	.	-0.00107	-0.019875	0.95548	0.829637	0.240216	FALSE	.	.	0.701025	-0.08734	0.0101008	0.670932	0.237053	TRUE	+	.	0.6911	-0.13524	0.00499674	0.657522	0.220774
2748	Phospho_EIF2S2_T111_M1	T111	EIF2S2	P20042	Eukaryotic translation initiation factor 2 subunit 2	FALSE	FALSE	111	T	EGVKDLKIESDVQEPT*EPEDDLDIMLGNKKK	NA	6233	FALSE	.	.	-0.01267	-0.298875	0.865921	8.31764e-07	5.71005	FALSE	.	.	-0.03486	-0.22459	0.863181	0.00113697	0.660057	FALSE	.	.	-0.07852	0.453075	0.824276	7.86411e-15	0.73855
2749	Phospho_EIF2S2_S2_M1	S2	EIF2S2	P20042	Eukaryotic translation initiation factor 2 subunit 2	FALSE	FALSE	2	S	______________MS*GDEMIFDPTMSKKKK	NA	6233	FALSE	.	.	-0.00646	-0.298875	0.794481	8.31764e-07	0.0774863	FALSE	.	.	-0.05409	-0.22459	0.518045	0.00113697	0.105478	FALSE	.	.	-0.109576	0.453075	0.333527	7.86411e-15	0.128503
2750	Phospho_EIF3A_S584_M1	S584	EIF3A	Q14152	Eukaryotic translation initiation factor 3 subunit A	FALSE	FALSE	584	S	LARRQTIEERKERLES*LNIQREKEELEQREA	NA	1282	FALSE	.	.	0.0315	-0.221885	0.673614	7.33814e-18	0.247291	FALSE	.	.	0.45068	-0.23166	0.192814	8.94405e-18	0.369203	FALSE	.	.	0.032275	0.22561	0.930709	9.86444e-15	0.422403
2751	Phospho_EIF3A_S881_M1	S881	EIF3A	Q14152	Eukaryotic translation initiation factor 3 subunit A	FALSE	FALSE	881	S	EERERRREEERRLGDS*SLSRKDSRWGDRDSE	NA	1282	FALSE	.	.	0.02692	-0.221885	0.677895	7.33814e-18	0.199983	FALSE	.	.	-3.11427	-0.23166	0.0934516	8.94405e-18	1.51362	FALSE	.	.	-3.33826	0.22561	0.0693522	9.86444e-15	1.4948
2752	Phospho_EIF3A_S882_M1	S882	EIF3A	Q14152	Eukaryotic translation initiation factor 3 subunit A	FALSE	FALSE	882	S	ERERRREEERRLGDSS*LSRKDSRWGDRDSEG	NA	1282	FALSE	.	.	-0.00017	-0.221885	0.996122	7.33814e-18	0.186149	FALSE	.	.	-0.01677	-0.23166	0.897435	8.94405e-18	0.327515	FALSE	.	.	-0.017205	0.22561	0.93732	9.86444e-15	0.384948
2753	Phospho_EIF3A_S884_M1	S884	EIF3A	Q14152	Eukaryotic translation initiation factor 3 subunit A	FALSE	FALSE	884	S	ERRREEERRLGDSSLS*RKDSRWGDRDSEGTW	NA	1282	FALSE	.	.	-0.00115	-0.221885	0.959675	7.33814e-18	0.315379	FALSE	.	.	-0.008485	-0.23166	0.953083	8.94405e-18	0.436882	FALSE	.	.	-0.011705	0.22561	0.963858	9.86444e-15	0.53212
2754	Phospho_EIF3B_S125_M1	S125	EIF3B	P55884	Eukaryotic translation initiation factor 3 subunit B	FALSE	FALSE	125	S	EQARDERSDSRAQAVS*EDAGGNEGRAAEAEP	NA	1125	FALSE	.	.	0.091285	-0.223815	0.598273	0.000264435	1.01625	FALSE	.	.	3.52621	0.03859	0.143998	0.478853	1.79566	FALSE	.	.	3.64262	0.407935	0.118593	5.30174e-15	1.73067
2755	Phospho_EIF3B_S117_M1	S117	EIF3B	P55884	Eukaryotic translation initiation factor 3 subunit B	FALSE	FALSE	117	S	PAQGEAPGEQARDERS*DSRAQAVSEDAGGNE	NA	1125	FALSE	.	.	-0.00219	-0.223815	0.918675	0.000264435	0.136152	FALSE	.	.	-0.65738	0.03859	0.154944	0.478853	0.487891	TRUE	-	.	-1.20173	0.407935	0.00153224	5.30174e-15	0.349329
2756	Phospho_EIF3B_S119_M1	S119	EIF3B	P55884	Eukaryotic translation initiation factor 3 subunit B	FALSE	FALSE	119	S	QGEAPGEQARDERSDS*RAQAVSEDAGGNEGR	NA	1125	FALSE	.	.	-0.913378	-0.223815	0.0378563	0.000264435	0.361918	TRUE	-	.	-0.939568	0.03859	0.00988709	0.478853	0.306715	TRUE	-	.	-1.21905	0.407935	0.00242643	5.30174e-15	0.279491
2757	Phospho_EIF3B_S78_M1	S78	EIF3B	P55884	Eukaryotic translation initiation factor 3 subunit B	FALSE	FALSE	78	S	ESEVRTEPAAEAEAAS*GPSESPSPPAAEELP	NA	1125	FALSE	.	.	0.010275	-0.223815	0.837901	0.000264435	0.280713	FALSE	.	.	0.036105	0.03859	0.851317	0.478853	0.402464	FALSE	.	.	-0.039025	0.407935	0.907784	5.30174e-15	0.580158
2758	Phospho_EIF3B_S81_M1	S81	EIF3B	P55884	Eukaryotic translation initiation factor 3 subunit B	FALSE	FALSE	81	S	VRTEPAAEAEAASGPS*ESPSPPAAEELPGSH	NA	1125	FALSE	.	.	-0.0001	-0.223815	0.995782	0.000264435	0.296676	FALSE	.	.	-0.001215	0.03859	0.992567	0.478853	0.419882	FALSE	.	.	0.003145	0.407935	0.996024	5.30174e-15	0.534229
2759	Phospho_EIF3B_S83_M1	S83	EIF3B	P55884	Eukaryotic translation initiation factor 3 subunit B	FALSE	FALSE	83	S	TEPAAEAEAASGPSES*PSPPAAEELPGSHAE	NA	1125	FALSE	.	.	0.0058	-0.223815	0.891488	0.000264435	0.324925	FALSE	.	.	0.03016	0.03859	0.87283	0.478853	0.469685	FALSE	.	.	0.044955	0.407935	0.889984	5.30174e-15	0.576186
2760	Phospho_EIF3C_S166_M1...	S166	EIF3C	Q99613	Eukaryotic translation initiation factor 3 subunit C	FALSE	FALSE	166	S	DFESHITSYKQNPEQS*ADEDAEKNEEDSEGS	EIF3CL_S166	7666	FALSE	.	.	-0.0032	-0.161655	0.885719	0.00729479	0.152928	FALSE	.	.	0.091355	-0.221355	0.522651	2.10671e-09	0.234195	FALSE	.	.	-0.259075	0.04902	0.190079	0.371855	0.293138
2761	Phospho_EIF3C_S39_M1...	S39	EIF3C	Q99613	Eukaryotic translation initiation factor 3 subunit C	FALSE	FALSE	39	S	TKPVGGNYGKQPLLLS*EDEEDTKRVVRSAKD	EIF3CL_S39	7666	FALSE	.	.	0.0380605	-0.161655	0.47629	0.00729479	0.0763497	FALSE	.	.	0.048309	-0.221355	0.587021	2.10671e-09	0.105348	FALSE	.	.	-0.221241	0.04902	0.0588987	0.371855	0.113834
2762	Phospho_EIF3F_S258_M1	S258	EIF3F	O00303	Eukaryotic translation initiation factor 3 subunit F	FALSE	FALSE	258	S	DTERIGVDLIMKTCFS*PNRVIGLSSDLQQVG	NA	8617	FALSE	.	.	-0.22481	-0.07337	0.518877	0.203862	1.17101	FALSE	.	.	-0.638755	-0.337925	0.417905	7.44882e-08	1.27363	FALSE	.	.	-0.778405	0.0469	0.394801	0.560741	1.32097
2765	Phospho_EIF3G_T38_M1	T38	EIF3G	O75821	Eukaryotic translation initiation factor 3 subunit G	FALSE	FALSE	38	T	DKCVTSELLKGIPLAT*GDTSPEPELLPGAPL	NA	4482	FALSE	.	.	-0.029985	-0.139313	0.650971	0.14884	0.176368	TRUE	+	.	1.2265	-0.152422	0.00443071	0.116199	0.363713	FALSE	.	.	0.272915	0.255804	0.532153	0.134636	0.424372
2766	Phospho_EIF3G_T41_M1	T41	EIF3G	O75821	Eukaryotic translation initiation factor 3 subunit G	FALSE	FALSE	41	T	VTSELLKGIPLATGDT*SPEPELLPGAPLPPP	NA	4482	FALSE	.	.	0.023135	-0.139313	0.738739	0.14884	0.636569	FALSE	.	.	0.408945	-0.152422	0.465153	0.116199	1.22406	TRUE	+	.	5.92253	0.255804	0.00233443	0.134636	1.60945
2767	Phospho_EIF3G_S42_M1	S42	EIF3G	O75821	Eukaryotic translation initiation factor 3 subunit G	FALSE	FALSE	42	S	TSELLKGIPLATGDTS*PEPELLPGAPLPPPK	NA	4482	FALSE	.	.	-2.87098	-0.139313	0.385341	0.14884	2.65439	FALSE	.	.	-3.5808	-0.152422	0.342611	0.116199	2.84117	FALSE	.	.	-3.70522	0.255804	0.298465	0.134636	2.85295
2768	Phospho_EIF3G_T206_M1	T206	EIF3G	O75821	Eukaryotic translation initiation factor 3 subunit G	FALSE	FALSE	206	T	GEKEKLPGELEPVQAT*QNKTGKYVPPSLRDG	NA	4482	FALSE	.	.	3.00568	-0.139313	0.154324	0.14884	1.74255	FALSE	.	.	3.44493	-0.152422	0.185433	0.116199	1.7242	FALSE	.	.	3.31248	0.255804	0.191186	0.134636	1.6751
2769	Phospho_EIF4B_S183_M1	S183	EIF4B	P23588	Eukaryotic translation initiation factor 4B	FALSE	FALSE	183	S	VDVADQAQDKDRDDRS*FGRDRNRDSDKTDTD	NA	6401	FALSE	.	.	0.00236	-0.152901	0.94006	0.0196657	0.401233	FALSE	.	.	0.064495	-0.168709	0.772333	0.00320543	0.647376	FALSE	.	.	0.44175	-0.14762	0.490391	0.0257399	0.976258
2770	Phospho_EIF4B_S459_M1	S459	EIF4B	P23588	Eukaryotic translation initiation factor 4B	FALSE	FALSE	459	S	KSLENETLNKEEDCHS*PTSKPPKPDQPLKVM	NA	6401	FALSE	.	.	-0.004485	-0.152901	0.86674	0.0196657	0.137643	FALSE	.	.	5e-05	-0.168709	0.998125	0.00320543	0.188347	FALSE	.	.	0.380265	-0.14762	0.223716	0.0257399	0.366909
2771	Phospho_EIF4B_T420_M1	T420	EIF4B	P23588	Eukaryotic translation initiation factor 4B	FALSE	FALSE	420	T	PSWRSEETQERERSRT*GSESSQTGTSTTSSR	NA	6401	FALSE	.	.	0.0008	-0.152901	0.966532	0.0196657	0.268952	FALSE	.	.	0.0072	-0.168709	0.958244	0.00320543	0.392858	FALSE	.	.	0.01633	-0.14762	0.945397	0.0257399	0.500655
2774	Phospho_EIF4B_S543_M1	S543	EIF4B	P23588	Eukaryotic translation initiation factor 4B	FALSE	FALSE	543	S	NKVDGMNAPKGQTGNS*SRGPGDGGNRDHWKE	NA	6401	FALSE	.	.	0.051435	-0.152901	0.643844	0.0196657	0.783436	TRUE	+	.	7.91242	-0.168709	2.76376e-21	0.00320543	0.911373	TRUE	+	.	8.06244	-0.14762	2e-30	0.0257399	0.722304
2775	Phospho_EIF4B_S445_M1	S445	EIF4B	P23588	Eukaryotic translation initiation factor 4B	FALSE	FALSE	445	S	STTSSRNARRRESEKS*LENETLNKEEDCHSP	NA	6401	FALSE	.	.	0.44957	-0.152901	0.0150778	0.0196657	0.159954	TRUE	+	.	0.62761	-0.168709	1.74502e-12	0.00320543	0.151457	FALSE	.	.	0.499482	-0.14762	0.00254258	0.0257399	0.144638
2776	Phospho_EIF4B_S93_M1	S93	EIF4B	P23588	Eukaryotic translation initiation factor 4B	FALSE	FALSE	93	S	RAAREPNIDRSRLPKS*PPYTAFLGNLPYDVT	NA	6401	FALSE	.	.	-0.007825	-0.152901	0.358127	0.0196657	18.8948	FALSE	.	.	-0.03079	-0.168709	0.723477	0.00320543	19.2324	FALSE	.	.	-0.046805	-0.14762	0.808528	0.0257399	19.3323
2777	Phospho_EIF4B_S497_M1	S497	EIF4B	P23588	Eukaryotic translation initiation factor 4B	FALSE	FALSE	497	S	NAWVKRSSNPPARSQS*SDTEQQSPTSGGGKV	NA	6401	FALSE	.	.	-0.0085645	-0.152901	0.820355	0.0196657	0.183206	FALSE	.	.	0.0193835	-0.168709	0.881964	0.00320543	0.264748	FALSE	.	.	0.378787	-0.14762	0.384325	0.0257399	0.519885
2778	Phospho_EIF4B_S498_M1	S498	EIF4B	P23588	Eukaryotic translation initiation factor 4B	FALSE	FALSE	498	S	AWVKRSSNPPARSQSS*DTEQQSPTSGGGKVA	NA	6401	FALSE	.	.	-0.0004275	-0.152901	0.973971	0.0196657	0.0995375	FALSE	.	.	0.01131	-0.168709	0.89922	0.00320543	0.150453	FALSE	.	.	-0.620106	-0.14762	0.111838	0.0257399	0.365853
2779	Phospho_EIF4B_S504_M1	S504	EIF4B	P23588	Eukaryotic translation initiation factor 4B	FALSE	FALSE	504	S	SNPPARSQSSDTEQQS*PTSGGGKVAPAQPSE	NA	6401	FALSE	.	.	0.043845	-0.152901	0.569946	0.0196657	0.196436	FALSE	.	.	0.10655	-0.168709	0.420355	0.00320543	0.255748	FALSE	.	.	0.140355	-0.14762	0.387195	0.0257399	0.322391
2780	Phospho_EIF4B_T506_M1	T506	EIF4B	P23588	Eukaryotic translation initiation factor 4B	FALSE	FALSE	506	T	PPARSQSSDTEQQSPT*SGGGKVAPAQPSEEG	NA	6401	TRUE	+	.	3.38654	-0.152901	0.00843581	0.0196657	1.98505	FALSE	.	.	3.87701	-0.168709	0.00872581	0.00320543	2.00085	FALSE	.	.	3.45542	-0.14762	0.0575319	0.0257399	2.05522
2781	Phospho_EIF4B_S424_M1	S424	EIF4B	P23588	Eukaryotic translation initiation factor 4B	FALSE	FALSE	424	S	SEETQERERSRTGSES*SQTGTSTTSSRNARR	NA	6401	FALSE	.	.	0.0007	-0.152901	0.976114	0.0196657	0.294941	FALSE	.	.	0.00386	-0.168709	0.977906	0.00320543	0.4113	FALSE	.	.	0.007165	-0.14762	0.974549	0.0257399	0.512115
2782	Phospho_EIF4E2_S13_M1	S13	EIF4E2	O60573	Eukaryotic translation initiation factor 4E type 2	FALSE	FALSE	13	S	___MNNKFDALKDDDS*GDHDQNEENSTQKDG	NA	7742	FALSE	.	.	-0.03702	0.00737	0.667149	0.809694	0.290377	FALSE	.	.	-0.2757	0.13996	0.384039	0.304955	1.03223	FALSE	.	.	-0.818115	0.271666	0.340671	0.126405	1.10219
2783	Phospho_EIF4EBP1_S94_M1	S94	EIF4EBP1	Q13541	Eukaryotic translation initiation factor 4E-binding protein 1	FALSE	FALSE	94	S	PGVTSPSSDEPPMEAS*QSHLRNSPEDKRAGG	NA	8769	FALSE	.	.	-0.00193	0.004032	0.94252	0.890148	0.243115	FALSE	.	.	-0.061635	0.134541	0.746162	0.487125	0.655836	FALSE	.	.	-0.128655	0.159366	0.716857	0.581167	0.783834
2784	Phospho_EIF4EBP1_S96_M1	S96	EIF4EBP1	Q13541	Eukaryotic translation initiation factor 4E-binding protein 1	FALSE	FALSE	96	S	VTSPSSDEPPMEASQS*HLRNSPEDKRAGGEE	NA	8769	FALSE	.	.	-0.011335	0.004032	0.78353	0.890148	0.16369	FALSE	.	.	-0.17699	0.134541	0.389027	0.487125	0.357725	FALSE	.	.	-0.220067	0.159366	0.307725	0.581167	0.247636
2785	Phospho_EIF4EBP1_S101_M1	S101	EIF4EBP1	Q13541	Eukaryotic translation initiation factor 4E-binding protein 1	FALSE	FALSE	101	S	SDEPPMEASQSHLRNS*PEDKRAGGEESQFEM	NA	8769	FALSE	.	.	-0.088617	0.004032	0.488146	0.890148	0.254902	FALSE	.	.	-0.113644	0.134541	0.561177	0.487125	0.279344	FALSE	.	.	-0.292683	0.159366	0.448318	0.581167	0.904993
2786	Phospho_EIF4EBP1_T70_M1	T70	EIF4EBP1	Q13541	Eukaryotic translation initiation factor 4E-binding protein 1	FALSE	FALSE	70	T	DRKFLMECRNSPVTKT*PPRDLPTIPGVTSPS	NA	8769	FALSE	.	.	-0.128446	0.004032	0.360368	0.890148	0.208383	FALSE	.	.	-0.003652	0.134541	0.980402	0.487125	0.22528	FALSE	.	.	-0.16917	0.159366	0.313941	0.581167	0.182372
2787	Phospho_EIF4EBP1_T77_M1	T77	EIF4EBP1	Q13541	Eukaryotic translation initiation factor 4E-binding protein 1	FALSE	FALSE	77	T	CRNSPVTKTPPRDLPT*IPGVTSPSSDEPPME	NA	8769	FALSE	.	.	-0.002865	0.004032	0.913983	0.890148	0.3669	FALSE	.	.	-0.0673	0.134541	0.738203	0.487125	0.548703	FALSE	.	.	-0.10699	0.159366	0.725367	0.581167	0.591668
2788	Phospho_EIF4EBP2_S2_M1	S2	EIF4EBP2	Q13542	Eukaryotic translation initiation factor 4E-binding protein 2	FALSE	FALSE	2	S	______________MS*SSAGSGHQPSQSRAI	NA	8560	FALSE	.	.	0.152985	-0.605365	0.545656	0.0478715	1.18804	FALSE	.	-	5.98611	-0.70422	0.00584277	0.00128178	1.4178	TRUE	+	-	6.21398	-0.70679	0.000240339	0.00747876	1.21872
2789	Phospho_EIF4EBP2_S3_M1	S3	EIF4EBP2	Q13542	Eukaryotic translation initiation factor 4E-binding protein 2	FALSE	FALSE	3	S	_____________MSS*SAGSGHQPSQSRAIP	NA	8560	FALSE	.	.	0.00056	-0.605365	0.982845	0.0478715	0.256143	FALSE	.	-	0.014805	-0.70422	0.939432	0.00128178	1.15784	FALSE	.	-	0.04924	-0.70679	0.901102	0.00747876	1.18306
2790	Phospho_EIF4EBP2_S4_M1	S4	EIF4EBP2	Q13542	Eukaryotic translation initiation factor 4E-binding protein 2	FALSE	FALSE	4	S	____________MSSS*AGSGHQPSQSRAIPT	NA	8560	FALSE	.	.	0.0015	-0.605365	0.930256	0.0478715	0.273369	FALSE	.	-	0.0184	-0.70422	0.8636	0.00128178	0.391933	FALSE	.	-	0.098755	-0.70679	0.77889	0.00747876	0.971848
2791	Phospho_EIF4ENIF1_S564_M1	S564	EIF4ENIF1	Q9NRA8	Eukaryotic translation initiation factor 4E transporter	FALSE	FALSE	564	S	GSLEPTTSLLGQRAPS*PPLSQVFQTRAASAD	NA	3058	FALSE	.	.	0.00467	0.01889	0.877548	0.810159	0.181954	FALSE	.	.	-0.00483	-0.24791	0.964485	0.317051	0.284462	FALSE	.	.	-0.094045	-0.178605	0.752394	0.512128	0.684924
2792	Phospho_EIF4ENIF1_S746_M1	S746	EIF4ENIF1	Q9NRA8	Eukaryotic translation initiation factor 4E transporter	FALSE	FALSE	746	S	QKASEENLLSSSSVPS*ADRDSSPTTNSKLSA	NA	3058	FALSE	.	.	-0.02528	0.01889	0.683211	0.810159	0.206895	FALSE	.	.	-0.152105	-0.24791	0.455929	0.317051	0.328191	FALSE	.	.	-0.3043	-0.178605	0.408029	0.512128	0.77521
2793	Phospho_EIF4ENIF1_S751_M1	S751	EIF4ENIF1	Q9NRA8	Eukaryotic translation initiation factor 4E transporter	FALSE	FALSE	751	S	ENLLSSSSVPSADRDS*SPTTNSKLSALQRSS	NA	3058	FALSE	.	.	0.01632	0.01889	0.810923	0.810159	1.1503	FALSE	.	.	0.056495	-0.24791	0.785161	0.317051	1.22761	FALSE	.	.	0.08944	-0.178605	0.805115	0.512128	1.21885
2794	Phospho_EIF4ENIF1_S951_M1	S951	EIF4ENIF1	Q9NRA8	Eukaryotic translation initiation factor 4E transporter	FALSE	FALSE	951	S	HMHSQLEHRPSQRSSS*PVGLAKWFGSDVLQQ	NA	3058	FALSE	.	.	-0.03501	0.01889	0.616877	0.810159	0.172026	FALSE	.	.	0.091895	-0.24791	0.685812	0.317051	0.319426	FALSE	.	.	0.022565	-0.178605	0.947004	0.512128	0.70972
2795	Phospho_EIF4G1_S1209_M1	S1209	EIF4G1	Q04637	Eukaryotic translation initiation factor 4 gamma 1	FALSE	FALSE	1209	S	SRERPSQPEGLRKAAS*LTEDRDRGRDAVKRE	NA	9082	FALSE	.	.	-0.63219	-0.005715	0.0349198	0.744368	0.260417	TRUE	-	.	-0.900395	-0.351245	0.000367357	1.57638e-19	0.281328	TRUE	-	.	-1.63739	-0.10807	8.88887e-14	0.0232899	0.321861
2796	Phospho_EIF4G1_T1073_M1	T1073	EIF4G1	Q04637	Eukaryotic translation initiation factor 4 gamma 1	FALSE	FALSE	1073	T	SKGSRPIDTSRLTKIT*KPGSIDSNNQLFAPG	NA	9082	FALSE	.	.	-0.00091	-0.005715	0.96311	0.744368	0.309758	FALSE	.	.	-0.007645	-0.351245	0.959252	1.57638e-19	0.422332	FALSE	.	.	-0.012035	-0.10807	0.96555	0.0232899	0.52412
2797	Phospho_EIF4G1_S1077_M1	S1077	EIF4G1	Q04637	Eukaryotic translation initiation factor 4 gamma 1	FALSE	FALSE	1077	S	RPIDTSRLTKITKPGS*IDSNNQLFAPGGRLS	NA	9082	FALSE	.	.	-0.02275	-0.005715	0.742179	0.744368	0.637009	FALSE	.	.	-0.089325	-0.351245	0.740076	1.57638e-19	0.703603	FALSE	.	.	-0.12651	-0.10807	0.722004	0.0232899	0.798744
2798	Phospho_EIF4G1_S1194_M1	S1194	EIF4G1	Q04637	Eukaryotic translation initiation factor 4 gamma 1	FALSE	FALSE	1194	S	TPATKRSFSKEVEERS*RERPSQPEGLRKAAS	NA	9082	FALSE	.	.	-0.18821	-0.005715	0.522851	0.744368	1.03566	FALSE	.	.	-0.454545	-0.351245	0.454608	1.57638e-19	1.1024	FALSE	.	.	-0.56727	-0.10807	0.447276	0.0232899	1.1569
2799	Phospho_EIF4G1_T202_M1	T202	EIF4G1	Q04637	Eukaryotic translation initiation factor 4 gamma 1	FALSE	FALSE	202	T	QGGKDITEEIMSGART*ASTPTPPQTGGGLEP	NA	9082	FALSE	.	.	-0.0005	-0.005715	0.979643	0.744368	0.304944	FALSE	.	.	-0.005215	-0.351245	0.971095	1.57638e-19	0.413787	FALSE	.	.	-0.007405	-0.10807	0.980117	0.0232899	0.512722
2800	Phospho_EIF4G1_T205_M1	T205	EIF4G1	Q04637	Eukaryotic translation initiation factor 4 gamma 1	FALSE	FALSE	205	T	KDITEEIMSGARTAST*PTPPQTGGGLEPQAN	NA	9082	FALSE	.	.	-0.000625	-0.005715	0.982699	0.744368	0.57686	FALSE	.	.	-1.18961	-0.351245	0.330293	1.57638e-19	1.59189	FALSE	.	.	-1.50756	-0.10807	0.261388	0.0232899	1.6497
2801	Phospho_EIF4G2_S17_M1	S17	EIF4G2	P78344	Eukaryotic translation initiation factor 4 gamma 2	FALSE	FALSE	17	S	ESAIAEGGASRFSASS*GGGGSRGAPQHYPKT	NA	1992	FALSE	.	.	-0.1092	-0.18398	0.402842	0.00111282	0.197833	FALSE	.	.	-0.008965	-0.2028	0.952148	2.02917e-09	0.261528	FALSE	.	.	0.045965	0.228275	0.848936	0.022617	0.345409
2802	Phospho_EIF4G2_S395_M1	S395	EIF4G2	P78344	Eukaryotic translation initiation factor 4 gamma 2	FALSE	FALSE	395	S	GSGIGTGPGVIQDRFS*PTMGRHRSNQLFNGH	NA	1992	FALSE	.	.	-0.284785	-0.18398	0.174089	0.00111282	0.2472	FALSE	.	.	-0.056405	-0.2028	0.77141	2.02917e-09	0.21378	FALSE	.	.	-0.363035	0.228275	0.0954753	0.022617	0.244241
2803	Phospho_EIF4G2_T385_M1	T385	EIF4G2	P78344	Eukaryotic translation initiation factor 4 gamma 2	FALSE	FALSE	385	T	GLADMFGQMPGSGIGT*GPGVIQDRFSPTMGR	NA	1992	FALSE	.	.	-0.0243	-0.18398	0.718818	0.00111282	0.538353	FALSE	.	.	-0.03688	-0.2028	0.835312	2.02917e-09	0.648773	FALSE	.	.	-0.20555	0.228275	0.632129	0.022617	1.01718
2804	Phospho_EIF4G2_T508_M1	T508	EIF4G2	P78344	Eukaryotic translation initiation factor 4 gamma 2	FALSE	FALSE	508	T	QITMIPPSAQPPRTQT*PPLGQTPQLGLKTNP	NA	1992	FALSE	.	.	-0.50111	-0.18398	0.0573809	0.00111282	0.250332	FALSE	.	.	-0.22325	-0.2028	0.418513	2.02917e-09	0.258671	TRUE	-	.	-0.666845	0.228275	0.0015915	0.022617	0.221651
2806	Phospho_EIF4G3_S232_M1	S232	EIF4G3	O43432	Eukaryotic translation initiation factor 4 gamma 3	FALSE	FALSE	232	S	KQEEKPKPDPVLKSPS*PVLRLVLSGEKKEQE	NA	1890	FALSE	.	.	-0.012205	-0.04912	0.770477	0.402555	0.16543	FALSE	.	.	-0.050585	-0.15862	0.703167	0.0809021	0.209882	FALSE	.	.	-0.043455	0.14624	0.821859	0.35133	0.294161
2807	Phospho_EIF4G3_S495_M1	S495	EIF4G3	O43432	Eukaryotic translation initiation factor 4 gamma 3	FALSE	FALSE	495	S	QTEEILDSQNLNSRRS*PVPAQIAITVPKTWK	NA	1890	FALSE	.	.	-0.01243	-0.04912	0.823274	0.402555	0.462408	FALSE	.	.	-0.064485	-0.15862	0.76468	0.0809021	0.585307	FALSE	.	.	-0.10779	0.14624	0.763229	0.35133	0.673704
2808	Phospho_EIF5B_S107_M1	S107	EIF5B	O60841	Eukaryotic translation initiation factor 5B	FALSE	FALSE	107	S	TSKDKKKKGQKGKKQS*FDDNDSEELEDKDSK	NA	5505	FALSE	.	.	-2.6094	-0.16225	0.151172	0.0911492	1.64512	FALSE	.	.	-3.14911	-0.225683	0.0741921	0.0112533	1.59152	FALSE	.	.	-3.35995	0.0288325	0.0490064	0.75048	1.575
2809	Phospho_EIF5B_S113_M1	S113	EIF5B	O60841	Eukaryotic translation initiation factor 5B	FALSE	FALSE	113	S	KKGQKGKKQSFDDNDS*EELEDKDSKSKKTAK	NA	5505	FALSE	.	.	-0.011455	-0.16225	0.740273	0.0911492	0.10345	FALSE	.	.	0.017155	-0.225683	0.824699	0.0112533	0.108116	TRUE	-	.	-0.700622	0.0288325	0.00124489	0.75048	0.191441
2810	Phospho_EIF5B_S164_M1	S164	EIF5B	O60841	Eukaryotic translation initiation factor 5B	FALSE	FALSE	164	S	KAKGKAQKSNKKWDGS*EEDEDNSKKIKERSR	NA	5505	FALSE	.	.	-0.01079	-0.16225	0.828532	0.0911492	0.427065	FALSE	.	.	-0.057465	-0.225683	0.776085	0.0112533	0.547941	FALSE	.	.	-0.089465	0.0288325	0.793913	0.75048	0.64552
2811	Phospho_EIF5B_S214_M1	S214	EIF5B	O60841	Eukaryotic translation initiation factor 5B	FALSE	FALSE	214	S	GQKKNQKNKPGPNIES*GNEDDDASFKIKTVA	NA	5505	FALSE	.	.	0.11888	-0.16225	0.241207	0.0911492	0.111313	FALSE	.	.	0.15642	-0.225683	0.145641	0.0112533	0.112412	FALSE	.	.	-0.01179	0.0288325	0.944655	0.75048	0.184997
2814	Phospho_EIF6_S230_M1	S230	EIF6	P56537	Eukaryotic translation initiation factor 6	FALSE	FALSE	230	S	LSVVESVFKLNEAQPS*TIATSMRDSLIDSLT	NA	5421	FALSE	.	.	-0.00035	-0.076225	0.986265	0.324893	0.302436	FALSE	.	.	-0.005175	-0.06422	0.969164	0.44581	0.411354	FALSE	.	.	-0.00782	-0.04172	0.978106	0.680675	0.517209
2815	Phospho_EIF6_S239_M1	S239	EIF6	P56537	Eukaryotic translation initiation factor 6	FALSE	FALSE	239	S	LNEAQPSTIATSMRDS*LIDSLT_________	NA	5421	FALSE	.	.	-1.81946	-0.076225	0.261744	0.324893	17.0699	FALSE	.	.	-2.35078	-0.06422	0.208714	0.44581	17.4966	FALSE	.	.	-2.472	-0.04172	0.193317	0.680675	17.4438
2816	Phospho_EIF6_T245_M1	T245	EIF6	P56537	Eukaryotic translation initiation factor 6	FALSE	FALSE	245	T	STIATSMRDSLIDSLT*_______________	NA	5421	FALSE	.	.	-4e-05	-0.076225	0.995737	0.324893	0.297525	FALSE	.	.	-0.000525	-0.06422	0.994528	0.44581	0.420285	FALSE	.	.	-0.00403	-0.04172	0.990033	0.680675	0.534597
2818	Phospho_ELF4_T150_M1	T150	ELF4	Q99607	ETS-related transcription factor Elf-4	FALSE	FALSE	150	T	LFPASEPDALNRAGDT*SDQEGHSLEEKASRE	NA	NA	FALSE	.	NA	-0.010315	NA	0.841375	NA	0.302678	FALSE	.	NA	-0.043035	NA	0.832787	NA	0.428917	FALSE	.	NA	-0.069655	NA	0.839343	NA	0.528838
2819	Phospho_ELF4_S151_M1	S151	ELF4	Q99607	ETS-related transcription factor Elf-4	FALSE	FALSE	151	S	FPASEPDALNRAGDTS*DQEGHSLEEKASREE	NA	NA	FALSE	.	NA	-0.445275	NA	0.433603	NA	1.16077	FALSE	.	NA	-1.0132	NA	0.309329	NA	1.24003	FALSE	.	NA	-1.14591	NA	0.291672	NA	1.2771
2820	Phospho_ELK3_S396_M1	S396	ELK3	P41970	ETS domain-containing protein Elk-3	FALSE	FALSE	396	S	NGHMPVPIPSLDRAAS*PVLLSSNSQKS____	NA	NA	FALSE	.	NA	-0.003125	NA	0.930957	NA	0.352306	FALSE	.	NA	-0.02123	NA	0.891108	NA	0.469841	FALSE	.	NA	-0.036375	NA	0.892681	NA	0.570326
2821	Phospho_ELL2_S503_M1	S503	ELL2	O00472	RNA polymerase II elongation factor ELL2	FALSE	FALSE	503	S	EDLKREEEIAKLNNSS*PNSSGGVKEDCTASM	NA	693	FALSE	.	.	-0.415795	1e-05	0.0621093	0.993096	0.214755	FALSE	.	.	-0.45808	0.001315	0.0249037	0.992441	0.207778	TRUE	-	.	-1.4263	0.00679	9.83502e-12	0.981229	0.27659
2822	Phospho_ELL2_S506_M1	S506	ELL2	O00472	RNA polymerase II elongation factor ELL2	FALSE	FALSE	506	S	KREEEIAKLNNSSPNS*SGGVKEDCTASMEPS	NA	693	FALSE	.	.	0.00771	1e-05	0.85302	0.993096	0.425594	FALSE	.	.	0.083595	0.001315	0.725558	0.992441	0.729757	FALSE	.	.	0.363515	0.00679	0.540478	0.981229	1.3481
2823	Phospho_ELMO2_S517_M1	S517	ELMO2	Q96JJ3	Engulfment and cell motility protein 2	FALSE	FALSE	517	S	LSYSEILRLRQSERMS*QDDFQSPPIVELREK	NA	6702	FALSE	.	.	-0.3027	-0.351896	0.480389	0.0369645	1.11541	FALSE	.	.	-0.794445	-0.190538	0.347733	0.136356	1.21302	FALSE	.	.	-0.994645	-0.158779	0.321965	0.323236	1.26991
2824	Phospho_EMD_T165_M1	T165	EMD	P50402	Emerin	FALSE	FALSE	165	T	RERPMYGRDSAYQSIT*HYRPVSASRSSLDLS	NA	6554	FALSE	.	.	1.4205	-0.19091	0.0321229	0.0318302	0.700819	FALSE	.	.	1.70703	-0.14879	0.0063013	0.0764352	0.723569	FALSE	.	.	1.82601	0.428865	0.00537353	2.04748e-14	0.750069
2825	Phospho_EMD_S171_M1	S171	EMD	P50402	Emerin	FALSE	FALSE	171	S	GRDSAYQSITHYRPVS*ASRSSLDLSYYPTSS	NA	6554	FALSE	.	.	0.01707	-0.19091	0.731202	0.0318302	0.163957	FALSE	.	.	-0.008255	-0.14879	0.939898	0.0764352	0.239941	FALSE	.	.	-0.951215	0.428865	0.0652671	2.04748e-14	0.438278
2826	Phospho_EMD_S173_M1	S173	EMD	P50402	Emerin	FALSE	FALSE	173	S	DSAYQSITHYRPVSAS*RSSLDLSYYPTSSST	NA	6554	FALSE	.	.	-0.00922	-0.19091	0.852842	0.0318302	0.301502	FALSE	.	.	-0.02072	-0.14879	0.883831	0.0764352	0.408719	FALSE	.	.	-0.063995	0.428865	0.849175	2.04748e-14	0.539905
2827	Phospho_EML3_S197_M1	S197	EML3	Q32P44	Echinoderm microtubule-associated protein-like 3	FALSE	FALSE	197	S	VRSGSTESRGGKDPLS*SPGGPGSRRSNYNLE	NA	5291	FALSE	.	.	-0.00082	-0.00076	0.9627	0.946931	0.29021	FALSE	.	.	-0.0049	-0.00788	0.968413	0.896227	0.418132	FALSE	.	.	-0.009155	0.21921	0.975949	0.0967654	0.52432
2828	Phospho_EML3_S198_M1	S198	EML3	Q32P44	Echinoderm microtubule-associated protein-like 3	FALSE	FALSE	198	S	RSGSTESRGGKDPLSS*PGGPGSRRSNYNLEG	NA	5291	FALSE	.	.	0.0773	-0.00076	0.455424	0.946931	0.172249	FALSE	.	.	0.090925	-0.00788	0.498304	0.896227	0.167602	FALSE	.	.	0.041095	0.21921	0.786621	0.0967654	0.177565
2829	Phospho_EML3_S156_M1	S156	EML3	Q32P44	Echinoderm microtubule-associated protein-like 3	FALSE	FALSE	156	S	RPLQPPQRADTPRRNS*SSSSSPSERPRQKLS	NA	5291	FALSE	.	.	0.01365	-0.00076	0.806837	0.946931	0.583999	FALSE	.	.	0.014255	-0.00788	0.921784	0.896227	0.611341	FALSE	.	.	-0.180115	0.21921	0.470774	0.0967654	0.297847
2832	Phospho_EML4_S978_M1	S978	EML4	Q9HC35	Echinoderm microtubule-associated protein-like 4	FALSE	FALSE	978	S	KEQAKATLLEDQQDPS*PSS____________	NA	2825	FALSE	.	.	0.00053	-0.287975	0.997969	0.000357027	0.852335	TRUE	+	.	1.40656	-0.250546	0.00295773	0.0222434	0.509906	TRUE	+	.	1.9485	0.066036	1.29292e-14	0.484857	0.350336
2833	Phospho_EML4_S980_M1	S980	EML4	Q9HC35	Echinoderm microtubule-associated protein-like 4	FALSE	FALSE	980	S	QAKATLLEDQQDPSPS*S______________	NA	2825	FALSE	.	.	0.12572	-0.287975	0.563983	0.000357027	1.08808	FALSE	.	.	3.6527	-0.250546	0.0319545	0.0222434	1.33101	FALSE	.	.	3.77007	0.066036	0.0237332	0.484857	1.31027
2834	Phospho_EMSY_S209_M1	S209	EMSY	Q7Z589	BRCA2-interacting transcriptional repressor EMSY	FALSE	FALSE	209	S	CSDEDEKPRKRRRTNS*SSSSPVVLKEVPKAV	NA	4856	FALSE	.	.	0.027885	-1.80288	0.744028	0.261203	0.494533	FALSE	.	.	0.00451	-5.78528	0.9803	0.0262982	0.725323	FALSE	.	.	-0.01854	-5.8975	0.95943	0.0129358	0.824631
2835	Phospho_ENAH_S125_M1	S125	ENAH	Q8N8S7	Protein enabled homolog	FALSE	FALSE	125	S	VLNSQETGPTLPRQNS*QLPAQVQNGPSQEEL	NA	9163	FALSE	.	.	-0.147185	0.045315	0.548934	0.402133	1.05007	FALSE	.	.	-0.38757	-0.256379	0.483971	0.00116862	1.12078	FALSE	.	.	-0.490265	-0.214655	0.487196	0.0147895	1.17682
2836	Phospho_ENAH_S508_M1	S508	ENAH	Q8N8S7	Protein enabled homolog	FALSE	FALSE	508	S	TRKPWERTNTMNGSKS*PVISRRDSPRKNQIV	NA	9163	FALSE	.	.	2.35e-05	0.045315	0.994584	0.402133	0.105414	FALSE	.	.	-0.006656	-0.256379	0.93453	0.00116862	0.150178	FALSE	.	.	-0.36458	-0.214655	0.323687	0.0147895	0.406018
2837	Phospho_ENO1_S419_M1	S419	ENO1	P06733	Alpha-enolase	FALSE	FALSE	419	S	LAKYNQLLRIEEELGS*KAKFAGRNFRNPLAK	NA	9379	FALSE	.	.	-0.00665	-0.158975	0.881476	0.286677	0.349133	FALSE	.	.	-0.0313	-0.41257	0.855667	0.285714	0.464039	FALSE	.	.	-0.076235	0.28384	0.818865	0.0941005	0.564628
2838	Phospho_ENSA_S2_M1	S2	ENSA	O43768	Alpha-endosulfine	FALSE	FALSE	2	S	______________MS*QKQEEENPAEETGEE	NA	1263	FALSE	.	.	0.167255	-0.07541	0.606073	0.455029	1.30149	FALSE	.	.	8.54072	-0.407125	0.022913	0.0470216	8.2135	FALSE	.	.	8.39968	0.05902	0.0252628	0.807202	8.26124
2839	Phospho_EP300_S1037_M1	S1037	EP300	Q09472	Histone acetyltransferase p300	FALSE	FALSE	1037	S	EIKEEEDQPSTSATQS*SPAPGQSKKKIFKPE	NA	3773	FALSE	.	.	-0.00455	0	0.874046	0.997869	0.190501	FALSE	.	.	-0.012315	-0.05768	0.911512	0.638178	0.269515	FALSE	.	.	-0.715065	-0.05604	0.379047	0.761263	1.38426
2840	Phospho_EP300_S1726_M1	S1726	EP300	Q09472	Histone acetyltransferase p300	FALSE	FALSE	1726	S	GLDDESNNQQAAATQS*PGDSRRLSIQRCIQS	NA	3773	FALSE	.	.	3.95189	0	0.308722	0.997869	2.20331	FALSE	.	.	4.21962	-0.05768	0.165215	0.638178	2.16642	FALSE	.	.	4.00135	-0.05604	0.203986	0.761263	2.11874
2841	Phospho_EP300_S1716_M1	S1716	EP300	Q09472	Histone acetyltransferase p300	FALSE	FALSE	1716	S	HDHKMEKLGLGLDDES*NNQQAAATQSPGDSR	NA	3773	FALSE	.	.	0.04146	0	0.708913	0.997869	0.338682	FALSE	.	.	0.14583	-0.05768	0.658033	0.638178	1.38847	FALSE	.	.	0.036625	-0.05604	0.919671	0.761263	1.41434
2842	Phospho_EP300_T1035_M1	T1035	EP300	Q09472	Histone acetyltransferase p300	FALSE	FALSE	1035	T	KTEIKEEEDQPSTSAT*QSSPAPGQSKKKIFK	NA	3773	FALSE	.	.	-0.000875	0	0.959895	0.997869	0.307892	FALSE	.	.	-0.006925	-0.05768	0.958496	0.638178	0.440361	FALSE	.	.	-0.011375	-0.05604	0.968873	0.761263	0.536736
2843	Phospho_EP300_S1038_M1	S1038	EP300	Q09472	Histone acetyltransferase p300	FALSE	FALSE	1038	S	IKEEEDQPSTSATQSS*PAPGQSKKKIFKPEE	NA	3773	FALSE	.	.	-0.016875	0	0.786693	0.997869	0.587266	FALSE	.	.	-0.25268	-0.05768	0.548705	0.638178	0.983806	FALSE	.	.	-0.486015	-0.05604	0.466453	0.761263	1.16641
2844	Phospho_EPB41L2_S715_M1	S715	EPB41L2	O43491	Band 4.1-like protein 2	FALSE	FALSE	715	S	KDERVITEEMNGKEIS*PGSGPGEIRKVEPVT	NA	9422	FALSE	.	.	0.020515	-0.134068	0.670589	0.0738956	0.123314	FALSE	.	-	-0.011475	-0.529296	0.913009	7.46104e-16	0.20594	FALSE	.	.	-0.098005	-0.38191	0.709522	0.173137	0.673826
2846	Phospho_EPB41L2_S39_M1	S39	EPB41L2	O43491	Band 4.1-like protein 2	FALSE	FALSE	39	S	KEKPKEVAENQQNQSS*DPEEEKGSQPPPAAE	NA	9422	FALSE	.	.	-0.0367275	-0.134068	0.561046	0.0738956	0.12779	FALSE	.	-	-0.011858	-0.529296	0.904017	7.46104e-16	0.1574	FALSE	.	.	-0.378168	-0.38191	0.0720407	0.173137	0.239038
2847	Phospho_EPB41L2_S55_M1	S55	EPB41L2	O43491	Band 4.1-like protein 2	FALSE	FALSE	55	S	DPEEEKGSQPPPAAES*QSSLRRQKREKETSE	NA	9422	FALSE	.	.	0.0269	-0.134068	0.650063	0.0738956	0.152045	FALSE	.	-	0.13665	-0.529296	0.396341	7.46104e-16	0.197503	FALSE	.	.	-0.017995	-0.38191	0.937974	0.173137	0.418476
2848	Phospho_EPB41L2_S57_M1	S57	EPB41L2	O43491	Band 4.1-like protein 2	FALSE	FALSE	57	S	EEEKGSQPPPAAESQS*SLRRQKREKETSESR	NA	9422	FALSE	.	.	-0.00711	-0.134068	0.888645	0.0738956	0.46998	FALSE	.	-	-0.02455	-0.529296	0.882922	7.46104e-16	0.623255	FALSE	.	.	-0.073175	-0.38191	0.822126	0.173137	0.704607
2849	Phospho_EPB41L2_S58_M1	S58	EPB41L2	O43491	Band 4.1-like protein 2	FALSE	FALSE	58	S	EEKGSQPPPAAESQSS*LRRQKREKETSESRG	NA	9422	FALSE	.	.	-0.01359	-0.134068	0.802034	0.0738956	0.39298	FALSE	.	-	-0.067595	-0.529296	0.755964	7.46104e-16	0.54023	FALSE	.	.	-0.092875	-0.38191	0.800431	0.173137	0.817116
2850	Phospho_EPB41L2_S676_M1	S676	EPB41L2	O43491	Band 4.1-like protein 2	FALSE	FALSE	676	S	EPRPNEWEKRRITPLS*LQTQGSSHETLNIVE	NA	9422	FALSE	.	.	-2.01017	-0.134068	0.248571	0.0738956	1.68642	FALSE	.	-	-2.41737	-0.529296	0.170567	7.46104e-16	1.71242	FALSE	.	.	-2.50367	-0.38191	0.16346	0.173137	1.74093
2851	Phospho_EPB41L2_T679_M1	T679	EPB41L2	O43491	Band 4.1-like protein 2	FALSE	FALSE	679	T	PNEWEKRRITPLSLQT*QGSSHETLNIVEEKK	NA	9422	FALSE	.	.	-0.02229	-0.134068	0.730043	0.0738956	0.381591	FALSE	.	-	-0.102545	-0.529296	0.625195	7.46104e-16	0.44163	FALSE	.	.	-0.15366	-0.38191	0.598277	0.173137	0.445356
2852	Phospho_EPB41L2_S682_M1	S682	EPB41L2	O43491	Band 4.1-like protein 2	FALSE	FALSE	682	S	WEKRRITPLSLQTQGS*SHETLNIVEEKKRAE	NA	9422	FALSE	.	.	-0.00271	-0.134068	0.918621	0.0738956	0.314767	FALSE	.	-	-0.00179	-0.529296	0.986684	7.46104e-16	0.439171	FALSE	.	.	0.073305	-0.38191	0.792581	0.173137	1.09296
2853	Phospho_EPB41L2_S683_M1	S683	EPB41L2	O43491	Band 4.1-like protein 2	FALSE	FALSE	683	S	EKRRITPLSLQTQGSS*HETLNIVEEKKRAEV	NA	9422	FALSE	.	.	-0.00192	-0.134068	0.946772	0.0738956	0.432831	FALSE	.	-	-0.04888	-0.529296	0.800895	7.46104e-16	0.569447	FALSE	.	.	-0.09515	-0.38191	0.775047	0.173137	0.644238
2854	Phospho_EPB41L2_T686_M1	T686	EPB41L2	O43491	Band 4.1-like protein 2	FALSE	FALSE	686	T	RITPLSLQTQGSSHET*LNIVEEKKRAEVGKD	NA	9422	FALSE	.	.	0.00202	-0.134068	0.943087	0.0738956	0.326766	FALSE	.	-	0.022535	-0.529296	0.885069	7.46104e-16	0.48703	FALSE	.	.	0.035275	-0.38191	0.901362	0.173137	0.576399
2855	Phospho_EPB41L2_S550_M1	S550	EPB41L2	O43491	Band 4.1-like protein 2	FALSE	FALSE	550	S	PAPHFERTSSKRVSRS*LDGAPIGVMDQSLMK	NA	9422	FALSE	.	.	-0.01175	-0.134068	0.828675	0.0738956	0.431738	FALSE	.	-	-0.056875	-0.529296	0.781433	7.46104e-16	0.54423	FALSE	.	.	-0.09147	-0.38191	0.787116	0.173137	0.651347
2856	Phospho_EPB41L2_S562_M1	S562	EPB41L2	O43491	Band 4.1-like protein 2	FALSE	FALSE	562	S	VSRSLDGAPIGVMDQS*LMKDFPGAAGEISAY	NA	9422	FALSE	.	.	-2.91601	-0.134068	0.101544	0.0738956	1.62832	FALSE	.	-	-3.37646	-0.529296	0.0417027	7.46104e-16	1.56169	FALSE	.	.	-3.513	-0.38191	0.035224	0.173137	1.57175
2857	Phospho_EPB41L2_S87_M1	S87	EPB41L2	O43491	Band 4.1-like protein 2	FALSE	FALSE	87	S	RGISRFIPPWLKKQKS*YTLVVAKDGGDKKEP	NA	9422	FALSE	.	.	-0.08254	-0.134068	0.617769	0.0738956	0.701277	FALSE	.	-	-0.20674	-0.529296	0.592357	7.46104e-16	0.801855	FALSE	.	.	-0.31397	-0.38191	0.561976	0.173137	0.866338
2858	Phospho_EPB41L3_S460_M1	S460	EPB41L3	Q9Y2J2	Band 4.1-like protein 3	FALSE	FALSE	460	S	DGEVGTGQYATTKGIS*QTNLITTVTPEKKAE	NA	1584	FALSE	.	.	-0.07923	0.034365	0.602522	0.663476	0.810691	FALSE	.	.	-0.25714	0.105865	0.525629	0.618447	0.905599	FALSE	.	.	-0.35976	0.07932	0.523943	0.786956	0.973466
2859	Phospho_EPB41L3_S88_M1	S88	EPB41L3	Q9Y2J2	Band 4.1-like protein 3	FALSE	FALSE	88	S	AAKQLEYQQLEDDKLS*QKSSSSKLSRSPLKI	NA	1584	FALSE	.	.	-0.05452	0.034365	0.465191	0.663476	0.11295	FALSE	.	.	-0.08974	0.105865	0.409971	0.618447	0.125233	TRUE	-	.	-0.726395	0.07932	0.00448127	0.786956	0.251459
2860	Phospho_EPB41L3_S5_M1	S5	EPB41L3	Q9Y2J2	Band 4.1-like protein 3	FALSE	FALSE	5	S	___________MTTES*GSDSESKPDQEAEPQ	NA	1584	FALSE	.	.	-0.005795	0.034365	0.882933	0.663476	0.305868	FALSE	.	.	0.01229	0.105865	0.929321	0.618447	0.312897	FALSE	.	.	-0.058695	0.07932	0.847715	0.786956	0.73314
2861	Phospho_EPB41L3_S7_M1	S7	EPB41L3	Q9Y2J2	Band 4.1-like protein 3	FALSE	FALSE	7	S	_________MTTESGS*DSESKPDQEAEPQEA	NA	1584	FALSE	.	.	-0.008195	0.034365	0.880213	0.663476	0.262924	FALSE	.	.	-0.175245	0.105865	0.682232	0.618447	1.15999	FALSE	.	.	-0.41075	0.07932	0.409929	0.786956	1.18643
2862	Phospho_EPB41L3_S11_M1	S11	EPB41L3	Q9Y2J2	Band 4.1-like protein 3	FALSE	FALSE	11	S	_____MTTESGSDSES*KPDQEAEPQEAAGAQ	NA	1584	FALSE	.	.	-0.00021	0.034365	0.994216	0.663476	0.287452	FALSE	.	.	-0.00281	0.105865	0.984696	0.618447	0.402313	FALSE	.	.	0.00155	0.07932	0.997587	0.786956	0.510615
2864	Phospho_EPHA2_S897_M1	S897	EPHA2	P29317	Ephrin type-A receptor 2	FALSE	FALSE	897	S	KTLADFDPRVSIRLPS*TSGSEGVPFRTVSEW	NA	782	FALSE	.	.	0.03422	0.00052	0.717858	0.970225	0.422033	FALSE	.	.	0.02229	-0.57663	0.554561	0.0250554	13.8727	FALSE	.	-	0.03263	-1.00787	0.733494	7.2702e-05	13.9926
2865	Phospho_EPHA2_S901_M1	S901	EPHA2	P29317	Ephrin type-A receptor 2	FALSE	FALSE	901	S	DFDPRVSIRLPSTSGS*EGVPFRTVSEWLESI	NA	782	FALSE	.	.	-1.30638	0.00052	0.298568	0.970225	1.38487	FALSE	.	.	-1.83134	-0.57663	0.181504	0.0250554	1.40721	FALSE	.	-	-1.97154	-1.00787	0.164526	7.2702e-05	1.4432
2866	Phospho_EPN1_S435_M1	S435	EPN1	Q9Y6I3	Epsin-1	FALSE	FALSE	435	S	SAGELELLAGEVPARS*PGAFDMSGVRGSLAE	NA	9137	FALSE	.	.	0.188185	-0.220242	0.470711	0.175562	0.517238	FALSE	.	-	0.323155	-0.584435	0.516457	1.00035e-12	0.672178	FALSE	.	.	0.286915	0.0370885	0.580182	0.85596	0.692181
2867	Phospho_EPN2_S172_M1	S172	EPN2	O95208	Epsin-2	FALSE	FALSE	172	S	VATGMGSNQITFGRGS*SQPNLSTSHSEQEYG	NA	874	FALSE	.	.	-0.03832	-0.306084	0.628152	0.38404	0.217893	FALSE	.	.	-0.155595	-0.74646	0.432316	0.169059	0.269406	FALSE	.	.	-0.27648	-0.794	0.325999	0.143787	0.336828
2868	Phospho_EPN2_S173_M1	S173	EPN2	O95208	Epsin-2	FALSE	FALSE	173	S	ATGMGSNQITFGRGSS*QPNLSTSHSEQEYGK	NA	874	FALSE	.	.	-0.017575	-0.306084	0.73455	0.38404	0.169669	FALSE	.	.	-0.05382	-0.74646	0.723506	0.169059	0.264533	FALSE	.	.	-0.41664	-0.794	0.31543	0.143787	0.546601
2869	Phospho_EPRS1_S880_M1	S880	EPRS1	P07814	Bifunctional glutamate/proline--tRNA ligase	FALSE	FALSE	880	S	KEKTGKEYIPGQPPLS*QSSDSSPTRNSEPAG	NA	5770	FALSE	.	.	0.00032	-0.173485	0.981373	0.000117666	0.489884	FALSE	.	.	-0.011875	-0.2629	0.949836	4.115e-18	0.712543	FALSE	.	.	-0.04463	0.040265	0.912328	0.42935	0.900002
2870	Phospho_EPRS1_S885_M1	S885	EPRS1	P07814	Bifunctional glutamate/proline--tRNA ligase	FALSE	FALSE	885	S	KEYIPGQPPLSQSSDS*SPTRNSEPAGLETPE	NA	5770	FALSE	.	.	-0.002447	-0.173485	0.914216	0.000117666	0.155372	FALSE	.	.	-0.015615	-0.2629	0.884348	4.115e-18	0.215002	FALSE	.	.	-0.079135	0.040265	0.755955	0.42935	0.412261
2871	Phospho_EPRS1_S886_M1	S886	EPRS1	P07814	Bifunctional glutamate/proline--tRNA ligase	FALSE	FALSE	886	S	EYIPGQPPLSQSSDSS*PTRNSEPAGLETPEA	NA	5770	FALSE	.	.	-0.0238405	-0.173485	0.647508	0.000117666	0.127396	FALSE	.	.	-0.0773335	-0.2629	0.523446	4.115e-18	0.162114	FALSE	.	.	-0.111028	0.040265	0.538425	0.42935	0.245303
2872	Phospho_EPRS1_S434_M1	S434	EPRS1	P07814	Bifunctional glutamate/proline--tRNA ligase	FALSE	FALSE	434	S	YIWEYSRLNLNNTVLS*KRKLTWFVNEGLVDG	NA	5770	FALSE	.	.	-0.0232	-0.173485	0.737811	0.000117666	0.389687	FALSE	.	.	-0.050465	-0.2629	0.824112	4.115e-18	0.512815	FALSE	.	.	-0.13257	0.040265	0.743076	0.42935	0.613515
2873	Phospho_EPRS1_S998_M1	S998	EPRS1	P07814	Bifunctional glutamate/proline--tRNA ligase	FALSE	FALSE	998	S	DGQRKDPSKNQGGGLS*SSGAGEGQGPKKQTR	NA	5770	FALSE	.	.	3.54817	-0.173485	0.121435	0.000117666	1.92368	FALSE	.	.	4.97303	-0.2629	0.178672	4.115e-18	2.53486	FALSE	.	.	5.03561	0.040265	0.199128	0.42935	2.34541
2874	Phospho_EPRS1_S999_M1	S999	EPRS1	P07814	Bifunctional glutamate/proline--tRNA ligase	FALSE	FALSE	999	S	GQRKDPSKNQGGGLSS*SGAGEGQGPKKQTRL	NA	5770	FALSE	.	.	3.1024	-0.173485	0.0421547	0.000117666	1.29038	FALSE	.	.	3.18115	-0.2629	0.0284319	4.115e-18	1.25162	FALSE	.	.	2.96803	0.040265	0.0669431	0.42935	1.37802
2875	Phospho_EPRS1_S1000_M1	S1000	EPRS1	P07814	Bifunctional glutamate/proline--tRNA ligase	FALSE	FALSE	1000	S	QRKDPSKNQGGGLSSS*GAGEGQGPKKQTRLG	NA	5770	FALSE	.	.	2.42738	-0.173485	0.22628	0.000117666	1.6795	FALSE	.	.	2.57122	-0.2629	0.155572	4.115e-18	1.59921	FALSE	.	.	3.34078	0.040265	0.025889	0.42935	1.30474
2876	Phospho_EPS15_S814_M1	S814	EPS15	P42566	Epidermal growth factor receptor substrate 15	FALSE	FALSE	814	S	PFKLNDPFQPFPGNDS*PKEKDPEIFCDPFTS	NA	5867	FALSE	.	.	0.000505	0.00163	0.968335	0.916211	0.165952	FALSE	.	.	0.253405	-0.00012	0.315631	0.997841	0.308796	FALSE	.	.	-0.496525	0.147455	0.136221	0.348603	0.352793
2877	Phospho_EPS15_S323_M1	S323	EPS15	P42566	Epidermal growth factor receptor substrate 15	FALSE	FALSE	323	S	IPPSDRASLQKNIIGS*SPVADFSAIKELDTL	NA	5867	FALSE	.	.	-0.0045	0.00163	0.904695	0.916211	0.354285	FALSE	.	.	-0.02788	-0.00012	0.872277	0.997841	0.474003	FALSE	.	.	-0.038815	0.147455	0.893219	0.348603	0.572845
2878	Phospho_EPS15_S324_M1	S324	EPS15	P42566	Epidermal growth factor receptor substrate 15	FALSE	FALSE	324	S	PPSDRASLQKNIIGSS*PVADFSAIKELDTLN	NA	5867	FALSE	.	.	-0.000815	0.00163	0.971241	0.916211	0.323742	FALSE	.	.	-0.00706	-0.00012	0.957036	0.997841	0.435881	FALSE	.	.	-0.010795	0.147455	0.967027	0.348603	0.534001
2879	Phospho_EPS15L1_S255_M1	S255	EPS15L1	Q9UBC2	Epidermal growth factor receptor substrate 15-like 1	FALSE	FALSE	255	S	PSHGSVSSLNSTGSLS*PKHSLKQTQPTVNWV	NA	1487	FALSE	.	.	-0.00391	-0.281905	0.888516	0.0518215	0.489135	FALSE	.	.	-0.02716	-0.117415	0.872909	0.400233	0.585138	FALSE	.	.	-0.0457	0.00571	0.877984	0.968491	0.683348
2881	Phospho_EPS8_S659_M1	S659	EPS8	Q12929	Epidermal growth factor receptor kinase substrate 8	FALSE	FALSE	659	S	PVPVSKVPANITRQNS*SSSDSGGSIVRDSQR	NA	4686	FALSE	.	.	-0.0041125	-0.363379	0.895572	4.07921e-11	0.145665	FALSE	.	.	0.0172	-0.336024	0.885551	0.000197743	0.390905	FALSE	.	.	-0.910458	-0.133877	0.250376	0.316367	0.693022
2882	Phospho_EPS8_S661_M1	S661	EPS8	Q12929	Epidermal growth factor receptor kinase substrate 8	FALSE	FALSE	661	S	PVSKVPANITRQNSSS*SDSGGSIVRDSQRHK	NA	4686	FALSE	.	.	-0.002195	-0.363379	0.938766	4.07921e-11	0.25627	FALSE	.	.	0.00895	-0.336024	0.94073	0.000197743	0.332514	FALSE	.	.	-0.04504	-0.133877	0.872604	0.316367	0.683223
2883	Phospho_EPS8_S662_M1	S662	EPS8	Q12929	Epidermal growth factor receptor kinase substrate 8	FALSE	FALSE	662	S	VSKVPANITRQNSSSS*DSGGSIVRDSQRHKQ	NA	4686	TRUE	-	.	-0.913695	-0.363379	0.000509694	4.07921e-11	0.204513	TRUE	-	.	-0.91306	-0.336024	0.00124842	0.000197743	0.232134	FALSE	.	.	-0.99899	-0.133877	0.0187062	0.316367	0.672711
2884	Phospho_EPS8_S685_M1	S685	EPS8	Q12929	Epidermal growth factor receptor kinase substrate 8	FALSE	FALSE	685	S	RDSQRHKQLPVDRRKS*QMEEVQDELIHRLTI	NA	4686	TRUE	+	.	0.808675	-0.363379	3.76751e-10	4.07921e-11	0.143126	TRUE	+	.	0.797965	-0.336024	3.00569e-13	0.000197743	0.145191	FALSE	.	.	-0.399385	-0.133877	0.0851816	0.316367	0.238236
2885	Phospho_ERBIN_S642_M1	S642	ERBIN	Q96RT1	Erbin	FALSE	FALSE	642	S	VALSNNKKDDTKETDS*LSDEVTHNSNQNNSN	NA	145	FALSE	.	.	-0.00822	-0.32224	0.30034	2.10617e-11	16.6206	FALSE	.	.	-0.011165	-0.315765	0.939678	4.4283e-11	1.12787	FALSE	.	.	-0.019985	0.01741	0.946614	0.859315	1.07368
2886	Phospho_ERBIN_S1078_M1	S1078	ERBIN	Q96RT1	Erbin	FALSE	FALSE	1078	S	DRLIPAVTRSTIQRQS*SVSSTASVNLGDPGS	NA	145	FALSE	.	.	0.00243	-0.32224	0.921996	2.10617e-11	0.230997	FALSE	.	.	-0.016115	-0.315765	0.914213	4.4283e-11	0.569441	FALSE	.	.	-0.163965	0.01741	0.698688	0.859315	0.735306
2887	Phospho_ERBIN_S1015_M1	S1015	ERBIN	Q96RT1	Erbin	FALSE	FALSE	1015	S	IDHASFPPQLLPRSES*TENQSYAKHSANMNF	NA	145	FALSE	.	.	0.120305	-0.32224	0.485027	2.10617e-11	0.375647	FALSE	.	.	0.39798	-0.315765	0.249118	4.4283e-11	0.409833	FALSE	.	.	0.27633	0.01741	0.585726	0.859315	0.755626
2888	Phospho_ERBIN_S872_M1	S872	ERBIN	Q96RT1	Erbin	FALSE	FALSE	872	S	SPQKSGPVGSVVKSHS*ITNMEIGGLKIYDIL	NA	145	FALSE	.	.	-0.001095	-0.32224	0.963938	2.10617e-11	0.317833	FALSE	.	.	-0.008865	-0.315765	0.948681	4.4283e-11	0.435285	FALSE	.	.	-0.01883	0.01741	0.946044	0.859315	0.528843
2889	Phospho_ERBIN_S852_M1	S852	ERBIN	Q96RT1	Erbin	FALSE	FALSE	852	S	EPHDSDCSVDLGISKS*TEDLSPQKSGPVGSV	NA	145	FALSE	.	.	-0.018955	-0.32224	0.696512	2.10617e-11	0.130021	FALSE	.	.	-0.06461	-0.315765	0.618806	4.4283e-11	0.184312	FALSE	.	.	-0.652455	0.01741	0.0309188	0.859315	0.29734
2890	Phospho_ERBIN_T853_M1	T853	ERBIN	Q96RT1	Erbin	FALSE	FALSE	853	T	PHDSDCSVDLGISKST*EDLSPQKSGPVGSVV	NA	145	FALSE	.	.	0.00274	-0.32224	0.913232	2.10617e-11	0.369611	FALSE	.	.	0.04461	-0.315765	0.821514	4.4283e-11	0.678476	FALSE	.	.	0.05323	0.01741	0.869732	0.859315	0.746944
2891	Phospho_ERBIN_S857_M1	S857	ERBIN	Q96RT1	Erbin	FALSE	FALSE	857	S	DCSVDLGISKSTEDLS*PQKSGPVGSVVKSHS	NA	145	FALSE	.	.	-0.22335	-0.32224	0.445598	2.10617e-11	0.468841	FALSE	.	.	-0.55771	-0.315765	0.253164	4.4283e-11	0.510564	FALSE	.	.	-0.683155	0.01741	0.24758	0.859315	0.740621
2892	Phospho_ERBIN_S1158_M1	S1158	ERBIN	Q96RT1	Erbin	FALSE	FALSE	1158	S	QSARPSINEIPERTMS*VSDFNYSRTSPSKRP	NA	145	FALSE	.	.	-0.149845	-0.32224	0.542923	2.10617e-11	0.887887	FALSE	.	.	-0.474055	-0.315765	0.430848	4.4283e-11	0.987717	FALSE	.	.	-0.648155	0.01741	0.402081	0.859315	1.05093
2893	Phospho_ERBIN_S1179_M1	S1179	ERBIN	Q96RT1	Erbin	FALSE	FALSE	1179	S	YSRTSPSKRPNARVGS*EHSLLDPPGKSKVPR	NA	145	FALSE	.	.	-0.002715	-0.32224	0.928864	2.10617e-11	0.363065	FALSE	.	.	-0.01748	-0.315765	0.905574	4.4283e-11	0.473624	FALSE	.	.	-0.03299	0.01741	0.906603	0.859315	0.569771
2894	Phospho_ERC1_S250_M1	S250	ERC1	Q8IUD2	ELKS/Rab6-interacting/CAST family member 1	FALSE	FALSE	250	S	ELRIQRDLNQLFQQDS*SSRTGEPCVAELTEE	NA	9320	FALSE	.	.	-0.00069	-0.058537	0.974489	0.326392	0.314103	FALSE	.	.	-0.007215	-0.112705	0.958659	0.164056	0.433866	FALSE	.	.	-0.00307	-0.015026	0.984343	0.910514	0.536966
[truncated: 8,869 more rows]

## Sheet: B
gene_name	protein_ac	protein_description	ptm_pos	ptm_AA	source	time	pms_p_value_min	ptm_locprob_max	n_idented_and_localized	n_quanted	ptm_status	flanking_15AAs	VACV_protein_ac	VACV_gene_name	Novy	Matson	alignment
[truncated: 230 more rows]
