# Supplementary material for: Multi-omics characterization of the monkeypox virus infection
Source: Nat Commun. 2024 Aug 8;15:6778. doi: 10.1038/s41467-024-51074-6 (PMC11310467; doi:10.1038/s41467-024-51074-6)
Supplement: Supplementary file 8 — Supplementary Dataset 5 [file 41467_2024_51074_MOESM8_ESM.xlsx]

## Sheet: Legend
	Supplementary data 5: Viral protein and phosphosite kinetics	Kinetics classifications of virus proteins and phosphosites according to their abundances in time-resolved proteomics or phosphoproteomics data of MPXV infection of HFFs.
	A - Virus protein dynamics	UMAP-based classification of viral proteins' kinetics according to their abundances in time-resolved proteomics data of MPXV infection of HFFs.
	Column	Description
	MPXV protein	MPXV protein name
	kinetics classification	Kinetics classification (protein becoming abundant at 6, 12, or 24 h.p.i.) according to the UMAP projection as shown in Fig. 2a
	B - Virus protein phosphosite dynamics	UMAP-based classification of kinetics of phosphosites on virus proteins according to phosphopeptide abundances in time-resolved phosphoproteomics data of MPXV infection of HFFs.
	Column	Description
	MPXV protein	Parental MPXV protein name
	Phosphosite	Phosphorylated residue
	Phosphoproteomics ion	Detected ion from phosphoproteomics dataset that was used for classification.
	kinetics classification	Kinetics classification (phosphosites being abundantly detected at 6, 12, or 24 h.p.i.) according to the UMAP projection as shown in Fig. 2c
	C - Host kinase motifs on viral phosphosites	All the host kinases that were predicted to favour individual identified viral phosphomotifs.
	Column	Description
	gene_name	Gene name
	protein_ac	GenBank accession code
	protein_description	Protein name
	ptm_pos	Phosphorylation site position
	ptm_AA	Phosphorylation site residue
	sequence	Sequence of surrounding amino acids used for kinase prediction, where * marks the phosphosite.
	kinase	Name of the host kinase as appeared on PhosphoSitePlus
	kinase_group	Kinase group
	kinase_gene_name	Uniprot gene name of the host kinase
	kinase_ac	Uniprot accession code of the kinase
	score_log2	Log2 of the site score for a specific kinase, where >0 is favourable and < 0 is unfavourable
	score_rank	Ranking of the score relative to all host kinases
	site_percentile	Percentage of sites with a lower score in the entire human phosphoproteome on PhosphoSitePlus, kinase specific
	percentile_rank	Ranking of the kinase-specific percentile relative to all host kinases

## Sheet: A
MPXV protein	kinetics classification (h.p.i.)
A10	24
A11	12
A12	12
A13	12
A14	12
A15	6
A16	24
A17	24
A18	12
A19	12
A1	12
A20	12
A21	24
A22	24
A23	24
A24	12
A25	12
A27	12
A28	24
A29	6
A2	6
A30	24
A31	6
A32.5	12
A32	12
A33	12
A34	12
A35	6
A36	12
A38	12
A39	6
A3	12
A40	24
A41	6
A42	12
A43	12
A44	6
A45	6
A46	24
A47	6
A49	6
A4	12
A50	12
A51	6
A5	6
A6	12
A7	12
A8	24
A9	6
B10	6
B11	12
B12	6
B13	6
B16	6
B17	6
B19	24
B20	6
B21	12
B2	12
B3	12
B4	6
B6	12
B8	12
B9	6
C10	6
C11	24
C12	12
C13	6
C14	6
C15	24
C16	24
C17	6
C18	12
C19	12
C1	6
C23	6
C2	12
C4	6
C5	6
C6	12
C7	12
C8	6
C9	24
D10	24
D11	6
D12	6
D13	6
D19	24
D1L..	6
D3	6
D5	12
D6	6
D7	6
D8	6
E10	6
E11	24
E12	12
E13	12
E1	12
E2	12
E3	24
E4	12
E5	12
E6	12
E8	12
E9	24
F10	12
F1	12
F2	12
F3	6
F4	6
F5	12
F6	12
F7	24
F8	12
F9	24
G10	6
G1	24
G2	12
G3	24
G4	12
G5	12
G6	6
G8	12
G9	12
H1	12
H2	24
H3	12
H4	24
H5	6
H6	24
H7	12
I1	12
I3	6
I4	6
I5	24
I6	12
I7	24
I8	12
J1L..	6
J1R..	12
J2L..	6
L1	12
L2	6
L3	6
L4	12
L5	6
L6	12
M1	24
M2	6
M3	12
M4	12
M5	24
N1	6
N3	12
O1	24
O2	6
P1	12
P2	6
Q1	6
Q2	12

## Sheet: B
MPXV protein	Phosphosite	Phosphoproteomics ion	kinetics classification (h.p.i.)
A10L	S91	M1	24
A10L	S95	M1	poorly detected
A10L	S97	M2	poorly detected
A10L	S98	M2	poorly detected
A11L	S743	M1	24
A11L	S748	M1	24
A11L	S753	M1	poorly detected
A11L	S885	M1	24
A11L	S887	M1	12
A11L	T881	M1	poorly detected
A12R	S128	M1	12
A12R	S134	M2	poorly detected
A12R	S141	M1	24
A12R	S171	M1	12
A12R	S172	M1	poorly detected
A12R	S56	M2	poorly detected
A12R	S74	M2	poorly detected
A13L	S11	M1	12
A13L	S12	M1	poorly detected
A13L	S49	M1	24
A13L	T100	M1	poorly detected
A13L	T101	M1	12
A13L	T19	M1	12
A13L	T97	M1	12
A14L	S35	M1	24
A14L	S40	M1	12
A14L	S60	M2	poorly detected
A14L	S61	M2	poorly detected
A14L	T45	M1	24
A15L	S77	M3	poorly detected
A15L	S85	M2	6
A15L	S88	M2	6
A15L	T82	M1	12
A18L	S32	M1	12
A18L	T195	M2	poorly detected
A18L	T201	M2	poorly detected
A1L	S6	M1	12
A23R	S4	M1	24
A23R	T5	M1	24
A27L	S485	M1	24
A27L	S501	M1	24
A27L	S647	M1	24
A27L	T481	M1	12
A27L	T639	M1	24
A35R	S12	M1	12
A35R	S15	M2	12
A35R	S164	M2	6
A35R	S169	M1	6
A35R	S172	M1	6
A35R	T11	M1	12
A35R	T162	M2	12
A35R	T163	M2	6
A38R	S167	M1	poorly detected
A38R	S168	M1	6
A38R	S183	M1	6
A38R	S205	M1	6
A38R	S223	M2	poorly detected
A38R	S226	M1	poorly detected
A47R	T78	M1	24
A4L	S403	M1	24
A4L	S406	M1	poorly detected
A4L	S77	M1	24
A51R	S175	M1	12
A5L	S235	M1	24
A5L	S236	M1	12
A5L	S8	M1	12
A6R	S44	M1	24
A6R	S46	M2	12
A6R	S54	M2	12
A6R	T45	M2	12
A6R	T47	M2	12
B21R	S620	M1	12
B21R	S688	M2	12
B21R	T682	M1	24
B4R	S309	M1	poorly detected
B4R	S313	M1	6
C13L	T58	M1	6
C14L	S26	M2	12
C14L	S36	M1	24
C14L	T23	M1	6
C17L	S19	M1	6
C17L	S20	M1	6
C17L	S21	M2	6
C17L	S344	M2	poorly detected
C17L	S346	M1	6
C17L	S348	M2	poorly detected
C23R	S52	M2	24
C23R	S53	M1	12
C23R	S61	M1	24
C23R	S62	M2	poorly detected
C23R	S64	M2	12
C23R	S7	M1	poorly detected
C23R	S97	M1	12
C23R	T81	M1	12
C23R	T96	M2	12
C8L	S147	M1	12
E1R	S535	M1	12
E6R	S635	M1	poorly detected
E6R	S636	M1	12
F3L	S16	M1	24
F3L	S21	M1	12
F3L	S22	M1	12
F4L	S211	M1	24
F4L	T208	M2	12
F4L	T209	M1	poorly detected
F6R	T9	M1	12
G8L	S361	M1	24
G8L	T304	M1	24
H5R	S12	M1	12
H5R	S13	M1	6
H5R	S134	M1	6
H5R	S137	M1	6
H5R	S140	M1	6
H5R	S176	M1	12
H5R	S181	M1	12
H5R	S27	M1	6
H5R	T15	M1	poorly detected
I1L	S308	M1	poorly detected
I1L	T311	M1	24
I3L	S227	M1	12
I3L	S260	M1	poorly detected
J1L	S124	M1	24
M4R	S218	M1	poorly detected
M4R	S220	M1	poorly detected
Q1L	S338	M2	6
Q1L	S341	M2	6
Q1L	T342	M2	poorly detected

## Sheet: C
gene_name	protein_ac	protein_description	ptm_pos	ptm_AA	sequence	kinase	kinase_group	kinase_gene_name	kinase_ac	score_log2	score_rank	site_percentile	percentile_rank
MPXV_A10L	URK20557.1	Viral membrane associated, early morphogenesisprotein (Cop-A9L)	91	S	DKRNVS*SINSNS	MELK	CAMK	MELK	Q14680	3.50944	1	98.5532	1
MPXV_A10L	URK20557.1	Viral membrane associated, early morphogenesisprotein (Cop-A9L)	91	S	DKRNVS*SINSNS	NUAK1	CAMK	NUAK1	O60285	3.16582	2	98.5363	2
MPXV_A10L	URK20557.1	Viral membrane associated, early morphogenesisprotein (Cop-A9L)	91	S	DKRNVS*SINSNS	SNRK	CAMK	SNRK	Q9NRH2	1.67933	18	98.0564	3
MPXV_A10L	URK20557.1	Viral membrane associated, early morphogenesisprotein (Cop-A9L)	91	S	DKRNVS*SINSNS	NIM1	CAMK	NIM1K	Q8IY84	1.86069	14	97.6189	4
MPXV_A10L	URK20557.1	Viral membrane associated, early morphogenesisprotein (Cop-A9L)	91	S	DKRNVS*SINSNS	SIK	CAMK	SIK1	P57059	2.8161	3	96.9179	6
MPXV_A10L	URK20557.1	Viral membrane associated, early morphogenesisprotein (Cop-A9L)	91	S	DKRNVS*SINSNS	CAMK1G	CAMK	CAMK1G	Q96NX5	2.62654	4	96.5927	7
MPXV_A10L	URK20557.1	Viral membrane associated, early morphogenesisprotein (Cop-A9L)	91	S	DKRNVS*SINSNS	NUAK2	CAMK	NUAK2	Q9H093	2.5349	5	96.5383	8
MPXV_A10L	URK20557.1	Viral membrane associated, early morphogenesisprotein (Cop-A9L)	91	S	DKRNVS*SINSNS	PLK1	Other	PLK1	P53350	1.76414	16	95.9268	9
MPXV_A10L	URK20557.1	Viral membrane associated, early morphogenesisprotein (Cop-A9L)	91	S	DKRNVS*SINSNS	TSSK1	CAMK	TSSK1B	Q9BXA7	2.30142	8	95.7733	10
MPXV_A10L	URK20557.1	Viral membrane associated, early morphogenesisprotein (Cop-A9L)	91	S	DKRNVS*SINSNS	AMPKA1	CAMK	PRKAA1	Q13131	2.30433	7	95.7382	11
MPXV_A10L	URK20557.1	Viral membrane associated, early morphogenesisprotein (Cop-A9L)	91	S	DKRNVS*SINSNS	AMPKA2	CAMK	PRKAA2	P54646	2.51884	6	95.6427	12
MPXV_A10L	URK20557.1	Viral membrane associated, early morphogenesisprotein (Cop-A9L)	91	S	DKRNVS*SINSNS	WNK3	Other	WNK3	Q9BYP7	1.05537	51	95.436	13
MPXV_A10L	URK20557.1	Viral membrane associated, early morphogenesisprotein (Cop-A9L)	91	S	DKRNVS*SINSNS	IRAK1	TKL	IRAK1	P51617	0.417408	99	95.3079	14
MPXV_A10L	URK20557.1	Viral membrane associated, early morphogenesisprotein (Cop-A9L)	95	S	VSSINS*NSSHK	PINK1	Other	PINK1	Q9BXM7	1.72941	1	96.2495	1
MPXV_A10L	URK20557.1	Viral membrane associated, early morphogenesisprotein (Cop-A9L)	97	S	SINSNS*SHK	DLK	TKL	MAP3K12	Q12852	1.53309	3	99.085	1
MPXV_A10L	URK20557.1	Viral membrane associated, early morphogenesisprotein (Cop-A9L)	97	S	SINSNS*SHK	ULK2	Other	ULK2	Q8IYT8	1.30925	6	98.1072	2
MPXV_A10L	URK20557.1	Viral membrane associated, early morphogenesisprotein (Cop-A9L)	97	S	SINSNS*SHK	ULK1	Other	ULK1	O75385	0.956066	11	98.0903	3
MPXV_A10L	URK20557.1	Viral membrane associated, early morphogenesisprotein (Cop-A9L)	97	S	SINSNS*SHK	MEKK3	STE	MAP3K3	Q99759	0.793561	16	97.9803	4
MPXV_A10L	URK20557.1	Viral membrane associated, early morphogenesisprotein (Cop-A9L)	97	S	SINSNS*SHK	CHAK1	Alpha	TRPM7	Q96QT4	1.92274	1	97.944	5
MPXV_A10L	URK20557.1	Viral membrane associated, early morphogenesisprotein (Cop-A9L)	97	S	SINSNS*SHK	ZAK	TKL	MAP3K20	Q9NYL2	0.976056	9	97.6515	6
MPXV_A10L	URK20557.1	Viral membrane associated, early morphogenesisprotein (Cop-A9L)	97	S	SINSNS*SHK	MLK4	TKL	MAP3K21	Q5TCX8	1.35307	5	96.8284	7
MPXV_A10L	URK20557.1	Viral membrane associated, early morphogenesisprotein (Cop-A9L)	97	S	SINSNS*SHK	OSR1	STE	OXSR1	O95747	0.145752	37	96.7148	8
MPXV_A10L	URK20557.1	Viral membrane associated, early morphogenesisprotein (Cop-A9L)	97	S	SINSNS*SHK	MLK1	TKL	MAP3K9	P80192	1.37028	4	96.4622	9
MPXV_A10L	URK20557.1	Viral membrane associated, early morphogenesisprotein (Cop-A9L)	97	S	SINSNS*SHK	GCN2	Other	EIF2AK4	Q9P2K8	0.933463	12	96.4453	10
MPXV_A10L	URK20557.1	Viral membrane associated, early morphogenesisprotein (Cop-A9L)	97	S	SINSNS*SHK	EEF2K	Alpha	EEF2K	O00418	0.202899	32	95.204	12
MPXV_A10L	URK20557.1	Viral membrane associated, early morphogenesisprotein (Cop-A9L)	97	S	SINSNS*SHK	MLK2	TKL	MAP3K10	Q02779	0.999803	8	95.1339	13
MPXV_A10L	URK20557.1	Viral membrane associated, early morphogenesisprotein (Cop-A9L)	98	S	INSNSS*HK	MLK1	TKL	MAP3K9	P80192	1.72817	1	97.5645	1
MPXV_A10L	URK20557.1	Viral membrane associated, early morphogenesisprotein (Cop-A9L)	98	S	INSNSS*HK	MLK2	TKL	MAP3K10	Q02779	1.20569	4	96.2942	2
MPXV_A10L	URK20557.1	Viral membrane associated, early morphogenesisprotein (Cop-A9L)	98	S	INSNSS*HK	NEK7	Other	NEK7	Q8TDX7	1.12392	6	96.1467	3
MPXV_A10L	URK20557.1	Viral membrane associated, early morphogenesisprotein (Cop-A9L)	98	S	INSNSS*HK	IRE2	Other	ERN2	Q76MJ5	1.14777	5	95.7177	4
MPXV_A11L	URK20558.1	P4a precursor (Cop-A10L) major virion core protein p4a	743	S	NNMLVS*QALDSV	ULK1	Other	ULK1	O75385	1.60885	2	99.2953	1
MPXV_A11L	URK20558.1	P4a precursor (Cop-A10L) major virion core protein p4a	743	S	NNMLVS*QALDSV	ULK2	Other	ULK2	Q8IYT8	1.2511	6	97.8884	2
MPXV_A11L	URK20558.1	P4a precursor (Cop-A10L) major virion core protein p4a	743	S	NNMLVS*QALDSV	CAMKK1	Other	CAMKK1	Q8N5S9	0.600301	15	97.6951	3
MPXV_A11L	URK20558.1	P4a precursor (Cop-A10L) major virion core protein p4a	743	S	NNMLVS*QALDSV	ATR	PIKK	ATR	Q13535	1.44709	3	95.8143	4
MPXV_A11L	URK20558.1	P4a precursor (Cop-A10L) major virion core protein p4a	743	S	NNMLVS*QALDSV	SMG1	PIKK	SMG1	Q96Q15	1.15529	7	95.7708	5
MPXV_A11L	URK20558.1	P4a precursor (Cop-A10L) major virion core protein p4a	743	S	NNMLVS*QALDSV	TTBK1	CK1	TTBK1	Q5TCY1	0.592693	16	95.621	6
MPXV_A11L	URK20558.1	P4a precursor (Cop-A10L) major virion core protein p4a	743	S	NNMLVS*QALDSV	RIPK3	TKL	RIPK3	Q9Y572	1.06367	8	95.3454	7
MPXV_A11L	URK20558.1	P4a precursor (Cop-A10L) major virion core protein p4a	748	S	SQALDS*VANRSK	CAMKK1	Other	CAMKK1	Q8N5S9	1.02024	2	98.6644	1
MPXV_A11L	URK20558.1	P4a precursor (Cop-A10L) major virion core protein p4a	748	S	SQALDS*VANRSK	CAMKK2	Other	CAMKK2	Q96RR4	0.666983	5	97.9537	2
MPXV_A11L	URK20558.1	P4a precursor (Cop-A10L) major virion core protein p4a	748	S	SQALDS*VANRSK	ZAK	TKL	MAP3K20	Q9NYL2	0.908564	3	97.469	3
MPXV_A11L	URK20558.1	P4a precursor (Cop-A10L) major virion core protein p4a	748	S	SQALDS*VANRSK	MEKK1	STE	MAP3K1	Q13233	0.633495	6	97.2128	4
MPXV_A11L	URK20558.1	P4a precursor (Cop-A10L) major virion core protein p4a	748	S	SQALDS*VANRSK	BRAF	TKL	BRAF	P15056	0.25396	15	95.5533	5
MPXV_A11L	URK20558.1	P4a precursor (Cop-A10L) major virion core protein p4a	753	S	SVANRS*KQTIGD	HASPIN	Other	HASPIN	Q8TF76	3.15772	1	99.3413	1
MPXV_A11L	URK20558.1	P4a precursor (Cop-A10L) major virion core protein p4a	753	S	SVANRS*KQTIGD	SSTK	CAMK	TSSK6	Q9BXA6	2.9893	2	98.1689	2
MPXV_A11L	URK20558.1	P4a precursor (Cop-A10L) major virion core protein p4a	753	S	SVANRS*KQTIGD	IRAK1	TKL	IRAK1	P51617	1.0177	11	97.7482	3
MPXV_A11L	URK20558.1	P4a precursor (Cop-A10L) major virion core protein p4a	753	S	SVANRS*KQTIGD	RIPK1	TKL	RIPK1	Q13546	1.6912	6	97.3131	4
MPXV_A11L	URK20558.1	P4a precursor (Cop-A10L) major virion core protein p4a	753	S	SVANRS*KQTIGD	IRAK4	TKL	IRAK4	Q9NWZ3	1.52877	8	97.081	5
MPXV_A11L	URK20558.1	P4a precursor (Cop-A10L) major virion core protein p4a	753	S	SVANRS*KQTIGD	NUAK1	CAMK	NUAK1	O60285	2.29281	3	96.7474	6
MPXV_A11L	URK20558.1	P4a precursor (Cop-A10L) major virion core protein p4a	753	S	SVANRS*KQTIGD	PKR	Other	EIF2AK2	P19525	0.526663	25	95.4179	7
MPXV_A11L	URK20558.1	P4a precursor (Cop-A10L) major virion core protein p4a	753	S	SVANRS*KQTIGD	STK33	CAMK	STK33	Q9BYT3	0.577892	22	95.4143	8
MPXV_A11L	URK20558.1	P4a precursor (Cop-A10L) major virion core protein p4a	881	T	KNLNMT*DGDSVS	MEK1	STE	MAP2K1	Q02750	0.147508	12	97.0835	2
MPXV_A11L	URK20558.1	P4a precursor (Cop-A10L) major virion core protein p4a	881	T	KNLNMT*DGDSVS	GAK	Other	GAK	O14976	0.162776	11	95.7044	3
MPXV_A11L	URK20558.1	P4a precursor (Cop-A10L) major virion core protein p4a	885	S	MTDGDS*VSFDDE	PDHK1	PDHK	PDK1	Q15118	1.96201	7	99.699	1
MPXV_A11L	URK20558.1	P4a precursor (Cop-A10L) major virion core protein p4a	885	S	MTDGDS*VSFDDE	GRK4	AGC	GRK4	P32298	2.98476	2	99.3183	2
MPXV_A11L	URK20558.1	P4a precursor (Cop-A10L) major virion core protein p4a	885	S	MTDGDS*VSFDDE	CK1G2	CK1	CSNK1G2	P78368	3.47975	1	99.0306	3
MPXV_A11L	URK20558.1	P4a precursor (Cop-A10L) major virion core protein p4a	885	S	MTDGDS*VSFDDE	CK1A	CK1	CSNK1A1	P48729	2.31634	4	98.7889	4
MPXV_A11L	URK20558.1	P4a precursor (Cop-A10L) major virion core protein p4a	885	S	MTDGDS*VSFDDE	PDHK4	PDHK	PDK4	Q16654	1.12897	14	98.5302	5
MPXV_A11L	URK20558.1	P4a precursor (Cop-A10L) major virion core protein p4a	885	S	MTDGDS*VSFDDE	CK1G1	CK1	CSNK1G1	Q9HCP0	2.11965	5	98.3828	6
MPXV_A11L	URK20558.1	P4a precursor (Cop-A10L) major virion core protein p4a	885	S	MTDGDS*VSFDDE	RIPK2	TKL	RIPK2	O43353	0.530845	28	97.9247	7
MPXV_A11L	URK20558.1	P4a precursor (Cop-A10L) major virion core protein p4a	885	S	MTDGDS*VSFDDE	CK1G3	CK1	CSNK1G3	Q9Y6M4	2.38023	3	97.8026	8
MPXV_A11L	URK20558.1	P4a precursor (Cop-A10L) major virion core protein p4a	885	S	MTDGDS*VSFDDE	ANKRD3	TKL	RIPK4	P57078	1.06987	17	97.7011	9
MPXV_A11L	URK20558.1	P4a precursor (Cop-A10L) major virion core protein p4a	885	S	MTDGDS*VSFDDE	BCKDK	PDHK	BCKDK	O14874	1.25909	12	97.6612	10
MPXV_A11L	URK20558.1	P4a precursor (Cop-A10L) major virion core protein p4a	885	S	MTDGDS*VSFDDE	TLK1	Other	TLK1	Q9UKI8	1.3048	11	96.8961	11
MPXV_A11L	URK20558.1	P4a precursor (Cop-A10L) major virion core protein p4a	885	S	MTDGDS*VSFDDE	MEKK3	STE	MAP3K3	Q99759	0.397216	34	96.1818	12
MPXV_A11L	URK20558.1	P4a precursor (Cop-A10L) major virion core protein p4a	885	S	MTDGDS*VSFDDE	TLK2	Other	TLK2	Q86UE8	1.44193	10	95.6766	13
MPXV_A11L	URK20558.1	P4a precursor (Cop-A10L) major virion core protein p4a	885	S	MTDGDS*VSFDDE	ZAK	TKL	MAP3K20	Q9NYL2	0.371594	38	95.4143	14
MPXV_A11L	URK20558.1	P4a precursor (Cop-A10L) major virion core protein p4a	887	S	DGDSVS*FDDE	CAMK2G	CAMK	CAMK2G	Q13555	4.86557	2	99.9927	1
MPXV_A11L	URK20558.1	P4a precursor (Cop-A10L) major virion core protein p4a	887	S	DGDSVS*FDDE	GRK4	AGC	GRK4	P32298	3.92926	6	99.8332	2
MPXV_A11L	URK20558.1	P4a precursor (Cop-A10L) major virion core protein p4a	887	S	DGDSVS*FDDE	CK1G3	CK1	CSNK1G3	Q9Y6M4	4.43414	4	99.8296	3
MPXV_A11L	URK20558.1	P4a precursor (Cop-A10L) major virion core protein p4a	887	S	DGDSVS*FDDE	PLK3	Other	PLK3	Q9H4B4	4.84219	3	99.7655	4
MPXV_A11L	URK20558.1	P4a precursor (Cop-A10L) major virion core protein p4a	887	S	DGDSVS*FDDE	PLK2	Other	PLK2	Q9NYY3	5.96744	1	99.5999	5
MPXV_A11L	URK20558.1	P4a precursor (Cop-A10L) major virion core protein p4a	887	S	DGDSVS*FDDE	IKKA	Other	CHUK	O15111	3.73666	8	99.5274	6
MPXV_A11L	URK20558.1	P4a precursor (Cop-A10L) major virion core protein p4a	887	S	DGDSVS*FDDE	IKKB	Other	IKBKB	O14920	2.8486	14	99.4984	7
MPXV_A11L	URK20558.1	P4a precursor (Cop-A10L) major virion core protein p4a	887	S	DGDSVS*FDDE	GRK6	AGC	GRK6	P43250	4.02365	5	99.3183	8
MPXV_A11L	URK20558.1	P4a precursor (Cop-A10L) major virion core protein p4a	887	S	DGDSVS*FDDE	GRK1	AGC	GRK1	Q15835	3.81277	7	98.7768	9
MPXV_A11L	URK20558.1	P4a precursor (Cop-A10L) major virion core protein p4a	887	S	DGDSVS*FDDE	GRK5	AGC	GRK5	P34947	1.81887	20	98.6898	10
MPXV_A11L	URK20558.1	P4a precursor (Cop-A10L) major virion core protein p4a	887	S	DGDSVS*FDDE	GRK3	AGC	GRK3	P35626	3.19594	13	98.378	11
MPXV_A11L	URK20558.1	P4a precursor (Cop-A10L) major virion core protein p4a	887	S	DGDSVS*FDDE	IKKE	Other	IKBKE	Q14164	1.73525	21	97.7603	12
MPXV_A11L	URK20558.1	P4a precursor (Cop-A10L) major virion core protein p4a	887	S	DGDSVS*FDDE	PLK1	Other	PLK1	P53350	2.23661	17	97.6092	13
MPXV_A11L	URK20558.1	P4a precursor (Cop-A10L) major virion core protein p4a	887	S	DGDSVS*FDDE	CAMK2B	CAMK	CAMK2B	Q13554	3.72589	9	97.301	14
MPXV_A11L	URK20558.1	P4a precursor (Cop-A10L) major virion core protein p4a	887	S	DGDSVS*FDDE	GRK2	AGC	GRK2	P25098	1.88271	19	97.2587	15
MPXV_A11L	URK20558.1	P4a precursor (Cop-A10L) major virion core protein p4a	887	S	DGDSVS*FDDE	GRK7	AGC	GRK7	Q8WTQ7	3.20145	12	95.6028	16
MPXV_A11L	URK20558.1	P4a precursor (Cop-A10L) major virion core protein p4a	887	S	DGDSVS*FDDE	GCN2	Other	EIF2AK4	Q9P2K8	0.723857	32	95.3212	17
MPXV_A12R	URK20559.1	Viral membrane assembly proteins (VMAP)(Cop-A1 1R)	56	S	AAVVSS*PEEISS	JNK1	CMGC	MAPK8	P45983	5.0015	1	95.5871	1
MPXV_A12R	URK20559.1	Viral membrane assembly proteins (VMAP)(Cop-A1 1R)	74	S	FPDDDS*PATIIE	KIS	Other	UHMK1	Q8TAS1	7.44721	1	99.7982	1
MPXV_A12R	URK20559.1	Viral membrane assembly proteins (VMAP)(Cop-A1 1R)	74	S	FPDDDS*PATIIE	TLK1	Other	TLK1	Q9UKI8	1.13825	25	96.2942	2
MPXV_A12R	URK20559.1	Viral membrane assembly proteins (VMAP)(Cop-A1 1R)	74	S	FPDDDS*PATIIE	GRK7	AGC	GRK7	Q8WTQ7	3.35304	4	96.1032	3
MPXV_A12R	URK20559.1	Viral membrane assembly proteins (VMAP)(Cop-A1 1R)	74	S	FPDDDS*PATIIE	GRK2	AGC	GRK2	P25098	1.42541	23	95.013	4
MPXV_A12R	URK20559.1	Viral membrane assembly proteins (VMAP)(Cop-A1 1R)	128	S	EAIMES*RSMITS	PINK1	Other	PINK1	Q9BXM7	2.25551	1	98.1253	1
MPXV_A12R	URK20559.1	Viral membrane assembly proteins (VMAP)(Cop-A1 1R)	128	S	EAIMES*RSMITS	CAMKK1	Other	CAMKK1	Q8N5S9	0.119239	4	95.8953	2
MPXV_A12R	URK20559.1	Viral membrane assembly proteins (VMAP)(Cop-A1 1R)	134	S	RSMITS*MPTQTP	LKB1	CAMK	STK11	Q15831	0.966632	2	97.8147	1
MPXV_A12R	URK20559.1	Viral membrane assembly proteins (VMAP)(Cop-A1 1R)	134	S	RSMITS*MPTQTP	NEK4	Other	NEK4	P51957	0.557099	7	97.2805	2
MPXV_A12R	URK20559.1	Viral membrane assembly proteins (VMAP)(Cop-A1 1R)	134	S	RSMITS*MPTQTP	RAF1	TKL	RAF1	P04049	1.47244	1	96.9022	3
MPXV_A12R	URK20559.1	Viral membrane assembly proteins (VMAP)(Cop-A1 1R)	134	S	RSMITS*MPTQTP	ULK1	Other	ULK1	O75385	0.453384	8	96.1576	4
MPXV_A12R	URK20559.1	Viral membrane assembly proteins (VMAP)(Cop-A1 1R)	134	S	RSMITS*MPTQTP	CAMKK1	Other	CAMKK1	Q8N5S9	0.0131623	19	95.4082	5
MPXV_A12R	URK20559.1	Viral membrane assembly proteins (VMAP)(Cop-A1 1R)	134	S	RSMITS*MPTQTP	ULK2	Other	ULK2	Q8IYT8	0.710415	4	95.0094	6
MPXV_A12R	URK20559.1	Viral membrane assembly proteins (VMAP)(Cop-A1 1R)	141	S	PTQTPS*LGVVYD	TBK1	Other	TBK1	Q9UHD2	1.7679	1	97.6527	1
MPXV_A12R	URK20559.1	Viral membrane assembly proteins (VMAP)(Cop-A1 1R)	141	S	PTQTPS*LGVVYD	IKKE	Other	IKBKE	Q14164	1.22541	2	95.204	2
MPXV_A12R	URK20559.1	Viral membrane assembly proteins (VMAP)(Cop-A1 1R)	171	S	RSNTKS*SDNLDN	MARK3	CAMK	MARK3	P27448	3.45438	2	98.7152	1
MPXV_A12R	URK20559.1	Viral membrane assembly proteins (VMAP)(Cop-A1 1R)	171	S	RSNTKS*SDNLDN	MARK4	CAMK	MARK4	Q96L34	2.9905	6	98.6342	2
MPXV_A12R	URK20559.1	Viral membrane assembly proteins (VMAP)(Cop-A1 1R)	171	S	RSNTKS*SDNLDN	MARK1	CAMK	MARK1	Q9P0L2	3.05839	4	98.3127	3
MPXV_A12R	URK20559.1	Viral membrane assembly proteins (VMAP)(Cop-A1 1R)	171	S	RSNTKS*SDNLDN	QSK	CAMK	SIK3	Q9Y2K2	3.27461	3	98.274	4
MPXV_A12R	URK20559.1	Viral membrane assembly proteins (VMAP)(Cop-A1 1R)	171	S	RSNTKS*SDNLDN	SIK	CAMK	SIK1	P57059	3.53288	1	98.2087	5
MPXV_A12R	URK20559.1	Viral membrane assembly proteins (VMAP)(Cop-A1 1R)	171	S	RSNTKS*SDNLDN	MARK2	CAMK	MARK2	Q7KZI7	3.04087	5	98.1507	6
MPXV_A12R	URK20559.1	Viral membrane assembly proteins (VMAP)(Cop-A1 1R)	171	S	RSNTKS*SDNLDN	BRSK2	CAMK	BRSK2	Q8IWQ3	2.55465	8	98.0226	7
MPXV_A12R	URK20559.1	Viral membrane assembly proteins (VMAP)(Cop-A1 1R)	171	S	RSNTKS*SDNLDN	BRSK1	CAMK	BRSK1	Q8TDC3	2.56367	7	97.1608	8
MPXV_A12R	URK20559.1	Viral membrane assembly proteins (VMAP)(Cop-A1 1R)	171	S	RSNTKS*SDNLDN	LATS2	AGC	LATS2	Q9NRM7	2.43071	11	96.942	9
MPXV_A12R	URK20559.1	Viral membrane assembly proteins (VMAP)(Cop-A1 1R)	171	S	RSNTKS*SDNLDN	NDR2	AGC	STK38L	Q9Y2H1	2.52578	10	95.8071	10
MPXV_A12R	URK20559.1	Viral membrane assembly proteins (VMAP)(Cop-A1 1R)	171	S	RSNTKS*SDNLDN	AMPKA2	CAMK	PRKAA2	P54646	2.5458	9	95.7285	11
MPXV_A12R	URK20559.1	Viral membrane assembly proteins (VMAP)(Cop-A1 1R)	171	S	RSNTKS*SDNLDN	AMPKA1	CAMK	PRKAA1	Q13131	2.25858	12	95.5774	12
MPXV_A12R	URK20559.1	Viral membrane assembly proteins (VMAP)(Cop-A1 1R)	171	S	RSNTKS*SDNLDN	SSTK	CAMK	TSSK6	Q9BXA6	1.6748	14	95.0021	13
MPXV_A12R	URK20559.1	Viral membrane assembly proteins (VMAP)(Cop-A1 1R)	172	S	SNTKSS*DNLDNF	NA	NA	NA	NA	NA	NA	NA	NA
MPXV_A13L	URK20560.1	Virion core and cleavage processing protein (Cop-A12L)	11	S	NLAVRS*SYDDYI	HUNK	CAMK	HUNK	P57058	4.02655	1	99.9867	1
MPXV_A13L	URK20560.1	Virion core and cleavage processing protein (Cop-A12L)	11	S	NLAVRS*SYDDYI	ULK1	Other	ULK1	O75385	1.3777	3	99.004	2
MPXV_A13L	URK20560.1	Virion core and cleavage processing protein (Cop-A12L)	12	S	LAVRSS*YDDYIE	BCKDK	PDHK	BCKDK	O14874	1.64065	10	98.558	1
MPXV_A13L	URK20560.1	Virion core and cleavage processing protein (Cop-A12L)	12	S	LAVRSS*YDDYIE	CAMK2A	CAMK	CAMK2A	Q9UQM7	3.73948	1	97.4279	2
MPXV_A13L	URK20560.1	Virion core and cleavage processing protein (Cop-A12L)	12	S	LAVRSS*YDDYIE	PDHK1	PDHK	PDK1	Q15118	0.962247	21	96.8333	3
MPXV_A13L	URK20560.1	Virion core and cleavage processing protein (Cop-A12L)	12	S	LAVRSS*YDDYIE	DNAPK	PIKK	PRKDC	P78527	2.16713	5	96.2942	4
MPXV_A13L	URK20560.1	Virion core and cleavage processing protein (Cop-A12L)	12	S	LAVRSS*YDDYIE	CAMK2G	CAMK	CAMK2G	Q13555	1.98291	6	96.2495	5
MPXV_A13L	URK20560.1	Virion core and cleavage processing protein (Cop-A12L)	19	T	DDYIET*VNKITP	BRAF	TKL	BRAF	P15056	2.33016	3	99.9323	1
MPXV_A13L	URK20560.1	Virion core and cleavage processing protein (Cop-A12L)	19	T	DDYIET*VNKITP	TAK1	TKL	MAP3K7	O43318	2.47774	2	99.8961	2
MPXV_A13L	URK20560.1	Virion core and cleavage processing protein (Cop-A12L)	19	T	DDYIET*VNKITP	OSR1	STE	OXSR1	O95747	2.56171	1	99.7849	3
MPXV_A13L	URK20560.1	Virion core and cleavage processing protein (Cop-A12L)	19	T	DDYIET*VNKITP	STLK3	STE	STK39	Q9UEW8	1.18521	11	99.687	4
MPXV_A13L	URK20560.1	Virion core and cleavage processing protein (Cop-A12L)	19	T	DDYIET*VNKITP	MEKK1	STE	MAP3K1	Q13233	1.66177	5	99.4924	5
MPXV_A13L	URK20560.1	Virion core and cleavage processing protein (Cop-A12L)	19	T	DDYIET*VNKITP	MEKK3	STE	MAP3K3	Q99759	1.28043	9	99.2023	6
MPXV_A13L	URK20560.1	Virion core and cleavage processing protein (Cop-A12L)	19	T	DDYIET*VNKITP	MST2	STE	STK3	Q13188	1.25368	10	98.8929	7
MPXV_A13L	URK20560.1	Virion core and cleavage processing protein (Cop-A12L)	19	T	DDYIET*VNKITP	MST1	STE	STK4	Q13043	0.624881	23	98.0141	8
MPXV_A13L	URK20560.1	Virion core and cleavage processing protein (Cop-A12L)	19	T	DDYIET*VNKITP	CAMKK1	Other	CAMKK1	Q8N5S9	0.662585	21	97.8993	9
MPXV_A13L	URK20560.1	Virion core and cleavage processing protein (Cop-A12L)	19	T	DDYIET*VNKITP	MEKK2	STE	MAP3K2	Q9Y2U5	0.614786	24	97.4279	10
MPXV_A13L	URK20560.1	Virion core and cleavage processing protein (Cop-A12L)	19	T	DDYIET*VNKITP	PINK1	Other	PINK1	Q9BXM7	1.98461	4	97.3216	11
MPXV_A13L	URK20560.1	Virion core and cleavage processing protein (Cop-A12L)	19	T	DDYIET*VNKITP	MYO3A	STE	MYO3A	Q8NEV4	0.017748	37	97.0629	12
MPXV_A13L	URK20560.1	Virion core and cleavage processing protein (Cop-A12L)	19	T	DDYIET*VNKITP	NEK8	Other	NEK8	Q86SG6	0.409472	28	96.8236	13
MPXV_A13L	URK20560.1	Virion core and cleavage processing protein (Cop-A12L)	19	T	DDYIET*VNKITP	ZAK	TKL	MAP3K20	Q9NYL2	0.642096	22	96.6665	14
MPXV_A13L	URK20560.1	Virion core and cleavage processing protein (Cop-A12L)	19	T	DDYIET*VNKITP	TAO3	STE	TAOK3	Q9H2K8	1.10264	12	96.6459	15
MPXV_A13L	URK20560.1	Virion core and cleavage processing protein (Cop-A12L)	19	T	DDYIET*VNKITP	DLK	TKL	MAP3K12	Q12852	0.906753	16	96.606	16
MPXV_A13L	URK20560.1	Virion core and cleavage processing protein (Cop-A12L)	19	T	DDYIET*VNKITP	AlphaK3	Alpha	ALPK1	Q96QP1	0.6718	20	96.5335	17
MPXV_A13L	URK20560.1	Virion core and cleavage processing protein (Cop-A12L)	19	T	DDYIET*VNKITP	EEF2K	Alpha	EEF2K	O00418	0.49345	27	96.235	18
MPXV_A13L	URK20560.1	Virion core and cleavage processing protein (Cop-A12L)	19	T	DDYIET*VNKITP	MINK	STE	MINK1	Q8N4C8	0.0483206	36	95.8385	19
MPXV_A13L	URK20560.1	Virion core and cleavage processing protein (Cop-A12L)	19	T	DDYIET*VNKITP	NEK7	Other	NEK7	Q8TDX7	1.00399	15	95.5811	20
MPXV_A13L	URK20560.1	Virion core and cleavage processing protein (Cop-A12L)	19	T	DDYIET*VNKITP	DSTYK	TKL	DSTYK	Q6XUX3	1.62079	6	95.5557	21
MPXV_A13L	URK20560.1	Virion core and cleavage processing protein (Cop-A12L)	49	S	NNNLNS*QTDVTA	BCKDK	PDHK	BCKDK	O14874	1.56127	5	98.3949	1
MPXV_A13L	URK20560.1	Virion core and cleavage processing protein (Cop-A12L)	49	S	NNNLNS*QTDVTA	IKKA	Other	CHUK	O15111	2.46325	2	97.5826	2
MPXV_A13L	URK20560.1	Virion core and cleavage processing protein (Cop-A12L)	49	S	NNNLNS*QTDVTA	ATM	PIKK	ATM	Q13315	2.53243	1	97.3675	3
MPXV_A13L	URK20560.1	Virion core and cleavage processing protein (Cop-A12L)	49	S	NNNLNS*QTDVTA	SMG1	PIKK	SMG1	Q96Q15	1.53787	6	97.0992	4
MPXV_A13L	URK20560.1	Virion core and cleavage processing protein (Cop-A12L)	49	S	NNNLNS*QTDVTA	ATR	PIKK	ATR	Q13535	1.79156	4	96.4175	5
MPXV_A13L	URK20560.1	Virion core and cleavage processing protein (Cop-A12L)	49	S	NNNLNS*QTDVTA	NIM1	CAMK	NIM1K	Q8IY84	1.38798	8	96.1455	6
MPXV_A13L	URK20560.1	Virion core and cleavage processing protein (Cop-A12L)	49	S	NNNLNS*QTDVTA	ULK1	Other	ULK1	O75385	0.34969	21	95.6222	7
MPXV_A13L	URK20560.1	Virion core and cleavage processing protein (Cop-A12L)	49	S	NNNLNS*QTDVTA	GRK6	AGC	GRK6	P43250	2.35876	3	95.4203	8
MPXV_A13L	URK20560.1	Virion core and cleavage processing protein (Cop-A12L)	97	T	APRRRT*TATTSF	ROCK2	AGC	ROCK2	O75116	6.29061	7	99.8695	1
MPXV_A13L	URK20560.1	Virion core and cleavage processing protein (Cop-A12L)	97	T	APRRRT*TATTSF	PDK1	AGC	PDPK1	O15530	3.14122	61	99.8634	2
MPXV_A13L	URK20560.1	Virion core and cleavage processing protein (Cop-A12L)	97	T	APRRRT*TATTSF	ROCK1	AGC	ROCK1	Q13464	6.30069	6	99.8513	3
MPXV_A13L	URK20560.1	Virion core and cleavage processing protein (Cop-A12L)	97	T	APRRRT*TATTSF	PAK4	STE	PAK4	O96013	6.90651	1	99.8392	4
MPXV_A13L	URK20560.1	Virion core and cleavage processing protein (Cop-A12L)	97	T	APRRRT*TATTSF	PAK6	STE	PAK6	Q9NQU5	6.42131	4	99.8054	5
MPXV_A13L	URK20560.1	Virion core and cleavage processing protein (Cop-A12L)	97	T	APRRRT*TATTSF	DMPK1	AGC	DMPK	Q09013	5.77894	15	99.8018	6
MPXV_A13L	URK20560.1	Virion core and cleavage processing protein (Cop-A12L)	97	T	APRRRT*TATTSF	HASPIN	Other	HASPIN	Q8TF76	4.15097	38	99.745	7
MPXV_A13L	URK20560.1	Virion core and cleavage processing protein (Cop-A12L)	97	T	APRRRT*TATTSF	PAK1	STE	PAK1	Q13153	5.79758	14	99.7365	8
MPXV_A13L	URK20560.1	Virion core and cleavage processing protein (Cop-A12L)	97	T	APRRRT*TATTSF	AURC	Other	AURKC	Q9UQB9	6.88148	2	99.7341	9
MPXV_A13L	URK20560.1	Virion core and cleavage processing protein (Cop-A12L)	97	T	APRRRT*TATTSF	PAK5	STE	PAK5	Q9P286	6.27791	8	99.728	10
MPXV_A13L	URK20560.1	Virion core and cleavage processing protein (Cop-A12L)	97	T	APRRRT*TATTSF	MRCKB	AGC	CDC42BPB	Q9Y5S2	6.3207	5	99.7135	11
MPXV_A13L	URK20560.1	Virion core and cleavage processing protein (Cop-A12L)	97	T	APRRRT*TATTSF	MNK2	CAMK	MKNK2	Q9HBH9	5.09157	24	99.6761	12
MPXV_A13L	URK20560.1	Virion core and cleavage processing protein (Cop-A12L)	97	T	APRRRT*TATTSF	DAPK3	CAMK	DAPK3	O43293	5.18842	22	99.67	13
MPXV_A13L	URK20560.1	Virion core and cleavage processing protein (Cop-A12L)	97	T	APRRRT*TATTSF	PAK3	STE	PAK3	O75914	5.17495	23	99.6555	14
MPXV_A13L	URK20560.1	Virion core and cleavage processing protein (Cop-A12L)	97	T	APRRRT*TATTSF	LOK	STE	STK10	O94804	2.68928	77	99.6507	15
MPXV_A13L	URK20560.1	Virion core and cleavage processing protein (Cop-A12L)	97	T	APRRRT*TATTSF	LRRK2	TKL	LRRK2	Q5S007	1.61533	107	99.5782	16
MPXV_A13L	URK20560.1	Virion core and cleavage processing protein (Cop-A12L)	97	T	APRRRT*TATTSF	PKCZ	AGC	PRKCZ	Q05513	3.92674	46	99.5335	17
MPXV_A13L	URK20560.1	Virion core and cleavage processing protein (Cop-A12L)	97	T	APRRRT*TATTSF	YANK3	AGC	STK32C	Q86UX6	3.44548	55	99.5129	18
MPXV_A13L	URK20560.1	Virion core and cleavage processing protein (Cop-A12L)	97	T	APRRRT*TATTSF	SGK3	AGC	SGK3	Q96BR1	5.80976	13	99.4742	19
MPXV_A13L	URK20560.1	Virion core and cleavage processing protein (Cop-A12L)	97	T	APRRRT*TATTSF	PKG2	AGC	PRKG2	Q13237	5.73198	16	99.473	20
MPXV_A13L	URK20560.1	Virion core and cleavage processing protein (Cop-A12L)	97	T	APRRRT*TATTSF	DAPK2	CAMK	DAPK2	Q9UIK4	3.81879	49	99.4525	21
MPXV_A13L	URK20560.1	Virion core and cleavage processing protein (Cop-A12L)	97	T	APRRRT*TATTSF	SGK1	AGC	SGK1	O00141	6.78386	3	99.4428	22
MPXV_A13L	URK20560.1	Virion core and cleavage processing protein (Cop-A12L)	97	T	APRRRT*TATTSF	AURB	Other	AURKB	Q96GD4	5.72414	17	99.4355	23
MPXV_A13L	URK20560.1	Virion core and cleavage processing protein (Cop-A12L)	97	T	APRRRT*TATTSF	MRCKA	AGC	CDC42BPA	Q5VT25	5.33605	20	99.4271	24
MPXV_A13L	URK20560.1	Virion core and cleavage processing protein (Cop-A12L)	97	T	APRRRT*TATTSF	NIK	STE	MAP3K14	Q99558	2.64114	78	99.4259	25
MPXV_A13L	URK20560.1	Virion core and cleavage processing protein (Cop-A12L)	97	T	APRRRT*TATTSF	caMLCK	CAMK	MYLK3	Q32MK0	4.15027	39	99.415	26
MPXV_A13L	URK20560.1	Virion core and cleavage processing protein (Cop-A12L)	97	T	APRRRT*TATTSF	IRAK4	TKL	IRAK4	Q9NWZ3	2.55791	82	99.3884	27
MPXV_A13L	URK20560.1	Virion core and cleavage processing protein (Cop-A12L)	97	T	APRRRT*TATTSF	DCAMKL1	CAMK	DCLK1	O15075	4.4906	32	99.3739	28
MPXV_A13L	URK20560.1	Virion core and cleavage processing protein (Cop-A12L)	97	T	APRRRT*TATTSF	NEK8	Other	NEK8	Q86SG6	1.52176	111	99.3642	29
MPXV_A13L	URK20560.1	Virion core and cleavage processing protein (Cop-A12L)	97	T	APRRRT*TATTSF	AKT2	AGC	AKT2	P31751	5.88784	12	99.3509	30
MPXV_A13L	URK20560.1	Virion core and cleavage processing protein (Cop-A12L)	97	T	APRRRT*TATTSF	AKT3	AGC	AKT3	Q9Y243	6.12901	9	99.3328	31
MPXV_A13L	URK20560.1	Virion core and cleavage processing protein (Cop-A12L)	97	T	APRRRT*TATTSF	DAPK1	CAMK	DAPK1	P53355	5.00099	26	99.2784	32
MPXV_A13L	URK20560.1	Virion core and cleavage processing protein (Cop-A12L)	97	T	APRRRT*TATTSF	PAK2	STE	PAK2	Q13177	4.45019	34	99.247	33
MPXV_A13L	URK20560.1	Virion core and cleavage processing protein (Cop-A12L)	97	T	APRRRT*TATTSF	skMLCK	CAMK	MYLK2	Q9H1R3	4.15982	37	99.2144	34
MPXV_A13L	URK20560.1	Virion core and cleavage processing protein (Cop-A12L)	97	T	APRRRT*TATTSF	WNK4	Other	WNK4	Q96J92	2.70076	76	99.1962	35
MPXV_A13L	URK20560.1	Virion core and cleavage processing protein (Cop-A12L)	97	T	APRRRT*TATTSF	CRIK	AGC	CIT	O14578	4.98614	28	99.1926	36
MPXV_A13L	URK20560.1	Virion core and cleavage processing protein (Cop-A12L)	97	T	APRRRT*TATTSF	PKCT	AGC	PRKCQ	Q04759	3.63288	53	99.1914	37
MPXV_A13L	URK20560.1	Virion core and cleavage processing protein (Cop-A12L)	97	T	APRRRT*TATTSF	PKG1	AGC	PRKG1	Q13976	5.32715	21	99.1708	38
MPXV_A13L	URK20560.1	Virion core and cleavage processing protein (Cop-A12L)	97	T	APRRRT*TATTSF	NEK1	Other	NEK1	Q96PY6	1.30535	122	99.1491	39
MPXV_A13L	URK20560.1	Virion core and cleavage processing protein (Cop-A12L)	97	T	APRRRT*TATTSF	MEK5	STE	MAP2K5	Q13163	0.659163	145	99.1467	40
MPXV_A13L	URK20560.1	Virion core and cleavage processing protein (Cop-A12L)	97	T	APRRRT*TATTSF	AKT1	AGC	AKT1	P31749	5.40972	19	99.1467	41
MPXV_A13L	URK20560.1	Virion core and cleavage processing protein (Cop-A12L)	97	T	APRRRT*TATTSF	PKCE	AGC	PRKCE	Q02156	3.88482	47	99.1249	42
MPXV_A13L	URK20560.1	Virion core and cleavage processing protein (Cop-A12L)	97	T	APRRRT*TATTSF	MEKK6	STE	MAP3K6	O95382	1.36239	119	99.1237	43
MPXV_A13L	URK20560.1	Virion core and cleavage processing protein (Cop-A12L)	97	T	APRRRT*TATTSF	smMLCK	CAMK	MYLK	Q15746	3.64782	52	99.1177	44
MPXV_A13L	URK20560.1	Virion core and cleavage processing protein (Cop-A12L)	97	T	APRRRT*TATTSF	MNK1	CAMK	MKNK1	Q9BUB5	4.09747	42	99.1116	45
MPXV_A13L	URK20560.1	Virion core and cleavage processing protein (Cop-A12L)	97	T	APRRRT*TATTSF	PKACB	AGC	PRKACB	P22694	6.05666	10	99.1032	46
MPXV_A13L	URK20560.1	Virion core and cleavage processing protein (Cop-A12L)	97	T	APRRRT*TATTSF	LKB1	CAMK	STK11	Q15831	1.53269	110	99.0729	47
MPXV_A13L	URK20560.1	Virion core and cleavage processing protein (Cop-A12L)	97	T	APRRRT*TATTSF	PKACA	AGC	PRKACA	P17612	5.99662	11	98.8868	48
MPXV_A13L	URK20560.1	Virion core and cleavage processing protein (Cop-A12L)	97	T	APRRRT*TATTSF	MST3	STE	STK24	Q9Y6E0	2.05618	97	98.7587	49
MPXV_A13L	URK20560.1	Virion core and cleavage processing protein (Cop-A12L)	97	T	APRRRT*TATTSF	PKCH	AGC	PRKCH	P24723	3.00249	64	98.7224	50
MPXV_A13L	URK20560.1	Virion core and cleavage processing protein (Cop-A12L)	97	T	APRRRT*TATTSF	PKACG	AGC	PRKACG	P22612	4.66151	31	98.7079	51
MPXV_A13L	URK20560.1	Virion core and cleavage processing protein (Cop-A12L)	97	T	APRRRT*TATTSF	MSK1	AGC	RPS6KA5	O75582	5.08497	25	98.6572	52
MPXV_A13L	URK20560.1	Virion core and cleavage processing protein (Cop-A12L)	97	T	APRRRT*TATTSF	SLK	STE	SLK	Q9H2G2	1.6044	108	98.6366	53
MPXV_A13L	URK20560.1	Virion core and cleavage processing protein (Cop-A12L)	97	T	APRRRT*TATTSF	PRKX	AGC	PRKX	P51817	5.48848	18	98.5508	54
MPXV_A13L	URK20560.1	Virion core and cleavage processing protein (Cop-A12L)	97	T	APRRRT*TATTSF	KHS1	STE	MAP4K5	Q9Y4K4	1.71944	103	98.4964	55
MPXV_A13L	URK20560.1	Virion core and cleavage processing protein (Cop-A12L)	97	T	APRRRT*TATTSF	DCAMKL2	CAMK	DCLK2	Q8N568	3.04933	62	98.4493	56
MPXV_A13L	URK20560.1	Virion core and cleavage processing protein (Cop-A12L)	97	T	APRRRT*TATTSF	MSK2	AGC	RPS6KA4	O75676	4.29913	35	98.4396	57
MPXV_A13L	URK20560.1	Virion core and cleavage processing protein (Cop-A12L)	97	T	APRRRT*TATTSF	PKCI	AGC	PRKCI	P41743	2.78158	73	98.4287	58
MPXV_A13L	URK20560.1	Virion core and cleavage processing protein (Cop-A12L)	97	T	APRRRT*TATTSF	PBK	Other	PBK	Q96KB5	1.90741	100	98.4178	59
MPXV_A13L	URK20560.1	Virion core and cleavage processing protein (Cop-A12L)	97	T	APRRRT*TATTSF	YSK1	STE	STK25	O00506	0.883221	137	98.4106	60
MPXV_A13L	URK20560.1	Virion core and cleavage processing protein (Cop-A12L)	97	T	APRRRT*TATTSF	RSK4	AGC	RPS6KA6	Q9UK32	4.87003	30	98.3659	61
MPXV_A13L	URK20560.1	Virion core and cleavage processing protein (Cop-A12L)	97	T	APRRRT*TATTSF	MYO3B	STE	MYO3B	Q8WXR4	0.848557	138	98.297	62
MPXV_A13L	URK20560.1	Virion core and cleavage processing protein (Cop-A12L)	97	T	APRRRT*TATTSF	TNIK	STE	TNIK	Q9UKE5	1.38475	118	98.2655	63
MPXV_A13L	URK20560.1	Virion core and cleavage processing protein (Cop-A12L)	97	T	APRRRT*TATTSF	P70S6KB	AGC	RPS6KB2	Q9UBS0	4.08873	43	98.0782	64
MPXV_A13L	URK20560.1	Virion core and cleavage processing protein (Cop-A12L)	97	T	APRRRT*TATTSF	CLK4	CMGC	CLK4	Q9HAZ1	4.8953	29	98.0746	65
MPXV_A13L	URK20560.1	Virion core and cleavage processing protein (Cop-A12L)	97	T	APRRRT*TATTSF	AURA	Other	AURKA	O14965	4.22722	36	98.0613	66
MPXV_A13L	URK20560.1	Virion core and cleavage processing protein (Cop-A12L)	97	T	APRRRT*TATTSF	VRK1	CK1	VRK1	Q99986	0.170389	167	98.0552	67
MPXV_A13L	URK20560.1	Virion core and cleavage processing protein (Cop-A12L)	97	T	APRRRT*TATTSF	STK33	CAMK	STK33	Q9BYT3	1.44186	115	98.0492	68
MPXV_A13L	URK20560.1	Virion core and cleavage processing protein (Cop-A12L)	97	T	APRRRT*TATTSF	MYLK4	CAMK	MYLK4	Q86YV6	3.87959	48	98.0154	69
MPXV_A13L	URK20560.1	Virion core and cleavage processing protein (Cop-A12L)	97	T	APRRRT*TATTSF	KHS2	STE	MAP4K3	Q8IVH8	1.46608	114	97.8751	70
MPXV_A13L	URK20560.1	Virion core and cleavage processing protein (Cop-A12L)	97	T	APRRRT*TATTSF	CAMKK2	Other	CAMKK2	Q96RR4	0.630814	146	97.8667	71
MPXV_A13L	URK20560.1	Virion core and cleavage processing protein (Cop-A12L)	97	T	APRRRT*TATTSF	RSK3	AGC	RPS6KA2	Q15349	4.05	44	97.8643	72
MPXV_A13L	URK20560.1	Virion core and cleavage processing protein (Cop-A12L)	97	T	APRRRT*TATTSF	PKR	Other	EIF2AK2	P19525	1.01969	133	97.8038	74
MPXV_A13L	URK20560.1	Virion core and cleavage processing protein (Cop-A12L)	97	T	APRRRT*TATTSF	PKCG	AGC	PRKCG	P05129	2.56375	81	97.7784	75
MPXV_A13L	URK20560.1	Virion core and cleavage processing protein (Cop-A12L)	97	T	APRRRT*TATTSF	HPK1	STE	MAP4K1	Q92918	1.06509	129	97.6443	76
MPXV_A13L	URK20560.1	Virion core and cleavage processing protein (Cop-A12L)	97	T	APRRRT*TATTSF	PASK	CAMK	PASK	Q96RG2	2.43178	85	97.6237	77
MPXV_A13L	URK20560.1	Virion core and cleavage processing protein (Cop-A12L)	97	T	APRRRT*TATTSF	PKCB	AGC	PRKCB	P05771	2.40883	86	97.6044	78
MPXV_A13L	URK20560.1	Virion core and cleavage processing protein (Cop-A12L)	97	T	APRRRT*TATTSF	AMPKA2	CAMK	PRKAA2	P54646	3.20289	59	97.4291	79
MPXV_A13L	URK20560.1	Virion core and cleavage processing protein (Cop-A12L)	97	T	APRRRT*TATTSF	CAMK1B	CAMK	PNCK	Q6P2M8	2.98441	65	97.4195	80
MPXV_A13L	URK20560.1	Virion core and cleavage processing protein (Cop-A12L)	97	T	APRRRT*TATTSF	YANK2	AGC	STK32B	Q9NY57	1.22411	124	97.2454	81
MPXV_A13L	URK20560.1	Virion core and cleavage processing protein (Cop-A12L)	97	T	APRRRT*TATTSF	MELK	CAMK	MELK	Q14680	2.84472	71	97.214	82
MPXV_A13L	URK20560.1	Virion core and cleavage processing protein (Cop-A12L)	97	T	APRRRT*TATTSF	PKN1	AGC	PKN1	Q16512	2.60309	79	97.2116	83
MPXV_A13L	URK20560.1	Virion core and cleavage processing protein (Cop-A12L)	97	T	APRRRT*TATTSF	NDR1	AGC	STK38	Q15208	2.95862	69	97.1983	84
MPXV_A13L	URK20560.1	Virion core and cleavage processing protein (Cop-A12L)	97	T	APRRRT*TATTSF	WNK1	Other	WNK1	Q9H4A3	2.25241	90	97.1681	85
MPXV_A13L	URK20560.1	Virion core and cleavage processing protein (Cop-A12L)	97	T	APRRRT*TATTSF	NEK5	Other	NEK5	Q6P3R8	0.76869	141	97.1221	86
MPXV_A13L	URK20560.1	Virion core and cleavage processing protein (Cop-A12L)	97	T	APRRRT*TATTSF	NEK4	Other	NEK4	P51957	0.505879	151	97.0532	87
MPXV_A13L	URK20560.1	Virion core and cleavage processing protein (Cop-A12L)	97	T	APRRRT*TATTSF	AMPKA1	CAMK	PRKAA1	Q13131	2.76569	75	97.052	88
MPXV_A13L	URK20560.1	Virion core and cleavage processing protein (Cop-A12L)	97	T	APRRRT*TATTSF	RSK2	AGC	RPS6KA3	P51812	3.92894	45	97.0448	89
MPXV_A13L	URK20560.1	Virion core and cleavage processing protein (Cop-A12L)	97	T	APRRRT*TATTSF	PIM2	CAMK	PIM2	Q9P1W9	3.4147	56	96.8877	90
MPXV_A13L	URK20560.1	Virion core and cleavage processing protein (Cop-A12L)	97	T	APRRRT*TATTSF	PKCA	AGC	PRKCA	P17252	2.21961	91	96.5528	91
MPXV_A13L	URK20560.1	Virion core and cleavage processing protein (Cop-A12L)	97	T	APRRRT*TATTSF	RIPK1	TKL	RIPK1	Q13546	1.48201	112	96.5045	92
MPXV_A13L	URK20560.1	Virion core and cleavage processing protein (Cop-A12L)	97	T	APRRRT*TATTSF	NEK2	Other	NEK2	P51955	1.43615	116	96.4888	93
MPXV_A13L	URK20560.1	Virion core and cleavage processing protein (Cop-A12L)	97	T	APRRRT*TATTSF	VRK2	CK1	VRK2	Q86Y07	0.32929	159	96.3728	94
MPXV_A13L	URK20560.1	Virion core and cleavage processing protein (Cop-A12L)	97	T	APRRRT*TATTSF	MAP3K15	STE	MAP3K15	Q6ZN16	0.173467	166	96.2809	95
MPXV_A13L	URK20560.1	Virion core and cleavage processing protein (Cop-A12L)	97	T	APRRRT*TATTSF	PKCD	AGC	PRKCD	Q05655	2.12626	94	96.2712	96
MPXV_A13L	URK20560.1	Virion core and cleavage processing protein (Cop-A12L)	97	T	APRRRT*TATTSF	PKN2	AGC	PKN2	Q16513	2.10403	95	96.1794	97
MPXV_A13L	URK20560.1	Virion core and cleavage processing protein (Cop-A12L)	97	T	APRRRT*TATTSF	P90RSK	AGC	RPS6KA1	Q15418	3.29943	58	96.0174	98
MPXV_A13L	URK20560.1	Virion core and cleavage processing protein (Cop-A12L)	97	T	APRRRT*TATTSF	BUB1	Other	BUB1	O43683	1.71086	104	95.9026	99
MPXV_A13L	URK20560.1	Virion core and cleavage processing protein (Cop-A12L)	97	T	APRRRT*TATTSF	GAK	Other	GAK	O14976	0.19832	163	95.9014	100
MPXV_A13L	URK20560.1	Virion core and cleavage processing protein (Cop-A12L)	97	T	APRRRT*TATTSF	P70S6K	AGC	RPS6KB1	P23443	2.83197	72	95.7938	102
MPXV_A13L	URK20560.1	Virion core and cleavage processing protein (Cop-A12L)	97	T	APRRRT*TATTSF	MAK	CMGC	MAK	P20794	4.99078	27	95.604	104
MPXV_A13L	URK20560.1	Virion core and cleavage processing protein (Cop-A12L)	97	T	APRRRT*TATTSF	CLK1	CMGC	CLK1	P49759	3.63248	54	95.5533	105
MPXV_A13L	URK20560.1	Virion core and cleavage processing protein (Cop-A12L)	97	T	APRRRT*TATTSF	HGK	STE	MAP4K4	O95819	0.18272	165	95.4965	107
MPXV_A13L	URK20560.1	Virion core and cleavage processing protein (Cop-A12L)	97	T	APRRRT*TATTSF	CAMK1D	CAMK	CAMK1D	Q8IU85	3.16907	60	95.4119	108
MPXV_A13L	URK20560.1	Virion core and cleavage processing protein (Cop-A12L)	97	T	APRRRT*TATTSF	MEKK2	STE	MAP3K2	Q9Y2U5	0.207804	162	95.3526	110
MPXV_A13L	URK20560.1	Virion core and cleavage processing protein (Cop-A12L)	97	T	APRRRT*TATTSF	PRKD3	CAMK	PRKD3	O94806	2.97876	66	95.3115	111
MPXV_A13L	URK20560.1	Virion core and cleavage processing protein (Cop-A12L)	97	T	APRRRT*TATTSF	SSTK	CAMK	TSSK6	Q9BXA6	1.76994	101	95.3103	112
MPXV_A13L	URK20560.1	Virion core and cleavage processing protein (Cop-A12L)	97	T	APRRRT*TATTSF	PIM1	CAMK	PIM1	P11309	2.96946	68	95.2015	113
MPXV_A13L	URK20560.1	Virion core and cleavage processing protein (Cop-A12L)	97	T	APRRRT*TATTSF	ICK	CMGC	CILK1	Q9UPZ9	3.73141	51	95.2015	114
MPXV_A13L	URK20560.1	Virion core and cleavage processing protein (Cop-A12L)	97	T	APRRRT*TATTSF	CLK2	CMGC	CLK2	P49760	4.45297	33	95.1713	115
MPXV_A13L	URK20560.1	Virion core and cleavage processing protein (Cop-A12L)	97	T	APRRRT*TATTSF	LATS1	AGC	LATS1	O95835	2.12849	93	95.0553	117
MPXV_A13L	URK20560.1	Virion core and cleavage processing protein (Cop-A12L)	97	T	APRRRT*TATTSF	HUNK	CAMK	HUNK	P57058	0.793505	140	95.0094	118
MPXV_A13L	URK20560.1	Virion core and cleavage processing protein (Cop-A12L)	100	T	RRTTAT*TSFNAM	NEK4	Other	NEK4	P51957	1.31459	4	99.0681	1
MPXV_A13L	URK20560.1	Virion core and cleavage processing protein (Cop-A12L)	100	T	RRTTAT*TSFNAM	WNK4	Other	WNK4	Q96J92	2.39116	1	98.8288	2
MPXV_A13L	URK20560.1	Virion core and cleavage processing protein (Cop-A12L)	100	T	RRTTAT*TSFNAM	MEK5	STE	MAP2K5	Q13163	0.289319	24	98.2728	3
MPXV_A13L	URK20560.1	Virion core and cleavage processing protein (Cop-A12L)	100	T	RRTTAT*TSFNAM	NEK1	Other	NEK1	Q96PY6	0.81947	9	98.2245	4
MPXV_A13L	URK20560.1	Virion core and cleavage processing protein (Cop-A12L)	100	T	RRTTAT*TSFNAM	MEKK6	STE	MAP3K6	O95382	0.64369	13	97.5802	5
MPXV_A13L	URK20560.1	Virion core and cleavage processing protein (Cop-A12L)	100	T	RRTTAT*TSFNAM	AlphaK3	Alpha	ALPK1	Q96QP1	0.985021	7	97.3602	6
MPXV_A13L	URK20560.1	Virion core and cleavage processing protein (Cop-A12L)	100	T	RRTTAT*TSFNAM	IRAK4	TKL	IRAK4	Q9NWZ3	1.52328	3	97.0665	7
MPXV_A13L	URK20560.1	Virion core and cleavage processing protein (Cop-A12L)	100	T	RRTTAT*TSFNAM	NEK3	Other	NEK3	P51956	0.45762	19	96.8635	8
MPXV_A13L	URK20560.1	Virion core and cleavage processing protein (Cop-A12L)	100	T	RRTTAT*TSFNAM	YSK1	STE	STK25	O00506	0.146377	35	96.5746	9
MPXV_A13L	URK20560.1	Virion core and cleavage processing protein (Cop-A12L)	100	T	RRTTAT*TSFNAM	LRRK2	TKL	LRRK2	Q5S007	0.184933	34	96.5432	10
MPXV_A13L	URK20560.1	Virion core and cleavage processing protein (Cop-A12L)	100	T	RRTTAT*TSFNAM	NEK5	Other	NEK5	Q6P3R8	0.605921	14	96.3389	12
MPXV_A13L	URK20560.1	Virion core and cleavage processing protein (Cop-A12L)	100	T	RRTTAT*TSFNAM	NEK11	Other	NEK11	Q8NG66	0.0882579	38	95.905	13
MPXV_A13L	URK20560.1	Virion core and cleavage processing protein (Cop-A12L)	100	T	RRTTAT*TSFNAM	CRIK	AGC	CIT	O14578	2.05112	2	95.152	14
MPXV_A13L	URK20560.1	Virion core and cleavage processing protein (Cop-A12L)	101	T	RTTATT*SFNAMD	VRK1	CK1	VRK1	Q99986	0.491376	4	98.7261	1
MPXV_A13L	URK20560.1	Virion core and cleavage processing protein (Cop-A12L)	101	T	RTTATT*SFNAMD	MAP3K15	STE	MAP3K15	Q6ZN16	0.702297	1	98.0383	2
MPXV_A13L	URK20560.1	Virion core and cleavage processing protein (Cop-A12L)	101	T	RTTATT*SFNAMD	LRRK2	TKL	LRRK2	Q5S007	0.358183	7	97.2285	4
MPXV_A13L	URK20560.1	Virion core and cleavage processing protein (Cop-A12L)	101	T	RTTATT*SFNAMD	VRK2	CK1	VRK2	Q86Y07	0.412817	6	97.0134	5
MPXV_A13L	URK20560.1	Virion core and cleavage processing protein (Cop-A12L)	101	T	RTTATT*SFNAMD	NEK5	Other	NEK5	Q6P3R8	0.685762	2	96.762	6
MPXV_A13L	URK20560.1	Virion core and cleavage processing protein (Cop-A12L)	101	T	RTTATT*SFNAMD	MEKK6	STE	MAP3K6	O95382	0.198927	10	95.7745	8
MPXV_A13L	URK20560.1	Virion core and cleavage processing protein (Cop-A12L)	101	T	RTTATT*SFNAMD	EEF2K	Alpha	EEF2K	O00418	0.156806	11	95.0166	10
MPXV_A14L	URK20561.1	IMV inner and outer membrane protein IMV membrane protein, virion maturation (Cop-A13L)	35	S	QNPNPS*PNLNSP	CDK16	CMGC	CDK16	Q00536	8.09962	1	99.7764	1
MPXV_A14L	URK20561.1	IMV inner and outer membrane protein IMV membrane protein, virion maturation (Cop-A13L)	35	S	QNPNPS*PNLNSP	CDK17	CMGC	CDK17	Q00537	7.00573	2	99.5697	2
MPXV_A14L	URK20561.1	IMV inner and outer membrane protein IMV membrane protein, virion maturation (Cop-A13L)	35	S	QNPNPS*PNLNSP	CDK18	CMGC	CDK18	Q07002	6.89106	3	98.9207	3
MPXV_A14L	URK20561.1	IMV inner and outer membrane protein IMV membrane protein, virion maturation (Cop-A13L)	35	S	QNPNPS*PNLNSP	CDK14	CMGC	CDK14	O94921	5.39735	4	97.8002	4
MPXV_A14L	URK20561.1	IMV inner and outer membrane protein IMV membrane protein, virion maturation (Cop-A13L)	35	S	QNPNPS*PNLNSP	GSK3A	CMGC	GSK3A	P49840	3.58566	10	96.6786	5
MPXV_A14L	URK20561.1	IMV inner and outer membrane protein IMV membrane protein, virion maturation (Cop-A13L)	35	S	QNPNPS*PNLNSP	MASTL	AGC	MASTL	Q96GX5	0.61416	52	96.4622	6
MPXV_A14L	URK20561.1	IMV inner and outer membrane protein IMV membrane protein, virion maturation (Cop-A13L)	40	S	SPNLNS*PPPETR	KIS	Other	UHMK1	Q8TAS1	7.4348	1	99.7969	1
MPXV_A14L	URK20561.1	IMV inner and outer membrane protein IMV membrane protein, virion maturation (Cop-A13L)	40	S	SPNLNS*PPPETR	HIPK4	CMGC	HIPK4	Q8NE63	5.11432	4	97.2273	2
MPXV_A14L	URK20561.1	IMV inner and outer membrane protein IMV membrane protein, virion maturation (Cop-A13L)	40	S	SPNLNS*PPPETR	ERK5	CMGC	MAPK7	Q13164	3.25879	22	97.1596	3
MPXV_A14L	URK20561.1	IMV inner and outer membrane protein IMV membrane protein, virion maturation (Cop-A13L)	40	S	SPNLNS*PPPETR	GSK3B	CMGC	GSK3B	P49841	1.73055	36	96.7136	4
MPXV_A14L	URK20561.1	IMV inner and outer membrane protein IMV membrane protein, virion maturation (Cop-A13L)	40	S	SPNLNS*PPPETR	GSK3A	CMGC	GSK3A	P49840	3.55589	15	96.5528	5
MPXV_A14L	URK20561.1	IMV inner and outer membrane protein IMV membrane protein, virion maturation (Cop-A13L)	40	S	SPNLNS*PPPETR	IKKA	Other	CHUK	O15111	1.82941	33	95.4469	6
MPXV_A14L	URK20561.1	IMV inner and outer membrane protein IMV membrane protein, virion maturation (Cop-A13L)	40	S	SPNLNS*PPPETR	P38D	CMGC	MAPK13	O15264	5.47501	2	95.2704	7
MPXV_A14L	URK20561.1	IMV inner and outer membrane protein IMV membrane protein, virion maturation (Cop-A13L)	45	T	SPPPET*RNTKFV	MLK3	TKL	MAP3K11	Q16584	4.04851	1	99.6084	1
MPXV_A14L	URK20561.1	IMV inner and outer membrane protein IMV membrane protein, virion maturation (Cop-A13L)	45	T	SPPPET*RNTKFV	MLK2	TKL	MAP3K10	Q02779	2.4684	6	99.5576	2
MPXV_A14L	URK20561.1	IMV inner and outer membrane protein IMV membrane protein, virion maturation (Cop-A13L)	45	T	SPPPET*RNTKFV	PKR	Other	EIF2AK2	P19525	1.63912	10	99.1938	3
MPXV_A14L	URK20561.1	IMV inner and outer membrane protein IMV membrane protein, virion maturation (Cop-A13L)	45	T	SPPPET*RNTKFV	AlphaK3	Alpha	ALPK1	Q96QP1	2.21495	7	99.1285	4
MPXV_A14L	URK20561.1	IMV inner and outer membrane protein IMV membrane protein, virion maturation (Cop-A13L)	45	T	SPPPET*RNTKFV	OSR1	STE	OXSR1	O95747	1.1103	20	98.7696	5
MPXV_A14L	URK20561.1	IMV inner and outer membrane protein IMV membrane protein, virion maturation (Cop-A13L)	45	T	SPPPET*RNTKFV	MPSK1	Other	STK16	O75716	2.91172	4	98.5955	6
MPXV_A14L	URK20561.1	IMV inner and outer membrane protein IMV membrane protein, virion maturation (Cop-A13L)	45	T	SPPPET*RNTKFV	VRK1	CK1	VRK1	Q99986	0.350712	45	98.4638	7
MPXV_A14L	URK20561.1	IMV inner and outer membrane protein IMV membrane protein, virion maturation (Cop-A13L)	45	T	SPPPET*RNTKFV	TTK	Other	TTK	P33981	0.433446	37	97.9537	8
MPXV_A14L	URK20561.1	IMV inner and outer membrane protein IMV membrane protein, virion maturation (Cop-A13L)	45	T	SPPPET*RNTKFV	MLK4	TKL	MAP3K21	Q5TCX8	1.83134	9	97.915	9
MPXV_A14L	URK20561.1	IMV inner and outer membrane protein IMV membrane protein, virion maturation (Cop-A13L)	45	T	SPPPET*RNTKFV	MEKK2	STE	MAP3K2	Q9Y2U5	0.700269	31	97.7482	10
MPXV_A14L	URK20561.1	IMV inner and outer membrane protein IMV membrane protein, virion maturation (Cop-A13L)	45	T	SPPPET*RNTKFV	MYO3A	STE	MYO3A	Q8NEV4	0.332523	46	97.7386	11
MPXV_A14L	URK20561.1	IMV inner and outer membrane protein IMV membrane protein, virion maturation (Cop-A13L)	45	T	SPPPET*RNTKFV	NEK5	Other	NEK5	Q6P3R8	0.913424	25	97.7361	12
MPXV_A14L	URK20561.1	IMV inner and outer membrane protein IMV membrane protein, virion maturation (Cop-A13L)	45	T	SPPPET*RNTKFV	MYO3B	STE	MYO3B	Q8WXR4	0.486938	36	97.631	13
MPXV_A14L	URK20561.1	IMV inner and outer membrane protein IMV membrane protein, virion maturation (Cop-A13L)	45	T	SPPPET*RNTKFV	NEK1	Other	NEK1	Q96PY6	0.537168	35	97.4243	14
MPXV_A14L	URK20561.1	IMV inner and outer membrane protein IMV membrane protein, virion maturation (Cop-A13L)	45	T	SPPPET*RNTKFV	EEF2K	Alpha	EEF2K	O00418	0.784338	28	97.0109	15
MPXV_A14L	URK20561.1	IMV inner and outer membrane protein IMV membrane protein, virion maturation (Cop-A13L)	45	T	SPPPET*RNTKFV	MAP3K15	STE	MAP3K15	Q6ZN16	0.280165	47	96.7051	16
MPXV_A14L	URK20561.1	IMV inner and outer membrane protein IMV membrane protein, virion maturation (Cop-A13L)	45	T	SPPPET*RNTKFV	LRRK2	TKL	LRRK2	Q5S007	0.223455	51	96.7051	17
MPXV_A14L	URK20561.1	IMV inner and outer membrane protein IMV membrane protein, virion maturation (Cop-A13L)	45	T	SPPPET*RNTKFV	CAMKK2	Other	CAMKK2	Q96RR4	0.259643	49	96.5444	18
MPXV_A14L	URK20561.1	IMV inner and outer membrane protein IMV membrane protein, virion maturation (Cop-A13L)	45	T	SPPPET*RNTKFV	IRE2	Other	ERN2	Q76MJ5	1.19325	17	95.9002	20
MPXV_A14L	URK20561.1	IMV inner and outer membrane protein IMV membrane protein, virion maturation (Cop-A13L)	45	T	SPPPET*RNTKFV	MLK1	TKL	MAP3K9	P80192	1.15678	18	95.6572	21
MPXV_A14L	URK20561.1	IMV inner and outer membrane protein IMV membrane protein, virion maturation (Cop-A13L)	45	T	SPPPET*RNTKFV	LKB1	CAMK	STK11	Q15831	0.360391	44	95.3502	22
MPXV_A14L	URK20561.1	IMV inner and outer membrane protein IMV membrane protein, virion maturation (Cop-A13L)	60	S	EKDHIS*SLYNLV	CK1G3	CK1	CSNK1G3	Q9Y6M4	2.37009	1	97.7869	1
MPXV_A14L	URK20561.1	IMV inner and outer membrane protein IMV membrane protein, virion maturation (Cop-A13L)	60	S	EKDHIS*SLYNLV	CK1G1	CK1	CSNK1G1	Q9HCP0	1.20848	3	95.3405	2
MPXV_A14L	URK20561.1	IMV inner and outer membrane protein IMV membrane protein, virion maturation (Cop-A13L)	61	S	KDHISS*LYNLVK	HUNK	CAMK	HUNK	P57058	3.11893	6	99.8719	1
MPXV_A14L	URK20561.1	IMV inner and outer membrane protein IMV membrane protein, virion maturation (Cop-A13L)	61	S	KDHISS*LYNLVK	BRSK2	CAMK	BRSK2	Q8IWQ3	3.76285	2	99.3171	2
MPXV_A14L	URK20561.1	IMV inner and outer membrane protein IMV membrane protein, virion maturation (Cop-A13L)	61	S	KDHISS*LYNLVK	BRSK1	CAMK	BRSK1	Q8TDC3	3.86427	1	98.9895	3
MPXV_A14L	URK20561.1	IMV inner and outer membrane protein IMV membrane protein, virion maturation (Cop-A13L)	61	S	KDHISS*LYNLVK	RAF1	TKL	RAF1	P04049	1.94077	13	98.7212	4
MPXV_A14L	URK20561.1	IMV inner and outer membrane protein IMV membrane protein, virion maturation (Cop-A13L)	61	S	KDHISS*LYNLVK	MARK2	CAMK	MARK2	Q7KZI7	3.36968	3	98.6282	5
MPXV_A14L	URK20561.1	IMV inner and outer membrane protein IMV membrane protein, virion maturation (Cop-A13L)	61	S	KDHISS*LYNLVK	MARK1	CAMK	MARK1	Q9P0L2	3.20056	5	98.5182	6
MPXV_A14L	URK20561.1	IMV inner and outer membrane protein IMV membrane protein, virion maturation (Cop-A13L)	61	S	KDHISS*LYNLVK	MARK3	CAMK	MARK3	P27448	3.23814	4	98.5012	7
MPXV_A14L	URK20561.1	IMV inner and outer membrane protein IMV membrane protein, virion maturation (Cop-A13L)	61	S	KDHISS*LYNLVK	MARK4	CAMK	MARK4	Q96L34	2.84879	7	98.4215	8
MPXV_A14L	URK20561.1	IMV inner and outer membrane protein IMV membrane protein, virion maturation (Cop-A13L)	61	S	KDHISS*LYNLVK	CK1G1	CK1	CSNK1G1	Q9HCP0	1.96312	11	98.0057	9
MPXV_A14L	URK20561.1	IMV inner and outer membrane protein IMV membrane protein, virion maturation (Cop-A13L)	61	S	KDHISS*LYNLVK	NIM1	CAMK	NIM1K	Q8IY84	1.96263	12	97.8606	10
MPXV_A14L	URK20561.1	IMV inner and outer membrane protein IMV membrane protein, virion maturation (Cop-A13L)	61	S	KDHISS*LYNLVK	MEKK3	STE	MAP3K3	Q99759	0.671167	26	97.492	11
MPXV_A14L	URK20561.1	IMV inner and outer membrane protein IMV membrane protein, virion maturation (Cop-A13L)	61	S	KDHISS*LYNLVK	QSK	CAMK	SIK3	Q9Y2K2	2.72917	8	97.3796	12
MPXV_A14L	URK20561.1	IMV inner and outer membrane protein IMV membrane protein, virion maturation (Cop-A13L)	61	S	KDHISS*LYNLVK	QIK	CAMK	SIK2	Q9H0K1	2.13818	10	97.0146	13
MPXV_A14L	URK20561.1	IMV inner and outer membrane protein IMV membrane protein, virion maturation (Cop-A13L)	61	S	KDHISS*LYNLVK	TBK1	Other	TBK1	Q9UHD2	1.59475	14	96.7946	14
MPXV_A14L	URK20561.1	IMV inner and outer membrane protein IMV membrane protein, virion maturation (Cop-A13L)	61	S	KDHISS*LYNLVK	SNRK	CAMK	SNRK	Q9NRH2	1.05385	18	96.5093	15
MPXV_A14L	URK20561.1	IMV inner and outer membrane protein IMV membrane protein, virion maturation (Cop-A13L)	61	S	KDHISS*LYNLVK	ULK1	Other	ULK1	O75385	0.453257	30	96.1576	16
MPXV_A14L	URK20561.1	IMV inner and outer membrane protein IMV membrane protein, virion maturation (Cop-A13L)	61	S	KDHISS*LYNLVK	PLK4	Other	PLK4	O00444	0.521375	28	95.963	17
MPXV_A14L	URK20561.1	IMV inner and outer membrane protein IMV membrane protein, virion maturation (Cop-A13L)	61	S	KDHISS*LYNLVK	SIK	CAMK	SIK1	P57059	2.35341	9	95.7841	18
MPXV_A14L	URK20561.1	IMV inner and outer membrane protein IMV membrane protein, virion maturation (Cop-A13L)	61	S	KDHISS*LYNLVK	BRAF	TKL	BRAF	P15056	0.263521	37	95.5992	19
MPXV_A15L	URK20562.1	Essential IMV membrane protein (Cop-A14L) IMV inner membrane protein	77	S	APHRVS*GVIHTN	IRAK1	TKL	IRAK1	P51617	2.1385	13	99.5854	1
MPXV_A15L	URK20562.1	Essential IMV membrane protein (Cop-A14L) IMV inner membrane protein	77	S	APHRVS*GVIHTN	RIPK3	TKL	RIPK3	Q9Y572	2.23257	11	98.7091	2
MPXV_A15L	URK20562.1	Essential IMV membrane protein (Cop-A14L) IMV inner membrane protein	77	S	APHRVS*GVIHTN	IRAK4	TKL	IRAK4	Q9NWZ3	2.02096	15	98.5568	3
MPXV_A15L	URK20562.1	Essential IMV membrane protein (Cop-A14L) IMV inner membrane protein	77	S	APHRVS*GVIHTN	skMLCK	CAMK	MYLK2	Q9H1R3	3.61953	1	98.5508	4
MPXV_A15L	URK20562.1	Essential IMV membrane protein (Cop-A14L) IMV inner membrane protein	77	S	APHRVS*GVIHTN	MASTL	AGC	MASTL	Q96GX5	0.986783	34	98.3115	5
MPXV_A15L	URK20562.1	Essential IMV membrane protein (Cop-A14L) IMV inner membrane protein	77	S	APHRVS*GVIHTN	PAK3	STE	PAK3	O75914	3.35003	3	98.0057	6
MPXV_A15L	URK20562.1	Essential IMV membrane protein (Cop-A14L) IMV inner membrane protein	77	S	APHRVS*GVIHTN	PKG1	AGC	PRKG1	Q13976	3.15406	5	97.295	7
MPXV_A15L	URK20562.1	Essential IMV membrane protein (Cop-A14L) IMV inner membrane protein	77	S	APHRVS*GVIHTN	DAPK2	CAMK	DAPK2	Q9UIK4	2.34317	10	97.1802	8
MPXV_A15L	URK20562.1	Essential IMV membrane protein (Cop-A14L) IMV inner membrane protein	77	S	APHRVS*GVIHTN	PAK1	STE	PAK1	Q13153	3.09845	6	97.0835	9
MPXV_A15L	URK20562.1	Essential IMV membrane protein (Cop-A14L) IMV inner membrane protein	77	S	APHRVS*GVIHTN	PAK2	STE	PAK2	Q13177	2.71392	8	96.8901	10
MPXV_A15L	URK20562.1	Essential IMV membrane protein (Cop-A14L) IMV inner membrane protein	77	S	APHRVS*GVIHTN	PKG2	AGC	PRKG2	Q13237	3.35296	2	96.8333	11
MPXV_A15L	URK20562.1	Essential IMV membrane protein (Cop-A14L) IMV inner membrane protein	77	S	APHRVS*GVIHTN	PAK4	STE	PAK4	O96013	2.59795	9	96.8236	12
MPXV_A15L	URK20562.1	Essential IMV membrane protein (Cop-A14L) IMV inner membrane protein	77	S	APHRVS*GVIHTN	IRE2	Other	ERN2	Q76MJ5	1.35554	25	96.5214	13
MPXV_A15L	URK20562.1	Essential IMV membrane protein (Cop-A14L) IMV inner membrane protein	77	S	APHRVS*GVIHTN	AURB	Other	AURKB	Q96GD4	3.1913	4	96.4151	14
MPXV_A15L	URK20562.1	Essential IMV membrane protein (Cop-A14L) IMV inner membrane protein	77	S	APHRVS*GVIHTN	DAPK3	CAMK	DAPK3	O43293	2.05465	14	96.096	15
MPXV_A15L	URK20562.1	Essential IMV membrane protein (Cop-A14L) IMV inner membrane protein	77	S	APHRVS*GVIHTN	AURC	Other	AURKC	Q9UQB9	3.09378	7	95.9558	16
MPXV_A15L	URK20562.1	Essential IMV membrane protein (Cop-A14L) IMV inner membrane protein	77	S	APHRVS*GVIHTN	WNK3	Other	WNK3	Q9BYP7	1.12685	28	95.8216	17
MPXV_A15L	URK20562.1	Essential IMV membrane protein (Cop-A14L) IMV inner membrane protein	77	S	APHRVS*GVIHTN	caMLCK	CAMK	MYLK3	Q32MK0	2.18301	12	95.7273	18
MPXV_A15L	URK20562.1	Essential IMV membrane protein (Cop-A14L) IMV inner membrane protein	77	S	APHRVS*GVIHTN	ROCK2	AGC	ROCK2	O75116	1.83115	19	95.6367	19
MPXV_A15L	URK20562.1	Essential IMV membrane protein (Cop-A14L) IMV inner membrane protein	82	T	SGVIHT*NHSDIS	TAK1	TKL	MAP3K7	O43318	2.2097	1	99.8646	1
MPXV_A15L	URK20562.1	Essential IMV membrane protein (Cop-A14L) IMV inner membrane protein	82	T	SGVIHT*NHSDIS	BRAF	TKL	BRAF	P15056	1.38943	3	99.334	2
MPXV_A15L	URK20562.1	Essential IMV membrane protein (Cop-A14L) IMV inner membrane protein	82	T	SGVIHT*NHSDIS	CAMKK1	Other	CAMKK1	Q8N5S9	0.886693	4	98.4348	3
MPXV_A15L	URK20562.1	Essential IMV membrane protein (Cop-A14L) IMV inner membrane protein	82	T	SGVIHT*NHSDIS	MEK1	STE	MAP2K1	Q02750	0.455443	7	98.3912	4
MPXV_A15L	URK20562.1	Essential IMV membrane protein (Cop-A14L) IMV inner membrane protein	82	T	SGVIHT*NHSDIS	MPSK1	Other	STK16	O75716	2.09664	2	96.791	7
MPXV_A15L	URK20562.1	Essential IMV membrane protein (Cop-A14L) IMV inner membrane protein	85	S	IHTNHS*DISMN	IRAK1	TKL	IRAK1	P51617	1.15853	7	98.1821	1
MPXV_A15L	URK20562.1	Essential IMV membrane protein (Cop-A14L) IMV inner membrane protein	88	S	NHSDIS*MN	PERK	Other	EIF2AK3	Q9NZJ5	2.21166	3	99.5661	1
MPXV_A15L	URK20562.1	Essential IMV membrane protein (Cop-A14L) IMV inner membrane protein	88	S	NHSDIS*MN	HRI	Other	EIF2AK1	Q9BQI3	2.1949	4	99.531	2
MPXV_A15L	URK20562.1	Essential IMV membrane protein (Cop-A14L) IMV inner membrane protein	88	S	NHSDIS*MN	PLK1	Other	PLK1	P53350	3.19167	1	99.2784	3
MPXV_A15L	URK20562.1	Essential IMV membrane protein (Cop-A14L) IMV inner membrane protein	88	S	NHSDIS*MN	IKKE	Other	IKBKE	Q14164	2.10746	5	98.9243	4
MPXV_A15L	URK20562.1	Essential IMV membrane protein (Cop-A14L) IMV inner membrane protein	88	S	NHSDIS*MN	TGFBR2	TKL	TGFBR2	P37173	2.50227	2	98.8783	5
MPXV_A15L	URK20562.1	Essential IMV membrane protein (Cop-A14L) IMV inner membrane protein	88	S	NHSDIS*MN	NEK7	Other	NEK7	Q8TDX7	1.77385	8	98.3683	6
MPXV_A15L	URK20562.1	Essential IMV membrane protein (Cop-A14L) IMV inner membrane protein	88	S	NHSDIS*MN	NEK6	Other	NEK6	Q9HC98	1.79925	7	97.2853	7
MPXV_A15L	URK20562.1	Essential IMV membrane protein (Cop-A14L) IMV inner membrane protein	88	S	NHSDIS*MN	TBK1	Other	TBK1	Q9UHD2	1.68822	9	97.2648	8
MPXV_A15L	URK20562.1	Essential IMV membrane protein (Cop-A14L) IMV inner membrane protein	88	S	NHSDIS*MN	GCN2	Other	EIF2AK4	Q9P2K8	1.09551	14	97.133	9
MPXV_A15L	URK20562.1	Essential IMV membrane protein (Cop-A14L) IMV inner membrane protein	88	S	NHSDIS*MN	TTK	Other	TTK	P33981	0.00266992	37	96.8925	10
MPXV_A15L	URK20562.1	Essential IMV membrane protein (Cop-A14L) IMV inner membrane protein	88	S	NHSDIS*MN	MEKK3	STE	MAP3K3	Q99759	0.403281	25	96.2156	11
MPXV_A15L	URK20562.1	Essential IMV membrane protein (Cop-A14L) IMV inner membrane protein	88	S	NHSDIS*MN	ANKRD3	TKL	RIPK4	P57078	0.772006	19	96.1757	12
MPXV_A15L	URK20562.1	Essential IMV membrane protein (Cop-A14L) IMV inner membrane protein	88	S	NHSDIS*MN	PLK3	Other	PLK3	Q9H4B4	2.08405	6	95.7213	13
MPXV_A18L	URK20566.1	IMV surface membrane protein (Cop-A17L) early function in virion morphgenesis	32	S	EEQQQS*FMPKDG	ULK1	Other	ULK1	O75385	1.60903	5	99.2953	1
MPXV_A18L	URK20566.1	IMV surface membrane protein (Cop-A17L) early function in virion morphgenesis	32	S	EEQQQS*FMPKDG	GCN2	Other	EIF2AK4	Q9P2K8	1.86438	3	99.0403	2
MPXV_A18L	URK20566.1	IMV surface membrane protein (Cop-A17L) early function in virion morphgenesis	32	S	EEQQQS*FMPKDG	OSR1	STE	OXSR1	O95747	1.0707	14	98.7103	3
MPXV_A18L	URK20566.1	IMV surface membrane protein (Cop-A17L) early function in virion morphgenesis	32	S	EEQQQS*FMPKDG	IKKA	Other	CHUK	O15111	2.83719	1	98.4541	4
MPXV_A18L	URK20566.1	IMV surface membrane protein (Cop-A17L) early function in virion morphgenesis	32	S	EEQQQS*FMPKDG	ULK2	Other	ULK2	Q8IYT8	1.24424	9	97.8606	5
MPXV_A18L	URK20566.1	IMV surface membrane protein (Cop-A17L) early function in virion morphgenesis	32	S	EEQQQS*FMPKDG	TBK1	Other	TBK1	Q9UHD2	1.76034	4	97.6153	6
MPXV_A18L	URK20566.1	IMV surface membrane protein (Cop-A17L) early function in virion morphgenesis	32	S	EEQQQS*FMPKDG	NEK8	Other	NEK8	Q86SG6	0.469017	35	97.0484	7
MPXV_A18L	URK20566.1	IMV surface membrane protein (Cop-A17L) early function in virion morphgenesis	32	S	EEQQQS*FMPKDG	DLK	TKL	MAP3K12	Q12852	0.938948	19	96.8224	8
MPXV_A18L	URK20566.1	IMV surface membrane protein (Cop-A17L) early function in virion morphgenesis	32	S	EEQQQS*FMPKDG	DRAK1	CAMK	STK17A	Q9UEE5	1.3625	8	96.7136	9
MPXV_A18L	URK20566.1	IMV surface membrane protein (Cop-A17L) early function in virion morphgenesis	32	S	EEQQQS*FMPKDG	MLK4	TKL	MAP3K21	Q5TCX8	1.17684	10	96.3027	10
MPXV_A18L	URK20566.1	IMV surface membrane protein (Cop-A17L) early function in virion morphgenesis	32	S	EEQQQS*FMPKDG	PKN3	AGC	PKN3	Q6P5Z2	2.1129	2	95.905	11
MPXV_A18L	URK20566.1	IMV surface membrane protein (Cop-A17L) early function in virion morphgenesis	32	S	EEQQQS*FMPKDG	MLK2	TKL	MAP3K10	Q02779	0.992051	18	95.0807	12
MPXV_A18L	URK20566.1	IMV surface membrane protein (Cop-A17L) early function in virion morphgenesis	195	T	DVDIPT*FNSLNT	PDK1	AGC	PDPK1	O15530	1.02008	4	97.776	1
MPXV_A18L	URK20566.1	IMV surface membrane protein (Cop-A17L) early function in virion morphgenesis	195	T	DVDIPT*FNSLNT	AlphaK3	Alpha	ALPK1	Q96QP1	0.834262	6	96.9964	3
MPXV_A18L	URK20566.1	IMV surface membrane protein (Cop-A17L) early function in virion morphgenesis	195	T	DVDIPT*FNSLNT	YANK2	AGC	STK32B	Q9NY57	1.04936	3	96.484	5
MPXV_A18L	URK20566.1	IMV surface membrane protein (Cop-A17L) early function in virion morphgenesis	201	T	FNSLNT*DDY	MEK1	STE	MAP2K1	Q02750	1.18484	3	99.5939	1
MPXV_A18L	URK20566.1	IMV surface membrane protein (Cop-A17L) early function in virion morphgenesis	201	T	FNSLNT*DDY	CAMKK1	Other	CAMKK1	Q8N5S9	0.933907	6	98.5157	2
MPXV_A18L	URK20566.1	IMV surface membrane protein (Cop-A17L) early function in virion morphgenesis	201	T	FNSLNT*DDY	CAMKK2	Other	CAMKK2	Q96RR4	0.675149	8	97.9646	3
MPXV_A18L	URK20566.1	IMV surface membrane protein (Cop-A17L) early function in virion morphgenesis	201	T	FNSLNT*DDY	LKB1	CAMK	STK11	Q15831	0.457571	12	95.7841	4
MPXV_A1L	URK20548.1	VLTF-2 (late transcription factor 2) (Cop-A1L)	6	S	MAKRVS*LPDVVI	PAK6	STE	PAK6	Q9NQU5	3.70828	1	98.164	1
MPXV_A1L	URK20548.1	VLTF-2 (late transcription factor 2) (Cop-A1L)	6	S	MAKRVS*LPDVVI	MARK1	CAMK	MARK1	Q9P0L2	2.89411	13	98.0806	2
MPXV_A1L	URK20548.1	VLTF-2 (late transcription factor 2) (Cop-A1L)	6	S	MAKRVS*LPDVVI	BRSK1	CAMK	BRSK1	Q8TDC3	2.96449	10	97.8631	3
MPXV_A1L	URK20548.1	VLTF-2 (late transcription factor 2) (Cop-A1L)	6	S	MAKRVS*LPDVVI	MARK3	CAMK	MARK3	P27448	2.74901	15	97.8038	4
MPXV_A1L	URK20548.1	VLTF-2 (late transcription factor 2) (Cop-A1L)	6	S	MAKRVS*LPDVVI	AMPKA1	CAMK	PRKAA1	Q13131	2.95191	12	97.5633	5
MPXV_A1L	URK20548.1	VLTF-2 (late transcription factor 2) (Cop-A1L)	6	S	MAKRVS*LPDVVI	PAK5	STE	PAK5	Q9P286	3.22023	7	97.5379	6
MPXV_A1L	URK20548.1	VLTF-2 (late transcription factor 2) (Cop-A1L)	6	S	MAKRVS*LPDVVI	QSK	CAMK	SIK3	Q9Y2K2	2.7407	17	97.4026	7
MPXV_A1L	URK20548.1	VLTF-2 (late transcription factor 2) (Cop-A1L)	6	S	MAKRVS*LPDVVI	MARK2	CAMK	MARK2	Q7KZI7	2.51055	22	97.2696	8
MPXV_A1L	URK20548.1	VLTF-2 (late transcription factor 2) (Cop-A1L)	6	S	MAKRVS*LPDVVI	PKG2	AGC	PRKG2	Q13237	3.54982	2	97.1681	9
MPXV_A1L	URK20548.1	VLTF-2 (late transcription factor 2) (Cop-A1L)	6	S	MAKRVS*LPDVVI	PKG1	AGC	PRKG1	Q13976	3.01797	8	97.1173	10
MPXV_A1L	URK20548.1	VLTF-2 (late transcription factor 2) (Cop-A1L)	6	S	MAKRVS*LPDVVI	PAK4	STE	PAK4	O96013	2.77195	14	97.0702	11
MPXV_A1L	URK20548.1	VLTF-2 (late transcription factor 2) (Cop-A1L)	6	S	MAKRVS*LPDVVI	PDHK1	PDHK	PDK1	Q15118	0.967265	63	96.8671	12
MPXV_A1L	URK20548.1	VLTF-2 (late transcription factor 2) (Cop-A1L)	6	S	MAKRVS*LPDVVI	AURB	Other	AURKB	Q96GD4	3.33003	4	96.658	13
MPXV_A1L	URK20548.1	VLTF-2 (late transcription factor 2) (Cop-A1L)	6	S	MAKRVS*LPDVVI	MYLK4	CAMK	MYLK4	Q86YV6	3.01028	9	96.629	14
MPXV_A1L	URK20548.1	VLTF-2 (late transcription factor 2) (Cop-A1L)	6	S	MAKRVS*LPDVVI	PAK3	STE	PAK3	O75914	2.55178	21	96.4139	15
MPXV_A1L	URK20548.1	VLTF-2 (late transcription factor 2) (Cop-A1L)	6	S	MAKRVS*LPDVVI	PKACA	AGC	PRKACA	P17612	3.45828	3	96.3196	16
MPXV_A1L	URK20548.1	VLTF-2 (late transcription factor 2) (Cop-A1L)	6	S	MAKRVS*LPDVVI	AMPKA2	CAMK	PRKAA2	P54646	2.74085	16	96.3002	17
MPXV_A1L	URK20548.1	VLTF-2 (late transcription factor 2) (Cop-A1L)	6	S	MAKRVS*LPDVVI	AURC	Other	AURKC	Q9UQB9	3.23921	6	96.2471	18
MPXV_A1L	URK20548.1	VLTF-2 (late transcription factor 2) (Cop-A1L)	6	S	MAKRVS*LPDVVI	AURA	Other	AURKA	O14965	2.95777	11	96.0815	19
MPXV_A1L	URK20548.1	VLTF-2 (late transcription factor 2) (Cop-A1L)	6	S	MAKRVS*LPDVVI	PKACB	AGC	PRKACB	P22694	3.30312	5	95.934	20
MPXV_A1L	URK20548.1	VLTF-2 (late transcription factor 2) (Cop-A1L)	6	S	MAKRVS*LPDVVI	skMLCK	CAMK	MYLK2	Q9H1R3	2.4566	24	95.6161	21
MPXV_A1L	URK20548.1	VLTF-2 (late transcription factor 2) (Cop-A1L)	6	S	MAKRVS*LPDVVI	BRSK2	CAMK	BRSK2	Q8IWQ3	1.54339	43	95.5992	22
MPXV_A1L	URK20548.1	VLTF-2 (late transcription factor 2) (Cop-A1L)	6	S	MAKRVS*LPDVVI	SIK	CAMK	SIK1	P57059	2.28018	26	95.5907	23
MPXV_A1L	URK20548.1	VLTF-2 (late transcription factor 2) (Cop-A1L)	6	S	MAKRVS*LPDVVI	QIK	CAMK	SIK2	Q9H0K1	1.64882	37	95.5073	24
MPXV_A1L	URK20548.1	VLTF-2 (late transcription factor 2) (Cop-A1L)	6	S	MAKRVS*LPDVVI	TSSK1	CAMK	TSSK1B	Q9BXA7	2.224	27	95.4735	25
MPXV_A1L	URK20548.1	VLTF-2 (late transcription factor 2) (Cop-A1L)	6	S	MAKRVS*LPDVVI	MAPKAPK3	CAMK	MAPKAPK3	Q16644	2.69316	18	95.4711	26
MPXV_A1L	URK20548.1	VLTF-2 (late transcription factor 2) (Cop-A1L)	6	S	MAKRVS*LPDVVI	PAK1	STE	PAK1	Q13153	2.39744	25	95.3913	27
MPXV_A1L	URK20548.1	VLTF-2 (late transcription factor 2) (Cop-A1L)	6	S	MAKRVS*LPDVVI	MARK4	CAMK	MARK4	Q96L34	1.65977	36	95.3744	28
MPXV_A1L	URK20548.1	VLTF-2 (late transcription factor 2) (Cop-A1L)	6	S	MAKRVS*LPDVVI	caMLCK	CAMK	MYLK3	Q32MK0	2.0577	29	95.0299	29
MPXV_A23R	URK20571.1	Holliday junction resolvase (Cop-A22R)	4	S	METS*TSSSQS	ULK1	Other	ULK1	O75385	1.64568	5	99.3328	1
MPXV_A23R	URK20571.1	Holliday junction resolvase (Cop-A22R)	4	S	METS*TSSSQS	ULK2	Other	ULK2	Q8IYT8	1.46164	8	98.5568	2
MPXV_A23R	URK20571.1	Holliday junction resolvase (Cop-A22R)	4	S	METS*TSSSQS	TGFBR2	TKL	TGFBR2	P37173	2.27025	3	98.4626	3
MPXV_A23R	URK20571.1	Holliday junction resolvase (Cop-A22R)	4	S	METS*TSSSQS	HRI	Other	EIF2AK1	Q9BQI3	1.14482	13	97.7905	4
MPXV_A23R	URK20571.1	Holliday junction resolvase (Cop-A22R)	4	S	METS*TSSSQS	NEK7	Other	NEK7	Q8TDX7	1.26553	12	96.7474	5
MPXV_A23R	URK20571.1	Holliday junction resolvase (Cop-A22R)	4	S	METS*TSSSQS	PERK	Other	EIF2AK3	Q9NZJ5	0.832149	19	96.7402	6
MPXV_A23R	URK20571.1	Holliday junction resolvase (Cop-A22R)	4	S	METS*TSSSQS	ALK4	TKL	ACVR1B	P36896	2.27608	2	96.7051	7
MPXV_A23R	URK20571.1	Holliday junction resolvase (Cop-A22R)	4	S	METS*TSSSQS	NEK9	Other	NEK9	Q8TD19	1.03623	17	95.6681	8
MPXV_A23R	URK20571.1	Holliday junction resolvase (Cop-A22R)	4	S	METS*TSSSQS	TGFBR1	TKL	TGFBR1	P36897	2.69937	1	95.4372	9
MPXV_A23R	URK20571.1	Holliday junction resolvase (Cop-A22R)	5	T	METST*SSSQSL	MEKK2	STE	MAP3K2	Q9Y2U5	0.374848	2	96.3425	1
MPXV_A27L	URK20575.1	A-type inclusion protein (Cop-A25L)	481	T	MQQNGT*DDGSDS	MEK1	STE	MAP2K1	Q02750	0.460541	9	98.407	1
MPXV_A27L	URK20575.1	A-type inclusion protein (Cop-A25L)	481	T	MQQNGT*DDGSDS	GAK	Other	GAK	O14976	0.252867	10	96.1915	2
MPXV_A27L	URK20575.1	A-type inclusion protein (Cop-A25L)	485	S	GTDDGS*DSSEID	MOS	Other	MOS	P00540	2.69538	5	98.7853	1
MPXV_A27L	URK20575.1	A-type inclusion protein (Cop-A25L)	485	S	GTDDGS*DSSEID	ACVR2B	TKL	ACVR2B	Q13705	3.06524	4	97.2599	2
MPXV_A27L	URK20575.1	A-type inclusion protein (Cop-A25L)	485	S	GTDDGS*DSSEID	COT	STE	MAP3K8	P41279	2.15127	11	96.3051	3
MPXV_A27L	URK20575.1	A-type inclusion protein (Cop-A25L)	485	S	GTDDGS*DSSEID	ACVR2A	TKL	ACVR2A	P27037	2.57649	6	96.2277	4
MPXV_A27L	URK20575.1	A-type inclusion protein (Cop-A25L)	485	S	GTDDGS*DSSEID	GRK7	AGC	GRK7	Q8WTQ7	3.32836	2	96.0343	5
MPXV_A27L	URK20575.1	A-type inclusion protein (Cop-A25L)	485	S	GTDDGS*DSSEID	BMPR2	TKL	BMPR2	Q13873	0.833377	24	95.4844	6
MPXV_A27L	URK20575.1	A-type inclusion protein (Cop-A25L)	485	S	GTDDGS*DSSEID	CK2A2	Other	CSNK2A2	P19784	3.83973	1	95.1653	7
MPXV_A27L	URK20575.1	A-type inclusion protein (Cop-A25L)	488	S	DGSDSS*EIDKKT	GRK5	AGC	GRK5	P34947	2.39624	12	99.577	1
MPXV_A27L	URK20575.1	A-type inclusion protein (Cop-A25L)	488	S	DGSDSS*EIDKKT	ACVR2B	TKL	ACVR2B	Q13705	4.30407	2	99.0149	2
MPXV_A27L	URK20575.1	A-type inclusion protein (Cop-A25L)	488	S	DGSDSS*EIDKKT	GRK4	AGC	GRK4	P32298	2.68152	8	98.9847	3
MPXV_A27L	URK20575.1	A-type inclusion protein (Cop-A25L)	488	S	DGSDSS*EIDKKT	ACVR2A	TKL	ACVR2A	P27037	3.95732	4	98.8046	4
MPXV_A27L	URK20575.1	A-type inclusion protein (Cop-A25L)	488	S	DGSDSS*EIDKKT	CDC7	Other	CDC7	O00311	2.67769	9	98.6294	5
MPXV_A27L	URK20575.1	A-type inclusion protein (Cop-A25L)	488	S	DGSDSS*EIDKKT	GRK7	AGC	GRK7	Q8WTQ7	4.27424	3	98.2595	6
MPXV_A27L	URK20575.1	A-type inclusion protein (Cop-A25L)	488	S	DGSDSS*EIDKKT	BMPR1B	TKL	BMPR1B	O00238	4.38755	1	98.2317	7
MPXV_A27L	URK20575.1	A-type inclusion protein (Cop-A25L)	488	S	DGSDSS*EIDKKT	MOS	Other	MOS	P00540	2.32528	13	97.6636	8
MPXV_A27L	URK20575.1	A-type inclusion protein (Cop-A25L)	488	S	DGSDSS*EIDKKT	GRK1	AGC	GRK1	Q15835	3.13198	6	97.5645	9
MPXV_A27L	URK20575.1	A-type inclusion protein (Cop-A25L)	488	S	DGSDSS*EIDKKT	BMPR1A	TKL	BMPR1A	P36894	3.68385	5	97.1826	10
MPXV_A27L	URK20575.1	A-type inclusion protein (Cop-A25L)	488	S	DGSDSS*EIDKKT	PLK1	Other	PLK1	P53350	2.04877	17	97.0182	11
MPXV_A27L	URK20575.1	A-type inclusion protein (Cop-A25L)	488	S	DGSDSS*EIDKKT	GRK6	AGC	GRK6	P43250	2.66485	10	96.5734	12
MPXV_A27L	URK20575.1	A-type inclusion protein (Cop-A25L)	488	S	DGSDSS*EIDKKT	GRK3	AGC	GRK3	P35626	2.218	15	95.9062	13
MPXV_A27L	URK20575.1	A-type inclusion protein (Cop-A25L)	488	S	DGSDSS*EIDKKT	AlphaK3	Alpha	ALPK1	Q96QP1	0.421004	30	95.7491	14
MPXV_A27L	URK20575.1	A-type inclusion protein (Cop-A25L)	488	S	DGSDSS*EIDKKT	BMPR2	TKL	BMPR2	Q13873	0.840101	25	95.569	15
MPXV_A27L	URK20575.1	A-type inclusion protein (Cop-A25L)	488	S	DGSDSS*EIDKKT	GRK2	AGC	GRK2	P25098	1.4464	19	95.1447	16
MPXV_A27L	URK20575.1	A-type inclusion protein (Cop-A25L)	501	S	RELRES*LDMERE	DNAPK	PIKK	PRKDC	P78527	4.32939	1	99.5733	1
MPXV_A27L	URK20575.1	A-type inclusion protein (Cop-A25L)	501	S	RELRES*LDMERE	CAMK2G	CAMK	CAMK2G	Q13555	2.97752	4	99.1165	2
MPXV_A27L	URK20575.1	A-type inclusion protein (Cop-A25L)	501	S	RELRES*LDMERE	RAF1	TKL	RAF1	P04049	1.99767	10	98.8904	3
MPXV_A27L	URK20575.1	A-type inclusion protein (Cop-A25L)	501	S	RELRES*LDMERE	BRAF	TKL	BRAF	P15056	0.909409	24	98.436	4
MPXV_A27L	URK20575.1	A-type inclusion protein (Cop-A25L)	501	S	RELRES*LDMERE	AURA	Other	AURKA	O14965	4.18824	2	98.0226	5
MPXV_A27L	URK20575.1	A-type inclusion protein (Cop-A25L)	501	S	RELRES*LDMERE	ATM	PIKK	ATM	Q13315	2.29126	7	96.8151	6
MPXV_A27L	URK20575.1	A-type inclusion protein (Cop-A25L)	501	S	RELRES*LDMERE	MSK1	AGC	RPS6KA5	O75582	3.21941	3	95.9811	7
MPXV_A27L	URK20575.1	A-type inclusion protein (Cop-A25L)	501	S	RELRES*LDMERE	DSTYK	TKL	DSTYK	Q6XUX3	1.65764	14	95.7394	8
MPXV_A27L	URK20575.1	A-type inclusion protein (Cop-A25L)	501	S	RELRES*LDMERE	PLK3	Other	PLK3	Q9H4B4	2.03286	9	95.494	9
MPXV_A27L	URK20575.1	A-type inclusion protein (Cop-A25L)	501	S	RELRES*LDMERE	GRK6	AGC	GRK6	P43250	2.36933	6	95.465	10
MPXV_A27L	URK20575.1	A-type inclusion protein (Cop-A25L)	639	T	RNQEDT*QEVDAL	ATM	PIKK	ATM	Q13315	4.46104	1	99.6023	1
MPXV_A27L	URK20575.1	A-type inclusion protein (Cop-A25L)	639	T	RNQEDT*QEVDAL	DNAPK	PIKK	PRKDC	P78527	3.57811	5	98.975	2
MPXV_A27L	URK20575.1	A-type inclusion protein (Cop-A25L)	639	T	RNQEDT*QEVDAL	AlphaK3	Alpha	ALPK1	Q96QP1	1.65512	16	98.5653	3
MPXV_A27L	URK20575.1	A-type inclusion protein (Cop-A25L)	639	T	RNQEDT*QEVDAL	TGFBR1	TKL	TGFBR1	P36897	4.08932	3	98.4178	4
MPXV_A27L	URK20575.1	A-type inclusion protein (Cop-A25L)	639	T	RNQEDT*QEVDAL	TTK	Other	TTK	P33981	0.664979	26	98.3743	5
MPXV_A27L	URK20575.1	A-type inclusion protein (Cop-A25L)	639	T	RNQEDT*QEVDAL	ALK4	TKL	ACVR1B	P36896	2.85134	10	98.251	6
MPXV_A27L	URK20575.1	A-type inclusion protein (Cop-A25L)	639	T	RNQEDT*QEVDAL	ALK2	TKL	ACVR1	Q04771	3.50718	6	97.9888	7
MPXV_A27L	URK20575.1	A-type inclusion protein (Cop-A25L)	639	T	RNQEDT*QEVDAL	BMPR1A	TKL	BMPR1A	P36894	4.22549	2	97.9839	8
MPXV_A27L	URK20575.1	A-type inclusion protein (Cop-A25L)	639	T	RNQEDT*QEVDAL	BRAF	TKL	BRAF	P15056	0.660201	27	97.5947	9
MPXV_A27L	URK20575.1	A-type inclusion protein (Cop-A25L)	639	T	RNQEDT*QEVDAL	TLK1	Other	TLK1	Q9UKI8	1.5101	17	97.4835	10
MPXV_A27L	URK20575.1	A-type inclusion protein (Cop-A25L)	639	T	RNQEDT*QEVDAL	PLK2	Other	PLK2	Q9NYY3	3.48122	7	97.4739	11
MPXV_A27L	URK20575.1	A-type inclusion protein (Cop-A25L)	639	T	RNQEDT*QEVDAL	ACVR2B	TKL	ACVR2B	Q13705	2.89271	9	96.9009	12
MPXV_A27L	URK20575.1	A-type inclusion protein (Cop-A25L)	639	T	RNQEDT*QEVDAL	TLK2	Other	TLK2	Q86UE8	1.75276	15	96.8333	13
MPXV_A27L	URK20575.1	A-type inclusion protein (Cop-A25L)	639	T	RNQEDT*QEVDAL	FAM20C	FAM20	FAM20C	Q8IXL6	3.85504	4	96.548	14
MPXV_A27L	URK20575.1	A-type inclusion protein (Cop-A25L)	639	T	RNQEDT*QEVDAL	PLK3	Other	PLK3	Q9H4B4	2.13477	14	95.9449	15
MPXV_A27L	URK20575.1	A-type inclusion protein (Cop-A25L)	639	T	RNQEDT*QEVDAL	ATR	PIKK	ATR	Q13535	1.30225	19	95.5098	16
MPXV_A27L	URK20575.1	A-type inclusion protein (Cop-A25L)	639	T	RNQEDT*QEVDAL	LATS1	AGC	LATS1	O95835	2.22234	13	95.4856	17
MPXV_A27L	URK20575.1	A-type inclusion protein (Cop-A25L)	639	T	RNQEDT*QEVDAL	BMPR1B	TKL	BMPR1B	O00238	2.98653	8	95.4493	18
MPXV_A27L	URK20575.1	A-type inclusion protein (Cop-A25L)	639	T	RNQEDT*QEVDAL	ACVR2A	TKL	ACVR2A	P27037	2.33752	12	95.4276	19
MPXV_A27L	URK20575.1	A-type inclusion protein (Cop-A25L)	639	T	RNQEDT*QEVDAL	BMPR2	TKL	BMPR2	Q13873	0.826595	25	95.407	20
MPXV_A27L	URK20575.1	A-type inclusion protein (Cop-A25L)	647	S	VDALRS*RIRELE	STK33	CAMK	STK33	Q9BYT3	3.08903	1	99.7148	1
MPXV_A27L	URK20575.1	A-type inclusion protein (Cop-A25L)	647	S	VDALRS*RIRELE	CAMKK1	Other	CAMKK1	Q8N5S9	1.70363	8	99.5202	2
MPXV_A27L	URK20575.1	A-type inclusion protein (Cop-A25L)	647	S	VDALRS*RIRELE	PKR	Other	EIF2AK2	P19525	1.34424	15	98.7188	3
MPXV_A27L	URK20575.1	A-type inclusion protein (Cop-A25L)	647	S	VDALRS*RIRELE	RIPK1	TKL	RIPK1	Q13546	2.15759	3	98.6269	4
MPXV_A27L	URK20575.1	A-type inclusion protein (Cop-A25L)	647	S	VDALRS*RIRELE	IRAK1	TKL	IRAK1	P51617	1.29663	16	98.4795	5
MPXV_A27L	URK20575.1	A-type inclusion protein (Cop-A25L)	647	S	VDALRS*RIRELE	IRE1	Other	ERN1	O75460	1.96677	4	98.2112	6
MPXV_A27L	URK20575.1	A-type inclusion protein (Cop-A25L)	647	S	VDALRS*RIRELE	YANK3	AGC	STK32C	Q86UX6	2.52678	2	98.2003	7
MPXV_A27L	URK20575.1	A-type inclusion protein (Cop-A25L)	647	S	VDALRS*RIRELE	GSK3B	CMGC	GSK3B	P49841	1.95068	5	98.0407	8
MPXV_A27L	URK20575.1	A-type inclusion protein (Cop-A25L)	647	S	VDALRS*RIRELE	IRAK4	TKL	IRAK4	Q9NWZ3	1.56617	9	97.2164	9
MPXV_A27L	URK20575.1	A-type inclusion protein (Cop-A25L)	647	S	VDALRS*RIRELE	TTBK2	CK1	TTBK2	Q6IQ55	1.25877	17	97.1113	10
MPXV_A27L	URK20575.1	A-type inclusion protein (Cop-A25L)	647	S	VDALRS*RIRELE	HASPIN	Other	HASPIN	Q8TF76	1.10387	19	96.7934	11
MPXV_A27L	URK20575.1	A-type inclusion protein (Cop-A25L)	647	S	VDALRS*RIRELE	CHAK2	Alpha	TRPM6	Q9BX84	1.38354	13	95.9255	12
MPXV_A27L	URK20575.1	A-type inclusion protein (Cop-A25L)	647	S	VDALRS*RIRELE	HUNK	CAMK	HUNK	P57058	0.947261	22	95.8832	13
MPXV_A35R	URK20584.1	EEV envelope phosphoglycoprotein, needed for formation of actin-containing microvilli and cell-to-cell spread of virion, C-type lectin-like domain (Cop-A33R) interacts with VAC A36R	11	T	NDEEQT*SVFSAT	TTK	Other	TTK	P33981	3.78275	6	99.9601	1
MPXV_A35R	URK20584.1	EEV envelope phosphoglycoprotein, needed for formation of actin-containing microvilli and cell-to-cell spread of virion, C-type lectin-like domain (Cop-A33R) interacts with VAC A36R	11	T	NDEEQT*SVFSAT	ALK4	TKL	ACVR1B	P36896	4.47282	2	99.919	2
MPXV_A35R	URK20584.1	EEV envelope phosphoglycoprotein, needed for formation of actin-containing microvilli and cell-to-cell spread of virion, C-type lectin-like domain (Cop-A33R) interacts with VAC A36R	11	T	NDEEQT*SVFSAT	GRK2	AGC	GRK2	P25098	3.34283	11	99.7015	3
MPXV_A35R	URK20584.1	EEV envelope phosphoglycoprotein, needed for formation of actin-containing microvilli and cell-to-cell spread of virion, C-type lectin-like domain (Cop-A33R) interacts with VAC A36R	11	T	NDEEQT*SVFSAT	CK1G2	CK1	CSNK1G2	P78368	3.80837	5	99.2929	4
MPXV_A35R	URK20584.1	EEV envelope phosphoglycoprotein, needed for formation of actin-containing microvilli and cell-to-cell spread of virion, C-type lectin-like domain (Cop-A33R) interacts with VAC A36R	11	T	NDEEQT*SVFSAT	NEK8	Other	NEK8	Q86SG6	1.32052	21	99.1165	5
MPXV_A35R	URK20584.1	EEV envelope phosphoglycoprotein, needed for formation of actin-containing microvilli and cell-to-cell spread of virion, C-type lectin-like domain (Cop-A33R) interacts with VAC A36R	11	T	NDEEQT*SVFSAT	GRK3	AGC	GRK3	P35626	3.67439	7	98.9787	6
MPXV_A35R	URK20584.1	EEV envelope phosphoglycoprotein, needed for formation of actin-containing microvilli and cell-to-cell spread of virion, C-type lectin-like domain (Cop-A33R) interacts with VAC A36R	11	T	NDEEQT*SVFSAT	MEKK2	STE	MAP3K2	Q9Y2U5	1.18024	22	98.9593	7
MPXV_A35R	URK20584.1	EEV envelope phosphoglycoprotein, needed for formation of actin-containing microvilli and cell-to-cell spread of virion, C-type lectin-like domain (Cop-A33R) interacts with VAC A36R	11	T	NDEEQT*SVFSAT	BRAF	TKL	BRAF	P15056	1.1321	23	98.9545	8
MPXV_A35R	URK20584.1	EEV envelope phosphoglycoprotein, needed for formation of actin-containing microvilli and cell-to-cell spread of virion, C-type lectin-like domain (Cop-A33R) interacts with VAC A36R	11	T	NDEEQT*SVFSAT	ACVR2A	TKL	ACVR2A	P27037	3.92137	4	98.7575	9
MPXV_A35R	URK20584.1	EEV envelope phosphoglycoprotein, needed for formation of actin-containing microvilli and cell-to-cell spread of virion, C-type lectin-like domain (Cop-A33R) interacts with VAC A36R	11	T	NDEEQT*SVFSAT	TGFBR1	TKL	TGFBR1	P36897	4.27945	3	98.6487	10
MPXV_A35R	URK20584.1	EEV envelope phosphoglycoprotein, needed for formation of actin-containing microvilli and cell-to-cell spread of virion, C-type lectin-like domain (Cop-A33R) interacts with VAC A36R	11	T	NDEEQT*SVFSAT	TLK2	Other	TLK2	Q86UE8	2.36944	13	98.413	11
MPXV_A35R	URK20584.1	EEV envelope phosphoglycoprotein, needed for formation of actin-containing microvilli and cell-to-cell spread of virion, C-type lectin-like domain (Cop-A33R) interacts with VAC A36R	11	T	NDEEQT*SVFSAT	BMPR1A	TKL	BMPR1A	P36894	4.56614	1	98.3296	12
MPXV_A35R	URK20584.1	EEV envelope phosphoglycoprotein, needed for formation of actin-containing microvilli and cell-to-cell spread of virion, C-type lectin-like domain (Cop-A33R) interacts with VAC A36R	11	T	NDEEQT*SVFSAT	ACVR2B	TKL	ACVR2B	Q13705	3.63514	8	98.239	13
MPXV_A35R	URK20584.1	EEV envelope phosphoglycoprotein, needed for formation of actin-containing microvilli and cell-to-cell spread of virion, C-type lectin-like domain (Cop-A33R) interacts with VAC A36R	11	T	NDEEQT*SVFSAT	AlphaK3	Alpha	ALPK1	Q96QP1	1.40101	19	98.1749	14
MPXV_A35R	URK20584.1	EEV envelope phosphoglycoprotein, needed for formation of actin-containing microvilli and cell-to-cell spread of virion, C-type lectin-like domain (Cop-A33R) interacts with VAC A36R	11	T	NDEEQT*SVFSAT	GRK4	AGC	GRK4	P32298	2.16498	15	98.0685	15
MPXV_A35R	URK20584.1	EEV envelope phosphoglycoprotein, needed for formation of actin-containing microvilli and cell-to-cell spread of virion, C-type lectin-like domain (Cop-A33R) interacts with VAC A36R	11	T	NDEEQT*SVFSAT	CK1G3	CK1	CSNK1G3	Q9Y6M4	2.23816	14	97.4835	16
MPXV_A35R	URK20584.1	EEV envelope phosphoglycoprotein, needed for formation of actin-containing microvilli and cell-to-cell spread of virion, C-type lectin-like domain (Cop-A33R) interacts with VAC A36R	11	T	NDEEQT*SVFSAT	MST2	STE	STK3	Q13188	0.512118	29	97.4388	17
MPXV_A35R	URK20584.1	EEV envelope phosphoglycoprotein, needed for formation of actin-containing microvilli and cell-to-cell spread of virion, C-type lectin-like domain (Cop-A33R) interacts with VAC A36R	11	T	NDEEQT*SVFSAT	PLK2	Other	PLK2	Q9NYY3	3.34916	10	97.2623	19
MPXV_A35R	URK20584.1	EEV envelope phosphoglycoprotein, needed for formation of actin-containing microvilli and cell-to-cell spread of virion, C-type lectin-like domain (Cop-A33R) interacts with VAC A36R	11	T	NDEEQT*SVFSAT	PLK1	Other	PLK1	P53350	2.11281	16	97.2442	20
MPXV_A35R	URK20584.1	EEV envelope phosphoglycoprotein, needed for formation of actin-containing microvilli and cell-to-cell spread of virion, C-type lectin-like domain (Cop-A33R) interacts with VAC A36R	11	T	NDEEQT*SVFSAT	PERK	Other	EIF2AK3	Q9NZJ5	0.901989	26	97.0593	21
MPXV_A35R	URK20584.1	EEV envelope phosphoglycoprotein, needed for formation of actin-containing microvilli and cell-to-cell spread of virion, C-type lectin-like domain (Cop-A33R) interacts with VAC A36R	11	T	NDEEQT*SVFSAT	OSR1	STE	OXSR1	O95747	0.226316	39	96.9517	22
MPXV_A35R	URK20584.1	EEV envelope phosphoglycoprotein, needed for formation of actin-containing microvilli and cell-to-cell spread of virion, C-type lectin-like domain (Cop-A33R) interacts with VAC A36R	11	T	NDEEQT*SVFSAT	BMPR2	TKL	BMPR2	Q13873	0.957694	25	96.8828	23
MPXV_A35R	URK20584.1	EEV envelope phosphoglycoprotein, needed for formation of actin-containing microvilli and cell-to-cell spread of virion, C-type lectin-like domain (Cop-A33R) interacts with VAC A36R	11	T	NDEEQT*SVFSAT	ALK2	TKL	ACVR1	Q04771	2.79411	12	96.6254	24
MPXV_A35R	URK20584.1	EEV envelope phosphoglycoprotein, needed for formation of actin-containing microvilli and cell-to-cell spread of virion, C-type lectin-like domain (Cop-A33R) interacts with VAC A36R	11	T	NDEEQT*SVFSAT	BMPR1B	TKL	BMPR1B	O00238	3.38531	9	96.519	25
MPXV_A35R	URK20584.1	EEV envelope phosphoglycoprotein, needed for formation of actin-containing microvilli and cell-to-cell spread of virion, C-type lectin-like domain (Cop-A33R) interacts with VAC A36R	11	T	NDEEQT*SVFSAT	MEKK3	STE	MAP3K3	Q99759	0.437991	31	96.3836	26
MPXV_A35R	URK20584.1	EEV envelope phosphoglycoprotein, needed for formation of actin-containing microvilli and cell-to-cell spread of virion, C-type lectin-like domain (Cop-A33R) interacts with VAC A36R	11	T	NDEEQT*SVFSAT	TLK1	Other	TLK1	Q9UKI8	1.0431	24	95.9135	27
MPXV_A35R	URK20584.1	EEV envelope phosphoglycoprotein, needed for formation of actin-containing microvilli and cell-to-cell spread of virion, C-type lectin-like domain (Cop-A33R) interacts with VAC A36R	11	T	NDEEQT*SVFSAT	TGFBR2	TKL	TGFBR2	P37173	1.35414	20	95.9062	28
MPXV_A35R	URK20584.1	EEV envelope phosphoglycoprotein, needed for formation of actin-containing microvilli and cell-to-cell spread of virion, C-type lectin-like domain (Cop-A33R) interacts with VAC A36R	11	T	NDEEQT*SVFSAT	NEK5	Other	NEK5	Q6P3R8	0.45076	30	95.4082	30
MPXV_A35R	URK20584.1	EEV envelope phosphoglycoprotein, needed for formation of actin-containing microvilli and cell-to-cell spread of virion, C-type lectin-like domain (Cop-A33R) interacts with VAC A36R	11	T	NDEEQT*SVFSAT	ANKRD3	TKL	RIPK4	P57078	0.607772	27	95.1085	31
MPXV_A35R	URK20584.1	EEV envelope phosphoglycoprotein, needed for formation of actin-containing microvilli and cell-to-cell spread of virion, C-type lectin-like domain (Cop-A33R) interacts with VAC A36R	12	S	DEEQTS*VFSATV	CK1A	CK1	CSNK1A1	P48729	4.42426	2	99.9819	1
MPXV_A35R	URK20584.1	EEV envelope phosphoglycoprotein, needed for formation of actin-containing microvilli and cell-to-cell spread of virion, C-type lectin-like domain (Cop-A33R) interacts with VAC A36R	12	S	DEEQTS*VFSATV	CK1G2	CK1	CSNK1G2	P78368	4.85897	1	99.7643	2
MPXV_A35R	URK20584.1	EEV envelope phosphoglycoprotein, needed for formation of actin-containing microvilli and cell-to-cell spread of virion, C-type lectin-like domain (Cop-A33R) interacts with VAC A36R	12	S	DEEQTS*VFSATV	CK1G3	CK1	CSNK1G3	Q9Y6M4	3.93314	3	99.6519	3
MPXV_A35R	URK20584.1	EEV envelope phosphoglycoprotein, needed for formation of actin-containing microvilli and cell-to-cell spread of virion, C-type lectin-like domain (Cop-A33R) interacts with VAC A36R	12	S	DEEQTS*VFSATV	CK1G1	CK1	CSNK1G1	Q9HCP0	2.91378	7	99.3497	4
MPXV_A35R	URK20584.1	EEV envelope phosphoglycoprotein, needed for formation of actin-containing microvilli and cell-to-cell spread of virion, C-type lectin-like domain (Cop-A33R) interacts with VAC A36R	12	S	DEEQTS*VFSATV	TLK2	Other	TLK2	Q86UE8	2.91755	6	99.2132	5
MPXV_A35R	URK20584.1	EEV envelope phosphoglycoprotein, needed for formation of actin-containing microvilli and cell-to-cell spread of virion, C-type lectin-like domain (Cop-A33R) interacts with VAC A36R	12	S	DEEQTS*VFSATV	GRK4	AGC	GRK4	P32298	2.81136	8	99.1479	6
MPXV_A35R	URK20584.1	EEV envelope phosphoglycoprotein, needed for formation of actin-containing microvilli and cell-to-cell spread of virion, C-type lectin-like domain (Cop-A33R) interacts with VAC A36R	12	S	DEEQTS*VFSATV	CK1D	CK1	CSNK1D	P48730	1.34599	21	98.9243	7
MPXV_A35R	URK20584.1	EEV envelope phosphoglycoprotein, needed for formation of actin-containing microvilli and cell-to-cell spread of virion, C-type lectin-like domain (Cop-A33R) interacts with VAC A36R	12	S	DEEQTS*VFSATV	GRK2	AGC	GRK2	P25098	2.30576	10	98.4577	8
MPXV_A35R	URK20584.1	EEV envelope phosphoglycoprotein, needed for formation of actin-containing microvilli and cell-to-cell spread of virion, C-type lectin-like domain (Cop-A33R) interacts with VAC A36R	12	S	DEEQTS*VFSATV	GRK3	AGC	GRK3	P35626	2.96832	5	98.0081	9
MPXV_A35R	URK20584.1	EEV envelope phosphoglycoprotein, needed for formation of actin-containing microvilli and cell-to-cell spread of virion, C-type lectin-like domain (Cop-A33R) interacts with VAC A36R	12	S	DEEQTS*VFSATV	CK1A2	CK1	CSNK1A1L	Q8N752	1.95782	14	97.9948	10
MPXV_A35R	URK20584.1	EEV envelope phosphoglycoprotein, needed for formation of actin-containing microvilli and cell-to-cell spread of virion, C-type lectin-like domain (Cop-A33R) interacts with VAC A36R	12	S	DEEQTS*VFSATV	MLK4	TKL	MAP3K21	Q5TCX8	1.80891	15	97.8739	11
MPXV_A35R	URK20584.1	EEV envelope phosphoglycoprotein, needed for formation of actin-containing microvilli and cell-to-cell spread of virion, C-type lectin-like domain (Cop-A33R) interacts with VAC A36R	12	S	DEEQTS*VFSATV	IKKA	Other	CHUK	O15111	2.56975	9	97.8473	12
MPXV_A35R	URK20584.1	EEV envelope phosphoglycoprotein, needed for formation of actin-containing microvilli and cell-to-cell spread of virion, C-type lectin-like domain (Cop-A33R) interacts with VAC A36R	12	S	DEEQTS*VFSATV	CK1E	CK1	CSNK1E	P49674	1.68216	17	97.8087	13
MPXV_A35R	URK20584.1	EEV envelope phosphoglycoprotein, needed for formation of actin-containing microvilli and cell-to-cell spread of virion, C-type lectin-like domain (Cop-A33R) interacts with VAC A36R	12	S	DEEQTS*VFSATV	PLK2	Other	PLK2	Q9NYY3	3.48955	4	97.492	14
MPXV_A35R	URK20584.1	EEV envelope phosphoglycoprotein, needed for formation of actin-containing microvilli and cell-to-cell spread of virion, C-type lectin-like domain (Cop-A33R) interacts with VAC A36R	12	S	DEEQTS*VFSATV	MLK1	TKL	MAP3K9	P80192	1.40006	20	96.5516	15
MPXV_A35R	URK20584.1	EEV envelope phosphoglycoprotein, needed for formation of actin-containing microvilli and cell-to-cell spread of virion, C-type lectin-like domain (Cop-A33R) interacts with VAC A36R	12	S	DEEQTS*VFSATV	MEKK2	STE	MAP3K2	Q9Y2U5	0.311323	40	96.0247	17
MPXV_A35R	URK20584.1	EEV envelope phosphoglycoprotein, needed for formation of actin-containing microvilli and cell-to-cell spread of virion, C-type lectin-like domain (Cop-A33R) interacts with VAC A36R	12	S	DEEQTS*VFSATV	PLK4	Other	PLK4	O00444	0.452393	35	95.7322	18
MPXV_A35R	URK20584.1	EEV envelope phosphoglycoprotein, needed for formation of actin-containing microvilli and cell-to-cell spread of virion, C-type lectin-like domain (Cop-A33R) interacts with VAC A36R	12	S	DEEQTS*VFSATV	ZAK	TKL	MAP3K20	Q9NYL2	0.359937	39	95.3659	19
MPXV_A35R	URK20584.1	EEV envelope phosphoglycoprotein, needed for formation of actin-containing microvilli and cell-to-cell spread of virion, C-type lectin-like domain (Cop-A33R) interacts with VAC A36R	15	S	QTSVFS*ATVYGD	NA	NA	NA	NA	NA	NA	NA	NA
MPXV_A35R	URK20584.1	EEV envelope phosphoglycoprotein, needed for formation of actin-containing microvilli and cell-to-cell spread of virion, C-type lectin-like domain (Cop-A33R) interacts with VAC A36R	162	T	NPITKT*TSDYQD	NA	NA	NA	NA	NA	NA	NA	NA
MPXV_A35R	URK20584.1	EEV envelope phosphoglycoprotein, needed for formation of actin-containing microvilli and cell-to-cell spread of virion, C-type lectin-like domain (Cop-A33R) interacts with VAC A36R	163	T	PITKTT*SDYQDS	NA	NA	NA	NA	NA	NA	NA	NA
MPXV_A35R	URK20584.1	EEV envelope phosphoglycoprotein, needed for formation of actin-containing microvilli and cell-to-cell spread of virion, C-type lectin-like domain (Cop-A33R) interacts with VAC A36R	164	S	ITKTTS*DYQDSD	CHK1	CAMK	CHEK1	O14757	2.53229	1	97.1463	1
MPXV_A35R	URK20584.1	EEV envelope phosphoglycoprotein, needed for formation of actin-containing microvilli and cell-to-cell spread of virion, C-type lectin-like domain (Cop-A33R) interacts with VAC A36R	169	S	SDYQDS*DVSQEV	GRK4	AGC	GRK4	P32298	1.43434	5	95.6488	1
MPXV_A35R	URK20584.1	EEV envelope phosphoglycoprotein, needed for formation of actin-containing microvilli and cell-to-cell spread of virion, C-type lectin-like domain (Cop-A33R) interacts with VAC A36R	172	S	QDSDVS*QEVRKY	BMPR2	TKL	BMPR2	Q13873	1.24913	12	98.9472	1
MPXV_A35R	URK20584.1	EEV envelope phosphoglycoprotein, needed for formation of actin-containing microvilli and cell-to-cell spread of virion, C-type lectin-like domain (Cop-A33R) interacts with VAC A36R	172	S	QDSDVS*QEVRKY	DSTYK	TKL	DSTYK	Q6XUX3	2.41016	3	98.2933	2
MPXV_A35R	URK20584.1	EEV envelope phosphoglycoprotein, needed for formation of actin-containing microvilli and cell-to-cell spread of virion, C-type lectin-like domain (Cop-A33R) interacts with VAC A36R	172	S	QDSDVS*QEVRKY	FAM20C	FAM20	FAM20C	Q8IXL6	4.83854	1	97.9694	3
MPXV_A35R	URK20584.1	EEV envelope phosphoglycoprotein, needed for formation of actin-containing microvilli and cell-to-cell spread of virion, C-type lectin-like domain (Cop-A33R) interacts with VAC A36R	172	S	QDSDVS*QEVRKY	TGFBR2	TKL	TGFBR2	P37173	1.55989	9	96.5746	4
MPXV_A35R	URK20584.1	EEV envelope phosphoglycoprotein, needed for formation of actin-containing microvilli and cell-to-cell spread of virion, C-type lectin-like domain (Cop-A33R) interacts with VAC A36R	172	S	QDSDVS*QEVRKY	ATM	PIKK	ATM	Q13315	2.0197	5	96.067	6
MPXV_A35R	URK20584.1	EEV envelope phosphoglycoprotein, needed for formation of actin-containing microvilli and cell-to-cell spread of virion, C-type lectin-like domain (Cop-A33R) interacts with VAC A36R	172	S	QDSDVS*QEVRKY	ATR	PIKK	ATR	Q13535	1.43509	10	95.7878	7
MPXV_A35R	URK20584.1	EEV envelope phosphoglycoprotein, needed for formation of actin-containing microvilli and cell-to-cell spread of virion, C-type lectin-like domain (Cop-A33R) interacts with VAC A36R	172	S	QDSDVS*QEVRKY	ACVR2A	TKL	ACVR2A	P27037	2.4266	2	95.7515	8
MPXV_A35R	URK20584.1	EEV envelope phosphoglycoprotein, needed for formation of actin-containing microvilli and cell-to-cell spread of virion, C-type lectin-like domain (Cop-A33R) interacts with VAC A36R	172	S	QDSDVS*QEVRKY	ACVR2B	TKL	ACVR2B	Q13705	2.26931	4	95.2173	9
MPXV_A38R	URK20587.1	IEV but not CEV envelope transmembrane phosphoprotein (Cop-A36R) interacts with VACA33R and A34R plays critical role for actin tail formation	167	S	QIPSYS*SNPFVN	NA	NA	NA	NA	NA	NA	NA	NA
MPXV_A38R	URK20587.1	IEV but not CEV envelope transmembrane phosphoprotein (Cop-A36R) interacts with VACA33R and A34R plays critical role for actin tail formation	168	S	IPSYSS*NPFVNY	NA	NA	NA	NA	NA	NA	NA	NA
MPXV_A38R	URK20587.1	IEV but not CEV envelope transmembrane phosphoprotein (Cop-A36R) interacts with VACA33R and A34R plays critical role for actin tail formation	183	S	SICSKS*NPFIAE	RIPK1	TKL	RIPK1	Q13546	1.35091	2	95.8506	1
MPXV_A38R	URK20587.1	IEV but not CEV envelope transmembrane phosphoprotein (Cop-A36R) interacts with VACA33R and A34R plays critical role for actin tail formation	183	S	SICSKS*NPFIAE	CHAK2	Alpha	TRPM6	Q9BX84	1.34697	3	95.7733	2
MPXV_A38R	URK20587.1	IEV but not CEV envelope transmembrane phosphoprotein (Cop-A36R) interacts with VACA33R and A34R plays critical role for actin tail formation	205	S	FRRAHS*DDYLNK	BRSK1	CAMK	BRSK1	Q8TDC3	5.93555	2	99.8695	1
MPXV_A38R	URK20587.1	IEV but not CEV envelope transmembrane phosphoprotein (Cop-A36R) interacts with VACA33R and A34R plays critical role for actin tail formation	205	S	FRRAHS*DDYLNK	SBK	Other	SBK1	Q52WX2	7.36141	1	99.8683	2
MPXV_A38R	URK20587.1	IEV but not CEV envelope transmembrane phosphoprotein (Cop-A36R) interacts with VACA33R and A34R plays critical role for actin tail formation	205	S	FRRAHS*DDYLNK	CHK1	CAMK	CHEK1	O14757	4.44379	7	99.832	3
MPXV_A38R	URK20587.1	IEV but not CEV envelope transmembrane phosphoprotein (Cop-A36R) interacts with VACA33R and A34R plays critical role for actin tail formation	205	S	FRRAHS*DDYLNK	SIK	CAMK	SIK1	P57059	5.55471	3	99.7196	4
MPXV_A38R	URK20587.1	IEV but not CEV envelope transmembrane phosphoprotein (Cop-A36R) interacts with VACA33R and A34R plays critical role for actin tail formation	205	S	FRRAHS*DDYLNK	MEK1	STE	MAP2K1	Q02750	1.09756	100	99.5335	5
MPXV_A38R	URK20587.1	IEV but not CEV envelope transmembrane phosphoprotein (Cop-A36R) interacts with VACA33R and A34R plays critical role for actin tail formation	205	S	FRRAHS*DDYLNK	MAPKAPK5	CAMK	MAPKAPK5	Q8IW41	4.4015	8	99.4887	6
MPXV_A38R	URK20587.1	IEV but not CEV envelope transmembrane phosphoprotein (Cop-A36R) interacts with VACA33R and A34R plays critical role for actin tail formation	205	S	FRRAHS*DDYLNK	QSK	CAMK	SIK3	Q9Y2K2	4.61852	6	99.4827	7
MPXV_A38R	URK20587.1	IEV but not CEV envelope transmembrane phosphoprotein (Cop-A36R) interacts with VACA33R and A34R plays critical role for actin tail formation	205	S	FRRAHS*DDYLNK	MARK1	CAMK	MARK1	Q9P0L2	4.35533	9	99.4633	8
MPXV_A38R	URK20587.1	IEV but not CEV envelope transmembrane phosphoprotein (Cop-A36R) interacts with VACA33R and A34R plays critical role for actin tail formation	205	S	FRRAHS*DDYLNK	MARK2	CAMK	MARK2	Q7KZI7	4.33667	10	99.4501	9
MPXV_A38R	URK20587.1	IEV but not CEV envelope transmembrane phosphoprotein (Cop-A36R) interacts with VACA33R and A34R plays critical role for actin tail formation	205	S	FRRAHS*DDYLNK	BRSK2	CAMK	BRSK2	Q8IWQ3	3.90563	14	99.4174	10
MPXV_A38R	URK20587.1	IEV but not CEV envelope transmembrane phosphoprotein (Cop-A36R) interacts with VACA33R and A34R plays critical role for actin tail formation	205	S	FRRAHS*DDYLNK	MARK4	CAMK	MARK4	Q96L34	3.61658	18	99.3014	11
MPXV_A38R	URK20587.1	IEV but not CEV envelope transmembrane phosphoprotein (Cop-A36R) interacts with VACA33R and A34R plays critical role for actin tail formation	205	S	FRRAHS*DDYLNK	MARK3	CAMK	MARK3	P27448	3.9048	15	99.1213	12
MPXV_A38R	URK20587.1	IEV but not CEV envelope transmembrane phosphoprotein (Cop-A36R) interacts with VACA33R and A34R plays critical role for actin tail formation	205	S	FRRAHS*DDYLNK	CAMK1D	CAMK	CAMK1D	Q8IU85	5.18862	4	99.1189	13
MPXV_A38R	URK20587.1	IEV but not CEV envelope transmembrane phosphoprotein (Cop-A36R) interacts with VACA33R and A34R plays critical role for actin tail formation	205	S	FRRAHS*DDYLNK	NUAK1	CAMK	NUAK1	O60285	3.57967	23	99.0548	14
MPXV_A38R	URK20587.1	IEV but not CEV envelope transmembrane phosphoprotein (Cop-A36R) interacts with VACA33R and A34R plays critical role for actin tail formation	205	S	FRRAHS*DDYLNK	CAMK2A	CAMK	CAMK2A	Q9UQM7	4.6985	5	98.9219	15
MPXV_A38R	URK20587.1	IEV but not CEV envelope transmembrane phosphoprotein (Cop-A36R) interacts with VACA33R and A34R plays critical role for actin tail formation	205	S	FRRAHS*DDYLNK	QIK	CAMK	SIK2	Q9H0K1	3.16122	30	98.9207	16
MPXV_A38R	URK20587.1	IEV but not CEV envelope transmembrane phosphoprotein (Cop-A36R) interacts with VACA33R and A34R plays critical role for actin tail formation	205	S	FRRAHS*DDYLNK	AMPKA2	CAMK	PRKAA2	P54646	3.96818	13	98.7526	17
MPXV_A38R	URK20587.1	IEV but not CEV envelope transmembrane phosphoprotein (Cop-A36R) interacts with VACA33R and A34R plays critical role for actin tail formation	205	S	FRRAHS*DDYLNK	NUAK2	CAMK	NUAK2	Q9H093	3.44326	26	98.6946	18
MPXV_A38R	URK20587.1	IEV but not CEV envelope transmembrane phosphoprotein (Cop-A36R) interacts with VACA33R and A34R plays critical role for actin tail formation	205	S	FRRAHS*DDYLNK	SNRK	CAMK	SNRK	Q9NRH2	2.01723	60	98.6439	19
MPXV_A38R	URK20587.1	IEV but not CEV envelope transmembrane phosphoprotein (Cop-A36R) interacts with VACA33R and A34R plays critical role for actin tail formation	205	S	FRRAHS*DDYLNK	AMPKA1	CAMK	PRKAA1	Q13131	3.49059	24	98.5979	20
MPXV_A38R	URK20587.1	IEV but not CEV envelope transmembrane phosphoprotein (Cop-A36R) interacts with VACA33R and A34R plays critical role for actin tail formation	205	S	FRRAHS*DDYLNK	CAMK1B	CAMK	PNCK	Q6P2M8	3.2289	27	98.1084	21
MPXV_A38R	URK20587.1	IEV but not CEV envelope transmembrane phosphoprotein (Cop-A36R) interacts with VACA33R and A34R plays critical role for actin tail formation	205	S	FRRAHS*DDYLNK	DAPK1	CAMK	DAPK1	P53355	3.58697	21	98.0262	22
MPXV_A38R	URK20587.1	IEV but not CEV envelope transmembrane phosphoprotein (Cop-A36R) interacts with VACA33R and A34R plays critical role for actin tail formation	205	S	FRRAHS*DDYLNK	CAMK2D	CAMK	CAMK2D	Q13557	3.00187	31	97.9827	23
MPXV_A38R	URK20587.1	IEV but not CEV envelope transmembrane phosphoprotein (Cop-A36R) interacts with VACA33R and A34R plays critical role for actin tail formation	205	S	FRRAHS*DDYLNK	CAMK1A	CAMK	CAMK1	Q14012	4.1656	12	97.9694	24
MPXV_A38R	URK20587.1	IEV but not CEV envelope transmembrane phosphoprotein (Cop-A36R) interacts with VACA33R and A34R plays critical role for actin tail formation	205	S	FRRAHS*DDYLNK	MSK1	AGC	RPS6KA5	O75582	4.3194	11	97.8751	25
MPXV_A38R	URK20587.1	IEV but not CEV envelope transmembrane phosphoprotein (Cop-A36R) interacts with VACA33R and A34R plays critical role for actin tail formation	205	S	FRRAHS*DDYLNK	TSSK2	CAMK	TSSK2	Q96PF2	2.7933	40	97.7905	26
MPXV_A38R	URK20587.1	IEV but not CEV envelope transmembrane phosphoprotein (Cop-A36R) interacts with VACA33R and A34R plays critical role for actin tail formation	205	S	FRRAHS*DDYLNK	MSK2	AGC	RPS6KA4	O75676	3.78235	16	97.7857	27
MPXV_A38R	URK20587.1	IEV but not CEV envelope transmembrane phosphoprotein (Cop-A36R) interacts with VACA33R and A34R plays critical role for actin tail formation	205	S	FRRAHS*DDYLNK	PASK	CAMK	PASK	Q96RG2	2.44636	53	97.66	28
MPXV_A38R	URK20587.1	IEV but not CEV envelope transmembrane phosphoprotein (Cop-A36R) interacts with VACA33R and A34R plays critical role for actin tail formation	205	S	FRRAHS*DDYLNK	LATS2	AGC	LATS2	Q9NRM7	2.7312	42	97.6491	29
MPXV_A38R	URK20587.1	IEV but not CEV envelope transmembrane phosphoprotein (Cop-A36R) interacts with VACA33R and A34R plays critical role for actin tail formation	205	S	FRRAHS*DDYLNK	DAPK2	CAMK	DAPK2	Q9UIK4	2.52272	46	97.6419	30
MPXV_A38R	URK20587.1	IEV but not CEV envelope transmembrane phosphoprotein (Cop-A36R) interacts with VACA33R and A34R plays critical role for actin tail formation	205	S	FRRAHS*DDYLNK	MYLK4	CAMK	MYLK4	Q86YV6	3.47563	25	97.4763	31
MPXV_A38R	URK20587.1	IEV but not CEV envelope transmembrane phosphoprotein (Cop-A36R) interacts with VACA33R and A34R plays critical role for actin tail formation	205	S	FRRAHS*DDYLNK	CDC7	Other	CDC7	O00311	2.24696	54	97.4303	32
MPXV_A38R	URK20587.1	IEV but not CEV envelope transmembrane phosphoprotein (Cop-A36R) interacts with VACA33R and A34R plays critical role for actin tail formation	205	S	FRRAHS*DDYLNK	TSSK1	CAMK	TSSK1B	Q9BXA7	2.81337	39	97.243	33
MPXV_A38R	URK20587.1	IEV but not CEV envelope transmembrane phosphoprotein (Cop-A36R) interacts with VACA33R and A34R plays critical role for actin tail formation	205	S	FRRAHS*DDYLNK	CAMK1G	CAMK	CAMK1G	Q96NX5	2.87613	35	97.1403	34
MPXV_A38R	URK20587.1	IEV but not CEV envelope transmembrane phosphoprotein (Cop-A36R) interacts with VACA33R and A34R plays critical role for actin tail formation	205	S	FRRAHS*DDYLNK	CAMK2B	CAMK	CAMK2B	Q13554	3.64818	17	97.1088	35
MPXV_A38R	URK20587.1	IEV but not CEV envelope transmembrane phosphoprotein (Cop-A36R) interacts with VACA33R and A34R plays critical role for actin tail formation	205	S	FRRAHS*DDYLNK	MAPKAPK3	CAMK	MAPKAPK3	Q16644	3.2125	28	97.1004	36
MPXV_A38R	URK20587.1	IEV but not CEV envelope transmembrane phosphoprotein (Cop-A36R) interacts with VACA33R and A34R plays critical role for actin tail formation	205	S	FRRAHS*DDYLNK	DAPK3	CAMK	DAPK3	O43293	2.49052	49	97.046	37
MPXV_A38R	URK20587.1	IEV but not CEV envelope transmembrane phosphoprotein (Cop-A36R) interacts with VACA33R and A34R plays critical role for actin tail formation	205	S	FRRAHS*DDYLNK	NDR2	AGC	STK38L	Q9Y2H1	2.8955	34	96.9868	38
MPXV_A38R	URK20587.1	IEV but not CEV envelope transmembrane phosphoprotein (Cop-A36R) interacts with VACA33R and A34R plays critical role for actin tail formation	205	S	FRRAHS*DDYLNK	MAPKAPK2	CAMK	MAPKAPK2	P49137	3.59269	20	96.8453	39
MPXV_A38R	URK20587.1	IEV but not CEV envelope transmembrane phosphoprotein (Cop-A36R) interacts with VACA33R and A34R plays critical role for actin tail formation	205	S	FRRAHS*DDYLNK	smMLCK	CAMK	MYLK	Q15746	2.12274	56	96.7994	40
MPXV_A38R	URK20587.1	IEV but not CEV envelope transmembrane phosphoprotein (Cop-A36R) interacts with VACA33R and A34R plays critical role for actin tail formation	205	S	FRRAHS*DDYLNK	WNK3	Other	WNK3	Q9BYP7	1.30531	92	96.7378	41
MPXV_A38R	URK20587.1	IEV but not CEV envelope transmembrane phosphoprotein (Cop-A36R) interacts with VACA33R and A34R plays critical role for actin tail formation	205	S	FRRAHS*DDYLNK	CAMK4	CAMK	CAMK4	Q16566	2.50949	47	96.6991	42
MPXV_A38R	URK20587.1	IEV but not CEV envelope transmembrane phosphoprotein (Cop-A36R) interacts with VACA33R and A34R plays critical role for actin tail formation	205	S	FRRAHS*DDYLNK	SRPK3	CMGC	SRPK3	Q9UPE1	3.60208	19	96.4054	43
MPXV_A38R	URK20587.1	IEV but not CEV envelope transmembrane phosphoprotein (Cop-A36R) interacts with VACA33R and A34R plays critical role for actin tail formation	205	S	FRRAHS*DDYLNK	SSTK	CAMK	TSSK6	Q9BXA6	2.04781	59	96.154	44
MPXV_A38R	URK20587.1	IEV but not CEV envelope transmembrane phosphoprotein (Cop-A36R) interacts with VACA33R and A34R plays critical role for actin tail formation	205	S	FRRAHS*DDYLNK	NDR1	AGC	STK38	Q15208	2.44779	52	95.9135	45
MPXV_A38R	URK20587.1	IEV but not CEV envelope transmembrane phosphoprotein (Cop-A36R) interacts with VACA33R and A34R plays critical role for actin tail formation	205	S	FRRAHS*DDYLNK	SRPK2	CMGC	SRPK2	P78362	3.58127	22	95.8337	46
MPXV_A38R	URK20587.1	IEV but not CEV envelope transmembrane phosphoprotein (Cop-A36R) interacts with VACA33R and A34R plays critical role for actin tail formation	205	S	FRRAHS*DDYLNK	CK1A2	CK1	CSNK1A1L	Q8N752	1.53994	83	95.8204	47
MPXV_A38R	URK20587.1	IEV but not CEV envelope transmembrane phosphoprotein (Cop-A36R) interacts with VACA33R and A34R plays critical role for actin tail formation	205	S	FRRAHS*DDYLNK	DCAMKL1	CAMK	DCLK1	O15075	2.65722	44	95.5291	48
MPXV_A38R	URK20587.1	IEV but not CEV envelope transmembrane phosphoprotein (Cop-A36R) interacts with VACA33R and A34R plays critical role for actin tail formation	205	S	FRRAHS*DDYLNK	CHK2	CAMK	CHEK2	O96017	2.89879	33	95.5243	49
MPXV_A38R	URK20587.1	IEV but not CEV envelope transmembrane phosphoprotein (Cop-A36R) interacts with VACA33R and A34R plays critical role for actin tail formation	205	S	FRRAHS*DDYLNK	PKACA	AGC	PRKACA	P17612	2.93182	32	95.4602	50
MPXV_A38R	URK20587.1	IEV but not CEV envelope transmembrane phosphoprotein (Cop-A36R) interacts with VACA33R and A34R plays critical role for actin tail formation	205	S	FRRAHS*DDYLNK	MOS	Other	MOS	P00540	1.89197	66	95.372	51
MPXV_A38R	URK20587.1	IEV but not CEV envelope transmembrane phosphoprotein (Cop-A36R) interacts with VACA33R and A34R plays critical role for actin tail formation	205	S	FRRAHS*DDYLNK	CRIK	AGC	CIT	O14578	2.01154	61	95.065	52
MPXV_A38R	URK20587.1	IEV but not CEV envelope transmembrane phosphoprotein (Cop-A36R) interacts with VACA33R and A34R plays critical role for actin tail formation	205	S	FRRAHS*DDYLNK	CDKL1	CMGC	CDKL1	Q00532	2.8689	36	95.0033	53
MPXV_A38R	URK20587.1	IEV but not CEV envelope transmembrane phosphoprotein (Cop-A36R) interacts with VACA33R and A34R plays critical role for actin tail formation	223	S	DDIESS*VVSLV	CK1G2	CK1	CSNK1G2	P78368	4.37893	1	99.5794	1
MPXV_A38R	URK20587.1	IEV but not CEV envelope transmembrane phosphoprotein (Cop-A36R) interacts with VACA33R and A34R plays critical role for actin tail formation	223	S	DDIESS*VVSLV	GRK4	AGC	GRK4	P32298	3.02596	8	99.3558	2
MPXV_A38R	URK20587.1	IEV but not CEV envelope transmembrane phosphoprotein (Cop-A36R) interacts with VACA33R and A34R plays critical role for actin tail formation	223	S	DDIESS*VVSLV	TTBK1	CK1	TTBK1	Q5TCY1	1.7316	15	99.0524	3
MPXV_A38R	URK20587.1	IEV but not CEV envelope transmembrane phosphoprotein (Cop-A36R) interacts with VACA33R and A34R plays critical role for actin tail formation	223	S	DDIESS*VVSLV	GRK3	AGC	GRK3	P35626	3.65932	5	98.9605	4
MPXV_A38R	URK20587.1	IEV but not CEV envelope transmembrane phosphoprotein (Cop-A36R) interacts with VACA33R and A34R plays critical role for actin tail formation	223	S	DDIESS*VVSLV	GRK2	AGC	GRK2	P25098	2.55782	10	98.9605	5
MPXV_A38R	URK20587.1	IEV but not CEV envelope transmembrane phosphoprotein (Cop-A36R) interacts with VACA33R and A34R plays critical role for actin tail formation	223	S	DDIESS*VVSLV	ACVR2A	TKL	ACVR2A	P27037	3.85853	3	98.685	6
MPXV_A38R	URK20587.1	IEV but not CEV envelope transmembrane phosphoprotein (Cop-A36R) interacts with VACA33R and A34R plays critical role for actin tail formation	223	S	DDIESS*VVSLV	ALK4	TKL	ACVR1B	P36896	3.02289	9	98.5979	7
MPXV_A38R	URK20587.1	IEV but not CEV envelope transmembrane phosphoprotein (Cop-A36R) interacts with VACA33R and A34R plays critical role for actin tail formation	223	S	DDIESS*VVSLV	DSTYK	TKL	DSTYK	Q6XUX3	2.5272	11	98.523	8
MPXV_A38R	URK20587.1	IEV but not CEV envelope transmembrane phosphoprotein (Cop-A36R) interacts with VACA33R and A34R plays critical role for actin tail formation	223	S	DDIESS*VVSLV	TGFBR2	TKL	TGFBR2	P37173	2.20697	12	98.3393	9
MPXV_A38R	URK20587.1	IEV but not CEV envelope transmembrane phosphoprotein (Cop-A36R) interacts with VACA33R and A34R plays critical role for actin tail formation	223	S	DDIESS*VVSLV	ACVR2B	TKL	ACVR2B	Q13705	3.69349	4	98.3091	10
MPXV_A38R	URK20587.1	IEV but not CEV envelope transmembrane phosphoprotein (Cop-A36R) interacts with VACA33R and A34R plays critical role for actin tail formation	223	S	DDIESS*VVSLV	BMPR1A	TKL	BMPR1A	P36894	3.98223	2	97.631	11
MPXV_A38R	URK20587.1	IEV but not CEV envelope transmembrane phosphoprotein (Cop-A36R) interacts with VACA33R and A34R plays critical role for actin tail formation	223	S	DDIESS*VVSLV	ULK1	Other	ULK1	O75385	0.685889	30	97.2128	12
MPXV_A38R	URK20587.1	IEV but not CEV envelope transmembrane phosphoprotein (Cop-A36R) interacts with VACA33R and A34R plays critical role for actin tail formation	223	S	DDIESS*VVSLV	NEK7	Other	NEK7	Q8TDX7	1.38027	19	97.1874	13
MPXV_A38R	URK20587.1	IEV but not CEV envelope transmembrane phosphoprotein (Cop-A36R) interacts with VACA33R and A34R plays critical role for actin tail formation	223	S	DDIESS*VVSLV	TGFBR1	TKL	TGFBR1	P36897	3.22669	6	96.9167	14
MPXV_A38R	URK20587.1	IEV but not CEV envelope transmembrane phosphoprotein (Cop-A36R) interacts with VACA33R and A34R plays critical role for actin tail formation	223	S	DDIESS*VVSLV	TLK2	Other	TLK2	Q86UE8	1.57856	16	96.2277	15
MPXV_A38R	URK20587.1	IEV but not CEV envelope transmembrane phosphoprotein (Cop-A36R) interacts with VACA33R and A34R plays critical role for actin tail formation	223	S	DDIESS*VVSLV	GCN2	Other	EIF2AK4	Q9P2K8	0.852276	24	96.0476	16
MPXV_A38R	URK20587.1	IEV but not CEV envelope transmembrane phosphoprotein (Cop-A36R) interacts with VACA33R and A34R plays critical role for actin tail formation	223	S	DDIESS*VVSLV	BMPR1B	TKL	BMPR1B	O00238	3.17849	7	96.0077	17
MPXV_A38R	URK20587.1	IEV but not CEV envelope transmembrane phosphoprotein (Cop-A36R) interacts with VACA33R and A34R plays critical role for actin tail formation	223	S	DDIESS*VVSLV	BRAF	TKL	BRAF	P15056	0.300368	38	95.8458	18
MPXV_A38R	URK20587.1	IEV but not CEV envelope transmembrane phosphoprotein (Cop-A36R) interacts with VACA33R and A34R plays critical role for actin tail formation	223	S	DDIESS*VVSLV	ANKRD3	TKL	RIPK4	P57078	0.715365	28	95.8289	19
MPXV_A38R	URK20587.1	IEV but not CEV envelope transmembrane phosphoprotein (Cop-A36R) interacts with VACA33R and A34R plays critical role for actin tail formation	223	S	DDIESS*VVSLV	BMPR2	TKL	BMPR2	Q13873	0.818662	25	95.3272	20
MPXV_A38R	URK20587.1	IEV but not CEV envelope transmembrane phosphoprotein (Cop-A36R) interacts with VACA33R and A34R plays critical role for actin tail formation	226	S	ESSVVS*LV	IKKE	Other	IKBKE	Q14164	1.49614	1	96.6399	1
MPXV_A38R	URK20587.1	IEV but not CEV envelope transmembrane phosphoprotein (Cop-A36R) interacts with VACA33R and A34R plays critical role for actin tail formation	226	S	ESSVVS*LV	TTBK1	CK1	TTBK1	Q5TCY1	0.655183	9	95.9014	2
MPXV_A38R	URK20587.1	IEV but not CEV envelope transmembrane phosphoprotein (Cop-A36R) interacts with VACA33R and A34R plays critical role for actin tail formation	226	S	ESSVVS*LV	TBK1	Other	TBK1	Q9UHD2	1.39701	2	95.6343	3
MPXV_A47R	URK20596.1	IL-1/TLR signaling inhibitor (Cop-A46R)	78	T	GRVVNT*PVSMTY	P38D	CMGC	MAPK13	O15264	5.4927	1	95.3272	1
MPXV_A4L	URK20551.1	P4b precursor (Cop-A3L) major virion core protein p4b	77	S	TGNDQS*QQPIKK	TLK2	Other	TLK2	Q86UE8	4.13742	1	99.8803	1
MPXV_A4L	URK20551.1	P4b precursor (Cop-A3L) major virion core protein p4b	77	S	TGNDQS*QQPIKK	TGFBR2	TKL	TGFBR2	P37173	2.82077	2	99.3376	2
MPXV_A4L	URK20551.1	P4b precursor (Cop-A3L) major virion core protein p4b	77	S	TGNDQS*QQPIKK	GCN2	Other	EIF2AK4	Q9P2K8	2.06694	9	99.3159	3
MPXV_A4L	URK20551.1	P4b precursor (Cop-A3L) major virion core protein p4b	77	S	TGNDQS*QQPIKK	TLK1	Other	TLK1	Q9UKI8	2.15552	7	98.7406	4
MPXV_A4L	URK20551.1	P4b precursor (Cop-A3L) major virion core protein p4b	77	S	TGNDQS*QQPIKK	PERK	Other	EIF2AK3	Q9NZJ5	1.37166	15	98.3816	5
MPXV_A4L	URK20551.1	P4b precursor (Cop-A3L) major virion core protein p4b	77	S	TGNDQS*QQPIKK	ATR	PIKK	ATR	Q13535	2.55648	4	98.158	6
MPXV_A4L	URK20551.1	P4b precursor (Cop-A3L) major virion core protein p4b	77	S	TGNDQS*QQPIKK	ATM	PIKK	ATM	Q13315	2.78573	3	97.8038	7
MPXV_A4L	URK20551.1	P4b precursor (Cop-A3L) major virion core protein p4b	77	S	TGNDQS*QQPIKK	ULK1	Other	ULK1	O75385	0.813597	26	97.6503	8
MPXV_A4L	URK20551.1	P4b precursor (Cop-A3L) major virion core protein p4b	77	S	TGNDQS*QQPIKK	SMG1	PIKK	SMG1	Q96Q15	1.57772	12	97.2382	9
MPXV_A4L	URK20551.1	P4b precursor (Cop-A3L) major virion core protein p4b	77	S	TGNDQS*QQPIKK	BMPR2	TKL	BMPR2	Q13873	0.991741	19	97.2225	10
MPXV_A4L	URK20551.1	P4b precursor (Cop-A3L) major virion core protein p4b	77	S	TGNDQS*QQPIKK	NEK6	Other	NEK6	Q9HC98	1.72914	11	97.0605	11
MPXV_A4L	URK20551.1	P4b precursor (Cop-A3L) major virion core protein p4b	77	S	TGNDQS*QQPIKK	COT	STE	MAP3K8	P41279	2.27382	6	96.9626	12
MPXV_A4L	URK20551.1	P4b precursor (Cop-A3L) major virion core protein p4b	77	S	TGNDQS*QQPIKK	MLK2	TKL	MAP3K10	Q02779	1.27244	16	96.629	13
MPXV_A4L	URK20551.1	P4b precursor (Cop-A3L) major virion core protein p4b	77	S	TGNDQS*QQPIKK	ULK2	Other	ULK2	Q8IYT8	0.98153	20	96.623	14
MPXV_A4L	URK20551.1	P4b precursor (Cop-A3L) major virion core protein p4b	77	S	TGNDQS*QQPIKK	DNAPK	PIKK	PRKDC	P78527	2.09428	8	96.0875	15
MPXV_A4L	URK20551.1	P4b precursor (Cop-A3L) major virion core protein p4b	77	S	TGNDQS*QQPIKK	NEK7	Other	NEK7	Q8TDX7	0.962952	21	95.3998	17
MPXV_A4L	URK20551.1	P4b precursor (Cop-A3L) major virion core protein p4b	398	S	KMITTS*DSPISI	NA	NA	NA	NA	NA	NA	NA	NA
MPXV_A4L	URK20551.1	P4b precursor (Cop-A3L) major virion core protein p4b	403	S	SDSPIS*INSKDI	MLK1	TKL	MAP3K9	P80192	2.21448	1	98.6245	1
MPXV_A4L	URK20551.1	P4b precursor (Cop-A3L) major virion core protein p4b	403	S	SDSPIS*INSKDI	TBK1	Other	TBK1	Q9UHD2	1.86675	2	98.077	2
MPXV_A4L	URK20551.1	P4b precursor (Cop-A3L) major virion core protein p4b	403	S	SDSPIS*INSKDI	MLK4	TKL	MAP3K21	Q5TCX8	1.34522	3	96.8055	3
MPXV_A4L	URK20551.1	P4b precursor (Cop-A3L) major virion core protein p4b	403	S	SDSPIS*INSKDI	MEKK3	STE	MAP3K3	Q99759	0.46718	14	96.5516	4
MPXV_A4L	URK20551.1	P4b precursor (Cop-A3L) major virion core protein p4b	403	S	SDSPIS*INSKDI	DLK	TKL	MAP3K12	Q12852	0.878124	7	96.432	5
MPXV_A4L	URK20551.1	P4b precursor (Cop-A3L) major virion core protein p4b	403	S	SDSPIS*INSKDI	TTBK1	CK1	TTBK1	Q5TCY1	0.760857	10	96.3244	6
MPXV_A4L	URK20551.1	P4b precursor (Cop-A3L) major virion core protein p4b	403	S	SDSPIS*INSKDI	TTBK2	CK1	TTBK2	Q6IQ55	1.11071	6	96.3208	7
MPXV_A4L	URK20551.1	P4b precursor (Cop-A3L) major virion core protein p4b	403	S	SDSPIS*INSKDI	MLK3	TKL	MAP3K11	Q16584	1.25173	4	95.3998	8
MPXV_A4L	URK20551.1	P4b precursor (Cop-A3L) major virion core protein p4b	406	S	PISINS*KDIYSM	BCKDK	PDHK	BCKDK	O14874	0.757629	1	95.8143	1
MPXV_A51R	URK20599.1	Hypothetical protein (Cop-A51R)	175	S	APLLRS*VTDNNV	CAMKK1	Other	CAMKK1	Q8N5S9	1.88558	5	99.6434	1
MPXV_A51R	URK20599.1	Hypothetical protein (Cop-A51R)	175	S	APLLRS*VTDNNV	ULK1	Other	ULK1	O75385	1.74984	6	99.444	2
MPXV_A51R	URK20599.1	Hypothetical protein (Cop-A51R)	175	S	APLLRS*VTDNNV	ULK2	Other	ULK2	Q8IYT8	1.90324	4	99.4223	3
MPXV_A51R	URK20599.1	Hypothetical protein (Cop-A51R)	175	S	APLLRS*VTDNNV	CAMKK2	Other	CAMKK2	Q96RR4	1.14853	13	98.9412	4
MPXV_A51R	URK20599.1	Hypothetical protein (Cop-A51R)	175	S	APLLRS*VTDNNV	TTBK1	CK1	TTBK1	Q5TCY1	1.36725	10	98.2825	5
MPXV_A51R	URK20599.1	Hypothetical protein (Cop-A51R)	175	S	APLLRS*VTDNNV	IKKB	Other	IKBKB	O14920	2.06319	2	98.0855	6
MPXV_A51R	URK20599.1	Hypothetical protein (Cop-A51R)	175	S	APLLRS*VTDNNV	HUNK	CAMK	HUNK	P57058	1.43474	9	97.7531	7
MPXV_A51R	URK20599.1	Hypothetical protein (Cop-A51R)	175	S	APLLRS*VTDNNV	NEK9	Other	NEK9	Q8TD19	1.31599	11	97.1838	8
MPXV_A51R	URK20599.1	Hypothetical protein (Cop-A51R)	175	S	APLLRS*VTDNNV	GRK1	AGC	GRK1	Q15835	2.96592	1	97.1693	9
MPXV_A51R	URK20599.1	Hypothetical protein (Cop-A51R)	175	S	APLLRS*VTDNNV	DLK	TKL	MAP3K12	Q12852	0.959879	16	96.9324	10
MPXV_A51R	URK20599.1	Hypothetical protein (Cop-A51R)	175	S	APLLRS*VTDNNV	BRAF	TKL	BRAF	P15056	0.481296	24	96.8429	11
MPXV_A51R	URK20599.1	Hypothetical protein (Cop-A51R)	175	S	APLLRS*VTDNNV	NEK2	Other	NEK2	P51955	1.47538	8	96.6447	12
MPXV_A51R	URK20599.1	Hypothetical protein (Cop-A51R)	175	S	APLLRS*VTDNNV	STK33	CAMK	STK33	Q9BYT3	0.843592	17	96.4296	13
MPXV_A51R	URK20599.1	Hypothetical protein (Cop-A51R)	175	S	APLLRS*VTDNNV	LKB1	CAMK	STK11	Q15831	0.384361	25	95.4771	14
MPXV_A51R	URK20599.1	Hypothetical protein (Cop-A51R)	175	S	APLLRS*VTDNNV	BCKDK	PDHK	BCKDK	O14874	0.629845	21	95.2161	15
MPXV_A5L	URK20552.1	39 kDa immunodominant virion core protein needed for the progression of IV to infectious IMV (Cop-A4L)	8	S	FFNKFS*QGLAES	SMG1	PIKK	SMG1	Q96Q15	2.87799	2	99.3352	1
MPXV_A5L	URK20552.1	39 kDa immunodominant virion core protein needed for the progression of IV to infectious IMV (Cop-A4L)	8	S	FFNKFS*QGLAES	ATR	PIKK	ATR	Q13535	2.60072	3	98.274	2
MPXV_A5L	URK20552.1	39 kDa immunodominant virion core protein needed for the progression of IV to infectious IMV (Cop-A4L)	8	S	FFNKFS*QGLAES	ATM	PIKK	ATM	Q13315	3.0721	1	98.2462	3
MPXV_A5L	URK20552.1	39 kDa immunodominant virion core protein needed for the progression of IV to infectious IMV (Cop-A4L)	8	S	FFNKFS*QGLAES	PDHK4	PDHK	PDK4	Q16654	0.94049	5	97.527	4
MPXV_A5L	URK20552.1	39 kDa immunodominant virion core protein needed for the progression of IV to infectious IMV (Cop-A4L)	8	S	FFNKFS*QGLAES	DNAPK	PIKK	PRKDC	P78527	1.96171	4	95.6608	5
MPXV_A5L	URK20552.1	39 kDa immunodominant virion core protein needed for the progression of IV to infectious IMV (Cop-A4L)	16	T	LAESST*PKSSIY	NA	NA	NA	NA	NA	NA	NA	NA
MPXV_A5L	URK20552.1	39 kDa immunodominant virion core protein needed for the progression of IV to infectious IMV (Cop-A4L)	235	S	LKDLMS*SVEKDM	TTBK1	CK1	TTBK1	Q5TCY1	1.71914	4	99.0258	1
MPXV_A5L	URK20552.1	39 kDa immunodominant virion core protein needed for the progression of IV to infectious IMV (Cop-A4L)	235	S	LKDLMS*SVEKDM	GRK6	AGC	GRK6	P43250	3.16664	1	97.9948	2
MPXV_A5L	URK20552.1	39 kDa immunodominant virion core protein needed for the progression of IV to infectious IMV (Cop-A4L)	235	S	LKDLMS*SVEKDM	CK1G3	CK1	CSNK1G3	Q9Y6M4	2.20477	2	97.3977	3
MPXV_A5L	URK20552.1	39 kDa immunodominant virion core protein needed for the progression of IV to infectious IMV (Cop-A4L)	235	S	LKDLMS*SVEKDM	TTBK2	CK1	TTBK2	Q6IQ55	1.06692	6	96.05	4
MPXV_A5L	URK20552.1	39 kDa immunodominant virion core protein needed for the progression of IV to infectious IMV (Cop-A4L)	235	S	LKDLMS*SVEKDM	CK1G1	CK1	CSNK1G1	Q9HCP0	1.1693	5	95.1459	5
MPXV_A5L	URK20552.1	39 kDa immunodominant virion core protein needed for the progression of IV to infectious IMV (Cop-A4L)	236	S	KDLMSS*VEKDMR	DSTYK	TKL	DSTYK	Q6XUX3	3.13584	1	99.3679	1
MPXV_A5L	URK20552.1	39 kDa immunodominant virion core protein needed for the progression of IV to infectious IMV (Cop-A4L)	236	S	KDLMSS*VEKDMR	CAMKK1	Other	CAMKK1	Q8N5S9	1.02725	7	98.6741	2
MPXV_A5L	URK20552.1	39 kDa immunodominant virion core protein needed for the progression of IV to infectious IMV (Cop-A4L)	236	S	KDLMSS*VEKDMR	BRAF	TKL	BRAF	P15056	0.72294	11	97.8256	3
MPXV_A6R	URK20553.1	RNA polymerase subunit (RPO19) (Cop-A5R) precursor of RNA polymerase 22 kDa and 21 kDa	44	S	YKIVES*TSTHIE	NA	NA	NA	NA	NA	NA	NA	NA
MPXV_A6R	URK20553.1	RNA polymerase subunit (RPO19) (Cop-A5R) precursor of RNA polymerase 22 kDa and 21 kDa	45	T	KIVEST*STHIED	PERK	Other	EIF2AK3	Q9NZJ5	1.00353	6	97.3748	1
MPXV_A6R	URK20553.1	RNA polymerase subunit (RPO19) (Cop-A5R) precursor of RNA polymerase 22 kDa and 21 kDa	45	T	KIVEST*STHIED	HRI	Other	EIF2AK1	Q9BQI3	0.838874	8	96.7196	2
MPXV_A6R	URK20553.1	RNA polymerase subunit (RPO19) (Cop-A5R) precursor of RNA polymerase 22 kDa and 21 kDa	45	T	KIVEST*STHIED	ALK4	TKL	ACVR1B	P36896	2.15141	1	96.3159	3
MPXV_A6R	URK20553.1	RNA polymerase subunit (RPO19) (Cop-A5R) precursor of RNA polymerase 22 kDa and 21 kDa	45	T	KIVEST*STHIED	TLK1	Other	TLK1	Q9UKI8	0.968092	7	95.6197	5
MPXV_A6R	URK20553.1	RNA polymerase subunit (RPO19) (Cop-A5R) precursor of RNA polymerase 22 kDa and 21 kDa	46	S	IVESTS*THIEDA	MEK1	STE	MAP2K1	Q02750	0.336675	16	97.9501	1
MPXV_A6R	URK20553.1	RNA polymerase subunit (RPO19) (Cop-A5R) precursor of RNA polymerase 22 kDa and 21 kDa	46	S	IVESTS*THIEDA	MEKK3	STE	MAP3K3	Q99759	0.372085	15	96.0476	2
MPXV_A6R	URK20553.1	RNA polymerase subunit (RPO19) (Cop-A5R) precursor of RNA polymerase 22 kDa and 21 kDa	47	T	VESTST*HIEDAH	AlphaK3	Alpha	ALPK1	Q96QP1	1.43439	3	98.2402	1
MPXV_A6R	URK20553.1	RNA polymerase subunit (RPO19) (Cop-A5R) precursor of RNA polymerase 22 kDa and 21 kDa	54	S	IEDAHS*NLKHIG	CK1A	CK1	CSNK1A1	P48729	2.62694	1	99.2434	1
MPXV_A6R	URK20553.1	RNA polymerase subunit (RPO19) (Cop-A5R) precursor of RNA polymerase 22 kDa and 21 kDa	54	S	IEDAHS*NLKHIG	CK1E	CK1	CSNK1E	P49674	2.2362	3	99.224	2
MPXV_A6R	URK20553.1	RNA polymerase subunit (RPO19) (Cop-A5R) precursor of RNA polymerase 22 kDa and 21 kDa	54	S	IEDAHS*NLKHIG	CK1G3	CK1	CSNK1G3	Q9Y6M4	2.35763	2	97.7627	3
MPXV_A6R	URK20553.1	RNA polymerase subunit (RPO19) (Cop-A5R) precursor of RNA polymerase 22 kDa and 21 kDa	54	S	IEDAHS*NLKHIG	TLK1	Other	TLK1	Q9UKI8	1.62406	7	97.7591	4
MPXV_A6R	URK20553.1	RNA polymerase subunit (RPO19) (Cop-A5R) precursor of RNA polymerase 22 kDa and 21 kDa	54	S	IEDAHS*NLKHIG	CK1G1	CK1	CSNK1G1	Q9HCP0	1.82947	6	97.666	5
MPXV_A6R	URK20553.1	RNA polymerase subunit (RPO19) (Cop-A5R) precursor of RNA polymerase 22 kDa and 21 kDa	54	S	IEDAHS*NLKHIG	TLK2	Other	TLK2	Q86UE8	1.90244	4	97.3312	6
MPXV_A6R	URK20553.1	RNA polymerase subunit (RPO19) (Cop-A5R) precursor of RNA polymerase 22 kDa and 21 kDa	54	S	IEDAHS*NLKHIG	PINK1	Other	PINK1	Q9BXM7	1.88498	5	96.9783	7
MPXV_A6R	URK20553.1	RNA polymerase subunit (RPO19) (Cop-A5R) precursor of RNA polymerase 22 kDa and 21 kDa	54	S	IEDAHS*NLKHIG	IRE1	Other	ERN1	O75460	1.24332	9	96.1866	8
MPXV_A6R	URK20553.1	RNA polymerase subunit (RPO19) (Cop-A5R) precursor of RNA polymerase 22 kDa and 21 kDa	54	S	IEDAHS*NLKHIG	HRI	Other	EIF2AK1	Q9BQI3	0.492276	17	95.0009	9
MPXV_B21R	URK20621.1	Surface glycoprotein cadherin-like domain putative membrane-associated glycoprotein	620	S	MAKGRS*SSPKPD	WNK1	Other	WNK1	Q9H4A3	3.37362	4	99.3135	1
MPXV_B21R	URK20621.1	Surface glycoprotein cadherin-like domain putative membrane-associated glycoprotein	620	S	MAKGRS*SSPKPD	MNK2	CAMK	MKNK2	Q9HBH9	3.98363	1	98.9472	2
MPXV_B21R	URK20621.1	Surface glycoprotein cadherin-like domain putative membrane-associated glycoprotein	620	S	MAKGRS*SSPKPD	WNK4	Other	WNK4	Q96J92	2.46179	10	98.9291	3
MPXV_B21R	URK20621.1	Surface glycoprotein cadherin-like domain putative membrane-associated glycoprotein	620	S	MAKGRS*SSPKPD	HASPIN	Other	HASPIN	Q8TF76	2.24461	16	98.575	4
MPXV_B21R	URK20621.1	Surface glycoprotein cadherin-like domain putative membrane-associated glycoprotein	620	S	MAKGRS*SSPKPD	CHAK1	Alpha	TRPM7	Q96QT4	1.95911	23	98.0577	5
MPXV_B21R	URK20621.1	Surface glycoprotein cadherin-like domain putative membrane-associated glycoprotein	620	S	MAKGRS*SSPKPD	MNK1	CAMK	MKNK1	Q9BUB5	2.98022	5	97.8002	6
MPXV_B21R	URK20621.1	Surface glycoprotein cadherin-like domain putative membrane-associated glycoprotein	620	S	MAKGRS*SSPKPD	DCAMKL1	CAMK	DCLK1	O15075	3.40094	2	97.6527	7
MPXV_B21R	URK20621.1	Surface glycoprotein cadherin-like domain putative membrane-associated glycoprotein	620	S	MAKGRS*SSPKPD	PKCZ	AGC	PRKCZ	Q05513	2.29013	15	97.2768	8
MPXV_B21R	URK20621.1	Surface glycoprotein cadherin-like domain putative membrane-associated glycoprotein	620	S	MAKGRS*SSPKPD	PHKG1	CAMK	PHKG1	Q16816	2.08233	20	97.1789	9
MPXV_B21R	URK20621.1	Surface glycoprotein cadherin-like domain putative membrane-associated glycoprotein	620	S	MAKGRS*SSPKPD	DCAMKL2	CAMK	DCLK2	Q8N568	2.39664	12	97.0182	10
MPXV_B21R	URK20621.1	Surface glycoprotein cadherin-like domain putative membrane-associated glycoprotein	620	S	MAKGRS*SSPKPD	BUB1	Other	BUB1	O43683	2.15619	18	97.0146	11
MPXV_B21R	URK20621.1	Surface glycoprotein cadherin-like domain putative membrane-associated glycoprotein	620	S	MAKGRS*SSPKPD	CHAK2	Alpha	TRPM6	Q9BX84	1.62598	32	96.9989	12
MPXV_B21R	URK20621.1	Surface glycoprotein cadherin-like domain putative membrane-associated glycoprotein	620	S	MAKGRS*SSPKPD	NIK	STE	MAP3K14	Q99558	1.71597	29	96.664	13
MPXV_B21R	URK20621.1	Surface glycoprotein cadherin-like domain putative membrane-associated glycoprotein	620	S	MAKGRS*SSPKPD	PKCB	AGC	PRKCB	P05771	1.97521	22	96.5214	14
MPXV_B21R	URK20621.1	Surface glycoprotein cadherin-like domain putative membrane-associated glycoprotein	620	S	MAKGRS*SSPKPD	PKCI	AGC	PRKCI	P41743	1.75645	27	96.2398	15
MPXV_B21R	URK20621.1	Surface glycoprotein cadherin-like domain putative membrane-associated glycoprotein	620	S	MAKGRS*SSPKPD	PKCH	AGC	PRKCH	P24723	1.70498	30	96.0077	16
MPXV_B21R	URK20621.1	Surface glycoprotein cadherin-like domain putative membrane-associated glycoprotein	620	S	MAKGRS*SSPKPD	PKCE	AGC	PRKCE	Q02156	1.9154	24	95.9824	17
MPXV_B21R	URK20621.1	Surface glycoprotein cadherin-like domain putative membrane-associated glycoprotein	620	S	MAKGRS*SSPKPD	PHKG2	CAMK	PHKG2	P15735	1.43748	34	95.9533	18
MPXV_B21R	URK20621.1	Surface glycoprotein cadherin-like domain putative membrane-associated glycoprotein	620	S	MAKGRS*SSPKPD	MAPKAPK3	CAMK	MAPKAPK3	Q16644	2.81368	6	95.876	19
MPXV_B21R	URK20621.1	Surface glycoprotein cadherin-like domain putative membrane-associated glycoprotein	620	S	MAKGRS*SSPKPD	PRPK	Other	TP53RK	Q96S44	0.611409	74	95.7696	20
MPXV_B21R	URK20621.1	Surface glycoprotein cadherin-like domain putative membrane-associated glycoprotein	620	S	MAKGRS*SSPKPD	PKCT	AGC	PRKCQ	Q04759	1.77811	25	95.7309	21
MPXV_B21R	URK20621.1	Surface glycoprotein cadherin-like domain putative membrane-associated glycoprotein	620	S	MAKGRS*SSPKPD	IRE1	Other	ERN1	O75460	1.10945	49	95.6874	22
MPXV_B21R	URK20621.1	Surface glycoprotein cadherin-like domain putative membrane-associated glycoprotein	620	S	MAKGRS*SSPKPD	MST3	STE	STK24	Q9Y6E0	0.871994	60	95.5545	23
MPXV_B21R	URK20621.1	Surface glycoprotein cadherin-like domain putative membrane-associated glycoprotein	620	S	MAKGRS*SSPKPD	LOK	STE	STK10	O94804	0.41141	84	95.4445	25
MPXV_B21R	URK20621.1	Surface glycoprotein cadherin-like domain putative membrane-associated glycoprotein	620	S	MAKGRS*SSPKPD	NEK5	Other	NEK5	Q6P3R8	0.454712	80	95.4324	26
MPXV_B21R	URK20621.1	Surface glycoprotein cadherin-like domain putative membrane-associated glycoprotein	620	S	MAKGRS*SSPKPD	PKCG	AGC	PRKCG	P05129	1.67248	31	95.2704	27
MPXV_B21R	URK20621.1	Surface glycoprotein cadherin-like domain putative membrane-associated glycoprotein	620	S	MAKGRS*SSPKPD	AURC	Other	AURKC	Q9UQB9	2.66662	8	95.0565	28
MPXV_B21R	URK20621.1	Surface glycoprotein cadherin-like domain putative membrane-associated glycoprotein	620	S	MAKGRS*SSPKPD	PAK6	STE	PAK6	Q9NQU5	2.01537	21	95.0396	29
MPXV_B21R	URK20621.1	Surface glycoprotein cadherin-like domain putative membrane-associated glycoprotein	682	T	RPRRPT*NDGLQS	DMPK1	AGC	DMPK	Q09013	8.40221	1	99.9831	1
MPXV_B21R	URK20621.1	Surface glycoprotein cadherin-like domain putative membrane-associated glycoprotein	682	T	RPRRPT*NDGLQS	PASK	CAMK	PASK	Q96RG2	5.55629	25	99.9819	2
MPXV_B21R	URK20621.1	Surface glycoprotein cadherin-like domain putative membrane-associated glycoprotein	682	T	RPRRPT*NDGLQS	MRCKA	AGC	CDC42BPA	Q5VT25	8.14024	3	99.9698	3
MPXV_B21R	URK20621.1	Surface glycoprotein cadherin-like domain putative membrane-associated glycoprotein	682	T	RPRRPT*NDGLQS	CRIK	AGC	CIT	O14578	8.34248	2	99.9674	4
MPXV_B21R	URK20621.1	Surface glycoprotein cadherin-like domain putative membrane-associated glycoprotein	682	T	RPRRPT*NDGLQS	ROCK2	AGC	ROCK2	O75116	7.21214	7	99.9589	5
MPXV_B21R	URK20621.1	Surface glycoprotein cadherin-like domain putative membrane-associated glycoprotein	682	T	RPRRPT*NDGLQS	DAPK2	CAMK	DAPK2	Q9UIK4	4.67757	41	99.9432	6
MPXV_B21R	URK20621.1	Surface glycoprotein cadherin-like domain putative membrane-associated glycoprotein	682	T	RPRRPT*NDGLQS	DAPK3	CAMK	DAPK3	O43293	6.35458	12	99.9263	7
MPXV_B21R	URK20621.1	Surface glycoprotein cadherin-like domain putative membrane-associated glycoprotein	682	T	RPRRPT*NDGLQS	RSK4	AGC	RPS6KA6	Q9UK32	7.85407	4	99.884	8
MPXV_B21R	URK20621.1	Surface glycoprotein cadherin-like domain putative membrane-associated glycoprotein	682	T	RPRRPT*NDGLQS	ROCK1	AGC	ROCK1	Q13464	6.48888	11	99.8779	9
MPXV_B21R	URK20621.1	Surface glycoprotein cadherin-like domain putative membrane-associated glycoprotein	682	T	RPRRPT*NDGLQS	MSK1	AGC	RPS6KA5	O75582	7.28756	6	99.8719	10
MPXV_B21R	URK20621.1	Surface glycoprotein cadherin-like domain putative membrane-associated glycoprotein	682	T	RPRRPT*NDGLQS	LATS1	AGC	LATS1	O95835	4.74746	39	99.8658	11
MPXV_B21R	URK20621.1	Surface glycoprotein cadherin-like domain putative membrane-associated glycoprotein	682	T	RPRRPT*NDGLQS	NDR2	AGC	STK38L	Q9Y2H1	5.46681	27	99.8296	12
MPXV_B21R	URK20621.1	Surface glycoprotein cadherin-like domain putative membrane-associated glycoprotein	682	T	RPRRPT*NDGLQS	PIM1	CAMK	PIM1	P11309	6.31013	14	99.8139	13
MPXV_B21R	URK20621.1	Surface glycoprotein cadherin-like domain putative membrane-associated glycoprotein	682	T	RPRRPT*NDGLQS	DAPK1	CAMK	DAPK1	P53355	6.27403	15	99.8078	14
MPXV_B21R	URK20621.1	Surface glycoprotein cadherin-like domain putative membrane-associated glycoprotein	682	T	RPRRPT*NDGLQS	MRCKB	AGC	CDC42BPB	Q9Y5S2	6.68032	10	99.7969	15
MPXV_B21R	URK20621.1	Surface glycoprotein cadherin-like domain putative membrane-associated glycoprotein	682	T	RPRRPT*NDGLQS	PIM2	CAMK	PIM2	Q9P1W9	6.31446	13	99.7353	16
MPXV_B21R	URK20621.1	Surface glycoprotein cadherin-like domain putative membrane-associated glycoprotein	682	T	RPRRPT*NDGLQS	PIM3	CAMK	PIM3	Q86V86	5.24508	28	99.7317	17
MPXV_B21R	URK20621.1	Surface glycoprotein cadherin-like domain putative membrane-associated glycoprotein	682	T	RPRRPT*NDGLQS	CAMK1D	CAMK	CAMK1D	Q8IU85	6.14955	16	99.7051	18
MPXV_B21R	URK20621.1	Surface glycoprotein cadherin-like domain putative membrane-associated glycoprotein	682	T	RPRRPT*NDGLQS	SGK1	AGC	SGK1	O00141	7.43409	5	99.664	19
MPXV_B21R	URK20621.1	Surface glycoprotein cadherin-like domain putative membrane-associated glycoprotein	682	T	RPRRPT*NDGLQS	P90RSK	AGC	RPS6KA1	Q15418	5.69021	21	99.6471	20
MPXV_B21R	URK20621.1	Surface glycoprotein cadherin-like domain putative membrane-associated glycoprotein	682	T	RPRRPT*NDGLQS	LATS2	AGC	LATS2	Q9NRM7	4.58133	46	99.6386	21
MPXV_B21R	URK20621.1	Surface glycoprotein cadherin-like domain putative membrane-associated glycoprotein	682	T	RPRRPT*NDGLQS	caMLCK	CAMK	MYLK3	Q32MK0	4.39968	51	99.6048	22
MPXV_B21R	URK20621.1	Surface glycoprotein cadherin-like domain putative membrane-associated glycoprotein	682	T	RPRRPT*NDGLQS	PKACB	AGC	PRKACB	P22694	6.91393	9	99.5794	23
MPXV_B21R	URK20621.1	Surface glycoprotein cadherin-like domain putative membrane-associated glycoprotein	682	T	RPRRPT*NDGLQS	smMLCK	CAMK	MYLK	Q15746	4.3021	54	99.5455	24
MPXV_B21R	URK20621.1	Surface glycoprotein cadherin-like domain putative membrane-associated glycoprotein	682	T	RPRRPT*NDGLQS	MSK2	AGC	RPS6KA4	O75676	5.68033	22	99.5117	25
MPXV_B21R	URK20621.1	Surface glycoprotein cadherin-like domain putative membrane-associated glycoprotein	682	T	RPRRPT*NDGLQS	AKT2	AGC	AKT2	P31751	6.05793	19	99.4537	26
MPXV_B21R	URK20621.1	Surface glycoprotein cadherin-like domain putative membrane-associated glycoprotein	682	T	RPRRPT*NDGLQS	skMLCK	CAMK	MYLK2	Q9H1R3	4.41516	49	99.4247	27
MPXV_B21R	URK20621.1	Surface glycoprotein cadherin-like domain putative membrane-associated glycoprotein	682	T	RPRRPT*NDGLQS	PRKX	AGC	PRKX	P51817	7.05859	8	99.4223	28
MPXV_B21R	URK20621.1	Surface glycoprotein cadherin-like domain putative membrane-associated glycoprotein	682	T	RPRRPT*NDGLQS	NDR1	AGC	STK38	Q15208	4.61523	43	99.4114	29
MPXV_B21R	URK20621.1	Surface glycoprotein cadherin-like domain putative membrane-associated glycoprotein	682	T	RPRRPT*NDGLQS	CAMK1A	CAMK	CAMK1	Q14012	5.5844	24	99.3642	30
MPXV_B21R	URK20621.1	Surface glycoprotein cadherin-like domain putative membrane-associated glycoprotein	682	T	RPRRPT*NDGLQS	RSK2	AGC	RPS6KA3	P51812	5.7403	20	99.3485	31
MPXV_B21R	URK20621.1	Surface glycoprotein cadherin-like domain putative membrane-associated glycoprotein	682	T	RPRRPT*NDGLQS	AKT3	AGC	AKT3	Q9Y243	6.13891	17	99.3352	32
MPXV_B21R	URK20621.1	Surface glycoprotein cadherin-like domain putative membrane-associated glycoprotein	682	T	RPRRPT*NDGLQS	AMPKA2	CAMK	PRKAA2	P54646	4.50995	48	99.3292	33
MPXV_B21R	URK20621.1	Surface glycoprotein cadherin-like domain putative membrane-associated glycoprotein	682	T	RPRRPT*NDGLQS	CAMK1B	CAMK	PNCK	Q6P2M8	3.83927	63	99.3207	34
MPXV_B21R	URK20621.1	Surface glycoprotein cadherin-like domain putative membrane-associated glycoprotein	682	T	RPRRPT*NDGLQS	AKT1	AGC	AKT1	P31749	5.63989	23	99.299	35
MPXV_B21R	URK20621.1	Surface glycoprotein cadherin-like domain putative membrane-associated glycoprotein	682	T	RPRRPT*NDGLQS	BRSK1	CAMK	BRSK1	Q8TDC3	4.22392	56	99.2555	36
MPXV_B21R	URK20621.1	Surface glycoprotein cadherin-like domain putative membrane-associated glycoprotein	682	T	RPRRPT*NDGLQS	DCAMKL1	CAMK	DCLK1	O15075	4.37961	52	99.2542	37
MPXV_B21R	URK20621.1	Surface glycoprotein cadherin-like domain putative membrane-associated glycoprotein	682	T	RPRRPT*NDGLQS	CAMK2A	CAMK	CAMK2A	Q9UQM7	4.91092	34	99.114	38
MPXV_B21R	URK20621.1	Surface glycoprotein cadherin-like domain putative membrane-associated glycoprotein	682	T	RPRRPT*NDGLQS	PKACA	AGC	PRKACA	P17612	6.12322	18	98.9932	39
MPXV_B21R	URK20621.1	Surface glycoprotein cadherin-like domain putative membrane-associated glycoprotein	682	T	RPRRPT*NDGLQS	QSK	CAMK	SIK3	Q9Y2K2	3.84023	62	98.9436	40
MPXV_B21R	URK20621.1	Surface glycoprotein cadherin-like domain putative membrane-associated glycoprotein	682	T	RPRRPT*NDGLQS	P70S6KB	AGC	RPS6KB2	Q9UBS0	4.78174	36	98.94	41
MPXV_B21R	URK20621.1	Surface glycoprotein cadherin-like domain putative membrane-associated glycoprotein	682	T	RPRRPT*NDGLQS	MYLK4	CAMK	MYLK4	Q86YV6	4.56522	47	98.7901	42
MPXV_B21R	URK20621.1	Surface glycoprotein cadherin-like domain putative membrane-associated glycoprotein	682	T	RPRRPT*NDGLQS	AMPKA1	CAMK	PRKAA1	Q13131	3.60069	68	98.7659	43
MPXV_B21R	URK20621.1	Surface glycoprotein cadherin-like domain putative membrane-associated glycoprotein	682	T	RPRRPT*NDGLQS	AURB	Other	AURKB	Q96GD4	4.82905	35	98.7369	44
MPXV_B21R	URK20621.1	Surface glycoprotein cadherin-like domain putative membrane-associated glycoprotein	682	T	RPRRPT*NDGLQS	P70S6K	AGC	RPS6KB1	P23443	4.62074	42	98.6632	45
MPXV_B21R	URK20621.1	Surface glycoprotein cadherin-like domain putative membrane-associated glycoprotein	682	T	RPRRPT*NDGLQS	BRSK2	CAMK	BRSK2	Q8IWQ3	3.02154	77	98.6608	46
MPXV_B21R	URK20621.1	Surface glycoprotein cadherin-like domain putative membrane-associated glycoprotein	682	T	RPRRPT*NDGLQS	PKACG	AGC	PRKACG	P22612	4.612	44	98.6523	47
MPXV_B21R	URK20621.1	Surface glycoprotein cadherin-like domain putative membrane-associated glycoprotein	682	T	RPRRPT*NDGLQS	RSK3	AGC	RPS6KA2	Q15349	4.60258	45	98.6475	48
MPXV_B21R	URK20621.1	Surface glycoprotein cadherin-like domain putative membrane-associated glycoprotein	682	T	RPRRPT*NDGLQS	PDK1	AGC	PDPK1	O15530	1.38179	108	98.5689	49
MPXV_B21R	URK20621.1	Surface glycoprotein cadherin-like domain putative membrane-associated glycoprotein	682	T	RPRRPT*NDGLQS	NIK	STE	MAP3K14	Q99558	2.19463	95	98.5629	50
MPXV_B21R	URK20621.1	Surface glycoprotein cadherin-like domain putative membrane-associated glycoprotein	682	T	RPRRPT*NDGLQS	CAMK1G	CAMK	CAMK1G	Q96NX5	3.75742	64	98.529	51
MPXV_B21R	URK20621.1	Surface glycoprotein cadherin-like domain putative membrane-associated glycoprotein	682	T	RPRRPT*NDGLQS	AURC	Other	AURKC	Q9UQB9	4.75832	37	98.4517	52
MPXV_B21R	URK20621.1	Surface glycoprotein cadherin-like domain putative membrane-associated glycoprotein	682	T	RPRRPT*NDGLQS	TAK1	TKL	MAP3K7	O43318	0.47411	125	98.3925	53
MPXV_B21R	URK20621.1	Surface glycoprotein cadherin-like domain putative membrane-associated glycoprotein	682	T	RPRRPT*NDGLQS	PBK	Other	PBK	Q96KB5	1.85374	102	98.3489	54
MPXV_B21R	URK20621.1	Surface glycoprotein cadherin-like domain putative membrane-associated glycoprotein	682	T	RPRRPT*NDGLQS	MARK3	CAMK	MARK3	P27448	3.10425	76	98.3272	55
MPXV_B21R	URK20621.1	Surface glycoprotein cadherin-like domain putative membrane-associated glycoprotein	682	T	RPRRPT*NDGLQS	YANK3	AGC	STK32C	Q86UX6	2.55947	87	98.2776	56
MPXV_B21R	URK20621.1	Surface glycoprotein cadherin-like domain putative membrane-associated glycoprotein	682	T	RPRRPT*NDGLQS	AURA	Other	AURKA	O14965	4.37905	53	98.2426	57
MPXV_B21R	URK20621.1	Surface glycoprotein cadherin-like domain putative membrane-associated glycoprotein	682	T	RPRRPT*NDGLQS	GAK	Other	GAK	O14976	0.856931	114	98.2329	58
MPXV_B21R	URK20621.1	Surface glycoprotein cadherin-like domain putative membrane-associated glycoprotein	682	T	RPRRPT*NDGLQS	MPSK1	Other	STK16	O75716	2.66543	85	98.2015	59
MPXV_B21R	URK20621.1	Surface glycoprotein cadherin-like domain putative membrane-associated glycoprotein	682	T	RPRRPT*NDGLQS	SIK	CAMK	SIK1	P57059	3.51474	70	98.1858	60
MPXV_B21R	URK20621.1	Surface glycoprotein cadherin-like domain putative membrane-associated glycoprotein	682	T	RPRRPT*NDGLQS	SGK3	AGC	SGK3	Q96BR1	4.28401	55	98.0794	61
MPXV_B21R	URK20621.1	Surface glycoprotein cadherin-like domain putative membrane-associated glycoprotein	682	T	RPRRPT*NDGLQS	SRPK2	CMGC	SRPK2	P78362	4.75252	38	97.9972	62
MPXV_B21R	URK20621.1	Surface glycoprotein cadherin-like domain putative membrane-associated glycoprotein	682	T	RPRRPT*NDGLQS	PKG2	AGC	PRKG2	Q13237	4.03176	58	97.8824	63
MPXV_B21R	URK20621.1	Surface glycoprotein cadherin-like domain putative membrane-associated glycoprotein	682	T	RPRRPT*NDGLQS	SBK	Other	SBK1	Q52WX2	4.96803	32	97.7676	64
MPXV_B21R	URK20621.1	Surface glycoprotein cadherin-like domain putative membrane-associated glycoprotein	682	T	RPRRPT*NDGLQS	MNK1	CAMK	MKNK1	Q9BUB5	2.9509	79	97.7434	65
MPXV_B21R	URK20621.1	Surface glycoprotein cadherin-like domain putative membrane-associated glycoprotein	682	T	RPRRPT*NDGLQS	DYRK3	CMGC	DYRK3	O43781	5.127	29	97.689	66
MPXV_B21R	URK20621.1	Surface glycoprotein cadherin-like domain putative membrane-associated glycoprotein	682	T	RPRRPT*NDGLQS	CLK3	CMGC	CLK3	P49761	5.09627	30	97.6056	67
MPXV_B21R	URK20621.1	Surface glycoprotein cadherin-like domain putative membrane-associated glycoprotein	682	T	RPRRPT*NDGLQS	SSTK	CAMK	TSSK6	Q9BXA6	2.63405	86	97.5307	68
MPXV_B21R	URK20621.1	Surface glycoprotein cadherin-like domain putative membrane-associated glycoprotein	682	T	RPRRPT*NDGLQS	CLK2	CMGC	CLK2	P49760	5.5031	26	97.4291	69
MPXV_B21R	URK20621.1	Surface glycoprotein cadherin-like domain putative membrane-associated glycoprotein	682	T	RPRRPT*NDGLQS	MARK4	CAMK	MARK4	Q96L34	2.31811	92	97.3929	70
MPXV_B21R	URK20621.1	Surface glycoprotein cadherin-like domain putative membrane-associated glycoprotein	682	T	RPRRPT*NDGLQS	CAMK2D	CAMK	CAMK2D	Q13557	2.74273	83	97.3482	71
MPXV_B21R	URK20621.1	Surface glycoprotein cadherin-like domain putative membrane-associated glycoprotein	682	T	RPRRPT*NDGLQS	PRKD1	CAMK	PRKD1	Q15139	3.36097	74	97.2515	72
MPXV_B21R	URK20621.1	Surface glycoprotein cadherin-like domain putative membrane-associated glycoprotein	682	T	RPRRPT*NDGLQS	PAK1	STE	PAK1	Q13153	3.12636	75	97.1318	73
MPXV_B21R	URK20621.1	Surface glycoprotein cadherin-like domain putative membrane-associated glycoprotein	682	T	RPRRPT*NDGLQS	PKCD	AGC	PRKCD	Q05655	2.38546	90	97.0569	74
MPXV_B21R	URK20621.1	Surface glycoprotein cadherin-like domain putative membrane-associated glycoprotein	682	T	RPRRPT*NDGLQS	GCK	STE	MAP4K2	Q12851	0.762238	117	97.0339	75
MPXV_B21R	URK20621.1	Surface glycoprotein cadherin-like domain putative membrane-associated glycoprotein	682	T	RPRRPT*NDGLQS	MARK2	CAMK	MARK2	Q7KZI7	2.38801	89	97.0303	76
MPXV_B21R	URK20621.1	Surface glycoprotein cadherin-like domain putative membrane-associated glycoprotein	682	T	RPRRPT*NDGLQS	MAPKAPK2	CAMK	MAPKAPK2	P49137	3.6428	67	96.9457	77
MPXV_B21R	URK20621.1	Surface glycoprotein cadherin-like domain putative membrane-associated glycoprotein	682	T	RPRRPT*NDGLQS	PAK2	STE	PAK2	Q13177	2.72949	84	96.9167	78
MPXV_B21R	URK20621.1	Surface glycoprotein cadherin-like domain putative membrane-associated glycoprotein	682	T	RPRRPT*NDGLQS	HIPK4	CMGC	HIPK4	Q8NE63	4.95203	33	96.9118	79
MPXV_B21R	URK20621.1	Surface glycoprotein cadherin-like domain putative membrane-associated glycoprotein	682	T	RPRRPT*NDGLQS	ICK	CMGC	CILK1	Q9UPZ9	4.14963	57	96.8731	80
MPXV_B21R	URK20621.1	Surface glycoprotein cadherin-like domain putative membrane-associated glycoprotein	682	T	RPRRPT*NDGLQS	LKB1	CAMK	STK11	Q15831	0.69608	120	96.8695	81
MPXV_B21R	URK20621.1	Surface glycoprotein cadherin-like domain putative membrane-associated glycoprotein	682	T	RPRRPT*NDGLQS	PRKD2	CAMK	PRKD2	Q9BZL6	3.53516	69	96.8611	82
MPXV_B21R	URK20621.1	Surface glycoprotein cadherin-like domain putative membrane-associated glycoprotein	682	T	RPRRPT*NDGLQS	LRRK2	TKL	LRRK2	Q5S007	0.205914	130	96.6338	83
MPXV_B21R	URK20621.1	Surface glycoprotein cadherin-like domain putative membrane-associated glycoprotein	682	T	RPRRPT*NDGLQS	SLK	STE	SLK	Q9H2G2	0.671859	122	96.5794	84
MPXV_B21R	URK20621.1	Surface glycoprotein cadherin-like domain putative membrane-associated glycoprotein	682	T	RPRRPT*NDGLQS	PKG1	AGC	PRKG1	Q13976	2.44373	88	96.2761	85
MPXV_B21R	URK20621.1	Surface glycoprotein cadherin-like domain putative membrane-associated glycoprotein	682	T	RPRRPT*NDGLQS	PKN3	AGC	PKN3	Q6P5Z2	2.16804	96	96.1238	86
MPXV_B21R	URK20621.1	Surface glycoprotein cadherin-like domain putative membrane-associated glycoprotein	682	T	RPRRPT*NDGLQS	CLK4	CMGC	CLK4	Q9HAZ1	3.91738	61	96.0186	87
MPXV_B21R	URK20621.1	Surface glycoprotein cadherin-like domain putative membrane-associated glycoprotein	682	T	RPRRPT*NDGLQS	MARK1	CAMK	MARK1	Q9P0L2	1.83019	103	95.9582	88
MPXV_B21R	URK20621.1	Surface glycoprotein cadherin-like domain putative membrane-associated glycoprotein	682	T	RPRRPT*NDGLQS	CAMK4	CAMK	CAMK4	Q16566	2.22202	94	95.8518	89
MPXV_B21R	URK20621.1	Surface glycoprotein cadherin-like domain putative membrane-associated glycoprotein	682	T	RPRRPT*NDGLQS	SRPK3	CMGC	SRPK3	Q9UPE1	3.37713	73	95.8047	90
MPXV_B21R	URK20621.1	Surface glycoprotein cadherin-like domain putative membrane-associated glycoprotein	682	T	RPRRPT*NDGLQS	CHK1	CAMK	CHEK1	O14757	2.11772	98	95.789	91
MPXV_B21R	URK20621.1	Surface glycoprotein cadherin-like domain putative membrane-associated glycoprotein	682	T	RPRRPT*NDGLQS	MAK	CMGC	MAK	P20794	4.99499	31	95.6137	92
MPXV_B21R	URK20621.1	Surface glycoprotein cadherin-like domain putative membrane-associated glycoprotein	682	T	RPRRPT*NDGLQS	ATR	PIKK	ATR	Q13535	1.32796	109	95.5678	93
MPXV_B21R	URK20621.1	Surface glycoprotein cadherin-like domain putative membrane-associated glycoprotein	682	T	RPRRPT*NDGLQS	CHK2	CAMK	CHEK2	O96017	2.81011	82	95.2958	94
MPXV_B21R	URK20621.1	Surface glycoprotein cadherin-like domain putative membrane-associated glycoprotein	682	T	RPRRPT*NDGLQS	PRKD3	CAMK	PRKD3	O94806	2.95616	78	95.2426	95
MPXV_B21R	URK20621.1	Surface glycoprotein cadherin-like domain putative membrane-associated glycoprotein	682	T	RPRRPT*NDGLQS	TSSK1	CAMK	TSSK1B	Q9BXA7	2.11091	99	95.0976	96
MPXV_B21R	URK20621.1	Surface glycoprotein cadherin-like domain putative membrane-associated glycoprotein	682	T	RPRRPT*NDGLQS	DCAMKL2	CAMK	DCLK2	Q8N568	1.82095	104	95.0396	97
MPXV_B21R	URK20621.1	Surface glycoprotein cadherin-like domain putative membrane-associated glycoprotein	688	S	NDGLQS*PNPPLR	PRP4	CMGC	PRPF4B	Q13523	7.41919	1	99.9601	1
MPXV_B21R	URK20621.1	Surface glycoprotein cadherin-like domain putative membrane-associated glycoprotein	688	S	NDGLQS*PNPPLR	LKB1	CAMK	STK11	Q15831	1.9659	42	99.5117	2
MPXV_B21R	URK20621.1	Surface glycoprotein cadherin-like domain putative membrane-associated glycoprotein	688	S	NDGLQS*PNPPLR	ERK5	CMGC	MAPK7	Q13164	3.80389	30	98.9001	3
MPXV_B21R	URK20621.1	Surface glycoprotein cadherin-like domain putative membrane-associated glycoprotein	688	S	NDGLQS*PNPPLR	JNK2	CMGC	MAPK9	P45984	5.9472	5	98.8892	4
MPXV_B21R	URK20621.1	Surface glycoprotein cadherin-like domain putative membrane-associated glycoprotein	688	S	NDGLQS*PNPPLR	P38D	CMGC	MAPK13	O15264	6.6845	2	98.5967	5
MPXV_B21R	URK20621.1	Surface glycoprotein cadherin-like domain putative membrane-associated glycoprotein	688	S	NDGLQS*PNPPLR	CDK16	CMGC	CDK16	Q00536	6.13473	3	98.2498	6
MPXV_B21R	URK20621.1	Surface glycoprotein cadherin-like domain putative membrane-associated glycoprotein	688	S	NDGLQS*PNPPLR	KIS	Other	UHMK1	Q8TAS1	5.38614	14	97.9549	7
MPXV_B21R	URK20621.1	Surface glycoprotein cadherin-like domain putative membrane-associated glycoprotein	688	S	NDGLQS*PNPPLR	ERK2	CMGC	MAPK1	P28482	4.81961	19	97.9525	8
MPXV_B21R	URK20621.1	Surface glycoprotein cadherin-like domain putative membrane-associated glycoprotein	688	S	NDGLQS*PNPPLR	P38G	CMGC	MAPK12	P53778	5.97466	4	97.7688	9
MPXV_B21R	URK20621.1	Surface glycoprotein cadherin-like domain putative membrane-associated glycoprotein	688	S	NDGLQS*PNPPLR	CDK13	CMGC	CDK13	Q14004	4.92331	18	97.6818	10
MPXV_B21R	URK20621.1	Surface glycoprotein cadherin-like domain putative membrane-associated glycoprotein	688	S	NDGLQS*PNPPLR	JNK1	CMGC	MAPK8	P45983	5.4958	11	97.5428	11
MPXV_B21R	URK20621.1	Surface glycoprotein cadherin-like domain putative membrane-associated glycoprotein	688	S	NDGLQS*PNPPLR	JNK3	CMGC	MAPK10	P53779	5.08381	16	97.5222	12
MPXV_B21R	URK20621.1	Surface glycoprotein cadherin-like domain putative membrane-associated glycoprotein	688	S	NDGLQS*PNPPLR	IKKA	Other	CHUK	O15111	2.40985	39	97.4618	13
MPXV_B21R	URK20621.1	Surface glycoprotein cadherin-like domain putative membrane-associated glycoprotein	688	S	NDGLQS*PNPPLR	DYRK1B	CMGC	DYRK1B	Q9Y463	5.53444	9	97.3796	14
MPXV_B21R	URK20621.1	Surface glycoprotein cadherin-like domain putative membrane-associated glycoprotein	688	S	NDGLQS*PNPPLR	DYRK2	CMGC	DYRK2	Q92630	5.43293	13	97.3083	15
MPXV_B21R	URK20621.1	Surface glycoprotein cadherin-like domain putative membrane-associated glycoprotein	688	S	NDGLQS*PNPPLR	P38B	CMGC	MAPK11	Q15759	5.88758	6	97.2394	16
MPXV_B21R	URK20621.1	Surface glycoprotein cadherin-like domain putative membrane-associated glycoprotein	688	S	NDGLQS*PNPPLR	CDK17	CMGC	CDK17	Q00537	5.49161	12	97.081	17
MPXV_B21R	URK20621.1	Surface glycoprotein cadherin-like domain putative membrane-associated glycoprotein	688	S	NDGLQS*PNPPLR	CDK19	CMGC	CDK19	Q9BWU1	5.31863	15	97.0593	18
MPXV_B21R	URK20621.1	Surface glycoprotein cadherin-like domain putative membrane-associated glycoprotein	688	S	NDGLQS*PNPPLR	ERK1	CMGC	MAPK3	P27361	5.54539	8	96.8647	19
MPXV_B21R	URK20621.1	Surface glycoprotein cadherin-like domain putative membrane-associated glycoprotein	688	S	NDGLQS*PNPPLR	CAMKK2	Other	CAMKK2	Q96RR4	0.326306	58	96.8115	20
MPXV_B21R	URK20621.1	Surface glycoprotein cadherin-like domain putative membrane-associated glycoprotein	688	S	NDGLQS*PNPPLR	CDK18	CMGC	CDK18	Q07002	5.65494	7	96.5589	21
MPXV_B21R	URK20621.1	Surface glycoprotein cadherin-like domain putative membrane-associated glycoprotein	688	S	NDGLQS*PNPPLR	CDK8	CMGC	CDK8	P49336	4.71889	20	96.189	22
MPXV_B21R	URK20621.1	Surface glycoprotein cadherin-like domain putative membrane-associated glycoprotein	688	S	NDGLQS*PNPPLR	PINK1	Other	PINK1	Q9BXM7	1.71351	43	96.1564	23
MPXV_B21R	URK20621.1	Surface glycoprotein cadherin-like domain putative membrane-associated glycoprotein	688	S	NDGLQS*PNPPLR	CDK2	CMGC	CDK2	P24941	3.51261	33	96.1504	24
MPXV_B21R	URK20621.1	Surface glycoprotein cadherin-like domain putative membrane-associated glycoprotein	688	S	NDGLQS*PNPPLR	NLK	CMGC	NLK	Q9UBE8	3.34801	35	96.1008	25
MPXV_B21R	URK20621.1	Surface glycoprotein cadherin-like domain putative membrane-associated glycoprotein	688	S	NDGLQS*PNPPLR	CDK1	CMGC	CDK1	P06493	5.06041	17	95.9219	26
MPXV_B21R	URK20621.1	Surface glycoprotein cadherin-like domain putative membrane-associated glycoprotein	688	S	NDGLQS*PNPPLR	NEK6	Other	NEK6	Q9HC98	1.42143	46	95.876	27
MPXV_B21R	URK20621.1	Surface glycoprotein cadherin-like domain putative membrane-associated glycoprotein	688	S	NDGLQS*PNPPLR	CDK12	CMGC	CDK12	Q9NYV4	4.54159	21	95.8554	28
MPXV_B21R	URK20621.1	Surface glycoprotein cadherin-like domain putative membrane-associated glycoprotein	688	S	NDGLQS*PNPPLR	CDK9	CMGC	CDK9	P50750	4.17962	27	95.7116	29
MPXV_B21R	URK20621.1	Surface glycoprotein cadherin-like domain putative membrane-associated glycoprotein	688	S	NDGLQS*PNPPLR	GSK3A	CMGC	GSK3A	P49840	3.37615	34	95.6814	30
MPXV_B21R	URK20621.1	Surface glycoprotein cadherin-like domain putative membrane-associated glycoprotein	688	S	NDGLQS*PNPPLR	HIPK2	CMGC	HIPK2	Q9H2X6	5.50679	10	95.3248	31
MPXV_B21R	URK20621.1	Surface glycoprotein cadherin-like domain putative membrane-associated glycoprotein	688	S	NDGLQS*PNPPLR	CDK4	CMGC	CDK4	P11802	4.37152	22	95.3164	32
MPXV_B4R	URK20603.1	Schlafen (Cop-B2R)	309	S	SELKES*GGRSPR	PINK1	Other	PINK1	Q9BXM7	3.63343	1	99.7873	1
MPXV_B4R	URK20603.1	Schlafen (Cop-B2R)	309	S	SELKES*GGRSPR	NEK6	Other	NEK6	Q9HC98	2.18812	2	98.3054	2
MPXV_B4R	URK20603.1	Schlafen (Cop-B2R)	309	S	SELKES*GGRSPR	GAK	Other	GAK	O14976	0.819639	5	98.1604	3
MPXV_B4R	URK20603.1	Schlafen (Cop-B2R)	309	S	SELKES*GGRSPR	NEK7	Other	NEK7	Q8TDX7	1.27271	3	96.7801	4
MPXV_B4R	URK20603.1	Schlafen (Cop-B2R)	313	S	ESGGRS*PRPELQ	CDK12	CMGC	CDK12	Q9NYV4	7.58315	1	99.9057	1
MPXV_B4R	URK20603.1	Schlafen (Cop-B2R)	313	S	ESGGRS*PRPELQ	PRP4	CMGC	PRPF4B	Q13523	6.84272	4	99.8852	2
MPXV_B4R	URK20603.1	Schlafen (Cop-B2R)	313	S	ESGGRS*PRPELQ	CDK13	CMGC	CDK13	Q14004	7.08049	2	99.8779	3
MPXV_B4R	URK20603.1	Schlafen (Cop-B2R)	313	S	ESGGRS*PRPELQ	GSK3A	CMGC	GSK3A	P49840	5.58635	15	99.832	4
MPXV_B4R	URK20603.1	Schlafen (Cop-B2R)	313	S	ESGGRS*PRPELQ	CDK9	CMGC	CDK9	P50750	6.03419	9	99.6954	5
MPXV_B4R	URK20603.1	Schlafen (Cop-B2R)	313	S	ESGGRS*PRPELQ	GSK3B	CMGC	GSK3B	P49841	2.60797	45	99.5842	6
MPXV_B4R	URK20603.1	Schlafen (Cop-B2R)	313	S	ESGGRS*PRPELQ	P38G	CMGC	MAPK12	P53778	6.85729	3	99.5008	7
MPXV_B4R	URK20603.1	Schlafen (Cop-B2R)	313	S	ESGGRS*PRPELQ	KIS	Other	UHMK1	Q8TAS1	6.26169	7	99.1225	8
MPXV_B4R	URK20603.1	Schlafen (Cop-B2R)	313	S	ESGGRS*PRPELQ	ERK7	CMGC	MAPK15	Q8TD08	5.84262	10	99.0862	9
MPXV_B4R	URK20603.1	Schlafen (Cop-B2R)	313	S	ESGGRS*PRPELQ	CDK19	CMGC	CDK19	Q9BWU1	6.29079	6	98.8227	10
MPXV_B4R	URK20603.1	Schlafen (Cop-B2R)	313	S	ESGGRS*PRPELQ	CDK18	CMGC	CDK18	Q07002	6.22445	8	97.9078	11
MPXV_B4R	URK20603.1	Schlafen (Cop-B2R)	313	S	ESGGRS*PRPELQ	MTOR	PIKK	MTOR	P42345	2.4551	46	97.8679	12
MPXV_B4R	URK20603.1	Schlafen (Cop-B2R)	313	S	ESGGRS*PRPELQ	CLK2	CMGC	CLK2	P49760	5.79738	12	97.8449	13
MPXV_B4R	URK20603.1	Schlafen (Cop-B2R)	313	S	ESGGRS*PRPELQ	CDK8	CMGC	CDK8	P49336	5.33448	17	97.7192	14
MPXV_B4R	URK20603.1	Schlafen (Cop-B2R)	313	S	ESGGRS*PRPELQ	CLK3	CMGC	CLK3	P49761	5.14832	18	97.6793	15
MPXV_B4R	URK20603.1	Schlafen (Cop-B2R)	313	S	ESGGRS*PRPELQ	ERK1	CMGC	MAPK3	P27361	5.82276	11	97.544	16
MPXV_B4R	URK20603.1	Schlafen (Cop-B2R)	313	S	ESGGRS*PRPELQ	CDK1	CMGC	CDK1	P06493	5.65899	14	97.5065	17
MPXV_B4R	URK20603.1	Schlafen (Cop-B2R)	313	S	ESGGRS*PRPELQ	HIPK2	CMGC	HIPK2	Q9H2X6	6.43106	5	97.4618	18
MPXV_B4R	URK20603.1	Schlafen (Cop-B2R)	313	S	ESGGRS*PRPELQ	CDK3	CMGC	CDK3	Q00526	5.50201	16	97.0279	19
MPXV_B4R	URK20603.1	Schlafen (Cop-B2R)	313	S	ESGGRS*PRPELQ	CDK2	CMGC	CDK2	P24941	3.78005	33	96.8453	20
MPXV_B4R	URK20603.1	Schlafen (Cop-B2R)	313	S	ESGGRS*PRPELQ	CLK1	CMGC	CLK1	P49759	4.06517	29	96.716	21
MPXV_B4R	URK20603.1	Schlafen (Cop-B2R)	313	S	ESGGRS*PRPELQ	P38D	CMGC	MAPK13	O15264	5.75934	13	96.2676	22
MPXV_B4R	URK20603.1	Schlafen (Cop-B2R)	313	S	ESGGRS*PRPELQ	HIPK1	CMGC	HIPK1	Q86Z02	4.99214	20	95.6717	23
MPXV_B4R	URK20603.1	Schlafen (Cop-B2R)	313	S	ESGGRS*PRPELQ	CDK6	CMGC	CDK6	Q00534	4.52682	24	95.6028	24
MPXV_B4R	URK20603.1	Schlafen (Cop-B2R)	313	S	ESGGRS*PRPELQ	P38A	CMGC	MAPK14	Q16539	4.72413	22	95.4953	25
MPXV_B4R	URK20603.1	Schlafen (Cop-B2R)	313	S	ESGGRS*PRPELQ	CDK17	CMGC	CDK17	Q00537	5.03128	19	95.4578	26
MPXV_B4R	URK20603.1	Schlafen (Cop-B2R)	313	S	ESGGRS*PRPELQ	DYRK3	CMGC	DYRK3	O43781	4.03682	31	95.3804	27
MPXV_B4R	URK20603.1	Schlafen (Cop-B2R)	313	S	ESGGRS*PRPELQ	TAO3	STE	TAOK3	Q9H2K8	0.812888	58	95.291	28
MPXV_B4R	URK20603.1	Schlafen (Cop-B2R)	313	S	ESGGRS*PRPELQ	DYRK2	CMGC	DYRK2	Q92630	4.69188	23	95.1641	29
MPXV_C13L	URK20474.1	Hypothetical protein (Cop-F7L)	58	T	KSDINT*LDIKRR	BRAF	TKL	BRAF	P15056	2.57293	1	99.9613	1
MPXV_C13L	URK20474.1	Hypothetical protein (Cop-F7L)	58	T	KSDINT*LDIKRR	MEKK3	STE	MAP3K3	Q99759	1.77718	3	99.7377	2
MPXV_C13L	URK20474.1	Hypothetical protein (Cop-F7L)	58	T	KSDINT*LDIKRR	ASK1	STE	MAP3K5	Q99683	1.04939	7	99.2663	3
MPXV_C13L	URK20474.1	Hypothetical protein (Cop-F7L)	58	T	KSDINT*LDIKRR	TAK1	TKL	MAP3K7	O43318	1.0166	8	99.1612	4
MPXV_C13L	URK20474.1	Hypothetical protein (Cop-F7L)	58	T	KSDINT*LDIKRR	YANK2	AGC	STK32B	Q9NY57	1.84995	2	98.992	5
MPXV_C13L	URK20474.1	Hypothetical protein (Cop-F7L)	58	T	KSDINT*LDIKRR	MINK	STE	MINK1	Q8N4C8	1.46497	5	98.9037	6
MPXV_C13L	URK20474.1	Hypothetical protein (Cop-F7L)	58	T	KSDINT*LDIKRR	GCK	STE	MAP4K2	Q12851	1.45929	6	98.5738	7
MPXV_C13L	URK20474.1	Hypothetical protein (Cop-F7L)	58	T	KSDINT*LDIKRR	MEKK2	STE	MAP3K2	Q9Y2U5	0.809157	11	98.0746	8
MPXV_C13L	URK20474.1	Hypothetical protein (Cop-F7L)	58	T	KSDINT*LDIKRR	TTK	Other	TTK	P33981	0.431257	21	97.9465	9
MPXV_C13L	URK20474.1	Hypothetical protein (Cop-F7L)	58	T	KSDINT*LDIKRR	MST1	STE	STK4	Q13043	0.591048	17	97.9295	10
MPXV_C13L	URK20474.1	Hypothetical protein (Cop-F7L)	58	T	KSDINT*LDIKRR	MYO3A	STE	MYO3A	Q8NEV4	0.354092	25	97.7712	11
MPXV_C13L	URK20474.1	Hypothetical protein (Cop-F7L)	58	T	KSDINT*LDIKRR	HGK	STE	MAP4K4	O95819	0.774864	13	97.4473	12
MPXV_C13L	URK20474.1	Hypothetical protein (Cop-F7L)	58	T	KSDINT*LDIKRR	MAP3K15	STE	MAP3K15	Q6ZN16	0.451004	20	97.3192	13
MPXV_C13L	URK20474.1	Hypothetical protein (Cop-F7L)	58	T	KSDINT*LDIKRR	ZAK	TKL	MAP3K20	Q9NYL2	0.832042	10	97.2672	14
MPXV_C13L	URK20474.1	Hypothetical protein (Cop-F7L)	58	T	KSDINT*LDIKRR	MST2	STE	STK3	Q13188	0.305344	27	96.8586	15
MPXV_C13L	URK20474.1	Hypothetical protein (Cop-F7L)	58	T	KSDINT*LDIKRR	HPK1	STE	MAP4K1	Q92918	0.688312	14	96.658	16
MPXV_C13L	URK20474.1	Hypothetical protein (Cop-F7L)	58	T	KSDINT*LDIKRR	KHS2	STE	MAP4K3	Q8IVH8	0.78604	12	96.3063	17
MPXV_C13L	URK20474.1	Hypothetical protein (Cop-F7L)	58	T	KSDINT*LDIKRR	MEKK1	STE	MAP3K1	Q13233	0.415308	23	96.2386	18
MPXV_C13L	URK20474.1	Hypothetical protein (Cop-F7L)	58	T	KSDINT*LDIKRR	YSK1	STE	STK25	O00506	0.0033855	33	96.0887	19
MPXV_C13L	URK20474.1	Hypothetical protein (Cop-F7L)	58	T	KSDINT*LDIKRR	KHS1	STE	MAP4K5	Q9Y4K4	0.578355	18	95.8977	20
MPXV_C13L	URK20474.1	Hypothetical protein (Cop-F7L)	58	T	KSDINT*LDIKRR	ANKRD3	TKL	RIPK4	P57078	0.607097	16	95.1073	21
MPXV_C13L	URK20474.1	Hypothetical protein (Cop-F7L)	58	T	KSDINT*LDIKRR	TAO2	STE	TAOK2	Q9UL54	0.0369301	31	95.0867	22
MPXV_C14L	URK20475.1	Cytoplasmic protein (Cop-F8L)	23	T	QPRPRT*PPSYEE	MAK	CMGC	MAK	P20794	10.8921	1	99.9722	1
MPXV_C14L	URK20475.1	Cytoplasmic protein (Cop-F8L)	23	T	QPRPRT*PPSYEE	MOK	CMGC	MOK	Q9UQ07	9.22476	3	99.9504	2
MPXV_C14L	URK20475.1	Cytoplasmic protein (Cop-F8L)	23	T	QPRPRT*PPSYEE	ICK	CMGC	CILK1	Q9UPZ9	7.30371	8	99.9371	3
MPXV_C14L	URK20475.1	Cytoplasmic protein (Cop-F8L)	23	T	QPRPRT*PPSYEE	HIPK2	CMGC	HIPK2	Q9H2X6	9.80517	2	99.8405	4
MPXV_C14L	URK20475.1	Cytoplasmic protein (Cop-F8L)	23	T	QPRPRT*PPSYEE	CDK7	CMGC	CDK7	P50613	6.8477	10	99.8078	5
MPXV_C14L	URK20475.1	Cytoplasmic protein (Cop-F8L)	23	T	QPRPRT*PPSYEE	HIPK3	CMGC	HIPK3	Q9H422	7.72135	6	99.7655	6
MPXV_C14L	URK20475.1	Cytoplasmic protein (Cop-F8L)	23	T	QPRPRT*PPSYEE	HIPK1	CMGC	HIPK1	Q86Z02	8.32248	4	99.7389	7
MPXV_C14L	URK20475.1	Cytoplasmic protein (Cop-F8L)	23	T	QPRPRT*PPSYEE	DYRK1A	CMGC	DYRK1A	Q13627	7.81715	5	99.6555	8
MPXV_C14L	URK20475.1	Cytoplasmic protein (Cop-F8L)	23	T	QPRPRT*PPSYEE	CDKL1	CMGC	CDKL1	Q00532	5.11505	23	99.6483	9
MPXV_C14L	URK20475.1	Cytoplasmic protein (Cop-F8L)	23	T	QPRPRT*PPSYEE	HASPIN	Other	HASPIN	Q8TF76	3.6094	40	99.5758	10
MPXV_C14L	URK20475.1	Cytoplasmic protein (Cop-F8L)	23	T	QPRPRT*PPSYEE	HIPK4	CMGC	HIPK4	Q8NE63	7.11363	9	99.4501	11
MPXV_C14L	URK20475.1	Cytoplasmic protein (Cop-F8L)	23	T	QPRPRT*PPSYEE	DYRK1B	CMGC	DYRK1B	Q9Y463	7.39511	7	99.4307	12
MPXV_C14L	URK20475.1	Cytoplasmic protein (Cop-F8L)	23	T	QPRPRT*PPSYEE	CDKL5	CMGC	CDKL5	O76039	5.30481	21	99.3775	13
MPXV_C14L	URK20475.1	Cytoplasmic protein (Cop-F8L)	23	T	QPRPRT*PPSYEE	LRRK2	TKL	LRRK2	Q5S007	1.27841	60	99.2675	14
MPXV_C14L	URK20475.1	Cytoplasmic protein (Cop-F8L)	23	T	QPRPRT*PPSYEE	CDK10	CMGC	CDK10	Q15131	6.20699	13	99.0294	15
MPXV_C14L	URK20475.1	Cytoplasmic protein (Cop-F8L)	23	T	QPRPRT*PPSYEE	DYRK3	CMGC	DYRK3	O43781	6.29637	12	99.021	16
MPXV_C14L	URK20475.1	Cytoplasmic protein (Cop-F8L)	23	T	QPRPRT*PPSYEE	CDK4	CMGC	CDK4	P11802	5.9846	15	98.975	17
MPXV_C14L	URK20475.1	Cytoplasmic protein (Cop-F8L)	23	T	QPRPRT*PPSYEE	DYRK2	CMGC	DYRK2	Q92630	6.20679	14	98.61	18
MPXV_C14L	URK20475.1	Cytoplasmic protein (Cop-F8L)	23	T	QPRPRT*PPSYEE	DYRK4	CMGC	DYRK4	Q9NR20	6.59812	11	98.5496	19
MPXV_C14L	URK20475.1	Cytoplasmic protein (Cop-F8L)	23	T	QPRPRT*PPSYEE	MPSK1	Other	STK16	O75716	2.77219	49	98.3888	20
MPXV_C14L	URK20475.1	Cytoplasmic protein (Cop-F8L)	23	T	QPRPRT*PPSYEE	P38A	CMGC	MAPK14	Q16539	5.68971	16	98.112	21
MPXV_C14L	URK20475.1	Cytoplasmic protein (Cop-F8L)	23	T	QPRPRT*PPSYEE	CDK14	CMGC	CDK14	O94921	5.39653	19	97.7954	22
MPXV_C14L	URK20475.1	Cytoplasmic protein (Cop-F8L)	23	T	QPRPRT*PPSYEE	CLK3	CMGC	CLK3	P49761	5.04821	24	97.521	23
MPXV_C14L	URK20475.1	Cytoplasmic protein (Cop-F8L)	23	T	QPRPRT*PPSYEE	TAO3	STE	TAOK3	Q9H2K8	1.31674	59	97.3965	24
MPXV_C14L	URK20475.1	Cytoplasmic protein (Cop-F8L)	23	T	QPRPRT*PPSYEE	PBK	Other	PBK	Q96KB5	1.22931	61	97.2551	25
MPXV_C14L	URK20475.1	Cytoplasmic protein (Cop-F8L)	23	T	QPRPRT*PPSYEE	MAP3K15	STE	MAP3K15	Q6ZN16	0.413019	79	97.2164	26
MPXV_C14L	URK20475.1	Cytoplasmic protein (Cop-F8L)	23	T	QPRPRT*PPSYEE	CDK12	CMGC	CDK12	Q9NYV4	4.91823	26	97.1439	27
MPXV_C14L	URK20475.1	Cytoplasmic protein (Cop-F8L)	23	T	QPRPRT*PPSYEE	PDK1	AGC	PDPK1	O15530	0.8092	71	97.0895	28
MPXV_C14L	URK20475.1	Cytoplasmic protein (Cop-F8L)	23	T	QPRPRT*PPSYEE	ERK1	CMGC	MAPK3	P27361	5.5487	17	96.8707	29
MPXV_C14L	URK20475.1	Cytoplasmic protein (Cop-F8L)	23	T	QPRPRT*PPSYEE	ERK2	CMGC	MAPK1	P28482	4.44831	29	96.6846	30
MPXV_C14L	URK20475.1	Cytoplasmic protein (Cop-F8L)	23	T	QPRPRT*PPSYEE	PASK	CAMK	PASK	Q96RG2	2.08051	53	96.6024	31
MPXV_C14L	URK20475.1	Cytoplasmic protein (Cop-F8L)	23	T	QPRPRT*PPSYEE	CLK4	CMGC	CLK4	Q9HAZ1	4.15057	32	96.5637	32
MPXV_C14L	URK20475.1	Cytoplasmic protein (Cop-F8L)	23	T	QPRPRT*PPSYEE	SRPK2	CMGC	SRPK2	P78362	3.80219	36	96.345	33
MPXV_C14L	URK20475.1	Cytoplasmic protein (Cop-F8L)	23	T	QPRPRT*PPSYEE	CDK18	CMGC	CDK18	Q07002	5.45716	18	95.9969	34
MPXV_C14L	URK20475.1	Cytoplasmic protein (Cop-F8L)	23	T	QPRPRT*PPSYEE	BUB1	Other	BUB1	O43683	1.71863	55	95.9171	35
MPXV_C14L	URK20475.1	Cytoplasmic protein (Cop-F8L)	23	T	QPRPRT*PPSYEE	CLK1	CMGC	CLK1	P49759	3.75894	37	95.8953	36
MPXV_C14L	URK20475.1	Cytoplasmic protein (Cop-F8L)	23	T	QPRPRT*PPSYEE	P38B	CMGC	MAPK11	Q15759	5.30786	20	95.7491	37
MPXV_C14L	URK20475.1	Cytoplasmic protein (Cop-F8L)	23	T	QPRPRT*PPSYEE	NLK	CMGC	NLK	Q9UBE8	3.27046	44	95.6125	38
MPXV_C14L	URK20475.1	Cytoplasmic protein (Cop-F8L)	23	T	QPRPRT*PPSYEE	CLK2	CMGC	CLK2	P49760	4.50033	28	95.3043	39
MPXV_C14L	URK20475.1	Cytoplasmic protein (Cop-F8L)	23	T	QPRPRT*PPSYEE	CDK17	CMGC	CDK17	Q00537	4.99247	25	95.2874	40
MPXV_C14L	URK20475.1	Cytoplasmic protein (Cop-F8L)	23	T	QPRPRT*PPSYEE	SRPK1	CMGC	SRPK1	Q96SB4	3.72643	39	95.1556	41
MPXV_C14L	URK20475.1	Cytoplasmic protein (Cop-F8L)	26	S	PRTPPS*YEEIAK	PRPK	Other	TP53RK	Q96S44	0.61955	34	95.9388	1
MPXV_C14L	URK20475.1	Cytoplasmic protein (Cop-F8L)	26	S	PRTPPS*YEEIAK	YANK2	AGC	STK32B	Q9NY57	0.906258	25	95.7467	2
MPXV_C14L	URK20475.1	Cytoplasmic protein (Cop-F8L)	26	S	PRTPPS*YEEIAK	BRSK1	CAMK	BRSK1	Q8TDC3	1.90535	4	95.592	3
MPXV_C14L	URK20475.1	Cytoplasmic protein (Cop-F8L)	26	S	PRTPPS*YEEIAK	TBK1	Other	TBK1	Q9UHD2	1.30078	16	95.0057	4
MPXV_C14L	URK20475.1	Cytoplasmic protein (Cop-F8L)	36	S	AKYGHS*FNVKRF	ZAK	TKL	MAP3K20	Q9NYL2	2.47792	7	99.7788	1
MPXV_C14L	URK20475.1	Cytoplasmic protein (Cop-F8L)	36	S	AKYGHS*FNVKRF	DRAK1	CAMK	STK17A	Q9UEE5	3.65332	1	99.7728	2
MPXV_C14L	URK20475.1	Cytoplasmic protein (Cop-F8L)	36	S	AKYGHS*FNVKRF	NEK11	Other	NEK11	Q8NG66	1.87276	20	99.7329	3
MPXV_C14L	URK20475.1	Cytoplasmic protein (Cop-F8L)	36	S	AKYGHS*FNVKRF	ANKRD3	TKL	RIPK4	P57078	1.89603	18	99.5733	4
MPXV_C14L	URK20475.1	Cytoplasmic protein (Cop-F8L)	36	S	AKYGHS*FNVKRF	NEK3	Other	NEK3	P51956	1.62405	28	99.4126	5
MPXV_C14L	URK20475.1	Cytoplasmic protein (Cop-F8L)	36	S	AKYGHS*FNVKRF	MASTL	AGC	MASTL	Q96GX5	1.3571	38	99.2591	6
MPXV_C14L	URK20475.1	Cytoplasmic protein (Cop-F8L)	36	S	AKYGHS*FNVKRF	NEK7	Other	NEK7	Q8TDX7	2.30271	9	99.2313	7
MPXV_C14L	URK20475.1	Cytoplasmic protein (Cop-F8L)	36	S	AKYGHS*FNVKRF	NEK6	Other	NEK6	Q9HC98	2.73862	4	99.1696	8
MPXV_C14L	URK20475.1	Cytoplasmic protein (Cop-F8L)	36	S	AKYGHS*FNVKRF	TAO1	STE	TAOK1	Q7L7X3	1.17912	40	98.8699	9
MPXV_C14L	URK20475.1	Cytoplasmic protein (Cop-F8L)	36	S	AKYGHS*FNVKRF	MLK2	TKL	MAP3K10	Q02779	1.92807	14	98.8119	10
MPXV_C14L	URK20475.1	Cytoplasmic protein (Cop-F8L)	36	S	AKYGHS*FNVKRF	NEK9	Other	NEK9	Q8TD19	1.75558	23	98.6378	11
MPXV_C14L	URK20475.1	Cytoplasmic protein (Cop-F8L)	36	S	AKYGHS*FNVKRF	YSK1	STE	STK25	O00506	0.906004	48	98.4372	12
MPXV_C14L	URK20475.1	Cytoplasmic protein (Cop-F8L)	36	S	AKYGHS*FNVKRF	HRI	Other	EIF2AK1	Q9BQI3	1.39557	36	98.3997	13
MPXV_C14L	URK20475.1	Cytoplasmic protein (Cop-F8L)	36	S	AKYGHS*FNVKRF	PHKG1	CAMK	PHKG1	Q16816	2.63399	5	98.3296	14
MPXV_C14L	URK20475.1	Cytoplasmic protein (Cop-F8L)	36	S	AKYGHS*FNVKRF	MST3	STE	STK24	Q9Y6E0	1.74268	24	98.274	15
MPXV_C14L	URK20475.1	Cytoplasmic protein (Cop-F8L)	36	S	AKYGHS*FNVKRF	PKN3	AGC	PKN3	Q6P5Z2	2.93896	2	98.268	16
MPXV_C14L	URK20475.1	Cytoplasmic protein (Cop-F8L)	36	S	AKYGHS*FNVKRF	YSK4	STE	MAP3K19	Q56UN5	1.37368	37	98.1568	17
MPXV_C14L	URK20475.1	Cytoplasmic protein (Cop-F8L)	36	S	AKYGHS*FNVKRF	PKN2	AGC	PKN2	Q16513	2.81606	3	98.0444	18
MPXV_C14L	URK20475.1	Cytoplasmic protein (Cop-F8L)	36	S	AKYGHS*FNVKRF	MEKK1	STE	MAP3K1	Q13233	0.87926	50	98.0008	19
MPXV_C14L	URK20475.1	Cytoplasmic protein (Cop-F8L)	36	S	AKYGHS*FNVKRF	MST4	STE	STK26	Q9P289	2.39758	8	97.7096	20
MPXV_C14L	URK20475.1	Cytoplasmic protein (Cop-F8L)	36	S	AKYGHS*FNVKRF	IRAK1	TKL	IRAK1	P51617	0.999425	46	97.6842	21
MPXV_C14L	URK20475.1	Cytoplasmic protein (Cop-F8L)	36	S	AKYGHS*FNVKRF	IRAK4	TKL	IRAK4	Q9NWZ3	1.70379	27	97.6745	22
MPXV_C14L	URK20475.1	Cytoplasmic protein (Cop-F8L)	36	S	AKYGHS*FNVKRF	PKCT	AGC	PRKCQ	Q04759	2.51746	6	97.6201	23
MPXV_C14L	URK20475.1	Cytoplasmic protein (Cop-F8L)	36	S	AKYGHS*FNVKRF	TAO2	STE	TAOK2	Q9UL54	0.621111	67	97.4775	24
MPXV_C14L	URK20475.1	Cytoplasmic protein (Cop-F8L)	36	S	AKYGHS*FNVKRF	TAO3	STE	TAOK3	Q9H2K8	1.30857	39	97.376	25
MPXV_C14L	URK20475.1	Cytoplasmic protein (Cop-F8L)	36	S	AKYGHS*FNVKRF	MLK1	TKL	MAP3K9	P80192	1.59229	30	97.1971	26
MPXV_C14L	URK20475.1	Cytoplasmic protein (Cop-F8L)	36	S	AKYGHS*FNVKRF	PRPK	Other	TP53RK	Q96S44	0.699406	61	97.1705	27
MPXV_C14L	URK20475.1	Cytoplasmic protein (Cop-F8L)	36	S	AKYGHS*FNVKRF	PKCH	AGC	PRKCH	P24723	2.03083	12	96.9022	28
MPXV_C14L	URK20475.1	Cytoplasmic protein (Cop-F8L)	36	S	AKYGHS*FNVKRF	MEKK3	STE	MAP3K3	Q99759	0.522481	72	96.8429	29
MPXV_C14L	URK20475.1	Cytoplasmic protein (Cop-F8L)	36	S	AKYGHS*FNVKRF	MLK3	TKL	MAP3K11	Q16584	1.72233	26	96.8224	30
MPXV_C14L	URK20475.1	Cytoplasmic protein (Cop-F8L)	36	S	AKYGHS*FNVKRF	OSR1	STE	OXSR1	O95747	0.154031	86	96.7414	31
MPXV_C14L	URK20475.1	Cytoplasmic protein (Cop-F8L)	36	S	AKYGHS*FNVKRF	PHKG2	CAMK	PHKG2	P15735	1.74254	25	96.7233	32
MPXV_C14L	URK20475.1	Cytoplasmic protein (Cop-F8L)	36	S	AKYGHS*FNVKRF	RIPK3	TKL	RIPK3	Q9Y572	1.41303	35	96.6918	33
MPXV_C14L	URK20475.1	Cytoplasmic protein (Cop-F8L)	36	S	AKYGHS*FNVKRF	RIPK2	TKL	RIPK2	O43353	0.0947303	94	96.6544	34
MPXV_C14L	URK20475.1	Cytoplasmic protein (Cop-F8L)	36	S	AKYGHS*FNVKRF	YANK2	AGC	STK32B	Q9NY57	1.0929	43	96.6459	35
MPXV_C14L	URK20475.1	Cytoplasmic protein (Cop-F8L)	36	S	AKYGHS*FNVKRF	NEK5	Other	NEK5	Q6P3R8	0.653798	65	96.5819	36
MPXV_C14L	URK20475.1	Cytoplasmic protein (Cop-F8L)	36	S	AKYGHS*FNVKRF	NEK2	Other	NEK2	P51955	1.45047	34	96.5649	37
MPXV_C14L	URK20475.1	Cytoplasmic protein (Cop-F8L)	36	S	AKYGHS*FNVKRF	PKN1	AGC	PKN1	Q16512	2.26545	10	96.4392	38
MPXV_C14L	URK20475.1	Cytoplasmic protein (Cop-F8L)	36	S	AKYGHS*FNVKRF	WNK4	Other	WNK4	Q96J92	1.4569	33	96.3752	39
MPXV_C14L	URK20475.1	Cytoplasmic protein (Cop-F8L)	36	S	AKYGHS*FNVKRF	PKCB	AGC	PRKCB	P05771	1.90281	17	96.3135	40
MPXV_C14L	URK20475.1	Cytoplasmic protein (Cop-F8L)	36	S	AKYGHS*FNVKRF	PLK4	Other	PLK4	O00444	0.617541	68	96.2773	41
MPXV_C14L	URK20475.1	Cytoplasmic protein (Cop-F8L)	36	S	AKYGHS*FNVKRF	PKCZ	AGC	PRKCZ	Q05513	1.94279	13	96.2193	42
MPXV_C14L	URK20475.1	Cytoplasmic protein (Cop-F8L)	36	S	AKYGHS*FNVKRF	COT	STE	MAP3K8	P41279	2.1293	11	96.1782	43
MPXV_C14L	URK20475.1	Cytoplasmic protein (Cop-F8L)	36	S	AKYGHS*FNVKRF	PDHK4	PDHK	PDK4	Q16654	0.766592	56	96.1588	44
MPXV_C14L	URK20475.1	Cytoplasmic protein (Cop-F8L)	36	S	AKYGHS*FNVKRF	MLK4	TKL	MAP3K21	Q5TCX8	1.12806	42	96.1516	45
MPXV_C14L	URK20475.1	Cytoplasmic protein (Cop-F8L)	36	S	AKYGHS*FNVKRF	GCN2	Other	EIF2AK4	Q9P2K8	0.824429	52	95.8845	46
MPXV_C14L	URK20475.1	Cytoplasmic protein (Cop-F8L)	36	S	AKYGHS*FNVKRF	PKCE	AGC	PRKCE	Q02156	1.81727	22	95.6983	47
MPXV_C14L	URK20475.1	Cytoplasmic protein (Cop-F8L)	36	S	AKYGHS*FNVKRF	BCKDK	PDHK	BCKDK	O14874	0.692349	63	95.5279	48
MPXV_C14L	URK20475.1	Cytoplasmic protein (Cop-F8L)	36	S	AKYGHS*FNVKRF	PKCI	AGC	PRKCI	P41743	1.53285	32	95.4783	49
MPXV_C14L	URK20475.1	Cytoplasmic protein (Cop-F8L)	36	S	AKYGHS*FNVKRF	PKCA	AGC	PRKCA	P17252	1.83815	21	95.4227	50
MPXV_C14L	URK20475.1	Cytoplasmic protein (Cop-F8L)	36	S	AKYGHS*FNVKRF	MTOR	PIKK	MTOR	P42345	1.92712	15	95.3019	51
MPXV_C17L	URK20478.1	RhoA signalling inhibitor, virus release protein (Cop-F11L)	19	S	RVSRKS*SSILAR	WNK3	Other	WNK3	Q9BYP7	2.44251	32	99.4452	1
MPXV_C17L	URK20478.1	RhoA signalling inhibitor, virus release protein (Cop-F11L)	19	S	RVSRKS*SSILAR	RIPK3	TKL	RIPK3	Q9Y572	2.85209	14	99.415	2
MPXV_C17L	URK20478.1	RhoA signalling inhibitor, virus release protein (Cop-F11L)	19	S	RVSRKS*SSILAR	RIPK1	TKL	RIPK1	Q13546	2.54244	26	99.2627	3
MPXV_C17L	URK20478.1	RhoA signalling inhibitor, virus release protein (Cop-F11L)	19	S	RVSRKS*SSILAR	IRAK4	TKL	IRAK4	Q9NWZ3	2.10073	43	98.7309	4
MPXV_C17L	URK20478.1	RhoA signalling inhibitor, virus release protein (Cop-F11L)	19	S	RVSRKS*SSILAR	PAK3	STE	PAK3	O75914	3.84907	3	98.6439	5
MPXV_C17L	URK20478.1	RhoA signalling inhibitor, virus release protein (Cop-F11L)	19	S	RVSRKS*SSILAR	smMLCK	CAMK	MYLK	Q15746	3.06183	8	98.465	6
MPXV_C17L	URK20478.1	RhoA signalling inhibitor, virus release protein (Cop-F11L)	19	S	RVSRKS*SSILAR	MYLK4	CAMK	MYLK4	Q86YV6	4.22015	1	98.4263	7
MPXV_C17L	URK20478.1	RhoA signalling inhibitor, virus release protein (Cop-F11L)	19	S	RVSRKS*SSILAR	PAK2	STE	PAK2	Q13177	3.55799	4	98.3066	8
MPXV_C17L	URK20478.1	RhoA signalling inhibitor, virus release protein (Cop-F11L)	19	S	RVSRKS*SSILAR	SSTK	CAMK	TSSK6	Q9BXA6	3.04884	9	98.2523	9
MPXV_C17L	URK20478.1	RhoA signalling inhibitor, virus release protein (Cop-F11L)	19	S	RVSRKS*SSILAR	IRAK1	TKL	IRAK1	P51617	1.15376	76	98.164	10
MPXV_C17L	URK20478.1	RhoA signalling inhibitor, virus release protein (Cop-F11L)	19	S	RVSRKS*SSILAR	AURB	Other	AURKB	Q96GD4	4.09552	2	97.8655	11
MPXV_C17L	URK20478.1	RhoA signalling inhibitor, virus release protein (Cop-F11L)	19	S	RVSRKS*SSILAR	WNK1	Other	WNK1	Q9H4A3	2.46958	29	97.7567	12
MPXV_C17L	URK20478.1	RhoA signalling inhibitor, virus release protein (Cop-F11L)	19	S	RVSRKS*SSILAR	QIK	CAMK	SIK2	Q9H0K1	2.41193	33	97.6757	13
MPXV_C17L	URK20478.1	RhoA signalling inhibitor, virus release protein (Cop-F11L)	19	S	RVSRKS*SSILAR	DAPK3	CAMK	DAPK3	O43293	2.75335	16	97.5113	14
MPXV_C17L	URK20478.1	RhoA signalling inhibitor, virus release protein (Cop-F11L)	19	S	RVSRKS*SSILAR	DAPK2	CAMK	DAPK2	Q9UIK4	2.46417	31	97.4932	15
MPXV_C17L	URK20478.1	RhoA signalling inhibitor, virus release protein (Cop-F11L)	19	S	RVSRKS*SSILAR	DMPK1	AGC	DMPK	Q09013	2.50324	27	97.4231	16
MPXV_C17L	URK20478.1	RhoA signalling inhibitor, virus release protein (Cop-F11L)	19	S	RVSRKS*SSILAR	PKCI	AGC	PRKCI	P41743	2.20541	39	97.3482	17
MPXV_C17L	URK20478.1	RhoA signalling inhibitor, virus release protein (Cop-F11L)	19	S	RVSRKS*SSILAR	PKG1	AGC	PRKG1	Q13976	3.20134	7	97.3445	18
MPXV_C17L	URK20478.1	RhoA signalling inhibitor, virus release protein (Cop-F11L)	19	S	RVSRKS*SSILAR	caMLCK	CAMK	MYLK3	Q32MK0	2.62949	23	97.33	19
MPXV_C17L	URK20478.1	RhoA signalling inhibitor, virus release protein (Cop-F11L)	19	S	RVSRKS*SSILAR	CAMK1G	CAMK	CAMK1G	Q96NX5	2.9802	11	97.3216	20
MPXV_C17L	URK20478.1	RhoA signalling inhibitor, virus release protein (Cop-F11L)	19	S	RVSRKS*SSILAR	PAK4	STE	PAK4	O96013	2.93777	12	97.3192	21
MPXV_C17L	URK20478.1	RhoA signalling inhibitor, virus release protein (Cop-F11L)	19	S	RVSRKS*SSILAR	TTBK1	CK1	TTBK1	Q5TCY1	1.02445	83	97.301	22
MPXV_C17L	URK20478.1	RhoA signalling inhibitor, virus release protein (Cop-F11L)	19	S	RVSRKS*SSILAR	PKACG	AGC	PRKACG	P22612	3.51209	5	97.1149	23
MPXV_C17L	URK20478.1	RhoA signalling inhibitor, virus release protein (Cop-F11L)	19	S	RVSRKS*SSILAR	PKG2	AGC	PRKG2	Q13237	3.45492	6	97.0097	24
MPXV_C17L	URK20478.1	RhoA signalling inhibitor, virus release protein (Cop-F11L)	19	S	RVSRKS*SSILAR	PAK5	STE	PAK5	Q9P286	2.75133	17	96.8671	25
MPXV_C17L	URK20478.1	RhoA signalling inhibitor, virus release protein (Cop-F11L)	19	S	RVSRKS*SSILAR	MRCKA	AGC	CDC42BPA	Q5VT25	2.90996	13	96.7511	26
MPXV_C17L	URK20478.1	RhoA signalling inhibitor, virus release protein (Cop-F11L)	19	S	RVSRKS*SSILAR	ROCK1	AGC	ROCK1	Q13464	2.22269	36	96.7378	27
MPXV_C17L	URK20478.1	RhoA signalling inhibitor, virus release protein (Cop-F11L)	19	S	RVSRKS*SSILAR	PAK6	STE	PAK6	Q9NQU5	2.71588	18	96.6338	28
MPXV_C17L	URK20478.1	RhoA signalling inhibitor, virus release protein (Cop-F11L)	19	S	RVSRKS*SSILAR	SNRK	CAMK	SNRK	Q9NRH2	1.06658	80	96.5541	29
MPXV_C17L	URK20478.1	RhoA signalling inhibitor, virus release protein (Cop-F11L)	19	S	RVSRKS*SSILAR	MNK2	CAMK	MKNK2	Q9HBH9	2.46884	30	96.4973	30
MPXV_C17L	URK20478.1	RhoA signalling inhibitor, virus release protein (Cop-F11L)	19	S	RVSRKS*SSILAR	DAPK1	CAMK	DAPK1	P53355	2.5754	24	96.3619	31
MPXV_C17L	URK20478.1	RhoA signalling inhibitor, virus release protein (Cop-F11L)	19	S	RVSRKS*SSILAR	skMLCK	CAMK	MYLK2	Q9H1R3	2.66547	19	96.3534	32
MPXV_C17L	URK20478.1	RhoA signalling inhibitor, virus release protein (Cop-F11L)	19	S	RVSRKS*SSILAR	WNK4	Other	WNK4	Q96J92	1.44254	64	96.3111	33
MPXV_C17L	URK20478.1	RhoA signalling inhibitor, virus release protein (Cop-F11L)	19	S	RVSRKS*SSILAR	ANKRD3	TKL	RIPK4	P57078	0.788964	90	96.2966	34
MPXV_C17L	URK20478.1	RhoA signalling inhibitor, virus release protein (Cop-F11L)	19	S	RVSRKS*SSILAR	P70S6K	AGC	RPS6KB1	P23443	3.0047	10	96.154	35
MPXV_C17L	URK20478.1	RhoA signalling inhibitor, virus release protein (Cop-F11L)	19	S	RVSRKS*SSILAR	PAK1	STE	PAK1	Q13153	2.65176	20	96.125	36
MPXV_C17L	URK20478.1	RhoA signalling inhibitor, virus release protein (Cop-F11L)	19	S	RVSRKS*SSILAR	MNK1	CAMK	MKNK1	Q9BUB5	2.15714	40	95.9231	37
MPXV_C17L	URK20478.1	RhoA signalling inhibitor, virus release protein (Cop-F11L)	19	S	RVSRKS*SSILAR	MRCKB	AGC	CDC42BPB	Q9Y5S2	2.49285	28	95.8083	38
MPXV_C17L	URK20478.1	RhoA signalling inhibitor, virus release protein (Cop-F11L)	19	S	RVSRKS*SSILAR	ROCK2	AGC	ROCK2	O75116	1.83251	52	95.6403	39
MPXV_C17L	URK20478.1	RhoA signalling inhibitor, virus release protein (Cop-F11L)	19	S	RVSRKS*SSILAR	CRIK	AGC	CIT	O14578	2.2224	37	95.5702	40
MPXV_C17L	URK20478.1	RhoA signalling inhibitor, virus release protein (Cop-F11L)	19	S	RVSRKS*SSILAR	MARK1	CAMK	MARK1	Q9P0L2	1.68615	55	95.54	41
MPXV_C17L	URK20478.1	RhoA signalling inhibitor, virus release protein (Cop-F11L)	19	S	RVSRKS*SSILAR	AMPKA1	CAMK	PRKAA1	Q13131	2.20947	38	95.3998	42
MPXV_C17L	URK20478.1	RhoA signalling inhibitor, virus release protein (Cop-F11L)	19	S	RVSRKS*SSILAR	CAMK4	CAMK	CAMK4	Q16566	2.08383	44	95.3454	43
MPXV_C17L	URK20478.1	RhoA signalling inhibitor, virus release protein (Cop-F11L)	19	S	RVSRKS*SSILAR	AURC	Other	AURKC	Q9UQB9	2.76088	15	95.268	44
MPXV_C17L	URK20478.1	RhoA signalling inhibitor, virus release protein (Cop-F11L)	19	S	RVSRKS*SSILAR	CK1A2	CK1	CSNK1A1L	Q8N752	1.43665	65	95.152	45
MPXV_C17L	URK20478.1	RhoA signalling inhibitor, virus release protein (Cop-F11L)	19	S	RVSRKS*SSILAR	QSK	CAMK	SIK3	Q9Y2K2	1.85103	50	95.1169	46
MPXV_C17L	URK20478.1	RhoA signalling inhibitor, virus release protein (Cop-F11L)	19	S	RVSRKS*SSILAR	MARK2	CAMK	MARK2	Q7KZI7	1.64206	56	95.0384	47
MPXV_C17L	URK20478.1	RhoA signalling inhibitor, virus release protein (Cop-F11L)	19	S	RVSRKS*SSILAR	MARK3	CAMK	MARK3	P27448	1.50918	60	95.0335	48
MPXV_C17L	URK20478.1	RhoA signalling inhibitor, virus release protein (Cop-F11L)	20	S	VSRKSS*SILARR	PKG1	AGC	PRKG1	Q13976	5.20709	1	99.108	1
MPXV_C17L	URK20478.1	RhoA signalling inhibitor, virus release protein (Cop-F11L)	20	S	VSRKSS*SILARR	PKN1	AGC	PKN1	Q16512	4.07176	5	99.0512	2
MPXV_C17L	URK20478.1	RhoA signalling inhibitor, virus release protein (Cop-F11L)	20	S	VSRKSS*SILARR	TSSK1	CAMK	TSSK1B	Q9BXA7	3.60674	9	98.7478	3
MPXV_C17L	URK20478.1	RhoA signalling inhibitor, virus release protein (Cop-F11L)	20	S	VSRKSS*SILARR	TSSK2	CAMK	TSSK2	Q96PF2	3.19005	20	98.5943	4
MPXV_C17L	URK20478.1	RhoA signalling inhibitor, virus release protein (Cop-F11L)	20	S	VSRKSS*SILARR	DCAMKL2	CAMK	DCLK2	Q8N568	3.13598	22	98.5834	5
MPXV_C17L	URK20478.1	RhoA signalling inhibitor, virus release protein (Cop-F11L)	20	S	VSRKSS*SILARR	RIPK3	TKL	RIPK3	Q9Y572	2.05976	44	98.4154	6
MPXV_C17L	URK20478.1	RhoA signalling inhibitor, virus release protein (Cop-F11L)	20	S	VSRKSS*SILARR	RIPK1	TKL	RIPK1	Q13546	2.02073	48	98.3224	7
MPXV_C17L	URK20478.1	RhoA signalling inhibitor, virus release protein (Cop-F11L)	20	S	VSRKSS*SILARR	SGK3	AGC	SGK3	Q96BR1	4.44624	2	98.2994	8
MPXV_C17L	URK20478.1	RhoA signalling inhibitor, virus release protein (Cop-F11L)	20	S	VSRKSS*SILARR	CAMK4	CAMK	CAMK4	Q16566	3.26641	17	98.2523	9
MPXV_C17L	URK20478.1	RhoA signalling inhibitor, virus release protein (Cop-F11L)	20	S	VSRKSS*SILARR	PKG2	AGC	PRKG2	Q13237	4.25507	4	98.1846	10
MPXV_C17L	URK20478.1	RhoA signalling inhibitor, virus release protein (Cop-F11L)	20	S	VSRKSS*SILARR	CK1A2	CK1	CSNK1A1L	Q8N752	1.97306	51	98.0661	11
MPXV_C17L	URK20478.1	RhoA signalling inhibitor, virus release protein (Cop-F11L)	20	S	VSRKSS*SILARR	skMLCK	CAMK	MYLK2	Q9H1R3	3.32082	15	97.9996	12
MPXV_C17L	URK20478.1	RhoA signalling inhibitor, virus release protein (Cop-F11L)	20	S	VSRKSS*SILARR	IRAK1	TKL	IRAK1	P51617	1.07124	90	97.9138	13
MPXV_C17L	URK20478.1	RhoA signalling inhibitor, virus release protein (Cop-F11L)	20	S	VSRKSS*SILARR	CHK2	CAMK	CHEK2	O96017	3.82762	7	97.7132	14
MPXV_C17L	URK20478.1	RhoA signalling inhibitor, virus release protein (Cop-F11L)	20	S	VSRKSS*SILARR	MELK	CAMK	MELK	Q14680	3.03312	24	97.6636	15
MPXV_C17L	URK20478.1	RhoA signalling inhibitor, virus release protein (Cop-F11L)	20	S	VSRKSS*SILARR	caMLCK	CAMK	MYLK3	Q32MK0	2.76834	25	97.6104	16
MPXV_C17L	URK20478.1	RhoA signalling inhibitor, virus release protein (Cop-F11L)	20	S	VSRKSS*SILARR	smMLCK	CAMK	MYLK	Q15746	2.50766	34	97.6008	17
MPXV_C17L	URK20478.1	RhoA signalling inhibitor, virus release protein (Cop-F11L)	20	S	VSRKSS*SILARR	PKN2	AGC	PKN2	Q16513	2.59693	31	97.5645	18
MPXV_C17L	URK20478.1	RhoA signalling inhibitor, virus release protein (Cop-F11L)	20	S	VSRKSS*SILARR	PRKD3	CAMK	PRKD3	O94806	3.91305	6	97.5343	19
MPXV_C17L	URK20478.1	RhoA signalling inhibitor, virus release protein (Cop-F11L)	20	S	VSRKSS*SILARR	RSK3	AGC	RPS6KA2	Q15349	3.6773	8	97.2515	20
MPXV_C17L	URK20478.1	RhoA signalling inhibitor, virus release protein (Cop-F11L)	20	S	VSRKSS*SILARR	PKACG	AGC	PRKACG	P22612	3.55121	10	97.1669	21
MPXV_C17L	URK20478.1	RhoA signalling inhibitor, virus release protein (Cop-F11L)	20	S	VSRKSS*SILARR	MYLK4	CAMK	MYLK4	Q86YV6	3.26464	18	97.1149	22
MPXV_C17L	URK20478.1	RhoA signalling inhibitor, virus release protein (Cop-F11L)	20	S	VSRKSS*SILARR	WNK3	Other	WNK3	Q9BYP7	1.41339	75	97.1113	23
MPXV_C17L	URK20478.1	RhoA signalling inhibitor, virus release protein (Cop-F11L)	20	S	VSRKSS*SILARR	SGK1	AGC	SGK1	O00141	4.42429	3	97.0968	24
MPXV_C17L	URK20478.1	RhoA signalling inhibitor, virus release protein (Cop-F11L)	20	S	VSRKSS*SILARR	NIM1	CAMK	NIM1K	Q8IY84	1.61043	69	96.9009	25
MPXV_C17L	URK20478.1	RhoA signalling inhibitor, virus release protein (Cop-F11L)	20	S	VSRKSS*SILARR	MNK2	CAMK	MKNK2	Q9HBH9	2.58169	33	96.7692	26
MPXV_C17L	URK20478.1	RhoA signalling inhibitor, virus release protein (Cop-F11L)	20	S	VSRKSS*SILARR	SNRK	CAMK	SNRK	Q9NRH2	1.12738	88	96.7136	27
MPXV_C17L	URK20478.1	RhoA signalling inhibitor, virus release protein (Cop-F11L)	20	S	VSRKSS*SILARR	PKCT	AGC	PRKCQ	Q04759	2.04524	47	96.4791	28
MPXV_C17L	URK20478.1	RhoA signalling inhibitor, virus release protein (Cop-F11L)	20	S	VSRKSS*SILARR	P70S6K	AGC	RPS6KB1	P23443	3.17155	21	96.4767	29
MPXV_C17L	URK20478.1	RhoA signalling inhibitor, virus release protein (Cop-F11L)	20	S	VSRKSS*SILARR	PKACA	AGC	PRKACA	P17612	3.54333	11	96.4417	30
MPXV_C17L	URK20478.1	RhoA signalling inhibitor, virus release protein (Cop-F11L)	20	S	VSRKSS*SILARR	SSTK	CAMK	TSSK6	Q9BXA6	2.13665	41	96.4284	31
MPXV_C17L	URK20478.1	RhoA signalling inhibitor, virus release protein (Cop-F11L)	20	S	VSRKSS*SILARR	AKT3	AGC	AKT3	Q9Y243	3.27211	16	96.3329	32
MPXV_C17L	URK20478.1	RhoA signalling inhibitor, virus release protein (Cop-F11L)	20	S	VSRKSS*SILARR	NUAK1	CAMK	NUAK1	O60285	2.11102	42	96.2072	33
MPXV_C17L	URK20478.1	RhoA signalling inhibitor, virus release protein (Cop-F11L)	20	S	VSRKSS*SILARR	AKT2	AGC	AKT2	P31751	3.42782	13	96.1854	34
MPXV_C17L	URK20478.1	RhoA signalling inhibitor, virus release protein (Cop-F11L)	20	S	VSRKSS*SILARR	WNK1	Other	WNK1	Q9H4A3	1.95218	53	96.1419	35
MPXV_C17L	URK20478.1	RhoA signalling inhibitor, virus release protein (Cop-F11L)	20	S	VSRKSS*SILARR	AKT1	AGC	AKT1	P31749	3.06763	23	96.0803	36
MPXV_C17L	URK20478.1	RhoA signalling inhibitor, virus release protein (Cop-F11L)	20	S	VSRKSS*SILARR	ROCK1	AGC	ROCK1	Q13464	1.89631	55	96.05	37
MPXV_C17L	URK20478.1	RhoA signalling inhibitor, virus release protein (Cop-F11L)	20	S	VSRKSS*SILARR	MRCKB	AGC	CDC42BPB	Q9Y5S2	2.59551	32	96.0065	38
MPXV_C17L	URK20478.1	RhoA signalling inhibitor, virus release protein (Cop-F11L)	20	S	VSRKSS*SILARR	CAMK1B	CAMK	PNCK	Q6P2M8	2.60087	30	95.9703	39
MPXV_C17L	URK20478.1	RhoA signalling inhibitor, virus release protein (Cop-F11L)	20	S	VSRKSS*SILARR	DCAMKL1	CAMK	DCLK1	O15075	2.7585	26	95.8977	40
MPXV_C17L	URK20478.1	RhoA signalling inhibitor, virus release protein (Cop-F11L)	20	S	VSRKSS*SILARR	P90RSK	AGC	RPS6KA1	Q15418	3.25889	19	95.8893	41
MPXV_C17L	URK20478.1	RhoA signalling inhibitor, virus release protein (Cop-F11L)	20	S	VSRKSS*SILARR	PKN3	AGC	PKN3	Q6P5Z2	2.08099	43	95.7986	42
MPXV_C17L	URK20478.1	RhoA signalling inhibitor, virus release protein (Cop-F11L)	20	S	VSRKSS*SILARR	PAK3	STE	PAK3	O75914	2.32891	38	95.7986	43
MPXV_C17L	URK20478.1	RhoA signalling inhibitor, virus release protein (Cop-F11L)	20	S	VSRKSS*SILARR	PKCH	AGC	PRKCH	P24723	1.63588	67	95.7817	44
MPXV_C17L	URK20478.1	RhoA signalling inhibitor, virus release protein (Cop-F11L)	20	S	VSRKSS*SILARR	MNK1	CAMK	MKNK1	Q9BUB5	2.04936	46	95.6173	45
MPXV_C17L	URK20478.1	RhoA signalling inhibitor, virus release protein (Cop-F11L)	20	S	VSRKSS*SILARR	RSK2	AGC	RPS6KA3	P51812	3.32548	14	95.6065	46
MPXV_C17L	URK20478.1	RhoA signalling inhibitor, virus release protein (Cop-F11L)	20	S	VSRKSS*SILARR	DAPK2	CAMK	DAPK2	Q9UIK4	1.96272	52	95.5968	47
MPXV_C17L	URK20478.1	RhoA signalling inhibitor, virus release protein (Cop-F11L)	20	S	VSRKSS*SILARR	WNK4	Other	WNK4	Q96J92	1.26425	80	95.5146	48
MPXV_C17L	URK20478.1	RhoA signalling inhibitor, virus release protein (Cop-F11L)	20	S	VSRKSS*SILARR	ROCK2	AGC	ROCK2	O75116	1.78728	59	95.4904	49
MPXV_C17L	URK20478.1	RhoA signalling inhibitor, virus release protein (Cop-F11L)	20	S	VSRKSS*SILARR	QIK	CAMK	SIK2	Q9H0K1	1.5962	71	95.326	50
MPXV_C17L	URK20478.1	RhoA signalling inhibitor, virus release protein (Cop-F11L)	20	S	VSRKSS*SILARR	PHKG2	CAMK	PHKG2	P15735	1.22423	84	95.2644	51
MPXV_C17L	URK20478.1	RhoA signalling inhibitor, virus release protein (Cop-F11L)	21	S	SRKSSS*ILARRP	PHKG2	CAMK	PHKG2	P15735	3.83541	1	99.4609	1
MPXV_C17L	URK20478.1	RhoA signalling inhibitor, virus release protein (Cop-F11L)	21	S	SRKSSS*ILARRP	WNK3	Other	WNK3	Q9BYP7	1.82251	16	98.3441	2
MPXV_C17L	URK20478.1	RhoA signalling inhibitor, virus release protein (Cop-F11L)	21	S	SRKSSS*ILARRP	PKN1	AGC	PKN1	Q16512	2.99185	3	97.857	3
MPXV_C17L	URK20478.1	RhoA signalling inhibitor, virus release protein (Cop-F11L)	21	S	SRKSSS*ILARRP	TAO1	STE	TAOK1	Q7L7X3	0.484285	75	97.7954	4
MPXV_C17L	URK20478.1	RhoA signalling inhibitor, virus release protein (Cop-F11L)	21	S	SRKSSS*ILARRP	PHKG1	CAMK	PHKG1	Q16816	2.28124	7	97.6443	5
MPXV_C17L	URK20478.1	RhoA signalling inhibitor, virus release protein (Cop-F11L)	21	S	SRKSSS*ILARRP	RIPK2	TKL	RIPK2	O43353	0.366195	82	97.4956	6
MPXV_C17L	URK20478.1	RhoA signalling inhibitor, virus release protein (Cop-F11L)	21	S	SRKSSS*ILARRP	TAO2	STE	TAOK2	Q9UL54	0.597124	67	97.3989	7
MPXV_C17L	URK20478.1	RhoA signalling inhibitor, virus release protein (Cop-F11L)	21	S	SRKSSS*ILARRP	TTBK1	CK1	TTBK1	Q5TCY1	1.03701	44	97.3482	8
MPXV_C17L	URK20478.1	RhoA signalling inhibitor, virus release protein (Cop-F11L)	21	S	SRKSSS*ILARRP	WNK4	Other	WNK4	Q96J92	1.56753	26	96.7934	9
MPXV_C17L	URK20478.1	RhoA signalling inhibitor, virus release protein (Cop-F11L)	21	S	SRKSSS*ILARRP	PKN2	AGC	PKN2	Q16513	2.22716	8	96.5758	10
MPXV_C17L	URK20478.1	RhoA signalling inhibitor, virus release protein (Cop-F11L)	21	S	SRKSSS*ILARRP	PAK6	STE	PAK6	Q9NQU5	2.63039	5	96.4827	11
MPXV_C17L	URK20478.1	RhoA signalling inhibitor, virus release protein (Cop-F11L)	21	S	SRKSSS*ILARRP	SNRK	CAMK	SNRK	Q9NRH2	1.03226	45	96.4441	12
MPXV_C17L	URK20478.1	RhoA signalling inhibitor, virus release protein (Cop-F11L)	21	S	SRKSSS*ILARRP	IRAK1	TKL	IRAK1	P51617	0.649321	63	96.432	13
MPXV_C17L	URK20478.1	RhoA signalling inhibitor, virus release protein (Cop-F11L)	21	S	SRKSSS*ILARRP	PKCE	AGC	PRKCE	Q02156	1.98464	10	96.1794	14
MPXV_C17L	URK20478.1	RhoA signalling inhibitor, virus release protein (Cop-F11L)	21	S	SRKSSS*ILARRP	AKT1	AGC	AKT1	P31749	3.06474	2	96.0766	15
MPXV_C17L	URK20478.1	RhoA signalling inhibitor, virus release protein (Cop-F11L)	21	S	SRKSSS*ILARRP	MST3	STE	STK24	Q9Y6E0	0.993048	47	96.0718	16
MPXV_C17L	URK20478.1	RhoA signalling inhibitor, virus release protein (Cop-F11L)	21	S	SRKSSS*ILARRP	WNK1	Other	WNK1	Q9H4A3	1.91193	13	95.9908	17
MPXV_C17L	URK20478.1	RhoA signalling inhibitor, virus release protein (Cop-F11L)	21	S	SRKSSS*ILARRP	ROCK1	AGC	ROCK1	Q13464	1.76963	18	95.766	18
MPXV_C17L	URK20478.1	RhoA signalling inhibitor, virus release protein (Cop-F11L)	21	S	SRKSSS*ILARRP	PKCI	AGC	PRKCI	P41743	1.56739	27	95.5799	19
MPXV_C17L	URK20478.1	RhoA signalling inhibitor, virus release protein (Cop-F11L)	21	S	SRKSSS*ILARRP	PAK5	STE	PAK5	Q9P286	1.93683	12	95.233	20
MPXV_C17L	URK20478.1	RhoA signalling inhibitor, virus release protein (Cop-F11L)	21	S	SRKSSS*ILARRP	ZAK	TKL	MAP3K20	Q9NYL2	0.325668	85	95.1895	21
MPXV_C17L	URK20478.1	RhoA signalling inhibitor, virus release protein (Cop-F11L)	21	S	SRKSSS*ILARRP	PKCT	AGC	PRKCQ	Q04759	1.5776	25	95.1024	22
MPXV_C17L	URK20478.1	RhoA signalling inhibitor, virus release protein (Cop-F11L)	21	S	SRKSSS*ILARRP	HPK1	STE	MAP4K1	Q92918	0.277568	90	95.0891	23
MPXV_C17L	URK20478.1	RhoA signalling inhibitor, virus release protein (Cop-F11L)	344	S	DKIVNS*LSLSNL	BCKDK	PDHK	BCKDK	O14874	2.16884	1	99.2712	1
MPXV_C17L	URK20478.1	RhoA signalling inhibitor, virus release protein (Cop-F11L)	344	S	DKIVNS*LSLSNL	RAF1	TKL	RAF1	P04049	2.06905	2	99.0427	2
MPXV_C17L	URK20478.1	RhoA signalling inhibitor, virus release protein (Cop-F11L)	344	S	DKIVNS*LSLSNL	MEKK3	STE	MAP3K3	Q99759	0.595427	11	97.1644	3
MPXV_C17L	URK20478.1	RhoA signalling inhibitor, virus release protein (Cop-F11L)	344	S	DKIVNS*LSLSNL	PDHK1	PDHK	PDK1	Q15118	0.851355	5	96.0996	4
MPXV_C17L	URK20478.1	RhoA signalling inhibitor, virus release protein (Cop-F11L)	344	S	DKIVNS*LSLSNL	BRAF	TKL	BRAF	P15056	0.271145	12	95.6669	5
MPXV_C17L	URK20478.1	RhoA signalling inhibitor, virus release protein (Cop-F11L)	344	S	DKIVNS*LSLSNL	TTBK1	CK1	TTBK1	Q5TCY1	0.597376	10	95.6512	6
MPXV_C17L	URK20478.1	RhoA signalling inhibitor, virus release protein (Cop-F11L)	344	S	DKIVNS*LSLSNL	ANKRD3	TKL	RIPK4	P57078	0.633175	8	95.2849	7
MPXV_C17L	URK20478.1	RhoA signalling inhibitor, virus release protein (Cop-F11L)	346	S	IVNSLS*LSNLDF	MARK1	CAMK	MARK1	Q9P0L2	2.0215	2	96.4344	1
MPXV_C17L	URK20478.1	RhoA signalling inhibitor, virus release protein (Cop-F11L)	346	S	IVNSLS*LSNLDF	MARK2	CAMK	MARK2	Q7KZI7	2.09279	1	96.3474	2
MPXV_C17L	URK20478.1	RhoA signalling inhibitor, virus release protein (Cop-F11L)	346	S	IVNSLS*LSNLDF	BRSK2	CAMK	BRSK2	Q8IWQ3	1.60965	3	95.7962	3
MPXV_C17L	URK20478.1	RhoA signalling inhibitor, virus release protein (Cop-F11L)	346	S	IVNSLS*LSNLDF	MARK3	CAMK	MARK3	P27448	1.59088	4	95.2366	4
MPXV_C17L	URK20478.1	RhoA signalling inhibitor, virus release protein (Cop-F11L)	348	S	NSLSLS*NLDFRL	SMG1	PIKK	SMG1	Q96Q15	1.86968	1	98.0395	1
MPXV_C23R	URK20485.1	DNA-binding phosphoprotein (VP11) mTOR antagonist (Cop-F17R)	7	S	NSHFVS*AHTPFY	MLK2	TKL	MAP3K10	Q02779	2.46817	1	99.5576	1
MPXV_C23R	URK20485.1	DNA-binding phosphoprotein (VP11) mTOR antagonist (Cop-F17R)	7	S	NSHFVS*AHTPFY	MEK1	STE	MAP2K1	Q02750	0.862037	5	99.2385	2
MPXV_C23R	URK20485.1	DNA-binding phosphoprotein (VP11) mTOR antagonist (Cop-F17R)	7	S	NSHFVS*AHTPFY	MASTL	AGC	MASTL	Q96GX5	0.526696	11	95.847	4
MPXV_C23R	URK20485.1	DNA-binding phosphoprotein (VP11) mTOR antagonist (Cop-F17R)	7	S	NSHFVS*AHTPFY	IRAK1	TKL	IRAK1	P51617	0.428862	14	95.3683	5
MPXV_C23R	URK20485.1	DNA-binding phosphoprotein (VP11) mTOR antagonist (Cop-F17R)	7	S	NSHFVS*AHTPFY	IKKB	Other	IKBKB	O14920	1.44581	2	95.1556	7
MPXV_C23R	URK20485.1	DNA-binding phosphoprotein (VP11) mTOR antagonist (Cop-F17R)	7	S	NSHFVS*AHTPFY	ULK1	Other	ULK1	O75385	0.251706	19	95.0613	8
MPXV_C23R	URK20485.1	DNA-binding phosphoprotein (VP11) mTOR antagonist (Cop-F17R)	52	S	KVDKPS*SPTCER	NA	NA	NA	NA	NA	NA	NA	NA
MPXV_C23R	URK20485.1	DNA-binding phosphoprotein (VP11) mTOR antagonist (Cop-F17R)	53	S	VDKPSS*PTCERR	GSK3B	CMGC	GSK3B	P49841	2.33465	34	99.1962	1
MPXV_C23R	URK20485.1	DNA-binding phosphoprotein (VP11) mTOR antagonist (Cop-F17R)	53	S	VDKPSS*PTCERR	GSK3A	CMGC	GSK3A	P49840	4.35083	8	98.8602	2
MPXV_C23R	URK20485.1	DNA-binding phosphoprotein (VP11) mTOR antagonist (Cop-F17R)	53	S	VDKPSS*PTCERR	CDK8	CMGC	CDK8	P49336	4.7145	3	96.1757	3
MPXV_C23R	URK20485.1	DNA-binding phosphoprotein (VP11) mTOR antagonist (Cop-F17R)	61	S	CERRPS*SPSRCE	PRKX	AGC	PRKX	P51817	7.70078	1	99.6737	1
MPXV_C23R	URK20485.1	DNA-binding phosphoprotein (VP11) mTOR antagonist (Cop-F17R)	61	S	CERRPS*SPSRCE	PKACB	AGC	PRKACB	P22694	6.7496	2	99.5117	2
MPXV_C23R	URK20485.1	DNA-binding phosphoprotein (VP11) mTOR antagonist (Cop-F17R)	61	S	CERRPS*SPSRCE	AKT1	AGC	AKT1	P31749	5.89387	6	99.4283	3
MPXV_C23R	URK20485.1	DNA-binding phosphoprotein (VP11) mTOR antagonist (Cop-F17R)	61	S	CERRPS*SPSRCE	CHK2	CAMK	CHEK2	O96017	5.19996	12	99.4235	4
MPXV_C23R	URK20485.1	DNA-binding phosphoprotein (VP11) mTOR antagonist (Cop-F17R)	61	S	CERRPS*SPSRCE	AKT2	AGC	AKT2	P31751	5.92683	5	99.3763	5
MPXV_C23R	URK20485.1	DNA-binding phosphoprotein (VP11) mTOR antagonist (Cop-F17R)	61	S	CERRPS*SPSRCE	AURC	Other	AURKC	Q9UQB9	5.83577	8	99.3171	6
MPXV_C23R	URK20485.1	DNA-binding phosphoprotein (VP11) mTOR antagonist (Cop-F17R)	61	S	CERRPS*SPSRCE	PIM3	CAMK	PIM3	Q86V86	4.45978	25	99.2675	7
MPXV_C23R	URK20485.1	DNA-binding phosphoprotein (VP11) mTOR antagonist (Cop-F17R)	61	S	CERRPS*SPSRCE	RSK4	AGC	RPS6KA6	Q9UK32	5.83733	7	99.1986	8
MPXV_C23R	URK20485.1	DNA-binding phosphoprotein (VP11) mTOR antagonist (Cop-F17R)	61	S	CERRPS*SPSRCE	AKT3	AGC	AKT3	Q9Y243	5.81969	9	99.1636	9
MPXV_C23R	URK20485.1	DNA-binding phosphoprotein (VP11) mTOR antagonist (Cop-F17R)	61	S	CERRPS*SPSRCE	PKCD	AGC	PRKCD	Q05655	3.52802	46	99.1394	10
MPXV_C23R	URK20485.1	DNA-binding phosphoprotein (VP11) mTOR antagonist (Cop-F17R)	61	S	CERRPS*SPSRCE	PIM2	CAMK	PIM2	Q9P1W9	5.08042	14	99.1261	11
MPXV_C23R	URK20485.1	DNA-binding phosphoprotein (VP11) mTOR antagonist (Cop-F17R)	61	S	CERRPS*SPSRCE	RSK2	AGC	RPS6KA3	P51812	5.39765	11	99.1165	12
MPXV_C23R	URK20485.1	DNA-binding phosphoprotein (VP11) mTOR antagonist (Cop-F17R)	61	S	CERRPS*SPSRCE	PIM1	CAMK	PIM1	P11309	5.01392	15	99.1068	13
MPXV_C23R	URK20485.1	DNA-binding phosphoprotein (VP11) mTOR antagonist (Cop-F17R)	61	S	CERRPS*SPSRCE	PKCE	AGC	PRKCE	Q02156	3.85277	34	99.0995	14
MPXV_C23R	URK20485.1	DNA-binding phosphoprotein (VP11) mTOR antagonist (Cop-F17R)	61	S	CERRPS*SPSRCE	PKACA	AGC	PRKACA	P17612	6.24177	4	99.0995	15
MPXV_C23R	URK20485.1	DNA-binding phosphoprotein (VP11) mTOR antagonist (Cop-F17R)	61	S	CERRPS*SPSRCE	YANK3	AGC	STK32C	Q86UX6	3.01184	72	99.0862	16
MPXV_C23R	URK20485.1	DNA-binding phosphoprotein (VP11) mTOR antagonist (Cop-F17R)	61	S	CERRPS*SPSRCE	MSK2	AGC	RPS6KA4	O75676	4.78087	21	98.9315	17
MPXV_C23R	URK20485.1	DNA-binding phosphoprotein (VP11) mTOR antagonist (Cop-F17R)	61	S	CERRPS*SPSRCE	P90RSK	AGC	RPS6KA1	Q15418	4.75863	22	98.9279	18
MPXV_C23R	URK20485.1	DNA-binding phosphoprotein (VP11) mTOR antagonist (Cop-F17R)	61	S	CERRPS*SPSRCE	RSK3	AGC	RPS6KA2	Q15349	4.84995	19	98.9207	19
MPXV_C23R	URK20485.1	DNA-binding phosphoprotein (VP11) mTOR antagonist (Cop-F17R)	61	S	CERRPS*SPSRCE	DAPK2	CAMK	DAPK2	Q9UIK4	3.28551	56	98.8348	20
MPXV_C23R	URK20485.1	DNA-binding phosphoprotein (VP11) mTOR antagonist (Cop-F17R)	61	S	CERRPS*SPSRCE	AURA	Other	AURKA	O14965	4.88445	16	98.7804	21
MPXV_C23R	URK20485.1	DNA-binding phosphoprotein (VP11) mTOR antagonist (Cop-F17R)	61	S	CERRPS*SPSRCE	AURB	Other	AURKB	Q96GD4	4.85486	17	98.7611	22
MPXV_C23R	URK20485.1	DNA-binding phosphoprotein (VP11) mTOR antagonist (Cop-F17R)	61	S	CERRPS*SPSRCE	SGK1	AGC	SGK1	O00141	5.76847	10	98.7539	23
MPXV_C23R	URK20485.1	DNA-binding phosphoprotein (VP11) mTOR antagonist (Cop-F17R)	61	S	CERRPS*SPSRCE	DMPK1	AGC	DMPK	Q09013	3.47761	49	98.6753	24
MPXV_C23R	URK20485.1	DNA-binding phosphoprotein (VP11) mTOR antagonist (Cop-F17R)	61	S	CERRPS*SPSRCE	PKCT	AGC	PRKCQ	Q04759	3.08403	67	98.6161	25
MPXV_C23R	URK20485.1	DNA-binding phosphoprotein (VP11) mTOR antagonist (Cop-F17R)	61	S	CERRPS*SPSRCE	LATS1	AGC	LATS1	O95835	3.17404	63	98.5701	26
MPXV_C23R	URK20485.1	DNA-binding phosphoprotein (VP11) mTOR antagonist (Cop-F17R)	61	S	CERRPS*SPSRCE	PKCA	AGC	PRKCA	P17252	3.2241	59	98.5532	27
MPXV_C23R	URK20485.1	DNA-binding phosphoprotein (VP11) mTOR antagonist (Cop-F17R)	61	S	CERRPS*SPSRCE	DAPK3	CAMK	DAPK3	O43293	3.52978	44	98.5302	28
MPXV_C23R	URK20485.1	DNA-binding phosphoprotein (VP11) mTOR antagonist (Cop-F17R)	61	S	CERRPS*SPSRCE	MRCKA	AGC	CDC42BPA	Q5VT25	4.11559	28	98.5206	29
MPXV_C23R	URK20485.1	DNA-binding phosphoprotein (VP11) mTOR antagonist (Cop-F17R)	61	S	CERRPS*SPSRCE	CHAK1	Alpha	TRPM7	Q96QT4	2.15653	98	98.5109	30
MPXV_C23R	URK20485.1	DNA-binding phosphoprotein (VP11) mTOR antagonist (Cop-F17R)	61	S	CERRPS*SPSRCE	PKG2	AGC	PRKG2	Q13237	4.53292	24	98.4807	31
MPXV_C23R	URK20485.1	DNA-binding phosphoprotein (VP11) mTOR antagonist (Cop-F17R)	61	S	CERRPS*SPSRCE	caMLCK	CAMK	MYLK3	Q32MK0	3.40043	52	98.4771	32
MPXV_C23R	URK20485.1	DNA-binding phosphoprotein (VP11) mTOR antagonist (Cop-F17R)	61	S	CERRPS*SPSRCE	NDR1	AGC	STK38	Q15208	3.63602	39	98.471	33
MPXV_C23R	URK20485.1	DNA-binding phosphoprotein (VP11) mTOR antagonist (Cop-F17R)	61	S	CERRPS*SPSRCE	CLK2	CMGC	CLK2	P49760	6.30963	3	98.4468	34
MPXV_C23R	URK20485.1	DNA-binding phosphoprotein (VP11) mTOR antagonist (Cop-F17R)	61	S	CERRPS*SPSRCE	PKACG	AGC	PRKACG	P22612	4.41911	26	98.4456	35
MPXV_C23R	URK20485.1	DNA-binding phosphoprotein (VP11) mTOR antagonist (Cop-F17R)	61	S	CERRPS*SPSRCE	CLK4	CMGC	CLK4	Q9HAZ1	5.14997	13	98.4118	36
MPXV_C23R	URK20485.1	DNA-binding phosphoprotein (VP11) mTOR antagonist (Cop-F17R)	61	S	CERRPS*SPSRCE	PKCG	AGC	PRKCG	P05129	2.90479	77	98.3719	37
MPXV_C23R	URK20485.1	DNA-binding phosphoprotein (VP11) mTOR antagonist (Cop-F17R)	61	S	CERRPS*SPSRCE	MSK1	AGC	RPS6KA5	O75582	4.68836	23	98.2837	38
MPXV_C23R	URK20485.1	DNA-binding phosphoprotein (VP11) mTOR antagonist (Cop-F17R)	61	S	CERRPS*SPSRCE	MNK1	CAMK	MKNK1	Q9BUB5	3.27691	57	98.2498	39
MPXV_C23R	URK20485.1	DNA-binding phosphoprotein (VP11) mTOR antagonist (Cop-F17R)	61	S	CERRPS*SPSRCE	ROCK2	AGC	ROCK2	O75116	3.20196	60	98.2245	40
MPXV_C23R	URK20485.1	DNA-binding phosphoprotein (VP11) mTOR antagonist (Cop-F17R)	61	S	CERRPS*SPSRCE	PKN3	AGC	PKN3	Q6P5Z2	2.9136	76	98.2075	41
MPXV_C23R	URK20485.1	DNA-binding phosphoprotein (VP11) mTOR antagonist (Cop-F17R)	61	S	CERRPS*SPSRCE	DAPK1	CAMK	DAPK1	P53355	3.72141	36	98.1894	42
MPXV_C23R	URK20485.1	DNA-binding phosphoprotein (VP11) mTOR antagonist (Cop-F17R)	61	S	CERRPS*SPSRCE	NIK	STE	MAP3K14	Q99558	2.05364	102	98.1411	43
MPXV_C23R	URK20485.1	DNA-binding phosphoprotein (VP11) mTOR antagonist (Cop-F17R)	61	S	CERRPS*SPSRCE	CLK1	CMGC	CLK1	P49759	4.82309	20	98.0915	44
MPXV_C23R	URK20485.1	DNA-binding phosphoprotein (VP11) mTOR antagonist (Cop-F17R)	61	S	CERRPS*SPSRCE	PASK	CAMK	PASK	Q96RG2	2.62411	84	98.0371	45
MPXV_C23R	URK20485.1	DNA-binding phosphoprotein (VP11) mTOR antagonist (Cop-F17R)	61	S	CERRPS*SPSRCE	PKN2	AGC	PKN2	Q16513	2.80336	80	98.0117	46
MPXV_C23R	URK20485.1	DNA-binding phosphoprotein (VP11) mTOR antagonist (Cop-F17R)	61	S	CERRPS*SPSRCE	ROCK1	AGC	ROCK1	Q13464	3.02531	70	98.0008	47
MPXV_C23R	URK20485.1	DNA-binding phosphoprotein (VP11) mTOR antagonist (Cop-F17R)	61	S	CERRPS*SPSRCE	PKCH	AGC	PRKCH	P24723	2.49624	89	97.9706	48
MPXV_C23R	URK20485.1	DNA-binding phosphoprotein (VP11) mTOR antagonist (Cop-F17R)	61	S	CERRPS*SPSRCE	PRKD2	CAMK	PRKD2	Q9BZL6	4.10043	29	97.9658	49
MPXV_C23R	URK20485.1	DNA-binding phosphoprotein (VP11) mTOR antagonist (Cop-F17R)	61	S	CERRPS*SPSRCE	PKN1	AGC	PKN1	Q16512	2.96975	73	97.8232	50
MPXV_C23R	URK20485.1	DNA-binding phosphoprotein (VP11) mTOR antagonist (Cop-F17R)	61	S	CERRPS*SPSRCE	PAK1	STE	PAK1	Q13153	3.51306	47	97.7736	51
MPXV_C23R	URK20485.1	DNA-binding phosphoprotein (VP11) mTOR antagonist (Cop-F17R)	61	S	CERRPS*SPSRCE	PAK2	STE	PAK2	Q13177	3.16071	65	97.7639	52
MPXV_C23R	URK20485.1	DNA-binding phosphoprotein (VP11) mTOR antagonist (Cop-F17R)	61	S	CERRPS*SPSRCE	MRCKB	AGC	CDC42BPB	Q9Y5S2	3.58049	41	97.7313	53
MPXV_C23R	URK20485.1	DNA-binding phosphoprotein (VP11) mTOR antagonist (Cop-F17R)	61	S	CERRPS*SPSRCE	skMLCK	CAMK	MYLK2	Q9H1R3	3.17747	62	97.689	54
MPXV_C23R	URK20485.1	DNA-binding phosphoprotein (VP11) mTOR antagonist (Cop-F17R)	61	S	CERRPS*SPSRCE	PRKD1	CAMK	PRKD1	Q15139	3.52963	45	97.6129	55
MPXV_C23R	URK20485.1	DNA-binding phosphoprotein (VP11) mTOR antagonist (Cop-F17R)	61	S	CERRPS*SPSRCE	smMLCK	CAMK	MYLK	Q15746	2.50928	88	97.6056	56
MPXV_C23R	URK20485.1	DNA-binding phosphoprotein (VP11) mTOR antagonist (Cop-F17R)	61	S	CERRPS*SPSRCE	MYLK4	CAMK	MYLK4	Q86YV6	3.57586	42	97.6056	57
MPXV_C23R	URK20485.1	DNA-binding phosphoprotein (VP11) mTOR antagonist (Cop-F17R)	61	S	CERRPS*SPSRCE	CAMK4	CAMK	CAMK4	Q16566	2.89328	78	97.6044	58
MPXV_C23R	URK20485.1	DNA-binding phosphoprotein (VP11) mTOR antagonist (Cop-F17R)	61	S	CERRPS*SPSRCE	MAPKAPK2	CAMK	MAPKAPK2	P49137	3.96922	33	97.5971	59
MPXV_C23R	URK20485.1	DNA-binding phosphoprotein (VP11) mTOR antagonist (Cop-F17R)	61	S	CERRPS*SPSRCE	PKG1	AGC	PRKG1	Q13976	3.23975	58	97.411	60
MPXV_C23R	URK20485.1	DNA-binding phosphoprotein (VP11) mTOR antagonist (Cop-F17R)	61	S	CERRPS*SPSRCE	BUB1	Other	BUB1	O43683	2.35212	92	97.4098	61
MPXV_C23R	URK20485.1	DNA-binding phosphoprotein (VP11) mTOR antagonist (Cop-F17R)	61	S	CERRPS*SPSRCE	CRIK	AGC	CIT	O14578	3.18436	61	97.3844	62
MPXV_C23R	URK20485.1	DNA-binding phosphoprotein (VP11) mTOR antagonist (Cop-F17R)	61	S	CERRPS*SPSRCE	P70S6KB	AGC	RPS6KB2	Q9UBS0	3.68803	37	97.3276	63
MPXV_C23R	URK20485.1	DNA-binding phosphoprotein (VP11) mTOR antagonist (Cop-F17R)	61	S	CERRPS*SPSRCE	SRPK3	CMGC	SRPK3	Q9UPE1	3.99265	32	97.3155	64
MPXV_C23R	URK20485.1	DNA-binding phosphoprotein (VP11) mTOR antagonist (Cop-F17R)	61	S	CERRPS*SPSRCE	PAK5	STE	PAK5	Q9P286	3.01198	71	97.2406	65
MPXV_C23R	URK20485.1	DNA-binding phosphoprotein (VP11) mTOR antagonist (Cop-F17R)	61	S	CERRPS*SPSRCE	LATS2	AGC	LATS2	Q9NRM7	2.53581	86	97.2007	66
MPXV_C23R	URK20485.1	DNA-binding phosphoprotein (VP11) mTOR antagonist (Cop-F17R)	61	S	CERRPS*SPSRCE	PHKG1	CAMK	PHKG1	Q16816	2.08283	101	97.1789	67
MPXV_C23R	URK20485.1	DNA-binding phosphoprotein (VP11) mTOR antagonist (Cop-F17R)	61	S	CERRPS*SPSRCE	NDR2	AGC	STK38L	Q9Y2H1	2.95711	74	97.1705	68
MPXV_C23R	URK20485.1	DNA-binding phosphoprotein (VP11) mTOR antagonist (Cop-F17R)	61	S	CERRPS*SPSRCE	PRKD3	CAMK	PRKD3	O94806	3.65789	38	97.0339	69
MPXV_C23R	URK20485.1	DNA-binding phosphoprotein (VP11) mTOR antagonist (Cop-F17R)	61	S	CERRPS*SPSRCE	CLK3	CMGC	CLK3	P49761	4.85026	18	97.023	70
MPXV_C23R	URK20485.1	DNA-binding phosphoprotein (VP11) mTOR antagonist (Cop-F17R)	61	S	CERRPS*SPSRCE	PKCZ	AGC	PRKCZ	Q05513	2.18498	96	96.9904	71
MPXV_C23R	URK20485.1	DNA-binding phosphoprotein (VP11) mTOR antagonist (Cop-F17R)	61	S	CERRPS*SPSRCE	DCAMKL1	CAMK	DCLK1	O15075	3.09013	66	96.9505	72
MPXV_C23R	URK20485.1	DNA-binding phosphoprotein (VP11) mTOR antagonist (Cop-F17R)	61	S	CERRPS*SPSRCE	CAMK1B	CAMK	PNCK	Q6P2M8	2.84259	79	96.913	73
MPXV_C23R	URK20485.1	DNA-binding phosphoprotein (VP11) mTOR antagonist (Cop-F17R)	61	S	CERRPS*SPSRCE	SLK	STE	SLK	Q9H2G2	0.769056	129	96.8768	74
MPXV_C23R	URK20485.1	DNA-binding phosphoprotein (VP11) mTOR antagonist (Cop-F17R)	61	S	CERRPS*SPSRCE	P70S6K	AGC	RPS6KB1	P23443	3.374	53	96.8429	75
MPXV_C23R	URK20485.1	DNA-binding phosphoprotein (VP11) mTOR antagonist (Cop-F17R)	61	S	CERRPS*SPSRCE	PAK3	STE	PAK3	O75914	2.73127	81	96.8272	76
MPXV_C23R	URK20485.1	DNA-binding phosphoprotein (VP11) mTOR antagonist (Cop-F17R)	61	S	CERRPS*SPSRCE	SRPK2	CMGC	SRPK2	P78362	4.00114	31	96.7668	77
MPXV_C23R	URK20485.1	DNA-binding phosphoprotein (VP11) mTOR antagonist (Cop-F17R)	61	S	CERRPS*SPSRCE	PHKG2	CAMK	PHKG2	P15735	1.68785	112	96.5915	78
MPXV_C23R	URK20485.1	DNA-binding phosphoprotein (VP11) mTOR antagonist (Cop-F17R)	61	S	CERRPS*SPSRCE	MAPKAPK3	CAMK	MAPKAPK3	Q16644	3.03428	69	96.5867	79
MPXV_C23R	URK20485.1	DNA-binding phosphoprotein (VP11) mTOR antagonist (Cop-F17R)	61	S	CERRPS*SPSRCE	PAK6	STE	PAK6	Q9NQU5	2.65169	82	96.5323	80
MPXV_C23R	URK20485.1	DNA-binding phosphoprotein (VP11) mTOR antagonist (Cop-F17R)	61	S	CERRPS*SPSRCE	PKCI	AGC	PRKCI	P41743	1.84985	107	96.5105	81
MPXV_C23R	URK20485.1	DNA-binding phosphoprotein (VP11) mTOR antagonist (Cop-F17R)	61	S	CERRPS*SPSRCE	SGK3	AGC	SGK3	Q96BR1	3.35661	54	96.49	82
MPXV_C23R	URK20485.1	DNA-binding phosphoprotein (VP11) mTOR antagonist (Cop-F17R)	61	S	CERRPS*SPSRCE	CAMK1D	CAMK	CAMK1D	Q8IU85	3.57477	43	96.4574	83
MPXV_C23R	URK20485.1	DNA-binding phosphoprotein (VP11) mTOR antagonist (Cop-F17R)	61	S	CERRPS*SPSRCE	ATR	PIKK	ATR	Q13535	1.7594	109	96.357	84
MPXV_C23R	URK20485.1	DNA-binding phosphoprotein (VP11) mTOR antagonist (Cop-F17R)	61	S	CERRPS*SPSRCE	SBK	Other	SBK1	Q52WX2	4.29972	27	96.2809	85
MPXV_C23R	URK20485.1	DNA-binding phosphoprotein (VP11) mTOR antagonist (Cop-F17R)	61	S	CERRPS*SPSRCE	PAK4	STE	PAK4	O96013	2.26716	94	96.2434	86
MPXV_C23R	URK20485.1	DNA-binding phosphoprotein (VP11) mTOR antagonist (Cop-F17R)	61	S	CERRPS*SPSRCE	SRPK1	CMGC	SRPK1	Q96SB4	4.05369	30	96.0682	87
MPXV_C23R	URK20485.1	DNA-binding phosphoprotein (VP11) mTOR antagonist (Cop-F17R)	61	S	CERRPS*SPSRCE	AMPKA2	CAMK	PRKAA2	P54646	2.64799	83	96.021	88
MPXV_C23R	URK20485.1	DNA-binding phosphoprotein (VP11) mTOR antagonist (Cop-F17R)	61	S	CERRPS*SPSRCE	SIK	CAMK	SIK1	P57059	2.41228	91	95.9509	89
MPXV_C23R	URK20485.1	DNA-binding phosphoprotein (VP11) mTOR antagonist (Cop-F17R)	61	S	CERRPS*SPSRCE	QSK	CAMK	SIK3	Q9Y2K2	2.09403	99	95.8397	90
MPXV_C23R	URK20485.1	DNA-binding phosphoprotein (VP11) mTOR antagonist (Cop-F17R)	61	S	CERRPS*SPSRCE	CDKL1	CMGC	CDKL1	Q00532	3.04112	68	95.7781	91
MPXV_C23R	URK20485.1	DNA-binding phosphoprotein (VP11) mTOR antagonist (Cop-F17R)	61	S	CERRPS*SPSRCE	AMPKA1	CAMK	PRKAA1	Q13131	2.27887	93	95.6379	92
MPXV_C23R	URK20485.1	DNA-binding phosphoprotein (VP11) mTOR antagonist (Cop-F17R)	61	S	CERRPS*SPSRCE	NUAK2	CAMK	NUAK2	Q9H093	2.26428	95	95.5617	93
MPXV_C23R	URK20485.1	DNA-binding phosphoprotein (VP11) mTOR antagonist (Cop-F17R)	61	S	CERRPS*SPSRCE	CAMK1G	CAMK	CAMK1G	Q96NX5	2.16215	97	95.3828	94
MPXV_C23R	URK20485.1	DNA-binding phosphoprotein (VP11) mTOR antagonist (Cop-F17R)	62	S	ERRPSS*PSRCER	ICK	CMGC	CILK1	Q9UPZ9	7.66834	14	99.9795	1
MPXV_C23R	URK20485.1	DNA-binding phosphoprotein (VP11) mTOR antagonist (Cop-F17R)	62	S	ERRPSS*PSRCER	CDKL1	CMGC	CDKL1	Q00532	6.47913	23	99.9698	2
MPXV_C23R	URK20485.1	DNA-binding phosphoprotein (VP11) mTOR antagonist (Cop-F17R)	62	S	ERRPSS*PSRCER	MOK	CMGC	MOK	Q9UQ07	9.60616	2	99.9674	3
MPXV_C23R	URK20485.1	DNA-binding phosphoprotein (VP11) mTOR antagonist (Cop-F17R)	62	S	ERRPSS*PSRCER	CDK4	CMGC	CDK4	P11802	8.42632	7	99.9625	4
MPXV_C23R	URK20485.1	DNA-binding phosphoprotein (VP11) mTOR antagonist (Cop-F17R)	62	S	ERRPSS*PSRCER	CDKL5	CMGC	CDKL5	O76039	7.20341	18	99.9178	5
MPXV_C23R	URK20485.1	DNA-binding phosphoprotein (VP11) mTOR antagonist (Cop-F17R)	62	S	ERRPSS*PSRCER	SRPK3	CMGC	SRPK3	Q9UPE1	8.20805	9	99.9045	6
MPXV_C23R	URK20485.1	DNA-binding phosphoprotein (VP11) mTOR antagonist (Cop-F17R)	62	S	ERRPSS*PSRCER	MAK	CMGC	MAK	P20794	9.98994	1	99.9045	7
MPXV_C23R	URK20485.1	DNA-binding phosphoprotein (VP11) mTOR antagonist (Cop-F17R)	62	S	ERRPSS*PSRCER	SRPK2	CMGC	SRPK2	P78362	8.62089	5	99.8985	8
MPXV_C23R	URK20485.1	DNA-binding phosphoprotein (VP11) mTOR antagonist (Cop-F17R)	62	S	ERRPSS*PSRCER	SRPK1	CMGC	SRPK1	Q96SB4	8.4658	6	99.8828	9
MPXV_C23R	URK20485.1	DNA-binding phosphoprotein (VP11) mTOR antagonist (Cop-F17R)	62	S	ERRPSS*PSRCER	CLK3	CMGC	CLK3	P49761	7.55478	17	99.8284	10
MPXV_C23R	URK20485.1	DNA-binding phosphoprotein (VP11) mTOR antagonist (Cop-F17R)	62	S	ERRPSS*PSRCER	DYRK1A	CMGC	DYRK1A	Q13627	8.41191	8	99.8235	11
MPXV_C23R	URK20485.1	DNA-binding phosphoprotein (VP11) mTOR antagonist (Cop-F17R)	62	S	ERRPSS*PSRCER	DYRK3	CMGC	DYRK3	O43781	8.14243	10	99.8127	12
MPXV_C23R	URK20485.1	DNA-binding phosphoprotein (VP11) mTOR antagonist (Cop-F17R)	62	S	ERRPSS*PSRCER	HIPK3	CMGC	HIPK3	Q9H422	7.7395	13	99.7667	13
MPXV_C23R	URK20485.1	DNA-binding phosphoprotein (VP11) mTOR antagonist (Cop-F17R)	62	S	ERRPSS*PSRCER	DYRK2	CMGC	DYRK2	Q92630	7.82648	12	99.7558	14
MPXV_C23R	URK20485.1	DNA-binding phosphoprotein (VP11) mTOR antagonist (Cop-F17R)	62	S	ERRPSS*PSRCER	CLK2	CMGC	CLK2	P49760	8.8351	4	99.7474	15
MPXV_C23R	URK20485.1	DNA-binding phosphoprotein (VP11) mTOR antagonist (Cop-F17R)	62	S	ERRPSS*PSRCER	HIPK2	CMGC	HIPK2	Q9H2X6	9.20877	3	99.7111	16
MPXV_C23R	URK20485.1	DNA-binding phosphoprotein (VP11) mTOR antagonist (Cop-F17R)	62	S	ERRPSS*PSRCER	CDK6	CMGC	CDK6	Q00534	7.15783	19	99.6688	17
MPXV_C23R	URK20485.1	DNA-binding phosphoprotein (VP11) mTOR antagonist (Cop-F17R)	62	S	ERRPSS*PSRCER	CDK12	CMGC	CDK12	Q9NYV4	6.67245	22	99.6326	18
MPXV_C23R	URK20485.1	DNA-binding phosphoprotein (VP11) mTOR antagonist (Cop-F17R)	62	S	ERRPSS*PSRCER	HIPK1	CMGC	HIPK1	Q86Z02	7.87288	11	99.5854	19
MPXV_C23R	URK20485.1	DNA-binding phosphoprotein (VP11) mTOR antagonist (Cop-F17R)	62	S	ERRPSS*PSRCER	CDK10	CMGC	CDK10	Q15131	6.96707	20	99.5202	20
MPXV_C23R	URK20485.1	DNA-binding phosphoprotein (VP11) mTOR antagonist (Cop-F17R)	62	S	ERRPSS*PSRCER	DYRK1B	CMGC	DYRK1B	Q9Y463	7.56589	16	99.5093	21
MPXV_C23R	URK20485.1	DNA-binding phosphoprotein (VP11) mTOR antagonist (Cop-F17R)	62	S	ERRPSS*PSRCER	DYRK4	CMGC	DYRK4	Q9NR20	7.66445	15	99.444	22
MPXV_C23R	URK20485.1	DNA-binding phosphoprotein (VP11) mTOR antagonist (Cop-F17R)	62	S	ERRPSS*PSRCER	CLK1	CMGC	CLK1	P49759	6.41915	24	99.4235	23
MPXV_C23R	URK20485.1	DNA-binding phosphoprotein (VP11) mTOR antagonist (Cop-F17R)	62	S	ERRPSS*PSRCER	CDK1	CMGC	CDK1	P06493	6.76647	21	99.253	24
MPXV_C23R	URK20485.1	DNA-binding phosphoprotein (VP11) mTOR antagonist (Cop-F17R)	62	S	ERRPSS*PSRCER	CDK13	CMGC	CDK13	Q14004	5.81532	28	99.2144	25
MPXV_C23R	URK20485.1	DNA-binding phosphoprotein (VP11) mTOR antagonist (Cop-F17R)	62	S	ERRPSS*PSRCER	NLK	CMGC	NLK	Q9UBE8	4.13927	43	99.0814	26
MPXV_C23R	URK20485.1	DNA-binding phosphoprotein (VP11) mTOR antagonist (Cop-F17R)	62	S	ERRPSS*PSRCER	CDK5	CMGC	CDK5	Q00535	6.29419	25	98.963	27
MPXV_C23R	URK20485.1	DNA-binding phosphoprotein (VP11) mTOR antagonist (Cop-F17R)	62	S	ERRPSS*PSRCER	HIPK4	CMGC	HIPK4	Q8NE63	6.06217	26	98.6777	28
MPXV_C23R	URK20485.1	DNA-binding phosphoprotein (VP11) mTOR antagonist (Cop-F17R)	62	S	ERRPSS*PSRCER	CLK4	CMGC	CLK4	Q9HAZ1	5.29371	32	98.5883	29
MPXV_C23R	URK20485.1	DNA-binding phosphoprotein (VP11) mTOR antagonist (Cop-F17R)	62	S	ERRPSS*PSRCER	CDK9	CMGC	CDK9	P50750	4.99696	34	98.3949	30
MPXV_C23R	URK20485.1	DNA-binding phosphoprotein (VP11) mTOR antagonist (Cop-F17R)	62	S	ERRPSS*PSRCER	P38G	CMGC	MAPK12	P53778	6.01482	27	97.9066	31
MPXV_C23R	URK20485.1	DNA-binding phosphoprotein (VP11) mTOR antagonist (Cop-F17R)	62	S	ERRPSS*PSRCER	MTOR	PIKK	MTOR	P42345	2.29949	54	97.2986	32
MPXV_C23R	URK20485.1	DNA-binding phosphoprotein (VP11) mTOR antagonist (Cop-F17R)	62	S	ERRPSS*PSRCER	ERK1	CMGC	MAPK3	P27361	5.72359	29	97.2889	33
MPXV_C23R	URK20485.1	DNA-binding phosphoprotein (VP11) mTOR antagonist (Cop-F17R)	62	S	ERRPSS*PSRCER	CDK3	CMGC	CDK3	Q00526	5.62748	30	97.2611	34
MPXV_C23R	URK20485.1	DNA-binding phosphoprotein (VP11) mTOR antagonist (Cop-F17R)	62	S	ERRPSS*PSRCER	CDK19	CMGC	CDK19	Q9BWU1	5.36456	31	97.1524	35
MPXV_C23R	URK20485.1	DNA-binding phosphoprotein (VP11) mTOR antagonist (Cop-F17R)	62	S	ERRPSS*PSRCER	CDK2	CMGC	CDK2	P24941	3.95516	45	97.1391	36
MPXV_C23R	URK20485.1	DNA-binding phosphoprotein (VP11) mTOR antagonist (Cop-F17R)	62	S	ERRPSS*PSRCER	ERK2	CMGC	MAPK1	P28482	4.56145	40	97.1258	37
MPXV_C23R	URK20485.1	DNA-binding phosphoprotein (VP11) mTOR antagonist (Cop-F17R)	62	S	ERRPSS*PSRCER	CDK8	CMGC	CDK8	P49336	4.99685	35	96.9384	38
MPXV_C23R	URK20485.1	DNA-binding phosphoprotein (VP11) mTOR antagonist (Cop-F17R)	62	S	ERRPSS*PSRCER	CDK14	CMGC	CDK14	O94921	5.01247	33	96.739	39
MPXV_C23R	URK20485.1	DNA-binding phosphoprotein (VP11) mTOR antagonist (Cop-F17R)	62	S	ERRPSS*PSRCER	CDK7	CMGC	CDK7	P50613	4.85873	38	96.5698	40
MPXV_C23R	URK20485.1	DNA-binding phosphoprotein (VP11) mTOR antagonist (Cop-F17R)	62	S	ERRPSS*PSRCER	P38A	CMGC	MAPK14	Q16539	4.97463	36	96.2072	41
MPXV_C23R	URK20485.1	DNA-binding phosphoprotein (VP11) mTOR antagonist (Cop-F17R)	62	S	ERRPSS*PSRCER	HASPIN	Other	HASPIN	Q8TF76	0.655851	83	95.7152	42
MPXV_C23R	URK20485.1	DNA-binding phosphoprotein (VP11) mTOR antagonist (Cop-F17R)	62	S	ERRPSS*PSRCER	PIM1	CAMK	PIM1	P11309	2.96472	50	95.1822	43
MPXV_C23R	URK20485.1	DNA-binding phosphoprotein (VP11) mTOR antagonist (Cop-F17R)	64	S	RPSSPS*RCERMN	YANK3	AGC	STK32C	Q86UX6	1.90043	5	96.16	1
MPXV_C23R	URK20485.1	DNA-binding phosphoprotein (VP11) mTOR antagonist (Cop-F17R)	81	T	VPFMRT*DMLQNM	MEK2	STE	MAP2K2	P36507	1.32911	1	99.8876	1
MPXV_C23R	URK20485.1	DNA-binding phosphoprotein (VP11) mTOR antagonist (Cop-F17R)	81	T	VPFMRT*DMLQNM	CAMKK2	Other	CAMKK2	Q96RR4	1.29087	2	99.1503	2
MPXV_C23R	URK20485.1	DNA-binding phosphoprotein (VP11) mTOR antagonist (Cop-F17R)	81	T	VPFMRT*DMLQNM	CAMKK1	Other	CAMKK1	Q8N5S9	0.907342	3	98.4662	3
MPXV_C23R	URK20485.1	DNA-binding phosphoprotein (VP11) mTOR antagonist (Cop-F17R)	81	T	VPFMRT*DMLQNM	MEK1	STE	MAP2K1	Q02750	0.130989	8	97.0013	4
MPXV_C23R	URK20485.1	DNA-binding phosphoprotein (VP11) mTOR antagonist (Cop-F17R)	81	T	VPFMRT*DMLQNM	LRRK2	TKL	LRRK2	Q5S007	0.203826	7	96.6266	5
MPXV_C23R	URK20485.1	DNA-binding phosphoprotein (VP11) mTOR antagonist (Cop-F17R)	81	T	VPFMRT*DMLQNM	PBK	Other	PBK	Q96KB5	0.654303	4	95.6294	6
MPXV_C23R	URK20485.1	DNA-binding phosphoprotein (VP11) mTOR antagonist (Cop-F17R)	96	T	NRDNVT*SRLLN	TTK	Other	TTK	P33981	3.72112	1	99.9553	1
MPXV_C23R	URK20485.1	DNA-binding phosphoprotein (VP11) mTOR antagonist (Cop-F17R)	96	T	NRDNVT*SRLLN	ANKRD3	TKL	RIPK4	P57078	1.69228	4	99.2929	2
MPXV_C23R	URK20485.1	DNA-binding phosphoprotein (VP11) mTOR antagonist (Cop-F17R)	96	T	NRDNVT*SRLLN	PKR	Other	EIF2AK2	P19525	1.46533	6	98.9194	3
MPXV_C23R	URK20485.1	DNA-binding phosphoprotein (VP11) mTOR antagonist (Cop-F17R)	96	T	NRDNVT*SRLLN	NEK8	Other	NEK8	Q86SG6	0.84045	11	98.1882	4
MPXV_C23R	URK20485.1	DNA-binding phosphoprotein (VP11) mTOR antagonist (Cop-F17R)	96	T	NRDNVT*SRLLN	MST2	STE	STK3	Q13188	0.742369	13	98.019	5
MPXV_C23R	URK20485.1	DNA-binding phosphoprotein (VP11) mTOR antagonist (Cop-F17R)	96	T	NRDNVT*SRLLN	VRK1	CK1	VRK1	Q99986	0.15288	30	98.0166	6
MPXV_C23R	URK20485.1	DNA-binding phosphoprotein (VP11) mTOR antagonist (Cop-F17R)	96	T	NRDNVT*SRLLN	MEKK2	STE	MAP3K2	Q9Y2U5	0.717501	15	97.8002	7
MPXV_C23R	URK20485.1	DNA-binding phosphoprotein (VP11) mTOR antagonist (Cop-F17R)	96	T	NRDNVT*SRLLN	MEKK1	STE	MAP3K1	Q13233	0.780654	12	97.7301	8
MPXV_C23R	URK20485.1	DNA-binding phosphoprotein (VP11) mTOR antagonist (Cop-F17R)	96	T	NRDNVT*SRLLN	MLK1	TKL	MAP3K9	P80192	1.63999	5	97.3518	9
MPXV_C23R	URK20485.1	DNA-binding phosphoprotein (VP11) mTOR antagonist (Cop-F17R)	96	T	NRDNVT*SRLLN	MLK4	TKL	MAP3K21	Q5TCX8	1.43845	7	97.0629	10
MPXV_C23R	URK20485.1	DNA-binding phosphoprotein (VP11) mTOR antagonist (Cop-F17R)	96	T	NRDNVT*SRLLN	NEK5	Other	NEK5	Q6P3R8	0.740111	14	97.0134	11
MPXV_C23R	URK20485.1	DNA-binding phosphoprotein (VP11) mTOR antagonist (Cop-F17R)	96	T	NRDNVT*SRLLN	IRE2	Other	ERN2	Q76MJ5	1.40268	8	96.6846	12
MPXV_C23R	URK20485.1	DNA-binding phosphoprotein (VP11) mTOR antagonist (Cop-F17R)	96	T	NRDNVT*SRLLN	GAK	Other	GAK	O14976	0.256205	26	96.206	13
MPXV_C23R	URK20485.1	DNA-binding phosphoprotein (VP11) mTOR antagonist (Cop-F17R)	96	T	NRDNVT*SRLLN	PERK	Other	EIF2AK3	Q9NZJ5	0.69252	17	96.2048	14
MPXV_C23R	URK20485.1	DNA-binding phosphoprotein (VP11) mTOR antagonist (Cop-F17R)	96	T	NRDNVT*SRLLN	MEKK6	STE	MAP3K6	O95382	0.292764	24	96.2011	15
MPXV_C23R	URK20485.1	DNA-binding phosphoprotein (VP11) mTOR antagonist (Cop-F17R)	96	T	NRDNVT*SRLLN	CK1G3	CK1	CSNK1G3	Q9Y6M4	1.77862	3	96.0633	16
MPXV_C23R	URK20485.1	DNA-binding phosphoprotein (VP11) mTOR antagonist (Cop-F17R)	96	T	NRDNVT*SRLLN	MEKK3	STE	MAP3K3	Q99759	0.360753	20	95.9787	18
MPXV_C23R	URK20485.1	DNA-binding phosphoprotein (VP11) mTOR antagonist (Cop-F17R)	96	T	NRDNVT*SRLLN	NEK4	Other	NEK4	P51957	0.165009	29	95.5364	19
MPXV_C23R	URK20485.1	DNA-binding phosphoprotein (VP11) mTOR antagonist (Cop-F17R)	96	T	NRDNVT*SRLLN	ERK7	CMGC	MAPK15	Q8TD08	2.3198	2	95.5218	20
MPXV_C23R	URK20485.1	DNA-binding phosphoprotein (VP11) mTOR antagonist (Cop-F17R)	96	T	NRDNVT*SRLLN	LOK	STE	STK10	O94804	0.404047	19	95.4191	21
MPXV_C23R	URK20485.1	DNA-binding phosphoprotein (VP11) mTOR antagonist (Cop-F17R)	97	S	RDNVTS*RLLN	IRE2	Other	ERN2	Q76MJ5	2.534	1	99.0065	1
MPXV_C23R	URK20485.1	DNA-binding phosphoprotein (VP11) mTOR antagonist (Cop-F17R)	97	S	RDNVTS*RLLN	RIPK3	TKL	RIPK3	Q9Y572	1.67237	4	97.4799	2
MPXV_C23R	URK20485.1	DNA-binding phosphoprotein (VP11) mTOR antagonist (Cop-F17R)	97	S	RDNVTS*RLLN	IRE1	Other	ERN1	O75460	1.50654	5	97.0931	3
MPXV_C23R	URK20485.1	DNA-binding phosphoprotein (VP11) mTOR antagonist (Cop-F17R)	97	S	RDNVTS*RLLN	IRAK4	TKL	IRAK4	Q9NWZ3	1.18439	9	95.5073	4
MPXV_C23R	URK20485.1	DNA-binding phosphoprotein (VP11) mTOR antagonist (Cop-F17R)	97	S	RDNVTS*RLLN	RIPK1	TKL	RIPK1	Q13546	1.22571	8	95.1991	5
MPXV_C8L	URK20469.1	dUTPase (Cop-F2L)	147	S	DQGFGS*TGLR	MST4	STE	STK26	Q9P289	2.34843	1	97.573	1
MPXV_C8L	URK20469.1	dUTPase (Cop-F2L)	147	S	DQGFGS*TGLR	NEK3	Other	NEK3	P51956	0.599413	14	97.3977	2
MPXV_C8L	URK20469.1	dUTPase (Cop-F2L)	147	S	DQGFGS*TGLR	MST3	STE	STK24	Q9Y6E0	1.35498	4	97.3095	3
MPXV_C8L	URK20469.1	dUTPase (Cop-F2L)	147	S	DQGFGS*TGLR	MEKK1	STE	MAP3K1	Q13233	0.65626	11	97.3059	4
MPXV_C8L	URK20469.1	dUTPase (Cop-F2L)	147	S	DQGFGS*TGLR	MEKK2	STE	MAP3K2	Q9Y2U5	0.513418	16	97.0146	5
MPXV_C8L	URK20469.1	dUTPase (Cop-F2L)	147	S	DQGFGS*TGLR	TAO3	STE	TAOK3	Q9H2K8	1.14902	7	96.826	6
MPXV_C8L	URK20469.1	dUTPase (Cop-F2L)	147	S	DQGFGS*TGLR	NIM1	CAMK	NIM1K	Q8IY84	1.1882	6	95.3285	8
MPXV_E1R	URK20535.1	RNA 5' triphosphatase and RNA guanylyltransferase activities mRNA capping enzyme large subunit(Cop-D1R)	535	S	NEDKLS*DVGHQY	MOS	Other	MOS	P00540	2.37329	1	97.8534	1
MPXV_E1R	URK20535.1	RNA 5' triphosphatase and RNA guanylyltransferase activities mRNA capping enzyme large subunit(Cop-D1R)	535	S	NEDKLS*DVGHQY	CK1A	CK1	CSNK1A1	P48729	1.73879	8	97.3337	2
MPXV_E1R	URK20535.1	RNA 5' triphosphatase and RNA guanylyltransferase activities mRNA capping enzyme large subunit(Cop-D1R)	535	S	NEDKLS*DVGHQY	CK1G3	CK1	CSNK1G3	Q9Y6M4	2.15464	4	97.2563	3
MPXV_E1R	URK20535.1	RNA 5' triphosphatase and RNA guanylyltransferase activities mRNA capping enzyme large subunit(Cop-D1R)	535	S	NEDKLS*DVGHQY	CK1G2	CK1	CSNK1G2	P78368	2.0474	6	96.6097	4
MPXV_E1R	URK20535.1	RNA 5' triphosphatase and RNA guanylyltransferase activities mRNA capping enzyme large subunit(Cop-D1R)	535	S	NEDKLS*DVGHQY	GRK3	AGC	GRK3	P35626	2.29251	2	96.1782	5
MPXV_E6R	URK20540.1	Morphogenesis, VETF-s (early transcription factor small subunit) (Cop-D6R)	635	S	EYNVVS*SP	NA	NA	NA	NA	NA	NA	NA	NA
MPXV_E6R	URK20540.1	Morphogenesis, VETF-s (early transcription factor small subunit) (Cop-D6R)	636	S	YNVVSS*P	CDK2	CMGC	CDK2	P24941	3.3163	14	95.5388	1
MPXV_E6R	URK20540.1	Morphogenesis, VETF-s (early transcription factor small subunit) (Cop-D6R)	636	S	YNVVSS*P	ERK7	CMGC	MAPK15	Q8TD08	2.17512	27	95.1665	2
MPXV_F3L	URK20488.1	dsRNA-binding protein, IFN resistance/PKR inhibitor(Z-DNA binding) (Cop-E3L)	16	S	YDLQRS*AMVYSS	TTBK2	CK1	TTBK2	Q6IQ55	1.15208	4	96.5722	1
MPXV_F3L	URK20488.1	dsRNA-binding protein, IFN resistance/PKR inhibitor(Z-DNA binding) (Cop-E3L)	16	S	YDLQRS*AMVYSS	TTBK1	CK1	TTBK1	Q5TCY1	0.74264	7	96.2603	2
MPXV_F3L	URK20488.1	dsRNA-binding protein, IFN resistance/PKR inhibitor(Z-DNA binding) (Cop-E3L)	16	S	YDLQRS*AMVYSS	ULK1	Other	ULK1	O75385	0.462808	13	96.2011	3
MPXV_F3L	URK20488.1	dsRNA-binding protein, IFN resistance/PKR inhibitor(Z-DNA binding) (Cop-E3L)	16	S	YDLQRS*AMVYSS	ERK5	CMGC	MAPK7	Q13164	2.93374	1	95.4832	5
MPXV_F3L	URK20488.1	dsRNA-binding protein, IFN resistance/PKR inhibitor(Z-DNA binding) (Cop-E3L)	16	S	YDLQRS*AMVYSS	IRAK1	TKL	IRAK1	P51617	0.443088	14	95.4469	6
MPXV_F3L	URK20488.1	dsRNA-binding protein, IFN resistance/PKR inhibitor(Z-DNA binding) (Cop-E3L)	21	S	SAMVYS*SNDTPP	ULK1	Other	ULK1	O75385	1.02472	2	98.2849	1
MPXV_F3L	URK20488.1	dsRNA-binding protein, IFN resistance/PKR inhibitor(Z-DNA binding) (Cop-E3L)	21	S	SAMVYS*SNDTPP	BCKDK	PDHK	BCKDK	O14874	0.795471	5	95.9896	2
MPXV_F3L	URK20488.1	dsRNA-binding protein, IFN resistance/PKR inhibitor(Z-DNA binding) (Cop-E3L)	21	S	SAMVYS*SNDTPP	ULK2	Other	ULK2	Q8IYT8	0.800072	4	95.5799	3
MPXV_F3L	URK20488.1	dsRNA-binding protein, IFN resistance/PKR inhibitor(Z-DNA binding) (Cop-E3L)	22	S	AMVYSS*NDTPPR	CAMKK2	Other	CAMKK2	Q96RR4	0.90692	6	98.5375	1
MPXV_F3L	URK20488.1	dsRNA-binding protein, IFN resistance/PKR inhibitor(Z-DNA binding) (Cop-E3L)	22	S	AMVYSS*NDTPPR	CAMKK1	Other	CAMKK1	Q8N5S9	0.852	8	98.3755	2
MPXV_F3L	URK20488.1	dsRNA-binding protein, IFN resistance/PKR inhibitor(Z-DNA binding) (Cop-E3L)	22	S	AMVYSS*NDTPPR	TAK1	TKL	MAP3K7	O43318	0.0942036	15	97.5101	3
MPXV_F3L	URK20488.1	dsRNA-binding protein, IFN resistance/PKR inhibitor(Z-DNA binding) (Cop-E3L)	22	S	AMVYSS*NDTPPR	GRK5	AGC	GRK5	P34947	1.06708	3	95.0879	4
MPXV_F4L	URK20489.1	RNA polymerase 30 kDa subunit RNA polymerasesubunit (RPO30) (Cop-E4L)	208	T	RNLNVT*TQSIHE	VRK1	CK1	VRK1	Q99986	1.0217	1	99.3654	1
MPXV_F4L	URK20489.1	RNA polymerase 30 kDa subunit RNA polymerasesubunit (RPO30) (Cop-E4L)	208	T	RNLNVT*TQSIHE	IRAK1	TKL	IRAK1	P51617	0.817501	3	97.0798	2
MPXV_F4L	URK20489.1	RNA polymerase 30 kDa subunit RNA polymerasesubunit (RPO30) (Cop-E4L)	208	T	RNLNVT*TQSIHE	NEK4	Other	NEK4	P51957	0.411434	5	96.7233	3
MPXV_F4L	URK20489.1	RNA polymerase 30 kDa subunit RNA polymerasesubunit (RPO30) (Cop-E4L)	208	T	RNLNVT*TQSIHE	MEKK6	STE	MAP3K6	O95382	0.352405	6	96.4549	5
MPXV_F4L	URK20489.1	RNA polymerase 30 kDa subunit RNA polymerasesubunit (RPO30) (Cop-E4L)	208	T	RNLNVT*TQSIHE	GAK	Other	GAK	O14976	0.0547719	11	95.0529	7
MPXV_F4L	URK20489.1	RNA polymerase 30 kDa subunit RNA polymerasesubunit (RPO30) (Cop-E4L)	208	T	RNLNVT*TQSIHE	NEK3	Other	NEK3	P51956	0.0734167	10	95.0372	8
MPXV_F4L	URK20489.1	RNA polymerase 30 kDa subunit RNA polymerasesubunit (RPO30) (Cop-E4L)	209	T	NLNVTT*QSIHEN	TTK	Other	TTK	P33981	0.38323	6	97.8377	1
MPXV_F4L	URK20489.1	RNA polymerase 30 kDa subunit RNA polymerasesubunit (RPO30) (Cop-E4L)	211	S	NVTTQS*IHENKE	DLK	TKL	MAP3K12	Q12852	1.70212	3	99.3799	1
MPXV_F4L	URK20489.1	RNA polymerase 30 kDa subunit RNA polymerasesubunit (RPO30) (Cop-E4L)	211	S	NVTTQS*IHENKE	MEK1	STE	MAP2K1	Q02750	0.964307	9	99.3751	2
MPXV_F4L	URK20489.1	RNA polymerase 30 kDa subunit RNA polymerasesubunit (RPO30) (Cop-E4L)	211	S	NVTTQS*IHENKE	ULK1	Other	ULK1	O75385	1.23964	5	98.7526	3
MPXV_F4L	URK20489.1	RNA polymerase 30 kDa subunit RNA polymerasesubunit (RPO30) (Cop-E4L)	211	S	NVTTQS*IHENKE	MEKK3	STE	MAP3K3	Q99759	0.565884	16	97.0327	5
MPXV_F4L	URK20489.1	RNA polymerase 30 kDa subunit RNA polymerasesubunit (RPO30) (Cop-E4L)	211	S	NVTTQS*IHENKE	ULK2	Other	ULK2	Q8IYT8	1.02916	8	96.8889	6
MPXV_F4L	URK20489.1	RNA polymerase 30 kDa subunit RNA polymerasesubunit (RPO30) (Cop-E4L)	211	S	NVTTQS*IHENKE	IKKA	Other	CHUK	O15111	2.21295	1	96.8731	7
MPXV_F4L	URK20489.1	RNA polymerase 30 kDa subunit RNA polymerasesubunit (RPO30) (Cop-E4L)	211	S	NVTTQS*IHENKE	PLK4	Other	PLK4	O00444	0.80887	10	96.8635	8
MPXV_F4L	URK20489.1	RNA polymerase 30 kDa subunit RNA polymerasesubunit (RPO30) (Cop-E4L)	211	S	NVTTQS*IHENKE	IKKB	Other	IKBKB	O14920	1.73763	2	96.7958	9
MPXV_F4L	URK20489.1	RNA polymerase 30 kDa subunit RNA polymerasesubunit (RPO30) (Cop-E4L)	211	S	NVTTQS*IHENKE	ZAK	TKL	MAP3K20	Q9NYL2	0.669535	12	96.7438	10
MPXV_F4L	URK20489.1	RNA polymerase 30 kDa subunit RNA polymerasesubunit (RPO30) (Cop-E4L)	211	S	NVTTQS*IHENKE	TTBK1	CK1	TTBK1	Q5TCY1	0.503413	18	95.1496	11
MPXV_F6R	URK20492.1	Myristylated protein (Cop-E7R)	9	T	VATIQT*PTKLMN	CDK2	CMGC	CDK2	P24941	5.82248	1	99.027	1
MPXV_F6R	URK20492.1	Myristylated protein (Cop-E7R)	9	T	VATIQT*PTKLMN	PINK1	Other	PINK1	Q9BXM7	2.03155	17	97.4775	2
MPXV_F6R	URK20492.1	Myristylated protein (Cop-E7R)	9	T	VATIQT*PTKLMN	CDK3	CMGC	CDK3	Q00526	5.16322	2	96.3377	3
MPXV_G8L	URK20514.1	Virion phosphoprotein, early morphogenesis(Cop-G7L)	304	T	TDGAVT*SPLTGN	TTK	Other	TTK	P33981	0.435878	4	97.9598	1
MPXV_G8L	URK20514.1	Virion phosphoprotein, early morphogenesis(Cop-G7L)	304	T	TDGAVT*SPLTGN	PRP4	CMGC	PRPF4B	Q13523	2.91874	1	95.7418	2
MPXV_G8L	URK20514.1	Virion phosphoprotein, early morphogenesis(Cop-G7L)	304	T	TDGAVT*SPLTGN	NEK5	Other	NEK5	Q6P3R8	0.43	5	95.2849	3
MPXV_G8L	URK20514.1	Virion phosphoprotein, early morphogenesis(Cop-G7L)	361	S	VMHINS*PFKVIN	CDK2	CMGC	CDK2	P24941	6.15066	1	99.2893	1
MPXV_G8L	URK20514.1	Virion phosphoprotein, early morphogenesis(Cop-G7L)	361	S	VMHINS*PFKVIN	CDK3	CMGC	CDK3	Q00526	5.49111	2	96.9989	2
MPXV_G8L	URK20514.1	Virion phosphoprotein, early morphogenesis(Cop-G7L)	361	S	VMHINS*PFKVIN	PINK1	Other	PINK1	Q9BXM7	1.84647	19	96.8139	3
MPXV_H5R	URK20532.1	Ca2+-binding motif VLTF-4 (late transcriptionfactor 4) (Cop-H5R)	12	S	NKADTS*SFTKMA	PLK4	Other	PLK4	O00444	2.16483	1	99.2337	1
MPXV_H5R	URK20532.1	Ca2+-binding motif VLTF-4 (late transcriptionfactor 4) (Cop-H5R)	12	S	NKADTS*SFTKMA	HRI	Other	EIF2AK1	Q9BQI3	1.42142	5	98.4456	2
MPXV_H5R	URK20532.1	Ca2+-binding motif VLTF-4 (late transcriptionfactor 4) (Cop-H5R)	12	S	NKADTS*SFTKMA	PERK	Other	EIF2AK3	Q9NZJ5	1.03858	8	97.4859	3
MPXV_H5R	URK20532.1	Ca2+-binding motif VLTF-4 (late transcriptionfactor 4) (Cop-H5R)	12	S	NKADTS*SFTKMA	TGFBR2	TKL	TGFBR2	P37173	1.60618	3	96.7426	4
MPXV_H5R	URK20532.1	Ca2+-binding motif VLTF-4 (late transcriptionfactor 4) (Cop-H5R)	12	S	NKADTS*SFTKMA	NEK6	Other	NEK6	Q9HC98	1.58928	4	96.5637	5
MPXV_H5R	URK20532.1	Ca2+-binding motif VLTF-4 (late transcriptionfactor 4) (Cop-H5R)	12	S	NKADTS*SFTKMA	ULK1	Other	ULK1	O75385	0.525508	16	96.5045	6
MPXV_H5R	URK20532.1	Ca2+-binding motif VLTF-4 (late transcriptionfactor 4) (Cop-H5R)	12	S	NKADTS*SFTKMA	PLK1	Other	PLK1	P53350	1.79795	2	96.0815	7
MPXV_H5R	URK20532.1	Ca2+-binding motif VLTF-4 (late transcriptionfactor 4) (Cop-H5R)	12	S	NKADTS*SFTKMA	NEK7	Other	NEK7	Q8TDX7	1.02306	9	95.6681	8
MPXV_H5R	URK20532.1	Ca2+-binding motif VLTF-4 (late transcriptionfactor 4) (Cop-H5R)	12	S	NKADTS*SFTKMA	CHAK1	Alpha	TRPM7	Q96QT4	1.19802	6	95.1302	10
MPXV_H5R	URK20532.1	Ca2+-binding motif VLTF-4 (late transcriptionfactor 4) (Cop-H5R)	13	S	KADTSS*FTKMAE	CK1G1	CK1	CSNK1G1	Q9HCP0	2.41483	1	98.8397	1
MPXV_H5R	URK20532.1	Ca2+-binding motif VLTF-4 (late transcriptionfactor 4) (Cop-H5R)	13	S	KADTSS*FTKMAE	GCN2	Other	EIF2AK4	Q9P2K8	1.53583	5	98.4203	2
MPXV_H5R	URK20532.1	Ca2+-binding motif VLTF-4 (late transcriptionfactor 4) (Cop-H5R)	13	S	KADTSS*FTKMAE	ULK2	Other	ULK2	Q8IYT8	1.31688	8	98.1253	3
MPXV_H5R	URK20532.1	Ca2+-binding motif VLTF-4 (late transcriptionfactor 4) (Cop-H5R)	13	S	KADTSS*FTKMAE	DRAK1	CAMK	STK17A	Q9UEE5	1.71203	3	97.7652	4
MPXV_H5R	URK20532.1	Ca2+-binding motif VLTF-4 (late transcriptionfactor 4) (Cop-H5R)	13	S	KADTSS*FTKMAE	YANK2	AGC	STK32B	Q9NY57	1.34252	7	97.7023	5
MPXV_H5R	URK20532.1	Ca2+-binding motif VLTF-4 (late transcriptionfactor 4) (Cop-H5R)	13	S	KADTSS*FTKMAE	ULK1	Other	ULK1	O75385	0.615195	18	96.8889	6
MPXV_H5R	URK20532.1	Ca2+-binding motif VLTF-4 (late transcriptionfactor 4) (Cop-H5R)	13	S	KADTSS*FTKMAE	COT	STE	MAP3K8	P41279	1.9811	2	95.2451	7
MPXV_H5R	URK20532.1	Ca2+-binding motif VLTF-4 (late transcriptionfactor 4) (Cop-H5R)	13	S	KADTSS*FTKMAE	PLK4	Other	PLK4	O00444	0.313853	35	95.1713	8
MPXV_H5R	URK20532.1	Ca2+-binding motif VLTF-4 (late transcriptionfactor 4) (Cop-H5R)	15	T	DTSSFT*KMAEIR	VRK1	CK1	VRK1	Q99986	0.650118	2	98.946	1
MPXV_H5R	URK20532.1	Ca2+-binding motif VLTF-4 (late transcriptionfactor 4) (Cop-H5R)	27	S	AHLRNS*AENKDK	FAM20C	FAM20	FAM20C	Q8IXL6	4.15273	1	97.0412	1
MPXV_H5R	URK20532.1	Ca2+-binding motif VLTF-4 (late transcriptionfactor 4) (Cop-H5R)	134	S	GKVNHS*ARSDLS	GRK5	AGC	GRK5	P34947	1.56935	4	97.8884	1
MPXV_H5R	URK20532.1	Ca2+-binding motif VLTF-4 (late transcriptionfactor 4) (Cop-H5R)	134	S	GKVNHS*ARSDLS	ERK7	CMGC	MAPK15	Q8TD08	3.75681	1	97.7434	2
MPXV_H5R	URK20532.1	Ca2+-binding motif VLTF-4 (late transcriptionfactor 4) (Cop-H5R)	134	S	GKVNHS*ARSDLS	MLK2	TKL	MAP3K10	Q02779	1.34003	5	96.9445	3
MPXV_H5R	URK20532.1	Ca2+-binding motif VLTF-4 (late transcriptionfactor 4) (Cop-H5R)	134	S	GKVNHS*ARSDLS	ERK5	CMGC	MAPK7	Q13164	3.1209	2	96.5105	4
MPXV_H5R	URK20532.1	Ca2+-binding motif VLTF-4 (late transcriptionfactor 4) (Cop-H5R)	134	S	GKVNHS*ARSDLS	MEKK1	STE	MAP3K1	Q13233	0.402276	25	96.1637	5
MPXV_H5R	URK20532.1	Ca2+-binding motif VLTF-4 (late transcriptionfactor 4) (Cop-H5R)	134	S	GKVNHS*ARSDLS	MLK1	TKL	MAP3K9	P80192	1.21275	6	95.8893	6
MPXV_H5R	URK20532.1	Ca2+-binding motif VLTF-4 (late transcriptionfactor 4) (Cop-H5R)	137	S	NHSARS*DLSDLK	NA	NA	NA	NA	NA	NA	NA	NA
MPXV_H5R	URK20532.1	Ca2+-binding motif VLTF-4 (late transcriptionfactor 4) (Cop-H5R)	140	S	ARSDLS*DLKVAT	NA	NA	NA	NA	NA	NA	NA	NA
MPXV_H5R	URK20532.1	Ca2+-binding motif VLTF-4 (late transcriptionfactor 4) (Cop-H5R)	176	S	QAAGIS*RQFTSM	VRK1	CK1	VRK1	Q99986	0.866702	6	99.2119	1
MPXV_H5R	URK20532.1	Ca2+-binding motif VLTF-4 (late transcriptionfactor 4) (Cop-H5R)	176	S	QAAGIS*RQFTSM	RIPK3	TKL	RIPK3	Q9Y572	2.39759	1	98.9545	2
MPXV_H5R	URK20532.1	Ca2+-binding motif VLTF-4 (late transcriptionfactor 4) (Cop-H5R)	176	S	QAAGIS*RQFTSM	RIPK1	TKL	RIPK1	Q13546	1.84149	2	97.8534	3
MPXV_H5R	URK20532.1	Ca2+-binding motif VLTF-4 (late transcriptionfactor 4) (Cop-H5R)	176	S	QAAGIS*RQFTSM	IRAK4	TKL	IRAK4	Q9NWZ3	1.23678	3	95.7986	4
MPXV_H5R	URK20532.1	Ca2+-binding motif VLTF-4 (late transcriptionfactor 4) (Cop-H5R)	176	S	QAAGIS*RQFTSM	PRPK	Other	TP53RK	Q96S44	0.584572	12	95.2487	5
MPXV_H5R	URK20532.1	Ca2+-binding motif VLTF-4 (late transcriptionfactor 4) (Cop-H5R)	181	S	SRQFTS*MTKAIT	ULK2	Other	ULK2	Q8IYT8	1.45121	4	98.5254	1
MPXV_H5R	URK20532.1	Ca2+-binding motif VLTF-4 (late transcriptionfactor 4) (Cop-H5R)	181	S	SRQFTS*MTKAIT	SLK	STE	SLK	Q9H2G2	1.43854	5	98.3961	2
MPXV_H5R	URK20532.1	Ca2+-binding motif VLTF-4 (late transcriptionfactor 4) (Cop-H5R)	181	S	SRQFTS*MTKAIT	LOK	STE	STK10	O94804	1.2705	10	98.0915	3
MPXV_H5R	URK20532.1	Ca2+-binding motif VLTF-4 (late transcriptionfactor 4) (Cop-H5R)	181	S	SRQFTS*MTKAIT	STK33	CAMK	STK33	Q9BYT3	1.31888	8	97.7893	4
MPXV_H5R	URK20532.1	Ca2+-binding motif VLTF-4 (late transcriptionfactor 4) (Cop-H5R)	181	S	SRQFTS*MTKAIT	HGK	STE	MAP4K4	O95819	0.900814	23	97.718	5
MPXV_H5R	URK20532.1	Ca2+-binding motif VLTF-4 (late transcriptionfactor 4) (Cop-H5R)	181	S	SRQFTS*MTKAIT	ULK1	Other	ULK1	O75385	0.818895	26	97.6624	6
MPXV_H5R	URK20532.1	Ca2+-binding motif VLTF-4 (late transcriptionfactor 4) (Cop-H5R)	181	S	SRQFTS*MTKAIT	HPK1	STE	MAP4K1	Q92918	0.965439	20	97.4134	7
MPXV_H5R	URK20532.1	Ca2+-binding motif VLTF-4 (late transcriptionfactor 4) (Cop-H5R)	181	S	SRQFTS*MTKAIT	TAO1	STE	TAOK1	Q7L7X3	0.301844	60	97.4098	8
MPXV_H5R	URK20532.1	Ca2+-binding motif VLTF-4 (late transcriptionfactor 4) (Cop-H5R)	181	S	SRQFTS*MTKAIT	NEK11	Other	NEK11	Q8NG66	0.38435	54	97.2225	9
MPXV_H5R	URK20532.1	Ca2+-binding motif VLTF-4 (late transcriptionfactor 4) (Cop-H5R)	181	S	SRQFTS*MTKAIT	MEK5	STE	MAP2K5	Q13163	0.0398553	80	97.22	10
MPXV_H5R	URK20532.1	Ca2+-binding motif VLTF-4 (late transcriptionfactor 4) (Cop-H5R)	181	S	SRQFTS*MTKAIT	MST1	STE	STK4	Q13043	0.27867	63	97.2031	11
MPXV_H5R	URK20532.1	Ca2+-binding motif VLTF-4 (late transcriptionfactor 4) (Cop-H5R)	181	S	SRQFTS*MTKAIT	MINK	STE	MINK1	Q8N4C8	0.395195	53	96.9783	12
MPXV_H5R	URK20532.1	Ca2+-binding motif VLTF-4 (late transcriptionfactor 4) (Cop-H5R)	181	S	SRQFTS*MTKAIT	MST2	STE	STK3	Q13188	0.290231	62	96.8079	13
MPXV_H5R	URK20532.1	Ca2+-binding motif VLTF-4 (late transcriptionfactor 4) (Cop-H5R)	181	S	SRQFTS*MTKAIT	MASTL	AGC	MASTL	Q96GX5	0.584993	36	96.264	15
MPXV_H5R	URK20532.1	Ca2+-binding motif VLTF-4 (late transcriptionfactor 4) (Cop-H5R)	181	S	SRQFTS*MTKAIT	CAMKK2	Other	CAMKK2	Q96RR4	0.19026	70	96.2591	16
MPXV_H5R	URK20532.1	Ca2+-binding motif VLTF-4 (late transcriptionfactor 4) (Cop-H5R)	181	S	SRQFTS*MTKAIT	GCK	STE	MAP4K2	Q12851	0.429101	49	95.824	17
MPXV_H5R	URK20532.1	Ca2+-binding motif VLTF-4 (late transcriptionfactor 4) (Cop-H5R)	181	S	SRQFTS*MTKAIT	MLK2	TKL	MAP3K10	Q02779	1.11458	16	95.8156	18
MPXV_H5R	URK20532.1	Ca2+-binding motif VLTF-4 (late transcriptionfactor 4) (Cop-H5R)	181	S	SRQFTS*MTKAIT	PKCZ	AGC	PRKCZ	Q05513	1.81891	1	95.7406	19
MPXV_H5R	URK20532.1	Ca2+-binding motif VLTF-4 (late transcriptionfactor 4) (Cop-H5R)	181	S	SRQFTS*MTKAIT	WNK3	Other	WNK3	Q9BYP7	1.11217	17	95.7382	20
MPXV_H5R	URK20532.1	Ca2+-binding motif VLTF-4 (late transcriptionfactor 4) (Cop-H5R)	181	S	SRQFTS*MTKAIT	YSK4	STE	MAP3K19	Q56UN5	0.664523	32	95.6947	21
MPXV_H5R	URK20532.1	Ca2+-binding motif VLTF-4 (late transcriptionfactor 4) (Cop-H5R)	181	S	SRQFTS*MTKAIT	TNIK	STE	TNIK	Q9UKE5	0.358259	57	95.4384	22
MPXV_H5R	URK20532.1	Ca2+-binding motif VLTF-4 (late transcriptionfactor 4) (Cop-H5R)	181	S	SRQFTS*MTKAIT	TAO2	STE	TAOK2	Q9UL54	0.0488921	78	95.158	23
MPXV_I1L	URK20499.1	DNA-binding core protein (Cop-I1L)	308	S	PNITIS*SNTE	NA	NA	NA	NA	NA	NA	NA	NA
MPXV_I1L	URK20499.1	DNA-binding core protein (Cop-I1L)	311	T	TISSNT*E	AlphaK3	Alpha	ALPK1	Q96QP1	0.541263	4	96.1467	1
MPXV_I1L	URK20499.1	DNA-binding core protein (Cop-I1L)	311	T	TISSNT*E	EEF2K	Alpha	EEF2K	O00418	0.416739	6	95.992	2
MPXV_I3L	URK20501.1	interacts with R2 subunit of ribonucleotidereductase (Cop-I3L)	227	S	NVIGLS*GDSERV	CAMK2G	CAMK	CAMK2G	Q13555	2.10442	1	96.7595	1
MPXV_I3L	URK20501.1	interacts with R2 subunit of ribonucleotidereductase (Cop-I3L)	260	S	EYDEDS*DKEKPI	MOS	Other	MOS	P00540	4.06756	10	99.9831	1
MPXV_I3L	URK20501.1	interacts with R2 subunit of ribonucleotidereductase (Cop-I3L)	260	S	EYDEDS*DKEKPI	BMPR1B	TKL	BMPR1B	O00238	6.42722	3	99.6471	2
MPXV_I3L	URK20501.1	interacts with R2 subunit of ribonucleotidereductase (Cop-I3L)	260	S	EYDEDS*DKEKPI	ACVR2B	TKL	ACVR2B	Q13705	5.06429	5	99.5576	3
MPXV_I3L	URK20501.1	interacts with R2 subunit of ribonucleotidereductase (Cop-I3L)	260	S	EYDEDS*DKEKPI	ACVR2A	TKL	ACVR2A	P27037	4.761	7	99.5177	4
MPXV_I3L	URK20501.1	interacts with R2 subunit of ribonucleotidereductase (Cop-I3L)	260	S	EYDEDS*DKEKPI	BMPR1A	TKL	BMPR1A	P36894	6.20705	4	99.409	5
MPXV_I3L	URK20501.1	interacts with R2 subunit of ribonucleotidereductase (Cop-I3L)	260	S	EYDEDS*DKEKPI	GRK7	AGC	GRK7	Q8WTQ7	5.02538	6	99.189	6
MPXV_I3L	URK20501.1	interacts with R2 subunit of ribonucleotidereductase (Cop-I3L)	260	S	EYDEDS*DKEKPI	GRK2	AGC	GRK2	P25098	2.69169	14	99.1285	7
MPXV_I3L	URK20501.1	interacts with R2 subunit of ribonucleotidereductase (Cop-I3L)	260	S	EYDEDS*DKEKPI	CK2A2	Other	CSNK2A2	P19784	7.67976	1	99.0959	8
MPXV_I3L	URK20501.1	interacts with R2 subunit of ribonucleotidereductase (Cop-I3L)	260	S	EYDEDS*DKEKPI	DSTYK	TKL	DSTYK	Q6XUX3	2.75393	13	98.9279	9
MPXV_I3L	URK20501.1	interacts with R2 subunit of ribonucleotidereductase (Cop-I3L)	260	S	EYDEDS*DKEKPI	CK2A1	Other	CSNK2A1	P68400	7.34347	2	98.9231	10
MPXV_I3L	URK20501.1	interacts with R2 subunit of ribonucleotidereductase (Cop-I3L)	260	S	EYDEDS*DKEKPI	ALK2	TKL	ACVR1	Q04771	4.2544	8	98.9001	11
MPXV_I3L	URK20501.1	interacts with R2 subunit of ribonucleotidereductase (Cop-I3L)	260	S	EYDEDS*DKEKPI	BMPR2	TKL	BMPR2	Q13873	1.20918	24	98.7623	12
MPXV_I3L	URK20501.1	interacts with R2 subunit of ribonucleotidereductase (Cop-I3L)	260	S	EYDEDS*DKEKPI	GRK3	AGC	GRK3	P35626	3.34852	11	98.6342	13
MPXV_I3L	URK20501.1	interacts with R2 subunit of ribonucleotidereductase (Cop-I3L)	260	S	EYDEDS*DKEKPI	TGFBR1	TKL	TGFBR1	P36897	4.12408	9	98.4601	14
MPXV_I3L	URK20501.1	interacts with R2 subunit of ribonucleotidereductase (Cop-I3L)	260	S	EYDEDS*DKEKPI	CK1G2	CK1	CSNK1G2	P78368	2.894	12	98.3441	15
MPXV_I3L	URK20501.1	interacts with R2 subunit of ribonucleotidereductase (Cop-I3L)	260	S	EYDEDS*DKEKPI	GRK5	AGC	GRK5	P34947	1.59198	19	97.9767	16
MPXV_I3L	URK20501.1	interacts with R2 subunit of ribonucleotidereductase (Cop-I3L)	260	S	EYDEDS*DKEKPI	CK1G3	CK1	CSNK1G3	Q9Y6M4	2.3195	17	97.6793	17
MPXV_I3L	URK20501.1	interacts with R2 subunit of ribonucleotidereductase (Cop-I3L)	260	S	EYDEDS*DKEKPI	ALK4	TKL	ACVR1B	P36896	2.55976	16	97.544	18
MPXV_I3L	URK20501.1	interacts with R2 subunit of ribonucleotidereductase (Cop-I3L)	260	S	EYDEDS*DKEKPI	MST2	STE	STK3	Q13188	0.377875	35	97.0774	19
MPXV_I3L	URK20501.1	interacts with R2 subunit of ribonucleotidereductase (Cop-I3L)	260	S	EYDEDS*DKEKPI	TLK1	Other	TLK1	Q9UKI8	1.35626	21	97.0412	20
MPXV_I3L	URK20501.1	interacts with R2 subunit of ribonucleotidereductase (Cop-I3L)	260	S	EYDEDS*DKEKPI	GRK6	AGC	GRK6	P43250	2.62353	15	96.4175	21
MPXV_I3L	URK20501.1	interacts with R2 subunit of ribonucleotidereductase (Cop-I3L)	260	S	EYDEDS*DKEKPI	MLK4	TKL	MAP3K21	Q5TCX8	1.21295	23	96.4018	22
MPXV_I3L	URK20501.1	interacts with R2 subunit of ribonucleotidereductase (Cop-I3L)	260	S	EYDEDS*DKEKPI	COT	STE	MAP3K8	P41279	2.13327	18	96.2011	23
MPXV_J1L	URK20440.1	CC-chemokine binding protein (Cop-C23L)	124	S	RLSSVS*PGQGKD	NA	NA	NA	NA	NA	NA	NA	NA
MPXV_J1L	URK20440.1	CC-chemokine binding protein (Cop-C23L)	225	S	KYVDGS*ASEGAT	PLK4	Other	PLK4	O00444	0.658177	8	96.4066	1
MPXV_M4R	URK20520.1	dsDNA binding protein (VP8) (Cop-L4R) ssDNA binding stimulation of I8R helicase activity virion core protein	218	S	ELESYS*SSPLQE	GCN2	Other	EIF2AK4	Q9P2K8	1.08395	3	97.0738	1
MPXV_M4R	URK20520.1	dsDNA binding protein (VP8) (Cop-L4R) ssDNA binding stimulation of I8R helicase activity virion core protein	218	S	ELESYS*SSPLQE	GRK4	AGC	GRK4	P32298	1.35609	2	95.2704	2
MPXV_M4R	URK20520.1	dsDNA binding protein (VP8) (Cop-L4R) ssDNA binding stimulation of I8R helicase activity virion core protein	220	S	ESYSSS*PLQEPI	NA	NA	NA	NA	NA	NA	NA	NA
MPXV_Q1L	URK20497.1	Membrane protein (Cop-O1L)	338	S	FRRPMS*LRSTII	WNK3	Other	WNK3	Q9BYP7	4.18808	23	99.9903	1
MPXV_Q1L	URK20497.1	Membrane protein (Cop-O1L)	338	S	FRRPMS*LRSTII	WNK4	Other	WNK4	Q96J92	5.07039	9	99.9831	2
MPXV_Q1L	URK20497.1	Membrane protein (Cop-O1L)	338	S	FRRPMS*LRSTII	CDKL1	CMGC	CDKL1	Q00532	6.29418	2	99.9541	3
MPXV_Q1L	URK20497.1	Membrane protein (Cop-O1L)	338	S	FRRPMS*LRSTII	PHKG1	CAMK	PHKG1	Q16816	5.07588	7	99.9154	4
MPXV_Q1L	URK20497.1	Membrane protein (Cop-O1L)	338	S	FRRPMS*LRSTII	WNK1	Other	WNK1	Q9H4A3	4.60673	15	99.9045	5
MPXV_Q1L	URK20497.1	Membrane protein (Cop-O1L)	338	S	FRRPMS*LRSTII	CDKL5	CMGC	CDKL5	O76039	6.84112	1	99.8586	6
MPXV_Q1L	URK20497.1	Membrane protein (Cop-O1L)	338	S	FRRPMS*LRSTII	PKCG	AGC	PRKCG	P05129	4.96375	11	99.8199	7
MPXV_Q1L	URK20497.1	Membrane protein (Cop-O1L)	338	S	FRRPMS*LRSTII	TTBK2	CK1	TTBK2	Q6IQ55	2.49369	71	99.8187	8
MPXV_Q1L	URK20497.1	Membrane protein (Cop-O1L)	338	S	FRRPMS*LRSTII	PHKG2	CAMK	PHKG2	P15735	4.76121	14	99.8139	9
MPXV_Q1L	URK20497.1	Membrane protein (Cop-O1L)	338	S	FRRPMS*LRSTII	PKCH	AGC	PRKCH	P24723	4.45198	17	99.7667	10
MPXV_Q1L	URK20497.1	Membrane protein (Cop-O1L)	338	S	FRRPMS*LRSTII	PKCA	AGC	PRKCA	P17252	4.81434	13	99.7571	11
MPXV_Q1L	URK20497.1	Membrane protein (Cop-O1L)	338	S	FRRPMS*LRSTII	PKCE	AGC	PRKCE	Q02156	5.02099	10	99.6894	12
MPXV_Q1L	URK20497.1	Membrane protein (Cop-O1L)	338	S	FRRPMS*LRSTII	NEK11	Other	NEK11	Q8NG66	1.77577	119	99.6821	13
MPXV_Q1L	URK20497.1	Membrane protein (Cop-O1L)	338	S	FRRPMS*LRSTII	DLK	TKL	MAP3K12	Q12852	1.93931	101	99.6483	14
MPXV_Q1L	URK20497.1	Membrane protein (Cop-O1L)	338	S	FRRPMS*LRSTII	PKCI	AGC	PRKCI	P41743	4.30584	20	99.641	15
MPXV_Q1L	URK20497.1	Membrane protein (Cop-O1L)	338	S	FRRPMS*LRSTII	RAF1	TKL	RAF1	P04049	2.52787	68	99.6398	16
MPXV_Q1L	URK20497.1	Membrane protein (Cop-O1L)	338	S	FRRPMS*LRSTII	PKN1	AGC	PKN1	Q16512	5.07311	8	99.6108	17
MPXV_Q1L	URK20497.1	Membrane protein (Cop-O1L)	338	S	FRRPMS*LRSTII	TTBK1	CK1	TTBK1	Q5TCY1	2.11361	92	99.531	18
MPXV_Q1L	URK20497.1	Membrane protein (Cop-O1L)	338	S	FRRPMS*LRSTII	PKCZ	AGC	PRKCZ	Q05513	3.89	30	99.5093	19
MPXV_Q1L	URK20497.1	Membrane protein (Cop-O1L)	338	S	FRRPMS*LRSTII	TBK1	Other	TBK1	Q9UHD2	2.38072	77	99.4259	20
MPXV_Q1L	URK20497.1	Membrane protein (Cop-O1L)	338	S	FRRPMS*LRSTII	HPK1	STE	MAP4K1	Q92918	2.5186	70	99.415	21
MPXV_Q1L	URK20497.1	Membrane protein (Cop-O1L)	338	S	FRRPMS*LRSTII	MEK5	STE	MAP2K5	Q13163	0.809138	170	99.4102	22
MPXV_Q1L	URK20497.1	Membrane protein (Cop-O1L)	338	S	FRRPMS*LRSTII	NIK	STE	MAP3K14	Q99558	2.61399	65	99.3908	23
MPXV_Q1L	URK20497.1	Membrane protein (Cop-O1L)	338	S	FRRPMS*LRSTII	ICK	CMGC	CILK1	Q9UPZ9	5.38718	6	99.3509	24
MPXV_Q1L	URK20497.1	Membrane protein (Cop-O1L)	338	S	FRRPMS*LRSTII	MLK1	TKL	MAP3K9	P80192	2.69506	62	99.2881	25
MPXV_Q1L	URK20497.1	Membrane protein (Cop-O1L)	338	S	FRRPMS*LRSTII	CK1A2	CK1	CSNK1A1L	Q8N752	2.45126	74	99.2748	26
MPXV_Q1L	URK20497.1	Membrane protein (Cop-O1L)	338	S	FRRPMS*LRSTII	PKCB	AGC	PRKCB	P05771	3.68325	32	99.2446	27
MPXV_Q1L	URK20497.1	Membrane protein (Cop-O1L)	338	S	FRRPMS*LRSTII	TAO1	STE	TAOK1	Q7L7X3	1.54362	136	99.1926	28
MPXV_Q1L	URK20497.1	Membrane protein (Cop-O1L)	338	S	FRRPMS*LRSTII	PKCT	AGC	PRKCQ	Q04759	3.61275	35	99.1696	29
MPXV_Q1L	URK20497.1	Membrane protein (Cop-O1L)	338	S	FRRPMS*LRSTII	KHS2	STE	MAP4K3	Q8IVH8	2.33894	80	99.0101	30
MPXV_Q1L	URK20497.1	Membrane protein (Cop-O1L)	338	S	FRRPMS*LRSTII	PKN3	AGC	PKN3	Q6P5Z2	3.3787	38	98.9497	31
MPXV_Q1L	URK20497.1	Membrane protein (Cop-O1L)	338	S	FRRPMS*LRSTII	SLK	STE	SLK	Q9H2G2	1.8546	112	98.9436	32
MPXV_Q1L	URK20497.1	Membrane protein (Cop-O1L)	338	S	FRRPMS*LRSTII	PKCD	AGC	PRKCD	Q05655	3.34282	40	98.9364	33
MPXV_Q1L	URK20497.1	Membrane protein (Cop-O1L)	338	S	FRRPMS*LRSTII	MAPKAPK3	CAMK	MAPKAPK3	Q16644	4.14687	24	98.9074	34
MPXV_Q1L	URK20497.1	Membrane protein (Cop-O1L)	338	S	FRRPMS*LRSTII	MST3	STE	STK24	Q9Y6E0	2.1376	91	98.8651	35
MPXV_Q1L	URK20497.1	Membrane protein (Cop-O1L)	338	S	FRRPMS*LRSTII	KHS1	STE	MAP4K5	Q9Y4K4	1.90595	104	98.7406	36
MPXV_Q1L	URK20497.1	Membrane protein (Cop-O1L)	338	S	FRRPMS*LRSTII	YSK4	STE	MAP3K19	Q56UN5	1.65427	127	98.7152	37
MPXV_Q1L	URK20497.1	Membrane protein (Cop-O1L)	338	S	FRRPMS*LRSTII	LOK	STE	STK10	O94804	1.60989	130	98.7103	38
MPXV_Q1L	URK20497.1	Membrane protein (Cop-O1L)	338	S	FRRPMS*LRSTII	PDHK4	PDHK	PDK4	Q16654	1.17202	154	98.6837	39
MPXV_Q1L	URK20497.1	Membrane protein (Cop-O1L)	338	S	FRRPMS*LRSTII	CHK2	CAMK	CHEK2	O96017	4.448	18	98.6378	40
MPXV_Q1L	URK20497.1	Membrane protein (Cop-O1L)	338	S	FRRPMS*LRSTII	GCK	STE	MAP4K2	Q12851	1.49956	139	98.6294	41
MPXV_Q1L	URK20497.1	Membrane protein (Cop-O1L)	338	S	FRRPMS*LRSTII	MOK	CMGC	MOK	Q9UQ07	5.7707	3	98.6064	42
MPXV_Q1L	URK20497.1	Membrane protein (Cop-O1L)	338	S	FRRPMS*LRSTII	PKN2	AGC	PKN2	Q16513	3.11129	50	98.5738	43
MPXV_Q1L	URK20497.1	Membrane protein (Cop-O1L)	338	S	FRRPMS*LRSTII	ROCK1	AGC	ROCK1	Q13464	3.49028	37	98.5242	44
MPXV_Q1L	URK20497.1	Membrane protein (Cop-O1L)	338	S	FRRPMS*LRSTII	RIPK2	TKL	RIPK2	O43353	0.795614	172	98.4686	45
MPXV_Q1L	URK20497.1	Membrane protein (Cop-O1L)	338	S	FRRPMS*LRSTII	LRRK2	TKL	LRRK2	Q5S007	0.755259	178	98.3828	46
MPXV_Q1L	URK20497.1	Membrane protein (Cop-O1L)	338	S	FRRPMS*LRSTII	NUAK2	CAMK	NUAK2	Q9H093	3.25332	43	98.3332	47
MPXV_Q1L	URK20497.1	Membrane protein (Cop-O1L)	338	S	FRRPMS*LRSTII	DRAK1	CAMK	STK17A	Q9UEE5	1.99938	97	98.3332	48
MPXV_Q1L	URK20497.1	Membrane protein (Cop-O1L)	338	S	FRRPMS*LRSTII	SGK3	AGC	SGK3	Q96BR1	4.4473	19	98.3006	49
MPXV_Q1L	URK20497.1	Membrane protein (Cop-O1L)	338	S	FRRPMS*LRSTII	MRCKB	AGC	CDC42BPB	Q9Y5S2	3.96238	28	98.239	50
MPXV_Q1L	URK20497.1	Membrane protein (Cop-O1L)	338	S	FRRPMS*LRSTII	TAO2	STE	TAOK2	Q9UL54	0.918965	163	98.1821	51
MPXV_Q1L	URK20497.1	Membrane protein (Cop-O1L)	338	S	FRRPMS*LRSTII	HIPK3	CMGC	HIPK3	Q9H422	5.5933	4	98.1157	52
MPXV_Q1L	URK20497.1	Membrane protein (Cop-O1L)	338	S	FRRPMS*LRSTII	IRE1	Other	ERN1	O75460	1.89618	105	98.0794	53
MPXV_Q1L	URK20497.1	Membrane protein (Cop-O1L)	338	S	FRRPMS*LRSTII	MEKK6	STE	MAP3K6	O95382	0.795166	173	98.0166	54
MPXV_Q1L	URK20497.1	Membrane protein (Cop-O1L)	338	S	FRRPMS*LRSTII	IKKE	Other	IKBKE	Q14164	1.78451	117	97.9513	55
MPXV_Q1L	URK20497.1	Membrane protein (Cop-O1L)	338	S	FRRPMS*LRSTII	NEK4	Other	NEK4	P51957	0.777064	174	97.9489	56
MPXV_Q1L	URK20497.1	Membrane protein (Cop-O1L)	338	S	FRRPMS*LRSTII	IRAK4	TKL	IRAK4	Q9NWZ3	1.78969	116	97.9344	57
MPXV_Q1L	URK20497.1	Membrane protein (Cop-O1L)	338	S	FRRPMS*LRSTII	YSK1	STE	STK25	O00506	0.628897	186	97.9332	58
MPXV_Q1L	URK20497.1	Membrane protein (Cop-O1L)	338	S	FRRPMS*LRSTII	MAP3K15	STE	MAP3K15	Q6ZN16	0.64254	185	97.9042	59
MPXV_Q1L	URK20497.1	Membrane protein (Cop-O1L)	338	S	FRRPMS*LRSTII	CHAK1	Alpha	TRPM7	Q96QT4	1.88123	108	97.8413	60
MPXV_Q1L	URK20497.1	Membrane protein (Cop-O1L)	338	S	FRRPMS*LRSTII	QIK	CAMK	SIK2	Q9H0K1	2.46384	73	97.7809	61
MPXV_Q1L	URK20497.1	Membrane protein (Cop-O1L)	338	S	FRRPMS*LRSTII	MAPKAPK5	CAMK	MAPKAPK5	Q8IW41	3.11023	51	97.7724	62
MPXV_Q1L	URK20497.1	Membrane protein (Cop-O1L)	338	S	FRRPMS*LRSTII	NEK8	Other	NEK8	Q86SG6	0.672831	182	97.7482	63
MPXV_Q1L	URK20497.1	Membrane protein (Cop-O1L)	338	S	FRRPMS*LRSTII	smMLCK	CAMK	MYLK	Q15746	2.57237	67	97.712	64
MPXV_Q1L	URK20497.1	Membrane protein (Cop-O1L)	338	S	FRRPMS*LRSTII	IRE2	Other	ERN2	Q76MJ5	1.77658	118	97.6902	65
MPXV_Q1L	URK20497.1	Membrane protein (Cop-O1L)	338	S	FRRPMS*LRSTII	YANK2	AGC	STK32B	Q9NY57	1.3321	142	97.6697	66
MPXV_Q1L	URK20497.1	Membrane protein (Cop-O1L)	338	S	FRRPMS*LRSTII	RSK4	AGC	RPS6KA6	Q9UK32	4.30377	21	97.6358	67
MPXV_Q1L	URK20497.1	Membrane protein (Cop-O1L)	338	S	FRRPMS*LRSTII	RIPK1	TKL	RIPK1	Q13546	1.76711	122	97.6165	68
MPXV_Q1L	URK20497.1	Membrane protein (Cop-O1L)	338	S	FRRPMS*LRSTII	CLK1	CMGC	CLK1	P49759	4.5022	16	97.5621	69
MPXV_Q1L	URK20497.1	Membrane protein (Cop-O1L)	338	S	FRRPMS*LRSTII	AKT1	AGC	AKT1	P31749	3.92154	29	97.544	70
MPXV_Q1L	URK20497.1	Membrane protein (Cop-O1L)	338	S	FRRPMS*LRSTII	MEKK3	STE	MAP3K3	Q99759	0.678623	181	97.5246	71
MPXV_Q1L	URK20497.1	Membrane protein (Cop-O1L)	338	S	FRRPMS*LRSTII	SNRK	CAMK	SNRK	Q9NRH2	1.42905	140	97.5174	72
MPXV_Q1L	URK20497.1	Membrane protein (Cop-O1L)	338	S	FRRPMS*LRSTII	ROCK2	AGC	ROCK2	O75116	2.66452	63	97.4364	73
MPXV_Q1L	URK20497.1	Membrane protein (Cop-O1L)	338	S	FRRPMS*LRSTII	MLK3	TKL	MAP3K11	Q16584	1.9773	98	97.4291	74
MPXV_Q1L	URK20497.1	Membrane protein (Cop-O1L)	338	S	FRRPMS*LRSTII	SRPK3	CMGC	SRPK3	Q9UPE1	3.9869	27	97.3083	75
MPXV_Q1L	URK20497.1	Membrane protein (Cop-O1L)	338	S	FRRPMS*LRSTII	MRCKA	AGC	CDC42BPA	Q5VT25	3.13285	49	97.1487	76
MPXV_Q1L	URK20497.1	Membrane protein (Cop-O1L)	338	S	FRRPMS*LRSTII	MYLK4	CAMK	MYLK4	Q86YV6	3.25717	42	97.1101	77
MPXV_Q1L	URK20497.1	Membrane protein (Cop-O1L)	338	S	FRRPMS*LRSTII	RSK3	AGC	RPS6KA2	Q15349	3.6117	36	97.1088	78
MPXV_Q1L	URK20497.1	Membrane protein (Cop-O1L)	338	S	FRRPMS*LRSTII	NEK2	Other	NEK2	P51955	1.5838	134	97.1088	79
MPXV_Q1L	URK20497.1	Membrane protein (Cop-O1L)	338	S	FRRPMS*LRSTII	MST4	STE	STK26	Q9P289	2.16791	90	97.0774	80
MPXV_Q1L	URK20497.1	Membrane protein (Cop-O1L)	338	S	FRRPMS*LRSTII	RIPK3	TKL	RIPK3	Q9Y572	1.50332	137	96.9795	81
MPXV_Q1L	URK20497.1	Membrane protein (Cop-O1L)	338	S	FRRPMS*LRSTII	PDHK1	PDHK	PDK1	Q15118	0.972148	161	96.8913	82
MPXV_Q1L	URK20497.1	Membrane protein (Cop-O1L)	338	S	FRRPMS*LRSTII	TAO3	STE	TAOK3	Q9H2K8	1.16794	156	96.8877	83
MPXV_Q1L	URK20497.1	Membrane protein (Cop-O1L)	338	S	FRRPMS*LRSTII	NEK9	Other	NEK9	Q8TD19	1.2451	150	96.8393	84
MPXV_Q1L	URK20497.1	Membrane protein (Cop-O1L)	338	S	FRRPMS*LRSTII	PKR	Other	EIF2AK2	P19525	0.77705	175	96.8103	85
MPXV_Q1L	URK20497.1	Membrane protein (Cop-O1L)	338	S	FRRPMS*LRSTII	PDK1	AGC	PDPK1	O15530	0.706469	179	96.7583	86
MPXV_Q1L	URK20497.1	Membrane protein (Cop-O1L)	338	S	FRRPMS*LRSTII	DYRK1A	CMGC	DYRK1A	Q13627	4.81904	12	96.7305	87
MPXV_Q1L	URK20497.1	Membrane protein (Cop-O1L)	338	S	FRRPMS*LRSTII	MTOR	PIKK	MTOR	P42345	2.17179	89	96.716	88
MPXV_Q1L	URK20497.1	Membrane protein (Cop-O1L)	338	S	FRRPMS*LRSTII	ERK7	CMGC	MAPK15	Q8TD08	2.92205	56	96.7136	89
MPXV_Q1L	URK20497.1	Membrane protein (Cop-O1L)	338	S	FRRPMS*LRSTII	MAK	CMGC	MAK	P20794	5.48144	5	96.6592	90
MPXV_Q1L	URK20497.1	Membrane protein (Cop-O1L)	338	S	FRRPMS*LRSTII	P70S6K	AGC	RPS6KB1	P23443	3.17239	46	96.4779	91
MPXV_Q1L	URK20497.1	Membrane protein (Cop-O1L)	338	S	FRRPMS*LRSTII	AKT3	AGC	AKT3	Q9Y243	3.34576	39	96.4586	92
MPXV_Q1L	URK20497.1	Membrane protein (Cop-O1L)	338	S	FRRPMS*LRSTII	SGK1	AGC	SGK1	O00141	4.01774	26	96.4308	93
MPXV_Q1L	URK20497.1	Membrane protein (Cop-O1L)	338	S	FRRPMS*LRSTII	YANK3	AGC	STK32C	Q86UX6	1.9288	102	96.2616	94
MPXV_Q1L	URK20497.1	Membrane protein (Cop-O1L)	338	S	FRRPMS*LRSTII	PAK2	STE	PAK2	Q13177	2.40556	75	96.1987	95
MPXV_Q1L	URK20497.1	Membrane protein (Cop-O1L)	338	S	FRRPMS*LRSTII	MLK2	TKL	MAP3K10	Q02779	1.17915	153	96.1516	96
MPXV_Q1L	URK20497.1	Membrane protein (Cop-O1L)	338	S	FRRPMS*LRSTII	CAMK4	CAMK	CAMK4	Q16566	2.30398	83	96.102	97
MPXV_Q1L	URK20497.1	Membrane protein (Cop-O1L)	338	S	FRRPMS*LRSTII	PIM2	CAMK	PIM2	Q9P1W9	3.00457	52	95.9751	98
MPXV_Q1L	URK20497.1	Membrane protein (Cop-O1L)	338	S	FRRPMS*LRSTII	CK1E	CK1	CSNK1E	P49674	1.32045	144	95.934	99
MPXV_Q1L	URK20497.1	Membrane protein (Cop-O1L)	338	S	FRRPMS*LRSTII	DYRK3	CMGC	DYRK3	O43781	4.21693	22	95.9002	100
MPXV_Q1L	URK20497.1	Membrane protein (Cop-O1L)	338	S	FRRPMS*LRSTII	PRKD3	CAMK	PRKD3	O94806	3.16134	48	95.8772	101
MPXV_Q1L	URK20497.1	Membrane protein (Cop-O1L)	338	S	FRRPMS*LRSTII	BCKDK	PDHK	BCKDK	O14874	0.770719	176	95.8687	102
MPXV_Q1L	URK20497.1	Membrane protein (Cop-O1L)	338	S	FRRPMS*LRSTII	NUAK1	CAMK	NUAK1	O60285	2.0028	95	95.8518	103
MPXV_Q1L	URK20497.1	Membrane protein (Cop-O1L)	338	S	FRRPMS*LRSTII	caMLCK	CAMK	MYLK3	Q32MK0	2.20684	87	95.8313	104
MPXV_Q1L	URK20497.1	Membrane protein (Cop-O1L)	338	S	FRRPMS*LRSTII	PAK3	STE	PAK3	O75914	2.32873	81	95.7986	105
MPXV_Q1L	URK20497.1	Membrane protein (Cop-O1L)	338	S	FRRPMS*LRSTII	P90RSK	AGC	RPS6KA1	Q15418	3.22426	45	95.7926	106
MPXV_Q1L	URK20497.1	Membrane protein (Cop-O1L)	338	S	FRRPMS*LRSTII	MELK	CAMK	MELK	Q14680	2.3556	79	95.7926	107
MPXV_Q1L	URK20497.1	Membrane protein (Cop-O1L)	338	S	FRRPMS*LRSTII	BRSK2	CAMK	BRSK2	Q8IWQ3	1.60656	131	95.7841	108
MPXV_Q1L	URK20497.1	Membrane protein (Cop-O1L)	338	S	FRRPMS*LRSTII	AKT2	AGC	AKT2	P31751	3.23653	44	95.7636	109
MPXV_Q1L	URK20497.1	Membrane protein (Cop-O1L)	338	S	FRRPMS*LRSTII	CAMK1A	CAMK	CAMK1	Q14012	2.91314	57	95.6971	110
MPXV_Q1L	URK20497.1	Membrane protein (Cop-O1L)	338	S	FRRPMS*LRSTII	MEKK1	STE	MAP3K1	Q13233	0.306003	199	95.6222	111
MPXV_Q1L	URK20497.1	Membrane protein (Cop-O1L)	338	S	FRRPMS*LRSTII	ATR	PIKK	ATR	Q13535	1.32156	143	95.5545	112
MPXV_Q1L	URK20497.1	Membrane protein (Cop-O1L)	338	S	FRRPMS*LRSTII	ZAK	TKL	MAP3K20	Q9NYL2	0.38697	195	95.4916	113
MPXV_Q1L	URK20497.1	Membrane protein (Cop-O1L)	338	S	FRRPMS*LRSTII	PKG2	AGC	PRKG2	Q13237	2.59475	66	95.3176	114
MPXV_Q1L	URK20497.1	Membrane protein (Cop-O1L)	338	S	FRRPMS*LRSTII	HGK	STE	MAP4K4	O95819	0.123666	203	95.2487	115
MPXV_Q1L	URK20497.1	Membrane protein (Cop-O1L)	338	S	FRRPMS*LRSTII	P70S6KB	AGC	RPS6KB2	Q9UBS0	2.80953	60	95.2221	116
MPXV_Q1L	URK20497.1	Membrane protein (Cop-O1L)	338	S	FRRPMS*LRSTII	SBK	Other	SBK1	Q52WX2	3.84706	31	95.1351	117
MPXV_Q1L	URK20497.1	Membrane protein (Cop-O1L)	338	S	FRRPMS*LRSTII	MLK4	TKL	MAP3K21	Q5TCX8	0.827581	168	95.0843	118
MPXV_Q1L	URK20497.1	Membrane protein (Cop-O1L)	338	S	FRRPMS*LRSTII	PAK5	STE	PAK5	Q9P286	1.85187	113	95.019	119
MPXV_Q1L	URK20497.1	Membrane protein (Cop-O1L)	341	S	PMSLRS*TIIKKD	IRAK1	TKL	IRAK1	P51617	3.37851	1	99.9746	1
MPXV_Q1L	URK20497.1	Membrane protein (Cop-O1L)	341	S	PMSLRS*TIIKKD	IRAK4	TKL	IRAK4	Q9NWZ3	3.20671	2	99.8114	2
MPXV_Q1L	URK20497.1	Membrane protein (Cop-O1L)	341	S	PMSLRS*TIIKKD	YANK2	AGC	STK32B	Q9NY57	2.00443	4	99.2277	3
MPXV_Q1L	URK20497.1	Membrane protein (Cop-O1L)	341	S	PMSLRS*TIIKKD	RIPK3	TKL	RIPK3	Q9Y572	2.39388	3	98.9509	4
MPXV_Q1L	URK20497.1	Membrane protein (Cop-O1L)	341	S	PMSLRS*TIIKKD	TTBK1	CK1	TTBK1	Q5TCY1	1.30053	7	98.1133	5
MPXV_Q1L	URK20497.1	Membrane protein (Cop-O1L)	341	S	PMSLRS*TIIKKD	STK33	CAMK	STK33	Q9BYT3	1.05984	9	97.1366	6
MPXV_Q1L	URK20497.1	Membrane protein (Cop-O1L)	341	S	PMSLRS*TIIKKD	CAMKK2	Other	CAMKK2	Q96RR4	0.306527	22	96.7535	7
MPXV_Q1L	URK20497.1	Membrane protein (Cop-O1L)	341	S	PMSLRS*TIIKKD	YANK3	AGC	STK32C	Q86UX6	1.8317	5	95.9074	9
MPXV_Q1L	URK20497.1	Membrane protein (Cop-O1L)	341	S	PMSLRS*TIIKKD	NEK3	Other	NEK3	P51956	0.20673	27	95.7527	10
MPXV_Q1L	URK20497.1	Membrane protein (Cop-O1L)	341	S	PMSLRS*TIIKKD	TTBK2	CK1	TTBK2	Q6IQ55	1.01354	10	95.6802	11
MPXV_Q1L	URK20497.1	Membrane protein (Cop-O1L)	341	S	PMSLRS*TIIKKD	CAMKK1	Other	CAMKK1	Q8N5S9	0.0125056	31	95.3986	12
MPXV_Q1L	URK20497.1	Membrane protein (Cop-O1L)	341	S	PMSLRS*TIIKKD	RIPK1	TKL	RIPK1	Q13546	1.19064	8	95.0154	13
MPXV_Q1L	URK20497.1	Membrane protein (Cop-O1L)	342	T	MSLRST*IIKKDT	RIPK2	TKL	RIPK2	O43353	3.51091	1	99.9831	1
MPXV_Q1L	URK20497.1	Membrane protein (Cop-O1L)	342	T	MSLRST*IIKKDT	IRAK1	TKL	IRAK1	P51617	2.73442	2	99.8803	2
MPXV_Q1L	URK20497.1	Membrane protein (Cop-O1L)	342	T	MSLRST*IIKKDT	NEK1	Other	NEK1	Q96PY6	1.91521	11	99.7075	3
MPXV_Q1L	URK20497.1	Membrane protein (Cop-O1L)	342	T	MSLRST*IIKKDT	NEK11	Other	NEK11	Q8NG66	1.81593	15	99.6978	4
MPXV_Q1L	URK20497.1	Membrane protein (Cop-O1L)	342	T	MSLRST*IIKKDT	NEK3	Other	NEK3	P51956	1.81838	13	99.5625	5
MPXV_Q1L	URK20497.1	Membrane protein (Cop-O1L)	342	T	MSLRST*IIKKDT	MYO3A	STE	MYO3A	Q8NEV4	2.14842	8	99.5153	6
MPXV_Q1L	URK20497.1	Membrane protein (Cop-O1L)	342	T	MSLRST*IIKKDT	MEK2	STE	MAP2K2	P36507	0.476128	72	99.4911	7
MPXV_Q1L	URK20497.1	Membrane protein (Cop-O1L)	342	T	MSLRST*IIKKDT	MYO3B	STE	MYO3B	Q8WXR4	1.99445	10	99.4718	8
MPXV_Q1L	URK20497.1	Membrane protein (Cop-O1L)	342	T	MSLRST*IIKKDT	ASK1	STE	MAP3K5	Q99683	1.20986	39	99.4416	9
MPXV_Q1L	URK20497.1	Membrane protein (Cop-O1L)	342	T	MSLRST*IIKKDT	NEK4	Other	NEK4	P51957	1.64199	20	99.4355	10
MPXV_Q1L	URK20497.1	Membrane protein (Cop-O1L)	342	T	MSLRST*IIKKDT	NEK8	Other	NEK8	Q86SG6	1.45674	28	99.2929	11
MPXV_Q1L	URK20497.1	Membrane protein (Cop-O1L)	342	T	MSLRST*IIKKDT	EEF2K	Alpha	EEF2K	O00418	2.35411	7	99.2808	12
MPXV_Q1L	URK20497.1	Membrane protein (Cop-O1L)	342	T	MSLRST*IIKKDT	MEK5	STE	MAP2K5	Q13163	0.720259	58	99.2712	13
MPXV_Q1L	URK20497.1	Membrane protein (Cop-O1L)	342	T	MSLRST*IIKKDT	YSK1	STE	STK25	O00506	1.57733	22	99.2095	14
MPXV_Q1L	URK20497.1	Membrane protein (Cop-O1L)	342	T	MSLRST*IIKKDT	MINK	STE	MINK1	Q8N4C8	1.69848	18	99.1273	15
MPXV_Q1L	URK20497.1	Membrane protein (Cop-O1L)	342	T	MSLRST*IIKKDT	TAO1	STE	TAOK1	Q7L7X3	1.35342	31	99.0198	16
MPXV_Q1L	URK20497.1	Membrane protein (Cop-O1L)	342	T	MSLRST*IIKKDT	ZAK	TKL	MAP3K20	Q9NYL2	1.52314	24	98.9424	17
MPXV_Q1L	URK20497.1	Membrane protein (Cop-O1L)	342	T	MSLRST*IIKKDT	HGK	STE	MAP4K4	O95819	1.54976	23	98.8409	18
MPXV_Q1L	URK20497.1	Membrane protein (Cop-O1L)	342	T	MSLRST*IIKKDT	TAO2	STE	TAOK2	Q9UL54	1.28137	36	98.8276	19
MPXV_Q1L	URK20497.1	Membrane protein (Cop-O1L)	342	T	MSLRST*IIKKDT	STK33	CAMK	STK33	Q9BYT3	1.8495	12	98.7357	20
MPXV_Q1L	URK20497.1	Membrane protein (Cop-O1L)	342	T	MSLRST*IIKKDT	TAK1	TKL	MAP3K7	O43318	0.647848	63	98.7055	21
MPXV_Q1L	URK20497.1	Membrane protein (Cop-O1L)	342	T	MSLRST*IIKKDT	PKCI	AGC	PRKCI	P41743	2.68376	3	98.2704	22
MPXV_Q1L	URK20497.1	Membrane protein (Cop-O1L)	342	T	MSLRST*IIKKDT	MEKK3	STE	MAP3K3	Q99759	0.851816	52	98.1604	23
MPXV_Q1L	URK20497.1	Membrane protein (Cop-O1L)	342	T	MSLRST*IIKKDT	LRRK2	TKL	LRRK2	Q5S007	0.65173	62	98.1519	24
MPXV_Q1L	URK20497.1	Membrane protein (Cop-O1L)	342	T	MSLRST*IIKKDT	HRI	Other	EIF2AK1	Q9BQI3	1.29138	34	98.1519	25
MPXV_Q1L	URK20497.1	Membrane protein (Cop-O1L)	342	T	MSLRST*IIKKDT	HPK1	STE	MAP4K1	Q92918	1.28628	35	98.0637	26
MPXV_Q1L	URK20497.1	Membrane protein (Cop-O1L)	342	T	MSLRST*IIKKDT	TNIK	STE	TNIK	Q9UKE5	1.24592	38	98.0105	27
MPXV_Q1L	URK20497.1	Membrane protein (Cop-O1L)	342	T	MSLRST*IIKKDT	MEKK6	STE	MAP3K6	O95382	0.773356	56	97.9718	28
MPXV_Q1L	URK20497.1	Membrane protein (Cop-O1L)	342	T	MSLRST*IIKKDT	IRAK4	TKL	IRAK4	Q9NWZ3	1.7919	16	97.944	29
MPXV_Q1L	URK20497.1	Membrane protein (Cop-O1L)	342	T	MSLRST*IIKKDT	NEK2	Other	NEK2	P51955	1.81675	14	97.8884	30
MPXV_Q1L	URK20497.1	Membrane protein (Cop-O1L)	342	T	MSLRST*IIKKDT	MST3	STE	STK24	Q9Y6E0	1.52054	25	97.7942	31
MPXV_Q1L	URK20497.1	Membrane protein (Cop-O1L)	342	T	MSLRST*IIKKDT	MAP3K15	STE	MAP3K15	Q6ZN16	0.562427	67	97.666	32
MPXV_Q1L	URK20497.1	Membrane protein (Cop-O1L)	342	T	MSLRST*IIKKDT	smMLCK	CAMK	MYLK	Q15746	2.47262	6	97.5343	33
MPXV_Q1L	URK20497.1	Membrane protein (Cop-O1L)	342	T	MSLRST*IIKKDT	PKCE	AGC	PRKCE	Q02156	2.5789	4	97.4727	34
MPXV_Q1L	URK20497.1	Membrane protein (Cop-O1L)	342	T	MSLRST*IIKKDT	BRAF	TKL	BRAF	P15056	0.60839	64	97.3989	35
MPXV_Q1L	URK20497.1	Membrane protein (Cop-O1L)	342	T	MSLRST*IIKKDT	WNK4	Other	WNK4	Q96J92	1.72914	17	97.3445	36
MPXV_Q1L	URK20497.1	Membrane protein (Cop-O1L)	342	T	MSLRST*IIKKDT	KHS2	STE	MAP4K3	Q8IVH8	1.08106	45	97.075	38
MPXV_Q1L	URK20497.1	Membrane protein (Cop-O1L)	342	T	MSLRST*IIKKDT	KHS1	STE	MAP4K5	Q9Y4K4	0.681626	60	96.293	39
MPXV_Q1L	URK20497.1	Membrane protein (Cop-O1L)	342	T	MSLRST*IIKKDT	LOK	STE	STK10	O94804	0.605412	65	96.2011	40
MPXV_Q1L	URK20497.1	Membrane protein (Cop-O1L)	342	T	MSLRST*IIKKDT	YANK2	AGC	STK32B	Q9NY57	0.992652	50	96.1963	41
MPXV_Q1L	URK20497.1	Membrane protein (Cop-O1L)	342	T	MSLRST*IIKKDT	PKCH	AGC	PRKCH	P24723	1.51159	26	95.3671	43
MPXV_Q1L	URK20497.1	Membrane protein (Cop-O1L)	342	T	MSLRST*IIKKDT	MRCKA	AGC	CDC42BPA	Q5VT25	2.14535	9	95.0456	45
