# Supplementary material for: Multi-omics characterization of the monkeypox virus infection
Source: Nat Commun. 2024 Aug 8;15:6778. doi: 10.1038/s41467-024-51074-6 (PMC11310467; doi:10.1038/s41467-024-51074-6)
Supplement: Supplementary file 9 — Supplementary Dataset 6 [file 41467_2024_51074_MOESM9_ESM.xlsx]

## Sheet: Legend
	Supplementary data 6: Biological functions and pathways enriched in HFF cells infected with MPXV
	Sheet	Description
	A - Global gene set enrichment	Global enrichment analysis of biological functions and pathways regulated in the transcriptome, total proteome and phosphoproteome of HFF cells infected with MPXV. The one-sided p-values were calculated by Fisher's Exact test (see materials and methods); no multiple hypothesis correction was performed.
		Column	Description
		dataset	Dataset used for enrichment analysis: transcriptome, proteome, phosphoproteome
		time	Comparison of MPXV infected versus non-infected HFF cells at the given time point post infection
		change	Direction of the change for a given comparison: up-regulated (+), down-regulated (-)
		term_collection	Database that was used for the annotation
		term_id	ID of the annotation term
		term_name	Name of the annotation term
		term_description	Description of the annotation term
		set_overlap_log10pvalue	Log10 p-value of the enrichment analysis for a given comparison and change
		set_overlap_pvalue	P-value of the enrichment analysis for a given comparison and change
		n_overlap	Number of overlapping genes that are significantly changing in the given comparison and that are also part of the annotation term
		n_dataset	Total number of significantly changing genes in the given comparison
		n_non-overlapping_term	Number of non-overlapping genes between significantly changing genes in the given comparison and genes of the annotation term
		genes_overlap	Genes that are overlapping between the given comparison and annotation term
	B- ChEA3 TFEA	ChEA3-based transcription factor enrichment analysis of trancriptome changes in MPXV infected HFF cells based on ENCODE set of libraries. The p-values were calculated by one-sided Fisher's exact test with the Benjamini–Hochberg correction.
		Column	Description
		comparison_change	Comparison of MPXV infected versus non-infected HFF cells at given time points post infection, including the direction of the change: up-regulated (+), down-regulated (-)
		Rank	Transcription factor rank according to its FET.p.value within each comparison_change group
		Scaled.Rank	Rank scaled by the number of transcription factors
		Set_name	Identifier of the transcription factor dataset
		TF	Gene name of the transcription factor
		Intersect	Size of Overlapping_Genes
		Set.length	Number of genes regulated by the transcription factor
		FET.p.value	One-side Fisher's exact test p-value for the enrichment of comparison_change group hits among the genes regulated by the transcritpion factor
		FDR	FDR corrected FET.p.value
		Odds.Ratio	Odds ratio for the genes by the transcription factor and the hits of comparison_change group
		Library	Source of the transcription factor dataset
		Overlapping_Genes	The intersection between the genes regulated by the transcription factor and the hits of comparison_change group
	C - Upstream Regulator Analysis	Enrichment of upstream regulators based on proteomic changes in HFF cells upon infection with MPXV. The unadjusted p-values were calculated by Fisher's Exact test with the internal IPA software.
		Column	Description
		comparison_change	Comparison of MPXV infected versus non-infected HFF cells at given time points post infection, including the direction of the change: up-regulated (+), down-regulated (-)
		Upstream regulator	Any molecule that can affect the expression, transcription or another molecule
		Molecule Type	Classification of molecule including chemicals, proteins, lipids, sugars
		p-value of overlap	Statistical significance caluclated by Fisher´s exact test
		Target Molecules in Dataset	Proteins from the full proteome analysis enriched in this term
	D - Phosphoproteome enrichment	Enrichment of regulators of known phosphosites and kinase substrates based on phosphoproteomic changes in HFF cells upon infection with MPXV. The one-sided p-values were calculated by Fisher's Exact test (see materials and methods); no multiple hypothesis correction was performed.
		Column	Description
		time	Comparison of MPXV infected versus non-infected HFF cells at the given time point post infection
		change	Direction of the change for a given comparison: up-regulated (+), down-regulated (-)
		term_collection	Database that was used for the annotation
		term_name	Name of the annotation term
		set_overlap_log10pvalue	Log10 p-value of the enrichment analysis for a given comparison and change
		set_overlap_pvalue	P-value of the enrichment analysis for a given comparison and change
		n_overlap	Number of overlapping phosphosites that are significantly changing in the given comparison and that are also part of the annotation term
		n_dataset	Total number of significantly changing phosphosites in the given comparison
		n_non-overlapping_term	Number of non-overlapping phosphosites between significantly changing phosphosites in the given comparison and phosphosites of the annotation term
		sites_overlap	Phosphosites that are overlapping between the given comparison and annotation term

## Sheet: A
dataset	time	change	term_collection	term_id	term_name	term_description	set_overlap_log10pvalue	set_overlap_pvalue	n_overlap	n_dataset	n_non_overlapping_term	genes_overlap
transcriptome	12	-	GO_BP	GO:0000472	endonucleolytic cleavage to generate mature 5'-end of SSU-rRNA from (SSU-rRNA, 5.8S rRNA, LSU-rRNA)	endonucleolytic cleavage to generate mature 5'-end of SSU-rRNA from (SSU-rRNA, 5.8S rRNA, LSU-rRNA)	-2.05966	0.00871638	2	313	3	ABT1 TBL3
proteome	24	-	GO_BP	GO:0000472	endonucleolytic cleavage to generate mature 5'-end of SSU-rRNA from (SSU-rRNA, 5.8S rRNA, LSU-rRNA)	endonucleolytic cleavage to generate mature 5'-end of SSU-rRNA from (SSU-rRNA, 5.8S rRNA, LSU-rRNA)	-0.707965	0.1959	1	438	4	TBL3
transcriptome	12	-	GO_BP	GO:0002181	cytoplasmic translation	cytoplasmic translation	-0.0139333	0.968427	1	313	110	MIF4GD
transcriptome	6	+	GO_BP	GO:0002181	cytoplasmic translation	cytoplasmic translation	-19.9493	1.12388e-20	21	113	90	EIF3I RPL12 RPL15 RPL24 RPL27A RPL30 RPL31 RPL36 RPL37 RPL38 RPL39 RPL41 RPL7A RPL9 RPLP0 RPS10 RPS17 RPS20 RPS29 RPS3A TMA7
transcriptome	12	+	GO_BP	GO:0002181	cytoplasmic translation	cytoplasmic translation	-0.586878	0.258894	4	239	107	EIF5 RPL39 RPS10 RPS17
transcriptome	24	+	GO_BP	GO:0002181	cytoplasmic translation	cytoplasmic translation	-0.0234683	0.947396	3	563	108	EIF4A1 EIF5 RPL21
proteome	12	-	GO_BP	GO:0002181	cytoplasmic translation	cytoplasmic translation	-0.182417	0.657026	5	513	106	DHX29 RBM4 RPL19 RPL26 RPL6
proteome	24	+	GO_BP	GO:0002181	cytoplasmic translation	cytoplasmic translation	-2.00032	0.00999252	7	221	104	EIF4A1 EIF4A2 RPL18 RPL22 RPL27 RPL27A RPS11
phosphoproteome	6	+	GO_BP	GO:0002181	cytoplasmic translation	cytoplasmic translation	-0.452041	0.35315	1	40	110	RPS3
phosphoproteome	12	+	GO_BP	GO:0002181	cytoplasmic translation	cytoplasmic translation	-0.241807	0.57305	1	78	110	RPS3
phosphoproteome	24	+	GO_BP	GO:0002181	cytoplasmic translation	cytoplasmic translation	-0.419323	0.380783	1	44	110	RPS3
proteome	6	-	GO_BP	GO:0002484	antigen processing and presentation of endogenous peptide antigen via MHC class I via ER pathway	antigen processing and presentation of endogenous peptide antigen via MHC class I via ER pathway	-1.53852	0.0289389	1	100	2	HLA-C
proteome	12	-	GO_BP	GO:0002484	antigen processing and presentation of endogenous peptide antigen via MHC class I via ER pathway	antigen processing and presentation of endogenous peptide antigen via MHC class I via ER pathway	-2.14099	0.0072278	2	513	1	HLA-B HLA-C
proteome	24	-	GO_BP	GO:0002484	antigen processing and presentation of endogenous peptide antigen via MHC class I via ER pathway	antigen processing and presentation of endogenous peptide antigen via MHC class I via ER pathway	-4.11276	7.71327e-05	3	438	0	HLA-A HLA-B HLA-C
transcriptome	24	-	GO_BP	GO:0002605	negative regulation of dendritic cell antigen processing and presentation	negative regulation of dendritic cell antigen processing and presentation	-1.11159	0.0773412	1	405	1	THBS1
transcriptome	6	+	GO_BP	GO:0002605	negative regulation of dendritic cell antigen processing and presentation	negative regulation of dendritic cell antigen processing and presentation	-1.65971	0.0218922	1	113	1	CD68
proteome	6	-	GO_BP	GO:0002605	negative regulation of dendritic cell antigen processing and presentation	negative regulation of dendritic cell antigen processing and presentation	-1.71251	0.019386	1	100	1	CD68
proteome	12	-	GO_BP	GO:0002605	negative regulation of dendritic cell antigen processing and presentation	negative regulation of dendritic cell antigen processing and presentation	-2.60346	0.00249197	2	513	0	CD68 THBS1
proteome	24	-	GO_BP	GO:0002605	negative regulation of dendritic cell antigen processing and presentation	negative regulation of dendritic cell antigen processing and presentation	-1.07828	0.0835059	1	438	1	THBS1
proteome	12	-	GO_BP	GO:0003056	regulation of vascular associated smooth muscle contraction	regulation of vascular associated smooth muscle contraction	-0.577072	0.264806	1	513	5	RHOA
phosphoproteome	6	-	GO_BP	GO:0003056	regulation of vascular associated smooth muscle contraction	regulation of vascular associated smooth muscle contraction	-1.49092	0.0322909	1	56	5	DOCK5
phosphoproteome	12	-	GO_BP	GO:0003056	regulation of vascular associated smooth muscle contraction	regulation of vascular associated smooth muscle contraction	-3.13412	0.000734309	2	73	4	ATP2B1 DOCK5
phosphoproteome	24	-	GO_BP	GO:0003056	regulation of vascular associated smooth muscle contraction	regulation of vascular associated smooth muscle contraction	-2.32182	0.00476628	2	188	4	ATP2B1 DOCK5
transcriptome	24	-	GO_BP	GO:0006102	isocitrate metabolic process	isocitrate metabolic process	-2.9528	0.00111481	3	405	3	ACO2 IDH2 IDH3G
proteome	12	-	GO_BP	GO:0006102	isocitrate metabolic process	isocitrate metabolic process	-1.48562	0.0326876	2	513	4	IDH3A IDH3G
proteome	24	-	GO_BP	GO:0006102	isocitrate metabolic process	isocitrate metabolic process	-0.637856	0.23022	1	438	5	IDH3G
transcriptome	12	-	GO_BP	GO:0006119	oxidative phosphorylation	oxidative phosphorylation	-0.227454	0.592306	3	313	97	NDUFS7 UQCC3 UQCR10
transcriptome	24	-	GO_BP	GO:0006119	oxidative phosphorylation	oxidative phosphorylation	-2.72257	0.0018942	11	405	89	ATP5F1B ATP5F1D ATP5MF COX7A1 NDUFA3 NDUFB10 NDUFB7 NDUFS7 SDHC UQCC3 UQCR10
transcriptome	6	+	GO_BP	GO:0006119	oxidative phosphorylation	oxidative phosphorylation	-2.31386	0.00485442	5	113	95	MT-ATP8 MT-ND2 NDUFA7 NDUFV2 UQCRH
transcriptome	12	+	GO_BP	GO:0006119	oxidative phosphorylation	oxidative phosphorylation	-0.0427604	0.906232	1	239	99	NDUFV2
transcriptome	24	+	GO_BP	GO:0006119	oxidative phosphorylation	oxidative phosphorylation	-0.0104207	0.976291	2	563	98	MT-ATP8 MT-CO1
proteome	12	-	GO_BP	GO:0006119	oxidative phosphorylation	oxidative phosphorylation	-0.89769	0.126564	8	513	92	COX5B DLD NDUFA12 NDUFA3 NDUFAF1 NDUFB9 NDUFV2 SDHA
proteome	24	-	GO_BP	GO:0006119	oxidative phosphorylation	oxidative phosphorylation	-0.205616	0.62285	4	438	96	MT-CO3 NDUFA3 NDUFAF1 NDUFB10
proteome	12	+	GO_BP	GO:0006119	oxidative phosphorylation	oxidative phosphorylation	-0.633595	0.23249	1	27	99	MT-ATP8
proteome	24	+	GO_BP	GO:0006119	oxidative phosphorylation	oxidative phosphorylation	-0.772709	0.168768	4	221	96	ATP5PD COA6 NDUFA12 NDUFB4
transcriptome	12	+	GO_BP	GO:0006189	'de novo' IMP biosynthetic process	'de novo' IMP biosynthetic process	-0.880017	0.131821	1	239	5	PPAT
proteome	24	+	GO_BP	GO:0006189	'de novo' IMP biosynthetic process	'de novo' IMP biosynthetic process	-2.18476	0.00653493	2	221	4	GART PPAT
transcriptome	24	+	GO_BP	GO:0006211	5-methylcytosine catabolic process	5-methylcytosine catabolic process	-2.0616	0.00867766	2	563	1	TET1 TET3
transcriptome	24	-	GO_BP	GO:0006266	DNA ligation	DNA ligation	-0.944071	0.113744	1	405	2	LIG1
transcriptome	24	+	GO_BP	GO:0006266	DNA ligation	DNA ligation	-0.807806	0.155666	1	563	2	LIG4
proteome	6	-	GO_BP	GO:0006266	DNA ligation	DNA ligation	-1.53852	0.0289389	1	100	2	LIG3
proteome	12	-	GO_BP	GO:0006266	DNA ligation	DNA ligation	-2.14099	0.0072278	2	513	1	LIG1 LIG3
proteome	24	-	GO_BP	GO:0006266	DNA ligation	DNA ligation	-2.27624	0.00529367	2	438	1	LIG1 LIG3
phosphoproteome	6	-	GO_BP	GO:0006266	DNA ligation	DNA ligation	-1.78846	0.0162756	1	56	2	LIG1
transcriptome	12	-	GO_BP	GO:0006368	transcription elongation from RNA polymerase II promoter	transcription elongation from RNA polymerase II promoter	-0.226899	0.593063	1	313	28	SUPT5H
transcriptome	12	+	GO_BP	GO:0006368	transcription elongation from RNA polymerase II promoter	transcription elongation from RNA polymerase II promoter	-0.305039	0.495406	1	239	28	CDC73
transcriptome	24	+	GO_BP	GO:0006368	transcription elongation from RNA polymerase II promoter	transcription elongation from RNA polymerase II promoter	-0.0938842	0.805593	1	563	28	CDK12
proteome	12	-	GO_BP	GO:0006368	transcription elongation from RNA polymerase II promoter	transcription elongation from RNA polymerase II promoter	-0.111091	0.7743	1	513	28	PAF1
proteome	24	-	GO_BP	GO:0006368	transcription elongation from RNA polymerase II promoter	transcription elongation from RNA polymerase II promoter	-0.143833	0.71807	1	438	28	PCID2
proteome	12	+	GO_BP	GO:0006368	transcription elongation from RNA polymerase II promoter	transcription elongation from RNA polymerase II promoter	-1.13302	0.0736181	1	27	28	LEO1
proteome	24	+	GO_BP	GO:0006368	transcription elongation from RNA polymerase II promoter	transcription elongation from RNA polymerase II promoter	-0.329355	0.46843	1	221	28	LEO1
phosphoproteome	6	-	GO_BP	GO:0006368	transcription elongation from RNA polymerase II promoter	transcription elongation from RNA polymerase II promoter	-0.833108	0.146856	1	56	28	CDK12
phosphoproteome	24	-	GO_BP	GO:0006368	transcription elongation from RNA polymerase II promoter	transcription elongation from RNA polymerase II promoter	-3.79005	0.000162163	5	188	24	CDK12 CTR9 ELL2 LEO1 SUPT5H
phosphoproteome	12	+	GO_BP	GO:0006368	transcription elongation from RNA polymerase II promoter	transcription elongation from RNA polymerase II promoter	-0.701904	0.198654	1	78	28	CTR9
transcriptome	12	-	GO_BP	GO:0006488	dolichol-linked oligosaccharide biosynthetic process	dolichol-linked oligosaccharide biosynthetic process	-0.369056	0.427508	1	313	17	ALG1
transcriptome	24	-	GO_BP	GO:0006488	dolichol-linked oligosaccharide biosynthetic process	dolichol-linked oligosaccharide biosynthetic process	-2.32786	0.0047005	4	405	14	ALG1 ALG3 ALG6 MPDU1
proteome	6	-	GO_BP	GO:0006488	dolichol-linked oligosaccharide biosynthetic process	dolichol-linked oligosaccharide biosynthetic process	-0.791412	0.161655	1	100	17	ALG1
proteome	12	-	GO_BP	GO:0006488	dolichol-linked oligosaccharide biosynthetic process	dolichol-linked oligosaccharide biosynthetic process	-0.645511	0.226198	2	513	16	ALG1 ALG2
proteome	24	-	GO_BP	GO:0006488	dolichol-linked oligosaccharide biosynthetic process	dolichol-linked oligosaccharide biosynthetic process	-0.750231	0.177733	2	438	16	ALG1 ALG2
proteome	12	-	GO_BP	GO:0006868	glutamine transport	glutamine transport	-1.35389	0.0442697	2	513	5	SLC1A4 SLC1A5
proteome	24	-	GO_BP	GO:0006868	glutamine transport	glutamine transport	-2.62463	0.00237341	3	438	4	SLC1A4 SLC1A5 SLC38A2
transcriptome	12	+	GO_BP	GO:0006999	nuclear pore organization	nuclear pore organization	-0.551217	0.28105	1	239	13	AHCTF1
transcriptome	24	+	GO_BP	GO:0006999	nuclear pore organization	nuclear pore organization	-0.262659	0.546186	1	563	13	AHCTF1
proteome	6	-	GO_BP	GO:0006999	nuclear pore organization	nuclear pore organization	-2.10131	0.00791937	2	100	12	AHCTF1 NUP98
proteome	12	-	GO_BP	GO:0006999	nuclear pore organization	nuclear pore organization	-0.290469	0.512308	1	513	13	AHCTF1
proteome	12	+	GO_BP	GO:0006999	nuclear pore organization	nuclear pore organization	-1.44109	0.0362168	1	27	13	NUP35
transcriptome	12	-	GO_BP	GO:0007175	negative regulation of epidermal growth factor-activated receptor activity	negative regulation of epidermal growth factor-activated receptor activity	-2.19421	0.00639424	3	313	10	CHMP6 GPRC5A VPS25
transcriptome	24	+	GO_BP	GO:0007175	negative regulation of epidermal growth factor-activated receptor activity	negative regulation of epidermal growth factor-activated receptor activity	-0.803517	0.157211	2	563	11	CBL CBLB
transcriptome	6	-	GO_BP	GO:0007187	G protein-coupled receptor signaling pathway, coupled to cyclic nucleotide second messenger	G protein-coupled receptor signaling pathway, coupled to cyclic nucleotide second messenger	-1.21144	0.061456	1	59	10	SSTR1
transcriptome	12	-	GO_BP	GO:0007187	G protein-coupled receptor signaling pathway, coupled to cyclic nucleotide second messenger	G protein-coupled receptor signaling pathway, coupled to cyclic nucleotide second messenger	-0.539476	0.288751	1	313	10	SSTR1
transcriptome	24	-	GO_BP	GO:0007187	G protein-coupled receptor signaling pathway, coupled to cyclic nucleotide second messenger	G protein-coupled receptor signaling pathway, coupled to cyclic nucleotide second messenger	-3.19981	0.000631241	4	405	7	CCL2 CHRM2 PTGIR SSTR1
transcriptome	24	+	GO_BP	GO:0007187	G protein-coupled receptor signaling pathway, coupled to cyclic nucleotide second messenger	G protein-coupled receptor signaling pathway, coupled to cyclic nucleotide second messenger	-0.334965	0.462418	1	563	10	HRH1
transcriptome	6	-	GO_BP	GO:0007266	Rho protein signal transduction	Rho protein signal transduction	-1.54389	0.0285833	2	59	44	ARHGAP1 CDC42EP3
transcriptome	12	-	GO_BP	GO:0007266	Rho protein signal transduction	Rho protein signal transduction	-1.29426	0.0507851	4	313	42	ARHGAP1 ARHGDIA CDC42EP3 TAX1BP3
transcriptome	24	-	GO_BP	GO:0007266	Rho protein signal transduction	Rho protein signal transduction	-1.46972	0.033906	5	405	41	ARHGDIB CDC42EP3 CFL1 COL1A2 TAX1BP3
transcriptome	24	+	GO_BP	GO:0007266	Rho protein signal transduction	Rho protein signal transduction	-0.138697	0.726613	2	563	44	GNA13 RHOB
proteome	6	-	GO_BP	GO:0007266	Rho protein signal transduction	Rho protein signal transduction	-1.13232	0.0737364	2	100	44	CDC42EP1 COL1A2
proteome	12	-	GO_BP	GO:0007266	Rho protein signal transduction	Rho protein signal transduction	-0.707229	0.196233	4	513	42	ARHGEF12 CDC42EP3 COL1A2 RHOA
proteome	24	-	GO_BP	GO:0007266	Rho protein signal transduction	Rho protein signal transduction	-0.229081	0.59009	2	438	44	CDC42EP3 COL1A2
phosphoproteome	6	-	GO_BP	GO:0007266	Rho protein signal transduction	Rho protein signal transduction	-0.651957	0.222866	1	56	45	CDC42EP4
phosphoproteome	12	-	GO_BP	GO:0007266	Rho protein signal transduction	Rho protein signal transduction	-1.37458	0.04221	2	73	44	CDC42EP1 CDC42EP4
phosphoproteome	24	-	GO_BP	GO:0007266	Rho protein signal transduction	Rho protein signal transduction	-2.83696	0.00145561	5	188	41	ARHGAP5 ARHGEF11 CDC42EP1 CDC42EP4 MYO9B
phosphoproteome	12	+	GO_BP	GO:0007266	Rho protein signal transduction	Rho protein signal transduction	-0.528089	0.296423	1	78	45	ARHGEF11
phosphoproteome	24	+	GO_BP	GO:0007266	Rho protein signal transduction	Rho protein signal transduction	-0.74563	0.179626	1	44	45	MYO9B
transcriptome	12	-	GO_BP	GO:0009099	valine biosynthetic process	valine biosynthetic process	-1.05204	0.0887066	1	313	2	BCAT2
proteome	12	-	GO_BP	GO:0009099	valine biosynthetic process	valine biosynthetic process	-3.9064	0.000124052	3	513	0	BCAT1 BCAT2 ILVBL
transcriptome	6	-	GO_BP	GO:0009629	response to gravity	response to gravity	-1.76593	0.0171425	1	59	2	FOSL1
transcriptome	6	+	GO_BP	GO:0009629	response to gravity	response to gravity	-1.48599	0.0326595	1	113	2	FOS
transcriptome	12	+	GO_BP	GO:0009629	response to gravity	response to gravity	-1.16603	0.0682288	1	239	2	FOS
transcriptome	24	+	GO_BP	GO:0009629	response to gravity	response to gravity	-2.0616	0.00867766	2	563	1	FOS STX1A
transcriptome	6	+	GO_BP	GO:0010286	heat acclimation	heat acclimation	-2.75701	0.00174981	2	113	4	HSBP1L1 HSPA1B
transcriptome	12	+	GO_BP	GO:0010286	heat acclimation	heat acclimation	-2.11865	0.00760942	2	239	4	HSPA1A HSPA1B
transcriptome	24	+	GO_BP	GO:0010286	heat acclimation	heat acclimation	-2.53825	0.0028957	3	563	3	HSPA1A HSPA1B HSPA6
proteome	24	+	GO_BP	GO:0010286	heat acclimation	heat acclimation	-3.72681	0.000187579	3	221	3	HSBP1 HSPA1B HSPA6
transcriptome	12	+	GO_BP	GO:0010587	miRNA catabolic process	miRNA catabolic process	-2.28804	0.00515179	2	239	3	TENT4B TUT4
transcriptome	24	+	GO_BP	GO:0010587	miRNA catabolic process	miRNA catabolic process	-0.609495	0.245756	1	563	4	TENT4B
proteome	12	-	GO_BP	GO:0010587	miRNA catabolic process	miRNA catabolic process	-0.645661	0.22612	1	513	4	DIS3L2
phosphoproteome	6	+	GO_BP	GO:0010587	miRNA catabolic process	miRNA catabolic process	-1.71371	0.0193324	1	40	4	SND1
phosphoproteome	12	+	GO_BP	GO:0010587	miRNA catabolic process	miRNA catabolic process	-1.42689	0.0374202	1	78	4	SND1
phosphoproteome	24	+	GO_BP	GO:0010587	miRNA catabolic process	miRNA catabolic process	-1.67266	0.0212491	1	44	4	SND1
transcriptome	6	+	GO_BP	GO:0014905	myoblast fusion involved in skeletal muscle regeneration	myoblast fusion involved in skeletal muscle regeneration	-1.48599	0.0326595	1	113	2	CD81
proteome	12	-	GO_BP	GO:0014905	myoblast fusion involved in skeletal muscle regeneration	myoblast fusion involved in skeletal muscle regeneration	-2.14099	0.0072278	2	513	1	CD81 PTGFRN
proteome	24	-	GO_BP	GO:0014905	myoblast fusion involved in skeletal muscle regeneration	myoblast fusion involved in skeletal muscle regeneration	-2.27624	0.00529367	2	438	1	CD81 PTGFRN
transcriptome	24	+	GO_BP	GO:0016237	lysosomal microautophagy	lysosomal microautophagy	-0.399936	0.398166	1	563	8	ULK1
proteome	12	-	GO_BP	GO:0016237	lysosomal microautophagy	lysosomal microautophagy	-3.19739	0.000634766	4	513	5	ATG16L1 ATG4B ATG7 ULK1
phosphoproteome	24	-	GO_BP	GO:0016237	lysosomal microautophagy	lysosomal microautophagy	-0.814496	0.153286	1	188	8	ATG2B
transcriptome	24	-	GO_BP	GO:0016255	attachment of GPI anchor to protein	attachment of GPI anchor to protein	-2.9528	0.00111481	3	405	3	PIGK PIGS PIGU
transcriptome	24	+	GO_BP	GO:0016255	attachment of GPI anchor to protein	attachment of GPI anchor to protein	-0.541912	0.287136	1	563	5	PGAP1
proteome	12	-	GO_BP	GO:0016255	attachment of GPI anchor to protein	attachment of GPI anchor to protein	-0.577072	0.264806	1	513	5	GPAA1
proteome	24	+	GO_BP	GO:0016255	attachment of GPI anchor to protein	attachment of GPI anchor to protein	-0.912126	0.122426	1	221	5	PIGT
transcriptome	24	-	GO_BP	GO:0016264	gap junction assembly	gap junction assembly	-0.944071	0.113744	1	405	2	GJA1
proteome	12	-	GO_BP	GO:0016264	gap junction assembly	gap junction assembly	-0.846045	0.142546	1	513	2	CTNNA1
proteome	24	-	GO_BP	GO:0016264	gap junction assembly	gap junction assembly	-2.27624	0.00529367	2	438	1	CTNNA1 GJA1
transcriptome	24	-	GO_BP	GO:0018057	peptidyl-lysine oxidation	peptidyl-lysine oxidation	-3.24093	0.000574204	3	405	2	LOX LOXL1 LOXL2
proteome	12	-	GO_BP	GO:0018057	peptidyl-lysine oxidation	peptidyl-lysine oxidation	-1.64724	0.0225299	2	513	3	LOX LOXL2
proteome	24	-	GO_BP	GO:0018057	peptidyl-lysine oxidation	peptidyl-lysine oxidation	-1.77818	0.0166656	2	438	3	LOX LOXL2
transcriptome	12	-	GO_BP	GO:0018277	protein deamination	protein deamination	-1.22152	0.0600455	1	313	1	TGM2
transcriptome	24	-	GO_BP	GO:0018277	protein deamination	protein deamination	-2.80901	0.00155236	2	405	0	LOXL1 TGM2
proteome	12	-	GO_BP	GO:0018277	protein deamination	protein deamination	-1.01126	0.0974399	1	513	1	TGM2
transcriptome	6	-	GO_BP	GO:0018279	protein N-linked glycosylation via asparagine	protein N-linked glycosylation via asparagine	-0.962719	0.108964	1	59	19	RPN2
transcriptome	24	-	GO_BP	GO:0018279	protein N-linked glycosylation via asparagine	protein N-linked glycosylation via asparagine	-0.257106	0.553215	1	405	19	RPN2
proteome	12	-	GO_BP	GO:0018279	protein N-linked glycosylation via asparagine	protein N-linked glycosylation via asparagine	-0.192731	0.641606	1	513	19	ALG5
proteome	24	+	GO_BP	GO:0018279	protein N-linked glycosylation via asparagine	protein N-linked glycosylation via asparagine	-2.06762	0.00855823	3	221	17	DAD1 DDOST STT3B
phosphoproteome	24	-	GO_BP	GO:0018279	protein N-linked glycosylation via asparagine	protein N-linked glycosylation via asparagine	-0.509705	0.309239	1	188	19	STT3B
transcriptome	12	-	GO_BP	GO:0018916	nitrobenzene metabolic process	nitrobenzene metabolic process	-0.933687	0.116496	1	313	3	GSTM4
transcriptome	24	-	GO_BP	GO:0018916	nitrobenzene metabolic process	nitrobenzene metabolic process	-2.05386	0.00883374	2	405	2	GSTM3 GSTM4
proteome	24	+	GO_BP	GO:0018916	nitrobenzene metabolic process	nitrobenzene metabolic process	-1.07898	0.0833725	1	221	3	GSTM2
transcriptome	12	-	GO_BP	GO:0019418	sulfide oxidation	sulfide oxidation	-1.22152	0.0600455	1	313	1	SLC25A10
transcriptome	24	-	GO_BP	GO:0019418	sulfide oxidation	sulfide oxidation	-2.80901	0.00155236	2	405	0	SLC25A10 SQOR
transcriptome	24	-	GO_BP	GO:0019682	glyceraldehyde-3-phosphate metabolic process	glyceraldehyde-3-phosphate metabolic process	-2.05386	0.00883374	2	405	2	TALDO1 TPI1
proteome	24	+	GO_BP	GO:0021849	neuroblast division in subventricular zone	neuroblast division in subventricular zone	-2.86513	0.00136417	2	221	1	NUMB NUMBL
proteome	6	-	GO_BP	GO:0030970	retrograde protein transport, ER to cytosol	retrograde protein transport, ER to cytosol	-0.814189	0.153395	1	100	16	AUP1
proteome	12	-	GO_BP	GO:0030970	retrograde protein transport, ER to cytosol	retrograde protein transport, ER to cytosol	-0.23514	0.581916	1	513	16	OS9
proteome	24	-	GO_BP	GO:0030970	retrograde protein transport, ER to cytosol	retrograde protein transport, ER to cytosol	-0.2809	0.523721	1	438	16	OS9
proteome	24	+	GO_BP	GO:0030970	retrograde protein transport, ER to cytosol	retrograde protein transport, ER to cytosol	-3.39917	0.000398871	4	221	13	FAF2 HM13 HSP90B1 SEC61B
transcriptome	12	-	GO_BP	GO:0031114	regulation of microtubule depolymerization	regulation of microtubule depolymerization	-0.727563	0.187257	2	313	24	MAP1A TPX2
transcriptome	12	+	GO_BP	GO:0031114	regulation of microtubule depolymerization	regulation of microtubule depolymerization	-0.338794	0.458359	1	239	25	TAOK1
transcriptome	24	+	GO_BP	GO:0031114	regulation of microtubule depolymerization	regulation of microtubule depolymerization	-1.29026	0.0512559	4	563	22	ARHGEF2 ATXN7 CAMSAP1 TTBK2
proteome	6	-	GO_BP	GO:0031114	regulation of microtubule depolymerization	regulation of microtubule depolymerization	-0.647968	0.224922	1	100	25	MID1
proteome	24	-	GO_BP	GO:0031114	regulation of microtubule depolymerization	regulation of microtubule depolymerization	-0.515427	0.305192	2	438	24	CLASP1 TPX2
proteome	24	+	GO_BP	GO:0031114	regulation of microtubule depolymerization	regulation of microtubule depolymerization	-0.364042	0.432472	1	221	25	MAP1S
phosphoproteome	6	-	GO_BP	GO:0031114	regulation of microtubule depolymerization	regulation of microtubule depolymerization	-3.43697	0.000365623	3	56	23	ARHGEF2 MAP1A MAP1B
phosphoproteome	12	-	GO_BP	GO:0031114	regulation of microtubule depolymerization	regulation of microtubule depolymerization	-1.8382	0.0145146	2	73	24	ARHGEF2 MAP1B
phosphoproteome	24	-	GO_BP	GO:0031114	regulation of microtubule depolymerization	regulation of microtubule depolymerization	-1.93838	0.0115245	3	188	23	ARHGEF2 MAP1A MAP1B
phosphoproteome	6	+	GO_BP	GO:0031114	regulation of microtubule depolymerization	regulation of microtubule depolymerization	-1.01491	0.0966248	1	40	25	MAP1B
phosphoproteome	12	+	GO_BP	GO:0031114	regulation of microtubule depolymerization	regulation of microtubule depolymerization	-1.78362	0.0164581	2	78	24	MAP1A MAP1B
phosphoproteome	24	+	GO_BP	GO:0031114	regulation of microtubule depolymerization	regulation of microtubule depolymerization	-2.26242	0.00546485	2	44	24	MAP1A MAP1B
transcriptome	12	-	GO_BP	GO:0031116	positive regulation of microtubule polymerization	positive regulation of microtubule polymerization	-0.226899	0.593063	1	313	28	PSRC1
transcriptome	6	+	GO_BP	GO:0031116	positive regulation of microtubule polymerization	positive regulation of microtubule polymerization	-0.560891	0.274858	1	113	28	HSPA1B
transcriptome	12	+	GO_BP	GO:0031116	positive regulation of microtubule polymerization	positive regulation of microtubule polymerization	-0.836624	0.145672	2	239	27	HSPA1A HSPA1B
transcriptome	24	+	GO_BP	GO:0031116	positive regulation of microtubule polymerization	positive regulation of microtubule polymerization	-0.67604	0.210843	3	563	26	HSPA1A HSPA1B TOGARAM1
proteome	12	-	GO_BP	GO:0031116	positive regulation of microtubule polymerization	positive regulation of microtubule polymerization	-0.111091	0.7743	1	513	28	NUMA1
proteome	24	-	GO_BP	GO:0031116	positive regulation of microtubule polymerization	positive regulation of microtubule polymerization	-0.452604	0.352692	2	438	27	ARL2 CLASP1
proteome	24	+	GO_BP	GO:0031116	positive regulation of microtubule polymerization	positive regulation of microtubule polymerization	-0.329355	0.46843	1	221	28	HSPA1B
phosphoproteome	6	-	GO_BP	GO:0031116	positive regulation of microtubule polymerization	positive regulation of microtubule polymerization	-4.76867	1.70346e-05	4	56	25	MAP1B NUMA1 PAK1 SLAIN2
phosphoproteome	12	-	GO_BP	GO:0031116	positive regulation of microtubule polymerization	positive regulation of microtubule polymerization	-2.95723	0.00110349	3	73	26	MAP1B PAK1 SLAIN2
phosphoproteome	24	-	GO_BP	GO:0031116	positive regulation of microtubule polymerization	positive regulation of microtubule polymerization	-2.74298	0.00180726	4	188	25	MAP1B NUMA1 PAK1 SLAIN2
phosphoproteome	6	+	GO_BP	GO:0031116	positive regulation of microtubule polymerization	positive regulation of microtubule polymerization	-5.35923	4.37295e-06	4	40	25	MAP1B NUMA1 RPS3 SLAIN2
phosphoproteome	12	+	GO_BP	GO:0031116	positive regulation of microtubule polymerization	positive regulation of microtubule polymerization	-4.19806	6.33776e-05	4	78	25	MAP1B NUMA1 RPS3 SLAIN2
phosphoproteome	24	+	GO_BP	GO:0031116	positive regulation of microtubule polymerization	positive regulation of microtubule polymerization	-3.60509	0.000248261	3	44	26	MAP1B NUMA1 RPS3
transcriptome	6	-	GO_BP	GO:0031497	chromatin assembly	chromatin assembly	-0.260944	0.548347	1	59	136	HDAC5
transcriptome	12	-	GO_BP	GO:0031497	chromatin assembly	chromatin assembly	-0.902223	0.12525	7	313	130	ASF1B H1-10 H2AX HDAC5 NAA60 SUV39H1 TSPYL1
transcriptome	24	-	GO_BP	GO:0031497	chromatin assembly	chromatin assembly	-0.0114549	0.973969	2	405	135	H2AJ MCM2
transcriptome	6	+	GO_BP	GO:0031497	chromatin assembly	chromatin assembly	-8.53014	2.95023e-09	13	113	124	H2AC11 H2AC4 H2AC6 H2AC7 H2AJ H2AZ1 H2BC11 H2BC21 H2BC5 H3C1 MBD2 NPM1 Q71DI3
transcriptome	12	+	GO_BP	GO:0031497	chromatin assembly	chromatin assembly	-12.1923	6.42265e-13	22	239	115	BAZ1A BRD2 EED H1-3 H1-4 H2AC11 H2AC12 H2AC20 H2AC4 H2AC6 H2AC7 H2BC11 H2BC15 H2BC21 H2BC4 H2BC5 H2BC9 H3C1 H4C1 P84243 Q71DI3 SIRT1
transcriptome	24	+	GO_BP	GO:0031497	chromatin assembly	chromatin assembly	-8.98367	1.03831e-09	28	563	109	BAHD1 BRD2 DNMT3A DOT1L H1-4 H2AC11 H2AC12 H2AC20 H2AC4 H2AC6 H2AC7 H2AW H2BC11 H2BC12 H2BC14 H2BC15 H2BC17 H2BC21 H2BC3 H2BC4 H2BC5 H2BC9 H3C1 H4C1 KMT2D Q71DI3 SIRT1 TSPYL2
proteome	6	-	GO_BP	GO:0031497	chromatin assembly	chromatin assembly	-1.35075	0.0445917	4	100	133	BAHD1 RRP8 SART3 TSPYL1
proteome	12	-	GO_BP	GO:0031497	chromatin assembly	chromatin assembly	-0.831695	0.147335	10	513	127	BAHD1 H1-2 H2BC3 HDAC1 PAF1 RB1 RRP8 SART3 SIRT2 TSPYL1
proteome	24	-	GO_BP	GO:0031497	chromatin assembly	chromatin assembly	-0.154286	0.700993	5	438	132	BAHD1 HDAC1 RB1 SIRT2 TSPYL1
proteome	12	+	GO_BP	GO:0031497	chromatin assembly	chromatin assembly	-0.516368	0.304531	1	27	136	NOC2L
proteome	24	+	GO_BP	GO:0031497	chromatin assembly	chromatin assembly	-0.467134	0.341087	4	221	133	H1-0 H1-2 NOC2L NRDE2
phosphoproteome	6	-	GO_BP	GO:0031497	chromatin assembly	chromatin assembly	-0.275997	0.529667	1	56	136	NOC2L
phosphoproteome	12	-	GO_BP	GO:0031497	chromatin assembly	chromatin assembly	-0.203263	0.626235	1	73	136	NOC2L
phosphoproteome	24	-	GO_BP	GO:0031497	chromatin assembly	chromatin assembly	-0.615216	0.24254	4	188	133	HMGA2 MCM2 NOC2L RIF1
phosphoproteome	12	+	GO_BP	GO:0031497	chromatin assembly	chromatin assembly	-0.186627	0.650689	1	78	136	HMGA2
phosphoproteome	24	+	GO_BP	GO:0031497	chromatin assembly	chromatin assembly	-0.349731	0.446961	1	44	136	HMGA2
transcriptome	12	-	GO_BP	GO:0031915	positive regulation of synaptic plasticity	positive regulation of synaptic plasticity	-0.770658	0.169567	1	313	5	CDC20
transcriptome	24	-	GO_BP	GO:0031915	positive regulation of synaptic plasticity	positive regulation of synaptic plasticity	-0.668413	0.214579	1	405	5	CDC20
transcriptome	12	+	GO_BP	GO:0031915	positive regulation of synaptic plasticity	positive regulation of synaptic plasticity	-0.880017	0.131821	1	239	5	PTGS2
proteome	12	+	GO_BP	GO:0031915	positive regulation of synaptic plasticity	positive regulation of synaptic plasticity	-1.80468	0.0156791	1	27	5	PTGS2
proteome	24	+	GO_BP	GO:0031915	positive regulation of synaptic plasticity	positive regulation of synaptic plasticity	-2.18476	0.00653493	2	221	4	EPHB2 PTGS2
phosphoproteome	6	-	GO_BP	GO:0031915	positive regulation of synaptic plasticity	positive regulation of synaptic plasticity	-3.3643	0.000432213	2	56	4	CDC20 MAP1B
phosphoproteome	12	-	GO_BP	GO:0031915	positive regulation of synaptic plasticity	positive regulation of synaptic plasticity	-3.13412	0.000734309	2	73	4	CDC20 MAP1B
phosphoproteome	24	-	GO_BP	GO:0031915	positive regulation of synaptic plasticity	positive regulation of synaptic plasticity	-3.93538	0.000116044	3	188	3	CDC20 DBN1 MAP1B
phosphoproteome	6	+	GO_BP	GO:0031915	positive regulation of synaptic plasticity	positive regulation of synaptic plasticity	-1.63536	0.0231549	1	40	5	MAP1B
phosphoproteome	12	+	GO_BP	GO:0031915	positive regulation of synaptic plasticity	positive regulation of synaptic plasticity	-3.07676	0.000837998	2	78	4	DBN1 MAP1B
phosphoproteome	24	+	GO_BP	GO:0031915	positive regulation of synaptic plasticity	positive regulation of synaptic plasticity	-1.59439	0.0254457	1	44	5	MAP1B
transcriptome	24	+	GO_BP	GO:0032055	negative regulation of translation in response to stress	negative regulation of translation in response to stress	-2.0616	0.00867766	2	563	1	EIF2AK3 SESN2
proteome	12	-	GO_BP	GO:0032055	negative regulation of translation in response to stress	negative regulation of translation in response to stress	-0.846045	0.142546	1	513	2	RBM4
transcriptome	12	-	GO_BP	GO:0032202	telomere assembly	telomere assembly	-3.95964	0.00010974	3	313	1	ACD TINF2 WRAP53
transcriptome	6	-	GO_BP	GO:0032908	regulation of transforming growth factor beta1 production	regulation of transforming growth factor beta1 production	-1.29615	0.0505653	1	59	8	ATP6AP2
transcriptome	24	-	GO_BP	GO:0032908	regulation of transforming growth factor beta1 production	regulation of transforming growth factor beta1 production	-2.36809	0.00428463	3	405	6	LUM SERPINB7 THBS1
transcriptome	12	+	GO_BP	GO:0032908	regulation of transforming growth factor beta1 production	regulation of transforming growth factor beta1 production	-0.718764	0.191089	1	239	8	CD2AP
proteome	12	-	GO_BP	GO:0032908	regulation of transforming growth factor beta1 production	regulation of transforming growth factor beta1 production	-1.14842	0.0710522	2	513	7	LUM THBS1
proteome	24	-	GO_BP	GO:0032908	regulation of transforming growth factor beta1 production	regulation of transforming growth factor beta1 production	-2.2722	0.00534321	3	438	6	ATP6AP2 LUM THBS1
proteome	6	-	GO_BP	GO:0033631	cell-cell adhesion mediated by integrin	cell-cell adhesion mediated by integrin	-1.32085	0.0477694	1	100	4	ITGA5
proteome	12	-	GO_BP	GO:0033631	cell-cell adhesion mediated by integrin	cell-cell adhesion mediated by integrin	-4.52875	2.95969e-05	4	513	1	ADAM9 ITGA4 ITGA5 ITGB1
proteome	24	-	GO_BP	GO:0033631	cell-cell adhesion mediated by integrin	cell-cell adhesion mediated by integrin	-3.14079	0.000723121	3	438	2	ADAM9 ITGA4 ITGA5
transcriptome	6	-	GO_BP	GO:0033690	positive regulation of osteoblast proliferation	positive regulation of osteoblast proliferation	-1.25161	0.0560261	1	59	9	CCN1
transcriptome	12	-	GO_BP	GO:0033690	positive regulation of osteoblast proliferation	positive regulation of osteoblast proliferation	-0.574525	0.266364	1	313	9	CCN1
transcriptome	24	-	GO_BP	GO:0033690	positive regulation of osteoblast proliferation	positive regulation of osteoblast proliferation	-0.479587	0.331447	1	405	9	TMEM119
proteome	6	-	GO_BP	GO:0033690	positive regulation of osteoblast proliferation	positive regulation of osteoblast proliferation	-1.03022	0.0932786	1	100	9	CCN1
proteome	12	-	GO_BP	GO:0033690	positive regulation of osteoblast proliferation	positive regulation of osteoblast proliferation	-1.94177	0.0114347	3	513	7	CCN1 CTHRC1 TMEM119
proteome	24	-	GO_BP	GO:0033690	positive regulation of osteoblast proliferation	positive regulation of osteoblast proliferation	-2.13114	0.00739367	3	438	7	CCN1 CTHRC1 TMEM119
transcriptome	12	-	GO_BP	GO:0034059	response to anoxia	response to anoxia	-1.05204	0.0887066	1	313	2	OXTR
transcriptome	24	-	GO_BP	GO:0034059	response to anoxia	response to anoxia	-2.34341	0.00453518	2	405	1	CCN2 OXTR
proteome	12	-	GO_BP	GO:0034059	response to anoxia	response to anoxia	-2.14099	0.0072278	2	513	1	CCN2 OXTR
proteome	24	-	GO_BP	GO:0034059	response to anoxia	response to anoxia	-0.911467	0.122612	1	438	2	CCN2
phosphoproteome	24	-	GO_BP	GO:0034059	response to anoxia	response to anoxia	-1.2681	0.0539387	1	188	2	OXTR
transcriptome	6	-	GO_BP	GO:0034501	protein localization to kinetochore	protein localization to kinetochore	-1.0816	0.0828702	1	59	14	AURKB
transcriptome	12	-	GO_BP	GO:0034501	protein localization to kinetochore	protein localization to kinetochore	-0.429815	0.371694	1	313	14	AURKB
transcriptome	24	-	GO_BP	GO:0034501	protein localization to kinetochore	protein localization to kinetochore	-0.343482	0.453439	1	405	14	AURKB
proteome	6	-	GO_BP	GO:0034501	protein localization to kinetochore	protein localization to kinetochore	-0.864443	0.136633	1	100	14	KNTC1
proteome	12	-	GO_BP	GO:0034501	protein localization to kinetochore	protein localization to kinetochore	-2.26675	0.00541066	4	513	11	AURKB BUB3 RCC2 ZW10
proteome	24	-	GO_BP	GO:0034501	protein localization to kinetochore	protein localization to kinetochore	-0.318526	0.480257	1	438	14	AURKB
phosphoproteome	12	-	GO_BP	GO:0034501	protein localization to kinetochore	protein localization to kinetochore	-0.993234	0.10157	1	73	14	CHAMP1
phosphoproteome	24	-	GO_BP	GO:0034501	protein localization to kinetochore	protein localization to kinetochore	-0.615734	0.242251	1	188	14	CHAMP1
transcriptome	6	-	GO_BP	GO:0035329	hippo signaling	hippo signaling	-1.00606	0.098615	1	59	17	AMOTL2
transcriptome	12	-	GO_BP	GO:0035329	hippo signaling	hippo signaling	-0.369056	0.427508	1	313	17	AMOTL2
transcriptome	12	+	GO_BP	GO:0035329	hippo signaling	hippo signaling	-0.461192	0.345787	1	239	17	MOB1B
proteome	6	-	GO_BP	GO:0035329	hippo signaling	hippo signaling	-0.791412	0.161655	1	100	17	YAP1
phosphoproteome	12	-	GO_BP	GO:0035329	hippo signaling	hippo signaling	-0.918553	0.120628	1	73	17	YAP1
phosphoproteome	24	-	GO_BP	GO:0035329	hippo signaling	hippo signaling	-3.56465	0.000272493	4	188	14	AMOTL1 FAT4 LATS1 YAP1
phosphoproteome	6	+	GO_BP	GO:0035329	hippo signaling	hippo signaling	-1.16808	0.0679072	1	40	17	YAP1
phosphoproteome	12	+	GO_BP	GO:0035329	hippo signaling	hippo signaling	-2.09381	0.00805734	2	78	16	MOB1B YAP1
transcriptome	12	-	GO_BP	GO:0035455	response to interferon-alpha	response to interferon-alpha	-0.429815	0.371694	1	313	14	IFIT3
transcriptome	24	-	GO_BP	GO:0035455	response to interferon-alpha	response to interferon-alpha	-0.934504	0.116278	2	405	13	IFITM2 IFITM3
transcriptome	24	+	GO_BP	GO:0035455	response to interferon-alpha	response to interferon-alpha	-0.243284	0.571106	1	563	14	IFIT2
proteome	6	-	GO_BP	GO:0035455	response to interferon-alpha	response to interferon-alpha	-2.04191	0.00908009	2	100	13	AXL IFITM1
proteome	12	-	GO_BP	GO:0035455	response to interferon-alpha	response to interferon-alpha	-2.26675	0.00541066	4	513	11	ADAR AXL IFIT2 IFITM1
proteome	24	-	GO_BP	GO:0035455	response to interferon-alpha	response to interferon-alpha	-1.62106	0.0239301	3	438	12	AXL IFIT2 IFITM1
proteome	12	-	GO_BP	GO:0035553	oxidative single-stranded RNA demethylation	oxidative single-stranded RNA demethylation	-2.14099	0.0072278	2	513	1	ALKBH5 FTO
transcriptome	12	+	GO_BP	GO:0035616	histone H2B conserved C-terminal lysine deubiquitination	histone H2B conserved C-terminal lysine deubiquitination	-1.33708	0.0460173	1	239	1	USP7
proteome	24	+	GO_BP	GO:0035616	histone H2B conserved C-terminal lysine deubiquitination	histone H2B conserved C-terminal lysine deubiquitination	-3.33603	0.000461286	2	221	0	USP15 USP7
transcriptome	24	+	GO_BP	GO:0035871	protein K11-linked deubiquitination	protein K11-linked deubiquitination	-2.12702	0.00746422	3	563	5	OTUD3 OTUD7B YOD1
transcriptome	6	+	GO_BP	GO:0036316	SREBP-SCAP complex retention in endoplasmic reticulum	SREBP-SCAP complex retention in endoplasmic reticulum	-1.65971	0.0218922	1	113	1	INSIG1
transcriptome	12	+	GO_BP	GO:0036316	SREBP-SCAP complex retention in endoplasmic reticulum	SREBP-SCAP complex retention in endoplasmic reticulum	-3.26787	0.000539672	2	239	0	INSIG1 INSIG2
transcriptome	24	+	GO_BP	GO:0036316	SREBP-SCAP complex retention in endoplasmic reticulum	SREBP-SCAP complex retention in endoplasmic reticulum	-0.971958	0.10667	1	563	1	INSIG1
transcriptome	24	-	GO_BP	GO:0036510	trimming of terminal mannose on C branch	trimming of terminal mannose on C branch	-2.34341	0.00453518	2	405	1	EDEM2 MAN1B1
transcriptome	6	+	GO_BP	GO:0038086	VEGF-activated platelet-derived growth factor receptor signaling pathway	VEGF-activated platelet-derived growth factor receptor signaling pathway	-1.48599	0.0326595	1	113	2	VEGFA
transcriptome	12	+	GO_BP	GO:0038086	VEGF-activated platelet-derived growth factor receptor signaling pathway	VEGF-activated platelet-derived growth factor receptor signaling pathway	-1.16603	0.0682288	1	239	2	VEGFA
transcriptome	24	+	GO_BP	GO:0038086	VEGF-activated platelet-derived growth factor receptor signaling pathway	VEGF-activated platelet-derived growth factor receptor signaling pathway	-0.807806	0.155666	1	563	2	VEGFA
proteome	12	-	GO_BP	GO:0038086	VEGF-activated platelet-derived growth factor receptor signaling pathway	VEGF-activated platelet-derived growth factor receptor signaling pathway	-0.846045	0.142546	1	513	2	PDGFRB
proteome	24	-	GO_BP	GO:0038086	VEGF-activated platelet-derived growth factor receptor signaling pathway	VEGF-activated platelet-derived growth factor receptor signaling pathway	-2.27624	0.00529367	2	438	1	PDGFRA PDGFRB
proteome	24	-	GO_BP	GO:0038128	ERBB2 signaling pathway	ERBB2 signaling pathway	-0.707965	0.1959	1	438	4	STUB1
proteome	24	+	GO_BP	GO:0038128	ERBB2 signaling pathway	ERBB2 signaling pathway	-2.35466	0.00441915	2	221	3	CPNE3 CUL5
transcriptome	6	-	GO_BP	GO:0040015	negative regulation of multicellular organism growth	negative regulation of multicellular organism growth	-2.84822	0.00141834	2	59	8	SOCS2 STC2
transcriptome	24	-	GO_BP	GO:0040015	negative regulation of multicellular organism growth	negative regulation of multicellular organism growth	-0.479587	0.331447	1	405	9	STC2
transcriptome	12	+	GO_BP	GO:0040015	negative regulation of multicellular organism growth	negative regulation of multicellular organism growth	-0.677913	0.209936	1	239	9	GDF15
proteome	12	-	GO_BP	GO:0040015	negative regulation of multicellular organism growth	negative regulation of multicellular organism growth	-0.396654	0.401186	1	513	9	STC2
proteome	24	-	GO_BP	GO:0040015	negative regulation of multicellular organism growth	negative regulation of multicellular organism growth	-0.451618	0.353494	1	438	9	STC2
transcriptome	24	-	GO_BP	GO:0042147	retrograde transport, endosome to Golgi	retrograde transport, endosome to Golgi	-0.0810065	0.829838	2	405	78	LMAN1 SURF4
transcriptome	24	+	GO_BP	GO:0042147	retrograde transport, endosome to Golgi	retrograde transport, endosome to Golgi	-0.00470889	0.989216	1	563	79	SGSM2
proteome	6	-	GO_BP	GO:0042147	retrograde transport, endosome to Golgi	retrograde transport, endosome to Golgi	-0.264112	0.544363	1	100	79	STX16
proteome	12	-	GO_BP	GO:0042147	retrograde transport, endosome to Golgi	retrograde transport, endosome to Golgi	-0.242795	0.571748	4	513	76	EHD3 HEATR5B RIC1 STX16
proteome	24	-	GO_BP	GO:0042147	retrograde transport, endosome to Golgi	retrograde transport, endosome to Golgi	-0.592945	0.255303	5	438	75	EHD3 GBF1 RIC1 STX16 TBC1D10A
proteome	24	+	GO_BP	GO:0042147	retrograde transport, endosome to Golgi	retrograde transport, endosome to Golgi	-2.78712	0.00163259	7	221	73	GOSR1 LMAN1 RNF126 SNX2 SNX32 TBC1D23 TMEM87B
phosphoproteome	6	-	GO_BP	GO:0042147	retrograde transport, endosome to Golgi	retrograde transport, endosome to Golgi	-1.15188	0.0704886	2	56	78	ERC1 WASHC2A
phosphoproteome	24	-	GO_BP	GO:0042147	retrograde transport, endosome to Golgi	retrograde transport, endosome to Golgi	-0.364109	0.432405	2	188	78	ERC1 WASHC2A
phosphoproteome	6	+	GO_BP	GO:0042147	retrograde transport, endosome to Golgi	retrograde transport, endosome to Golgi	-0.570065	0.269113	1	40	79	WASHC2A
phosphoproteome	12	+	GO_BP	GO:0042147	retrograde transport, endosome to Golgi	retrograde transport, endosome to Golgi	-0.339149	0.457985	1	78	79	WASHC2A
phosphoproteome	24	+	GO_BP	GO:0042147	retrograde transport, endosome to Golgi	retrograde transport, endosome to Golgi	-1.33778	0.0459432	2	44	78	VPS26A WASHC2A
transcriptome	24	-	GO_BP	GO:0042420	dopamine catabolic process	dopamine catabolic process	-2.80901	0.00155236	2	405	0	COMT MOXD1
proteome	12	-	GO_BP	GO:0042420	dopamine catabolic process	dopamine catabolic process	-1.01126	0.0974399	1	513	1	MOXD1
proteome	24	-	GO_BP	GO:0042420	dopamine catabolic process	dopamine catabolic process	-1.07828	0.0835059	1	438	1	MOXD1
transcriptome	24	-	GO_BP	GO:0043249	erythrocyte maturation	erythrocyte maturation	-0.479587	0.331447	1	405	9	G6PD
transcriptome	6	+	GO_BP	GO:0043249	erythrocyte maturation	erythrocyte maturation	-0.979593	0.104811	1	113	9	ZBTB7A
transcriptome	12	+	GO_BP	GO:0043249	erythrocyte maturation	erythrocyte maturation	-0.677913	0.209936	1	239	9	BRD1
transcriptome	24	+	GO_BP	GO:0043249	erythrocyte maturation	erythrocyte maturation	-2.84145	0.00144062	4	563	6	BRD1 FLVCR1 PGU_3550 ZBTB7A
proteome	12	-	GO_BP	GO:0043249	erythrocyte maturation	erythrocyte maturation	-1.06572	0.0859565	2	513	8	ERCC2 ZBTB7A
proteome	24	-	GO_BP	GO:0043249	erythrocyte maturation	erythrocyte maturation	-1.1862	0.0651333	2	438	8	ERCC2 ZBTB7A
proteome	24	+	GO_BP	GO:0043249	erythrocyte maturation	erythrocyte maturation	-0.708558	0.195633	1	221	9	MAEA
proteome	24	+	GO_BP	GO:0043650	dicarboxylic acid biosynthetic process	dicarboxylic acid biosynthetic process	-3.1244	0.000750928	3	221	6	GLUD1 GOT1 HAAO
transcriptome	6	+	GO_BP	GO:0043922	negative regulation by host of viral transcription	negative regulation by host of viral transcription	-0.940538	0.114673	1	113	10	JUN
transcriptome	24	+	GO_BP	GO:0043922	negative regulation by host of viral transcription	negative regulation by host of viral transcription	-0.334965	0.462418	1	563	10	JUN
proteome	12	-	GO_BP	GO:0043922	negative regulation by host of viral transcription	negative regulation by host of viral transcription	-0.365386	0.431136	1	513	10	HDAC1
proteome	24	-	GO_BP	GO:0043922	negative regulation by host of viral transcription	negative regulation by host of viral transcription	-0.41896	0.381101	1	438	10	HDAC1
phosphoproteome	6	-	GO_BP	GO:0043922	negative regulation by host of viral transcription	negative regulation by host of viral transcription	-1.23347	0.058416	1	56	10	NUCKS1
phosphoproteome	12	-	GO_BP	GO:0043922	negative regulation by host of viral transcription	negative regulation by host of viral transcription	-1.12191	0.0755252	1	73	10	NUCKS1
phosphoproteome	24	-	GO_BP	GO:0043922	negative regulation by host of viral transcription	negative regulation by host of viral transcription	-1.78371	0.0164549	2	188	9	HMGA2 NUCKS1
phosphoproteome	12	+	GO_BP	GO:0043922	negative regulation by host of viral transcription	negative regulation by host of viral transcription	-2.52319	0.00299782	2	78	9	HMGA2 NUCKS1
phosphoproteome	24	+	GO_BP	GO:0043922	negative regulation by host of viral transcription	negative regulation by host of viral transcription	-1.33568	0.0461661	1	44	10	HMGA2
transcriptome	12	+	GO_BP	GO:0044154	histone H3-K14 acetylation	histone H3-K14 acetylation	-1.28182	0.0522608	2	239	14	BRD1 MBIP
transcriptome	24	+	GO_BP	GO:0044154	histone H3-K14 acetylation	histone H3-K14 acetylation	-2.01778	0.00959887	4	563	12	BRD1 BRPF1 BRPF3 YEATS2
phosphoproteome	12	-	GO_BP	GO:0044154	histone H3-K14 acetylation	histone H3-K14 acetylation	-0.966707	0.107967	1	73	15	KAT7
phosphoproteome	24	-	GO_BP	GO:0044154	histone H3-K14 acetylation	histone H3-K14 acetylation	-0.591511	0.256147	1	188	15	KAT7
phosphoproteome	24	+	GO_BP	GO:0044154	histone H3-K14 acetylation	histone H3-K14 acetylation	-1.17747	0.0664557	1	44	15	KAT7
transcriptome	24	-	GO_BP	GO:0044342	type B pancreatic cell proliferation	type B pancreatic cell proliferation	-1.54399	0.0285763	2	405	5	IGFBP4 IGFBP5
proteome	12	-	GO_BP	GO:0044342	type B pancreatic cell proliferation	type B pancreatic cell proliferation	-1.35389	0.0442697	2	513	5	IGFBP4 IGFBP5
proteome	24	-	GO_BP	GO:0044342	type B pancreatic cell proliferation	type B pancreatic cell proliferation	-2.62463	0.00237341	3	438	4	IGFBP4 IGFBP5 SIDT2
transcriptome	12	-	GO_BP	GO:0044790	suppression of viral release by host	suppression of viral release by host	-3.05247	0.00088619	4	313	11	PML TRIM25 TRIM26 TRIM32
proteome	6	-	GO_BP	GO:0044790	suppression of viral release by host	suppression of viral release by host	-0.864443	0.136633	1	100	14	TRIM25
proteome	12	-	GO_BP	GO:0044790	suppression of viral release by host	suppression of viral release by host	-1.44345	0.0360206	3	513	12	TRIM21 TRIM25 TRIM32
proteome	24	-	GO_BP	GO:0044790	suppression of viral release by host	suppression of viral release by host	-1.62106	0.0239301	3	438	12	TRIM25 TRIM26 TRIM32
phosphoproteome	24	-	GO_BP	GO:0044790	suppression of viral release by host	suppression of viral release by host	-0.615734	0.242251	1	188	14	TRIM28
phosphoproteome	6	+	GO_BP	GO:0044790	suppression of viral release by host	suppression of viral release by host	-1.24481	0.0569103	1	40	14	TRIM28
phosphoproteome	12	+	GO_BP	GO:0044790	suppression of viral release by host	suppression of viral release by host	-0.965925	0.108162	1	78	14	TRIM28
phosphoproteome	24	+	GO_BP	GO:0044790	suppression of viral release by host	suppression of viral release by host	-1.20459	0.0624318	1	44	14	TRIM28
transcriptome	12	+	GO_BP	GO:0044830	modulation by host of viral RNA genome replication	modulation by host of viral RNA genome replication	-2.50318	0.00313921	2	239	2	FMR1 TMEM41B
proteome	12	-	GO_BP	GO:0044830	modulation by host of viral RNA genome replication	modulation by host of viral RNA genome replication	-0.731886	0.185402	1	513	3	PHB
transcriptome	12	-	GO_BP	GO:0045039	protein insertion into mitochondrial inner membrane	protein insertion into mitochondrial inner membrane	-0.479512	0.331504	1	313	12	AGK
transcriptome	6	+	GO_BP	GO:0045039	protein insertion into mitochondrial inner membrane	protein insertion into mitochondrial inner membrane	-2.06287	0.00865223	2	113	11	NDUFA13 ROMO1
proteome	12	-	GO_BP	GO:0045039	protein insertion into mitochondrial inner membrane	protein insertion into mitochondrial inner membrane	-0.312807	0.486624	1	513	12	TIMM10
proteome	24	-	GO_BP	GO:0045039	protein insertion into mitochondrial inner membrane	protein insertion into mitochondrial inner membrane	-0.363676	0.432837	1	438	12	TIMM13
transcriptome	12	-	GO_BP	GO:0045109	intermediate filament organization	intermediate filament organization	-0.910394	0.122915	2	313	18	KRT17 PLEC
transcriptome	24	-	GO_BP	GO:0045109	intermediate filament organization	intermediate filament organization	-0.257106	0.553215	1	405	19	KRT17
proteome	24	+	GO_BP	GO:0045109	intermediate filament organization	intermediate filament organization	-0.452062	0.353133	1	221	19	DSP
phosphoproteome	6	-	GO_BP	GO:0045109	intermediate filament organization	intermediate filament organization	-2.28292	0.00521293	2	56	18	PLEC VIM
phosphoproteome	12	-	GO_BP	GO:0045109	intermediate filament organization	intermediate filament organization	-2.05941	0.0087215	2	73	18	PLEC VIM
phosphoproteome	24	-	GO_BP	GO:0045109	intermediate filament organization	intermediate filament organization	-1.2919	0.0510625	2	188	18	PLEC VIM
phosphoproteome	6	+	GO_BP	GO:0045109	intermediate filament organization	intermediate filament organization	-1.12396	0.0751689	1	40	19	VIM
phosphoproteome	12	+	GO_BP	GO:0045109	intermediate filament organization	intermediate filament organization	-2.004	0.00990821	2	78	18	PLEC VIM
phosphoproteome	24	+	GO_BP	GO:0045109	intermediate filament organization	intermediate filament organization	-2.48847	0.00324733	2	44	18	PLEC VIM
transcriptome	6	-	GO_BP	GO:0045176	apical protein localization	apical protein localization	-1.25161	0.0560261	1	59	9	SHROOM3
transcriptome	12	-	GO_BP	GO:0045176	apical protein localization	apical protein localization	-0.574525	0.266364	1	313	9	SHROOM3
transcriptome	24	-	GO_BP	GO:0045176	apical protein localization	apical protein localization	-1.24686	0.0566428	2	405	8	ACTB SHROOM3
proteome	12	-	GO_BP	GO:0045176	apical protein localization	apical protein localization	-1.06572	0.0859565	2	513	8	JAM3 SHROOM3
phosphoproteome	6	-	GO_BP	GO:0045176	apical protein localization	apical protein localization	-2.89327	0.00127858	2	56	8	ACTB SHROOM3
phosphoproteome	12	-	GO_BP	GO:0045176	apical protein localization	apical protein localization	-1.16179	0.0688985	1	73	9	ACTB
phosphoproteome	24	-	GO_BP	GO:0045176	apical protein localization	apical protein localization	-0.772617	0.168804	1	188	9	SHROOM3
proteome	12	-	GO_BP	GO:0045724	positive regulation of cilium assembly	positive regulation of cilium assembly	-0.520589	0.301586	2	513	20	HTT WRAP73
proteome	24	-	GO_BP	GO:0045724	positive regulation of cilium assembly	positive regulation of cilium assembly	-0.209598	0.617166	1	438	21	ARHGAP35
proteome	24	+	GO_BP	GO:0045724	positive regulation of cilium assembly	positive regulation of cilium assembly	-0.419377	0.380735	1	221	21	CROCC CROCCP2 CROCCP3
phosphoproteome	6	-	GO_BP	GO:0045724	positive regulation of cilium assembly	positive regulation of cilium assembly	-0.945092	0.113477	1	56	21	ENTR1
phosphoproteome	24	-	GO_BP	GO:0045724	positive regulation of cilium assembly	positive regulation of cilium assembly	-0.475793	0.334355	1	188	21	SEPTIN7
phosphoproteome	6	+	GO_BP	GO:0045724	positive regulation of cilium assembly	positive regulation of cilium assembly	-2.48752	0.00325445	2	40	20	ARHGAP35 SEPTIN7
phosphoproteome	12	+	GO_BP	GO:0045724	positive regulation of cilium assembly	positive regulation of cilium assembly	-1.9234	0.0119289	2	78	20	ARHGAP35 SEPTIN7
transcriptome	6	+	GO_BP	GO:0045737	positive regulation of cyclin-dependent protein serine/threonine kinase activity	positive regulation of cyclin-dependent protein serine/threonine kinase activity	-1.02301	0.0948399	1	113	8	CKS2
transcriptome	24	+	GO_BP	GO:0045737	positive regulation of cyclin-dependent protein serine/threonine kinase activity	positive regulation of cyclin-dependent protein serine/threonine kinase activity	-1.0775	0.0836558	2	563	7	CCNT2 CCNYL1
proteome	12	-	GO_BP	GO:0045737	positive regulation of cyclin-dependent protein serine/threonine kinase activity	positive regulation of cyclin-dependent protein serine/threonine kinase activity	-2.08044	0.00830921	3	513	6	CCNY CKS1B CKS2
proteome	24	-	GO_BP	GO:0045737	positive regulation of cyclin-dependent protein serine/threonine kinase activity	positive regulation of cyclin-dependent protein serine/threonine kinase activity	-0.488575	0.324658	1	438	8	CKS2
phosphoproteome	24	-	GO_BP	GO:0045737	positive regulation of cyclin-dependent protein serine/threonine kinase activity	positive regulation of cyclin-dependent protein serine/threonine kinase activity	-0.814496	0.153286	1	188	8	CCNYL1
transcriptome	12	+	GO_BP	GO:0045741	positive regulation of epidermal growth factor-activated receptor activity	positive regulation of epidermal growth factor-activated receptor activity	-3.39058	0.000406836	3	239	4	AREG EREG HBEGF
transcriptome	24	+	GO_BP	GO:0045741	positive regulation of epidermal growth factor-activated receptor activity	positive regulation of epidermal growth factor-activated receptor activity	-1.2802	0.052456	2	563	5	AREG HBEGF
proteome	12	-	GO_BP	GO:0045870	positive regulation of single stranded viral RNA replication via double stranded DNA intermediate	positive regulation of single stranded viral RNA replication via double stranded DNA intermediate	-2.60346	0.00249197	2	513	0	TOP2A TOP2B
proteome	24	-	GO_BP	GO:0045870	positive regulation of single stranded viral RNA replication via double stranded DNA intermediate	positive regulation of single stranded viral RNA replication via double stranded DNA intermediate	-1.07828	0.0835059	1	438	1	TOP2A
phosphoproteome	12	+	GO_BP	GO:0045870	positive regulation of single stranded viral RNA replication via double stranded DNA intermediate	positive regulation of single stranded viral RNA replication via double stranded DNA intermediate	-1.81995	0.0151373	1	78	1	TOP2B
transcriptome	12	+	GO_BP	GO:0045945	positive regulation of transcription by RNA polymerase III	positive regulation of transcription by RNA polymerase III	-1.23402	0.0583418	2	239	15	ZC3H8 ZNF143
transcriptome	24	+	GO_BP	GO:0045945	positive regulation of transcription by RNA polymerase III	positive regulation of transcription by RNA polymerase III	-0.209771	0.616921	1	563	16	ZC3H8
proteome	24	-	GO_BP	GO:0045945	positive regulation of transcription by RNA polymerase III	positive regulation of transcription by RNA polymerase III	-0.2809	0.523721	1	438	16	RPTOR
phosphoproteome	6	-	GO_BP	GO:0045945	positive regulation of transcription by RNA polymerase III	positive regulation of transcription by RNA polymerase III	-1.05133	0.0888528	1	56	16	DDX21
phosphoproteome	12	-	GO_BP	GO:0045945	positive regulation of transcription by RNA polymerase III	positive regulation of transcription by RNA polymerase III	-0.941878	0.11432	1	73	16	DDX21
phosphoproteome	24	-	GO_BP	GO:0045945	positive regulation of transcription by RNA polymerase III	positive regulation of transcription by RNA polymerase III	-3.66756	0.000215001	4	188	13	DDX21 DEK MYBBP1A SF3B1
phosphoproteome	12	+	GO_BP	GO:0045945	positive regulation of transcription by RNA polymerase III	positive regulation of transcription by RNA polymerase III	-2.14283	0.00719731	2	78	15	DDX21 DEK
transcriptome	12	-	GO_BP	GO:0046104	thymidine metabolic process	thymidine metabolic process	-2.05966	0.00871638	2	313	3	TK1 TK2
transcriptome	24	-	GO_BP	GO:0046104	thymidine metabolic process	thymidine metabolic process	-0.739195	0.182308	1	405	4	TK1
proteome	12	-	GO_BP	GO:0046104	thymidine metabolic process	thymidine metabolic process	-0.645661	0.22612	1	513	4	TK1
proteome	24	-	GO_BP	GO:0046104	thymidine metabolic process	thymidine metabolic process	-0.707965	0.1959	1	438	4	TK1
transcriptome	6	-	GO_BP	GO:0046466	membrane lipid catabolic process	membrane lipid catabolic process	-0.888363	0.129312	1	59	23	ASAH1
transcriptome	24	-	GO_BP	GO:0046466	membrane lipid catabolic process	membrane lipid catabolic process	-2.67205	0.00212789	5	405	19	ENPP2 FUCA1 GM2A MGST2 PPT1
proteome	12	-	GO_BP	GO:0046466	membrane lipid catabolic process	membrane lipid catabolic process	-0.469873	0.338943	2	513	22	GALC NAGA
proteome	24	-	GO_BP	GO:0046466	membrane lipid catabolic process	membrane lipid catabolic process	-0.18762	0.649202	1	438	23	GLA
transcriptome	6	-	GO_BP	GO:0048026	positive regulation of mRNA splicing, via spliceosome	positive regulation of mRNA splicing, via spliceosome	-1.02967	0.0933965	1	59	16	SF3B4
transcriptome	12	-	GO_BP	GO:0048026	positive regulation of mRNA splicing, via spliceosome	positive regulation of mRNA splicing, via spliceosome	-0.387772	0.409475	1	313	16	SF3B4
transcriptome	12	+	GO_BP	GO:0048026	positive regulation of mRNA splicing, via spliceosome	positive regulation of mRNA splicing, via spliceosome	-0.481265	0.330168	1	239	16	HSPA8
proteome	6	-	GO_BP	GO:0048026	positive regulation of mRNA splicing, via spliceosome	positive regulation of mRNA splicing, via spliceosome	-0.814189	0.153395	1	100	16	NUP98
proteome	12	-	GO_BP	GO:0048026	positive regulation of mRNA splicing, via spliceosome	positive regulation of mRNA splicing, via spliceosome	-0.23514	0.581916	1	513	16	SF3B4
proteome	24	-	GO_BP	GO:0048026	positive regulation of mRNA splicing, via spliceosome	positive regulation of mRNA splicing, via spliceosome	-0.2809	0.523721	1	438	16	SF3B4
proteome	24	+	GO_BP	GO:0048026	positive regulation of mRNA splicing, via spliceosome	positive regulation of mRNA splicing, via spliceosome	-3.39917	0.000398871	4	221	13	HSPA8 NCBP1 NCL SNRNP70
phosphoproteome	6	-	GO_BP	GO:0048026	positive regulation of mRNA splicing, via spliceosome	positive regulation of mRNA splicing, via spliceosome	-1.05133	0.0888528	1	56	16	THRAP3
phosphoproteome	12	-	GO_BP	GO:0048026	positive regulation of mRNA splicing, via spliceosome	positive regulation of mRNA splicing, via spliceosome	-0.941878	0.11432	1	73	16	THRAP3
phosphoproteome	24	-	GO_BP	GO:0048026	positive regulation of mRNA splicing, via spliceosome	positive regulation of mRNA splicing, via spliceosome	-2.46848	0.00340036	3	188	14	NCL THRAP3 TRA2A
phosphoproteome	12	+	GO_BP	GO:0048026	positive regulation of mRNA splicing, via spliceosome	positive regulation of mRNA splicing, via spliceosome	-0.914775	0.121682	1	78	16	THRAP3
phosphoproteome	24	+	GO_BP	GO:0048026	positive regulation of mRNA splicing, via spliceosome	positive regulation of mRNA splicing, via spliceosome	-1.15204	0.0704628	1	44	16	THRAP3
transcriptome	24	-	GO_BP	GO:0048251	elastic fiber assembly	elastic fiber assembly	-3.38242	0.000414557	4	405	6	COL3A1 FBLN5 LOX MFAP4
transcriptome	12	+	GO_BP	GO:0048251	elastic fiber assembly	elastic fiber assembly	-0.677913	0.209936	1	239	9	MFAP4
proteome	6	-	GO_BP	GO:0048251	elastic fiber assembly	elastic fiber assembly	-1.03022	0.0932786	1	100	9	FBLN5
proteome	12	-	GO_BP	GO:0048251	elastic fiber assembly	elastic fiber assembly	-1.94177	0.0114347	3	513	7	COL3A1 FBLN5 LOX
proteome	24	-	GO_BP	GO:0048251	elastic fiber assembly	elastic fiber assembly	-4.53555	2.91375e-05	5	438	5	COL3A1 EFEMP2 EMILIN1 FBLN5 LOX
transcriptome	12	-	GO_BP	GO:0048715	negative regulation of oligodendrocyte differentiation	negative regulation of oligodendrocyte differentiation	-0.613905	0.243274	1	313	8	DUSP10
transcriptome	6	+	GO_BP	GO:0048715	negative regulation of oligodendrocyte differentiation	negative regulation of oligodendrocyte differentiation	-2.38619	0.00410974	2	113	7	HES1 ID4
transcriptome	12	+	GO_BP	GO:0048715	negative regulation of oligodendrocyte differentiation	negative regulation of oligodendrocyte differentiation	-3.0254	0.000943184	3	239	6	DLX2 HES1 ID4
transcriptome	24	+	GO_BP	GO:0048715	negative regulation of oligodendrocyte differentiation	negative regulation of oligodendrocyte differentiation	-3.04413	0.000903371	4	563	5	DLX2 HES1 ID4 NOTCH1
proteome	12	-	GO_BP	GO:0048715	negative regulation of oligodendrocyte differentiation	negative regulation of oligodendrocyte differentiation	-0.432194	0.369663	1	513	8	CTNNB1
proteome	24	-	GO_BP	GO:0048715	negative regulation of oligodendrocyte differentiation	negative regulation of oligodendrocyte differentiation	-0.488575	0.324658	1	438	8	CTNNB1
phosphoproteome	6	+	GO_BP	GO:0048715	negative regulation of oligodendrocyte differentiation	negative regulation of oligodendrocyte differentiation	-1.46173	0.0345356	1	40	8	CTNNB1
phosphoproteome	12	+	GO_BP	GO:0048715	negative regulation of oligodendrocyte differentiation	negative regulation of oligodendrocyte differentiation	-1.17811	0.0663581	1	78	8	CTNNB1
transcriptome	24	-	GO_BP	GO:0050859	negative regulation of B cell receptor signaling pathway	negative regulation of B cell receptor signaling pathway	-0.944071	0.113744	1	405	2	LPXN
proteome	12	-	GO_BP	GO:0050859	negative regulation of B cell receptor signaling pathway	negative regulation of B cell receptor signaling pathway	-2.14099	0.0072278	2	513	1	GPS2 LPXN
transcriptome	24	-	GO_BP	GO:0051014	actin filament severing	actin filament severing	-2.89132	0.00128433	4	405	9	CAPG CFL1 GSN SCIN
phosphoproteome	12	-	GO_BP	GO:0051014	actin filament severing	actin filament severing	-1.05237	0.0886394	1	73	12	SVIL
phosphoproteome	24	-	GO_BP	GO:0051014	actin filament severing	actin filament severing	-1.64238	0.0227834	2	188	11	FLII SVIL
transcriptome	6	-	GO_BP	GO:0051231	spindle elongation	spindle elongation	-1.34608	0.0450735	1	59	7	AURKB
transcriptome	12	-	GO_BP	GO:0051231	spindle elongation	spindle elongation	-1.63882	0.022971	2	313	6	AURKB PPP2R1A
transcriptome	24	-	GO_BP	GO:0051231	spindle elongation	spindle elongation	-2.53136	0.00294199	3	405	5	AURKB KIF4A PPP2R1A
proteome	12	-	GO_BP	GO:0051231	spindle elongation	spindle elongation	-2.24025	0.00575106	3	513	5	AURKB KIF23 PRC1
proteome	24	-	GO_BP	GO:0051231	spindle elongation	spindle elongation	-1.3679	0.0428649	2	438	6	AURKB KIF23
proteome	24	+	GO_BP	GO:0051305	chromosome movement towards spindle pole	chromosome movement towards spindle pole	-0.849774	0.141327	1	221	6	ACTR2
phosphoproteome	12	-	GO_BP	GO:0051305	chromosome movement towards spindle pole	chromosome movement towards spindle pole	-1.31215	0.0487359	1	73	6	DLGAP5
phosphoproteome	24	-	GO_BP	GO:0051305	chromosome movement towards spindle pole	chromosome movement towards spindle pole	-2.18094	0.00659266	2	188	5	DLGAP5 FMN2
proteome	24	+	GO_BP	GO:0051343	positive regulation of cyclic-nucleotide phosphodiesterase activity	positive regulation of cyclic-nucleotide phosphodiesterase activity	-2.57031	0.00268961	2	221	2	CALM1 RACK1
proteome	6	-	GO_BP	GO:0051642	centrosome localization	centrosome localization	-0.606586	0.247408	1	100	28	PARD3B
proteome	12	-	GO_BP	GO:0051642	centrosome localization	centrosome localization	-0.757811	0.174658	3	513	26	FHOD1 INTS13 RANBP2
proteome	24	-	GO_BP	GO:0051642	centrosome localization	centrosome localization	-0.143833	0.71807	1	438	28	FHOD1
phosphoproteome	6	-	GO_BP	GO:0051642	centrosome localization	centrosome localization	-0.833108	0.146856	1	56	28	RANBP2
phosphoproteome	12	-	GO_BP	GO:0051642	centrosome localization	centrosome localization	-1.7475	0.0178856	2	73	27	DLGAP5 DYNC1LI2
phosphoproteome	24	-	GO_BP	GO:0051642	centrosome localization	centrosome localization	-3.79005	0.000162163	5	188	24	DLGAP5 DYNC1LI2 PARD3B RANBP2 SUN2
phosphoproteome	12	+	GO_BP	GO:0051642	centrosome localization	centrosome localization	-0.701904	0.198654	1	78	28	RANBP2
transcriptome	12	-	GO_BP	GO:0051764	actin crosslink formation	actin crosslink formation	-0.574525	0.266364	1	313	9	GAS2L1
proteome	24	+	GO_BP	GO:0051764	actin crosslink formation	actin crosslink formation	-0.708558	0.195633	1	221	9	BAIAP2L1
phosphoproteome	6	-	GO_BP	GO:0051764	actin crosslink formation	actin crosslink formation	-1.2737	0.053247	1	56	9	MARCKS
phosphoproteome	12	-	GO_BP	GO:0051764	actin crosslink formation	actin crosslink formation	-2.66501	0.00216269	2	73	8	FLNA MARCKS
phosphoproteome	24	-	GO_BP	GO:0051764	actin crosslink formation	actin crosslink formation	-1.86564	0.0136257	2	188	8	FLNA MARCKS
phosphoproteome	6	+	GO_BP	GO:0051764	actin crosslink formation	actin crosslink formation	-1.4168	0.0383003	1	40	9	MARCKS
phosphoproteome	12	+	GO_BP	GO:0051764	actin crosslink formation	actin crosslink formation	-1.13396	0.0734573	1	78	9	MARCKS
phosphoproteome	24	+	GO_BP	GO:0051764	actin crosslink formation	actin crosslink formation	-1.37616	0.0420567	1	44	9	MARCKS
transcriptome	6	+	GO_BP	GO:0060086	circadian temperature homeostasis	circadian temperature homeostasis	-1.65971	0.0218922	1	113	1	EGR1
transcriptome	12	+	GO_BP	GO:0060086	circadian temperature homeostasis	circadian temperature homeostasis	-1.33708	0.0460173	1	239	1	EGR1
transcriptome	24	+	GO_BP	GO:0060086	circadian temperature homeostasis	circadian temperature homeostasis	-2.5226	0.00300193	2	563	0	EGR1 NR1D1
proteome	6	-	GO_BP	GO:0060245	detection of cell density	detection of cell density	-1.12298	0.0753392	1	100	7	YAP1
phosphoproteome	6	-	GO_BP	GO:0060245	detection of cell density	detection of cell density	-1.3683	0.0428253	1	56	7	PAK1
phosphoproteome	12	-	GO_BP	GO:0060245	detection of cell density	detection of cell density	-2.86706	0.00135813	2	73	6	PAK1 YAP1
phosphoproteome	24	-	GO_BP	GO:0060245	detection of cell density	detection of cell density	-2.06124	0.0086848	2	188	6	PAK1 YAP1
phosphoproteome	6	+	GO_BP	GO:0060245	detection of cell density	detection of cell density	-1.51206	0.0307565	1	40	7	YAP1
phosphoproteome	12	+	GO_BP	GO:0060245	detection of cell density	detection of cell density	-1.22764	0.0592052	1	78	7	YAP1
transcriptome	12	-	GO_BP	GO:0060339	negative regulation of type I interferon-mediated signaling pathway	negative regulation of type I interferon-mediated signaling pathway	-0.407961	0.390876	1	313	15	TTLL12
proteome	12	-	GO_BP	GO:0060339	negative regulation of type I interferon-mediated signaling pathway	negative regulation of type I interferon-mediated signaling pathway	-2.15905	0.00693339	4	513	12	ADAR ISG15 SAMHD1 STAT2
proteome	24	-	GO_BP	GO:0060339	negative regulation of type I interferon-mediated signaling pathway	negative regulation of type I interferon-mediated signaling pathway	-1.54453	0.028541	3	438	13	ISG15 STAT2 YTHDF2
transcriptome	6	-	GO_BP	GO:0060536	cartilage morphogenesis	cartilage morphogenesis	-1.54653	0.02841	1	59	4	STC1
transcriptome	12	+	GO_BP	GO:0060536	cartilage morphogenesis	cartilage morphogenesis	-2.28804	0.00515179	2	239	3	MSX1 SNAI1
transcriptome	24	+	GO_BP	GO:0060536	cartilage morphogenesis	cartilage morphogenesis	-1.57073	0.0268704	2	563	3	MSX1 SNAI1
proteome	24	-	GO_BP	GO:0060536	cartilage morphogenesis	cartilage morphogenesis	-0.707965	0.1959	1	438	4	STC1
proteome	12	-	GO_BP	GO:0061198	fungiform papilla formation	fungiform papilla formation	-2.14099	0.0072278	2	513	1	CTNNB1 HDAC1
proteome	24	-	GO_BP	GO:0061198	fungiform papilla formation	fungiform papilla formation	-2.27624	0.00529367	2	438	1	CTNNB1 HDAC1
phosphoproteome	24	-	GO_BP	GO:0061198	fungiform papilla formation	fungiform papilla formation	-1.2681	0.0539387	1	188	2	HDAC2
phosphoproteome	6	+	GO_BP	GO:0061198	fungiform papilla formation	fungiform papilla formation	-1.93391	0.0116436	1	40	2	CTNNB1
phosphoproteome	12	+	GO_BP	GO:0061198	fungiform papilla formation	fungiform papilla formation	-1.64549	0.0226209	1	78	2	CTNNB1
transcriptome	6	+	GO_BP	GO:0061394	regulation of transcription from RNA polymerase II promoter in response to arsenic-containing substance	regulation of transcription from RNA polymerase II promoter in response to arsenic-containing substance	-1.65971	0.0218922	1	113	1	ATF4
transcriptome	12	+	GO_BP	GO:0061394	regulation of transcription from RNA polymerase II promoter in response to arsenic-containing substance	regulation of transcription from RNA polymerase II promoter in response to arsenic-containing substance	-1.33708	0.0460173	1	239	1	ATF4
transcriptome	24	+	GO_BP	GO:0061394	regulation of transcription from RNA polymerase II promoter in response to arsenic-containing substance	regulation of transcription from RNA polymerase II promoter in response to arsenic-containing substance	-2.5226	0.00300193	2	563	0	ATF3 ATF4
transcriptome	12	+	GO_BP	GO:0061470	T follicular helper cell differentiation	T follicular helper cell differentiation	-2.28804	0.00515179	2	239	3	RC3H1 RC3H2
transcriptome	24	+	GO_BP	GO:0061470	T follicular helper cell differentiation	T follicular helper cell differentiation	-2.82124	0.00150926	3	563	2	IL6 RC3H1 RC3H2
transcriptome	12	+	GO_BP	GO:0061771	response to caloric restriction	response to caloric restriction	-1.16603	0.0682288	1	239	2	APOE
transcriptome	24	+	GO_BP	GO:0061771	response to caloric restriction	response to caloric restriction	-2.0616	0.00867766	2	563	1	APOE LDLR
proteome	12	-	GO_BP	GO:0061771	response to caloric restriction	response to caloric restriction	-0.846045	0.142546	1	513	2	SIRT2
proteome	24	-	GO_BP	GO:0061771	response to caloric restriction	response to caloric restriction	-0.911467	0.122612	1	438	2	SIRT2
phosphoproteome	6	-	GO_BP	GO:0062176	R-loop disassembly	R-loop disassembly	-1.56894	0.0269812	1	56	4	DDX21
phosphoproteome	12	-	GO_BP	GO:0062176	R-loop disassembly	R-loop disassembly	-1.45524	0.0350556	1	73	4	DDX21
phosphoproteome	24	-	GO_BP	GO:0062176	R-loop disassembly	R-loop disassembly	-1.05414	0.0882799	1	188	4	DDX21
phosphoproteome	6	+	GO_BP	GO:0062176	R-loop disassembly	R-loop disassembly	-1.71371	0.0193324	1	40	4	SRPK2
phosphoproteome	12	+	GO_BP	GO:0062176	R-loop disassembly	R-loop disassembly	-3.2507	0.000561432	2	78	3	DDX21 SRPK2
phosphoproteome	24	+	GO_BP	GO:0062176	R-loop disassembly	R-loop disassembly	-1.67266	0.0212491	1	44	4	SRPK2
transcriptome	12	+	GO_BP	GO:0070076	histone lysine demethylation	histone lysine demethylation	-0.97215	0.106623	2	239	22	JARID2 JMJD1C
transcriptome	24	+	GO_BP	GO:0070076	histone lysine demethylation	histone lysine demethylation	-4.58238	2.61591e-05	8	563	16	JARID2 JMJD1C KDM3A KDM4B KDM5C KDM6A KDM6B KDM7A
proteome	24	-	GO_BP	GO:0070076	histone lysine demethylation	histone lysine demethylation	-0.563603	0.273147	2	438	22	KDM3B RIOX1
transcriptome	24	-	GO_BP	GO:0070141	response to UV-A	response to UV-A	-0.446306	0.357845	1	405	10	MMP3
proteome	12	-	GO_BP	GO:0070141	response to UV-A	response to UV-A	-0.992714	0.101692	2	513	9	CCND1 EGFR
proteome	24	-	GO_BP	GO:0070141	response to UV-A	response to UV-A	-5.64917	2.24299e-06	6	438	5	AKT1 CCND1 EGFR MMP1 MMP2 TIMP1
phosphoproteome	24	-	GO_BP	GO:0070141	response to UV-A	response to UV-A	-0.73509	0.184039	1	188	10	MME
phosphoproteome	24	-	GO_BP	GO:0070142	synaptic vesicle budding	synaptic vesicle budding	-2.70924	0.00195325	2	188	2	AP3B1 DNM1
transcriptome	6	-	GO_BP	GO:0070194	synaptonemal complex disassembly	synaptonemal complex disassembly	-1.94079	0.0114607	1	59	1	PLK1
transcriptome	12	-	GO_BP	GO:0070194	synaptonemal complex disassembly	synaptonemal complex disassembly	-1.22152	0.0600455	1	313	1	PLK1
transcriptome	24	-	GO_BP	GO:0070194	synaptonemal complex disassembly	synaptonemal complex disassembly	-2.80901	0.00155236	2	405	0	HSPA2 PLK1
transcriptome	24	-	GO_BP	GO:0070278	extracellular matrix constituent secretion	extracellular matrix constituent secretion	-2.05386	0.00883374	2	405	2	CCN2 ENG
proteome	12	-	GO_BP	GO:0070278	extracellular matrix constituent secretion	extracellular matrix constituent secretion	-1.85456	0.0139779	2	513	2	CCN2 ENG
proteome	24	-	GO_BP	GO:0070278	extracellular matrix constituent secretion	extracellular matrix constituent secretion	-1.98764	0.0102886	2	438	2	CCN2 ENG
transcriptome	24	-	GO_BP	GO:0070593	dendrite self-avoidance	dendrite self-avoidance	-0.609808	0.245579	1	405	6	NEXN
proteome	24	-	GO_BP	GO:0070593	dendrite self-avoidance	dendrite self-avoidance	-0.579913	0.263079	1	438	6	MYPN
phosphoproteome	6	-	GO_BP	GO:0070593	dendrite self-avoidance	dendrite self-avoidance	-1.42513	0.0375723	1	56	6	PALLD
phosphoproteome	12	-	GO_BP	GO:0070593	dendrite self-avoidance	dendrite self-avoidance	-1.31215	0.0487359	1	73	6	NEXN
phosphoproteome	24	-	GO_BP	GO:0070593	dendrite self-avoidance	dendrite self-avoidance	-3.69824	0.000200338	3	188	4	BSG NEXN PALLD
phosphoproteome	12	+	GO_BP	GO:0070593	dendrite self-avoidance	dendrite self-avoidance	-2.93277	0.00116742	2	78	5	NEXN PALLD
phosphoproteome	24	+	GO_BP	GO:0070593	dendrite self-avoidance	dendrite self-avoidance	-1.52835	0.0296246	1	44	6	NEXN
transcriptome	12	+	GO_BP	GO:0071211	protein targeting to vacuole involved in autophagy	protein targeting to vacuole involved in autophagy	-4.30998	4.89807e-05	3	239	1	CLU HSPA8 SMURF1
transcriptome	24	+	GO_BP	GO:0071211	protein targeting to vacuole involved in autophagy	protein targeting to vacuole involved in autophagy	-0.694693	0.201979	1	563	3	SMURF1
proteome	24	+	GO_BP	GO:0071211	protein targeting to vacuole involved in autophagy	protein targeting to vacuole involved in autophagy	-1.07898	0.0833725	1	221	3	HSPA8
transcriptome	12	-	GO_BP	GO:0071225	cellular response to muramyl dipeptide	cellular response to muramyl dipeptide	-0.710191	0.194899	1	313	6	LDOC1
transcriptome	24	-	GO_BP	GO:0071225	cellular response to muramyl dipeptide	cellular response to muramyl dipeptide	-0.609808	0.245579	1	405	6	LDOC1
transcriptome	24	+	GO_BP	GO:0071225	cellular response to muramyl dipeptide	cellular response to muramyl dipeptide	-1.2802	0.052456	2	563	5	ARHGEF2 TRIM41
proteome	12	-	GO_BP	GO:0071225	cellular response to muramyl dipeptide	cellular response to muramyl dipeptide	-0.520623	0.301562	1	513	6	RIPK2
phosphoproteome	6	-	GO_BP	GO:0071225	cellular response to muramyl dipeptide	cellular response to muramyl dipeptide	-3.2197	0.000602979	2	56	5	ARHGEF2 VIM
phosphoproteome	12	-	GO_BP	GO:0071225	cellular response to muramyl dipeptide	cellular response to muramyl dipeptide	-2.99	0.0010233	2	73	5	ARHGEF2 VIM
phosphoproteome	24	-	GO_BP	GO:0071225	cellular response to muramyl dipeptide	cellular response to muramyl dipeptide	-2.18094	0.00659266	2	188	5	ARHGEF2 VIM
phosphoproteome	6	+	GO_BP	GO:0071225	cellular response to muramyl dipeptide	cellular response to muramyl dipeptide	-1.56923	0.0269629	1	40	6	VIM
phosphoproteome	12	+	GO_BP	GO:0071225	cellular response to muramyl dipeptide	cellular response to muramyl dipeptide	-1.28401	0.0519981	1	78	6	VIM
phosphoproteome	24	+	GO_BP	GO:0071225	cellular response to muramyl dipeptide	cellular response to muramyl dipeptide	-1.52835	0.0296246	1	44	6	VIM
transcriptome	6	+	GO_BP	GO:0071228	cellular response to tumor cell	cellular response to tumor cell	-1.48599	0.0326595	1	113	2	TXNIP
transcriptome	12	+	GO_BP	GO:0071228	cellular response to tumor cell	cellular response to tumor cell	-1.16603	0.0682288	1	239	2	TXNIP
transcriptome	24	+	GO_BP	GO:0071228	cellular response to tumor cell	cellular response to tumor cell	-2.0616	0.00867766	2	563	1	NOTCH1 TXNIP
proteome	24	-	GO_BP	GO:0071228	cellular response to tumor cell	cellular response to tumor cell	-0.911467	0.122612	1	438	2	NOTCH2
transcriptome	12	-	GO_BP	GO:0071462	cellular response to water stimulus	cellular response to water stimulus	-0.843325	0.143441	1	313	4	PLEC
proteome	12	+	GO_BP	GO:0071462	cellular response to water stimulus	cellular response to water stimulus	-1.88331	0.0130825	1	27	4	SIPA1
proteome	24	+	GO_BP	GO:0071462	cellular response to water stimulus	cellular response to water stimulus	-0.986695	0.103111	1	221	4	SIPA1
phosphoproteome	6	-	GO_BP	GO:0071462	cellular response to water stimulus	cellular response to water stimulus	-1.56894	0.0269812	1	56	4	PLEC
phosphoproteome	12	-	GO_BP	GO:0071462	cellular response to water stimulus	cellular response to water stimulus	-1.45524	0.0350556	1	73	4	PLEC
phosphoproteome	24	-	GO_BP	GO:0071462	cellular response to water stimulus	cellular response to water stimulus	-2.49266	0.0032162	2	188	3	PLEC SIPA1
phosphoproteome	12	+	GO_BP	GO:0071462	cellular response to water stimulus	cellular response to water stimulus	-1.42689	0.0374202	1	78	4	PLEC
phosphoproteome	24	+	GO_BP	GO:0071462	cellular response to water stimulus	cellular response to water stimulus	-1.67266	0.0212491	1	44	4	PLEC
transcriptome	24	+	GO_BP	GO:0072106	regulation of ureteric bud formation	regulation of ureteric bud formation	-2.0616	0.00867766	2	563	1	GDNF SIX4
transcriptome	12	-	GO_BP	GO:0090131	mesenchyme migration	mesenchyme migration	-0.933687	0.116496	1	313	3	ACTA2
transcriptome	24	-	GO_BP	GO:0090131	mesenchyme migration	mesenchyme migration	-2.05386	0.00883374	2	405	2	ACTA2 ACTG2
transcriptome	6	-	GO_BP	GO:0090154	positive regulation of sphingolipid biosynthetic process	positive regulation of sphingolipid biosynthetic process	-1.54653	0.02841	1	59	4	CCN1
transcriptome	12	-	GO_BP	GO:0090154	positive regulation of sphingolipid biosynthetic process	positive regulation of sphingolipid biosynthetic process	-2.05966	0.00871638	2	313	3	CCN1 SIRT3
transcriptome	12	+	GO_BP	GO:0090154	positive regulation of sphingolipid biosynthetic process	positive regulation of sphingolipid biosynthetic process	-0.954213	0.111119	1	239	4	PRKCD
transcriptome	24	+	GO_BP	GO:0090154	positive regulation of sphingolipid biosynthetic process	positive regulation of sphingolipid biosynthetic process	-0.609495	0.245756	1	563	4	PRKCD
proteome	6	-	GO_BP	GO:0090154	positive regulation of sphingolipid biosynthetic process	positive regulation of sphingolipid biosynthetic process	-1.32085	0.0477694	1	100	4	CCN1
proteome	12	-	GO_BP	GO:0090154	positive regulation of sphingolipid biosynthetic process	positive regulation of sphingolipid biosynthetic process	-0.645661	0.22612	1	513	4	CCN1
proteome	24	-	GO_BP	GO:0090154	positive regulation of sphingolipid biosynthetic process	positive regulation of sphingolipid biosynthetic process	-0.707965	0.1959	1	438	4	CCN1
transcriptome	24	-	GO_BP	GO:0090178	regulation of establishment of planar polarity involved in neural tube closure	regulation of establishment of planar polarity involved in neural tube closure	-1.24686	0.0566428	2	405	8	FZD2 SFRP1
proteome	6	-	GO_BP	GO:0090178	regulation of establishment of planar polarity involved in neural tube closure	regulation of establishment of planar polarity involved in neural tube closure	-2.39612	0.00401676	2	100	8	PTK7 SFRP1
proteome	12	-	GO_BP	GO:0090178	regulation of establishment of planar polarity involved in neural tube closure	regulation of establishment of planar polarity involved in neural tube closure	-1.94177	0.0114347	3	513	7	FZD2 PTK7 SFRP1
proteome	24	-	GO_BP	GO:0090178	regulation of establishment of planar polarity involved in neural tube closure	regulation of establishment of planar polarity involved in neural tube closure	-2.13114	0.00739367	3	438	7	FZD2 PTK7 SFRP1
transcriptome	12	+	GO_BP	GO:0090230	regulation of centromere complex assembly	regulation of centromere complex assembly	-2.28804	0.00515179	2	239	3	P84243 SENP6
proteome	12	-	GO_BP	GO:0090230	regulation of centromere complex assembly	regulation of centromere complex assembly	-1.64724	0.0225299	2	513	3	RB1 TRAPPC12
proteome	24	-	GO_BP	GO:0090230	regulation of centromere complex assembly	regulation of centromere complex assembly	-1.77818	0.0166656	2	438	3	RB1 TRAPPC12
transcriptome	6	-	GO_BP	GO:0090244	Wnt signaling pathway involved in somitogenesis	Wnt signaling pathway involved in somitogenesis	-1.76593	0.0171425	1	59	2	DKK1
transcriptome	12	-	GO_BP	GO:0090244	Wnt signaling pathway involved in somitogenesis	Wnt signaling pathway involved in somitogenesis	-1.05204	0.0887066	1	313	2	DKK1
transcriptome	24	-	GO_BP	GO:0090244	Wnt signaling pathway involved in somitogenesis	Wnt signaling pathway involved in somitogenesis	-2.34341	0.00453518	2	405	1	DKK1 SFRP1
transcriptome	24	+	GO_BP	GO:0090244	Wnt signaling pathway involved in somitogenesis	Wnt signaling pathway involved in somitogenesis	-0.807806	0.155666	1	563	2	LRP6
proteome	6	-	GO_BP	GO:0090244	Wnt signaling pathway involved in somitogenesis	Wnt signaling pathway involved in somitogenesis	-1.53852	0.0289389	1	100	2	SFRP1
proteome	12	-	GO_BP	GO:0090244	Wnt signaling pathway involved in somitogenesis	Wnt signaling pathway involved in somitogenesis	-2.14099	0.0072278	2	513	1	DKK1 SFRP1
proteome	24	-	GO_BP	GO:0090244	Wnt signaling pathway involved in somitogenesis	Wnt signaling pathway involved in somitogenesis	-0.911467	0.122612	1	438	2	SFRP1
transcriptome	6	-	GO_BP	GO:0090314	positive regulation of protein targeting to membrane	positive regulation of protein targeting to membrane	-0.962719	0.108964	1	59	19	CEMIP
transcriptome	12	-	GO_BP	GO:0090314	positive regulation of protein targeting to membrane	positive regulation of protein targeting to membrane	-0.335412	0.461943	1	313	19	MYO1C
transcriptome	24	-	GO_BP	GO:0090314	positive regulation of protein targeting to membrane	positive regulation of protein targeting to membrane	-0.257106	0.553215	1	405	19	STOM
proteome	6	-	GO_BP	GO:0090314	positive regulation of protein targeting to membrane	positive regulation of protein targeting to membrane	-1.79806	0.01592	2	100	18	AKT2 PRNP
proteome	12	-	GO_BP	GO:0090314	positive regulation of protein targeting to membrane	positive regulation of protein targeting to membrane	-3.49328	0.000321159	6	513	14	AKT2 CDK5 CEMIP FIS1 PRNP TCAF1
proteome	24	-	GO_BP	GO:0090314	positive regulation of protein targeting to membrane	positive regulation of protein targeting to membrane	-3.86814	0.000135475	6	438	14	AKT2 CDK5 CEMIP MFF PRNP TCAF1
phosphoproteome	24	-	GO_BP	GO:0090314	positive regulation of protein targeting to membrane	positive regulation of protein targeting to membrane	-0.509705	0.309239	1	188	19	MIEF1
transcriptome	12	+	GO_BP	GO:0090557	establishment of endothelial intestinal barrier	establishment of endothelial intestinal barrier	-0.641408	0.228345	1	239	10	AFDN
transcriptome	24	+	GO_BP	GO:0090557	establishment of endothelial intestinal barrier	establishment of endothelial intestinal barrier	-0.924508	0.118985	2	563	9	AFDN RAPGEF2
proteome	12	-	GO_BP	GO:0090557	establishment of endothelial intestinal barrier	establishment of endothelial intestinal barrier	-0.992714	0.101692	2	513	9	RAP2B RAPGEF6
phosphoproteome	12	-	GO_BP	GO:0090557	establishment of endothelial intestinal barrier	establishment of endothelial intestinal barrier	-1.12191	0.0755252	1	73	10	AFDN
phosphoproteome	24	-	GO_BP	GO:0090557	establishment of endothelial intestinal barrier	establishment of endothelial intestinal barrier	-3.04835	0.000894635	3	188	8	AFDN TJP1 TJP2
phosphoproteome	6	+	GO_BP	GO:0090557	establishment of endothelial intestinal barrier	establishment of endothelial intestinal barrier	-1.37623	0.0420507	1	40	10	AFDN
phosphoproteome	12	+	GO_BP	GO:0090557	establishment of endothelial intestinal barrier	establishment of endothelial intestinal barrier	-1.09419	0.0805033	1	78	10	AFDN
phosphoproteome	24	+	GO_BP	GO:0090557	establishment of endothelial intestinal barrier	establishment of endothelial intestinal barrier	-1.33568	0.0461661	1	44	10	AFDN
transcriptome	24	-	GO_BP	GO:0097190	apoptotic signaling pathway	apoptotic signaling pathway	-0.517175	0.303966	1	405	8	CASP1
proteome	6	-	GO_BP	GO:0097190	apoptotic signaling pathway	apoptotic signaling pathway	-2.49028	0.00323389	2	100	7	CASP1 TNFRSF10B
proteome	12	-	GO_BP	GO:0097190	apoptotic signaling pathway	apoptotic signaling pathway	-1.14842	0.0710522	2	513	7	CASP1 TNFRSF10B
proteome	24	-	GO_BP	GO:0097190	apoptotic signaling pathway	apoptotic signaling pathway	-1.27095	0.0535853	2	438	7	CASP1 TNFRSF10B
transcriptome	24	-	GO_BP	GO:0097205	renal filtration	renal filtration	-0.416571	0.383203	1	405	11	SULF1
proteome	6	-	GO_BP	GO:0097205	renal filtration	renal filtration	-0.955173	0.110873	1	100	11	KIRREL1
proteome	12	-	GO_BP	GO:0097205	renal filtration	renal filtration	-2.65536	0.00221128	4	513	8	ITGA3 KIRREL1 MYO1E SULF1
proteome	24	-	GO_BP	GO:0097205	renal filtration	renal filtration	-1.89549	0.0127206	3	438	9	ITGA3 KIRREL1 SULF1
transcriptome	12	+	GO_BP	GO:0097368	establishment of Sertoli cell barrier	establishment of Sertoli cell barrier	-1.16603	0.0682288	1	239	2	ARID4B
transcriptome	24	+	GO_BP	GO:0097368	establishment of Sertoli cell barrier	establishment of Sertoli cell barrier	-2.0616	0.00867766	2	563	1	ARID4A ARID4B
transcriptome	6	-	GO_BP	GO:0097692	histone H3-K4 monomethylation	histone H3-K4 monomethylation	-1.34608	0.0450735	1	59	7	KMT2B
transcriptome	24	+	GO_BP	GO:0097692	histone H3-K4 monomethylation	histone H3-K4 monomethylation	-6.17079	6.74851e-07	6	563	2	KMT2A KMT2C KMT2D RLF SETD1A SETD1B
proteome	12	+	GO_BP	GO:0097692	histone H3-K4 monomethylation	histone H3-K4 monomethylation	-1.68084	0.0208527	1	27	7	SETD1B
transcriptome	24	-	GO_BP	GO:0098942	retrograde trans-synaptic signaling by trans-synaptic protein complex	retrograde trans-synaptic signaling by trans-synaptic protein complex	-1.11159	0.0773412	1	405	1	DAG1
proteome	12	-	GO_BP	GO:0098942	retrograde trans-synaptic signaling by trans-synaptic protein complex	retrograde trans-synaptic signaling by trans-synaptic protein complex	-2.60346	0.00249197	2	513	0	DAG1 FARP1
proteome	24	-	GO_BP	GO:0098942	retrograde trans-synaptic signaling by trans-synaptic protein complex	retrograde trans-synaptic signaling by trans-synaptic protein complex	-1.07828	0.0835059	1	438	1	DAG1
proteome	24	+	GO_BP	GO:0099547	regulation of translation at synapse, modulating synaptic transmission	regulation of translation at synapse, modulating synaptic transmission	-2.57031	0.00268961	2	221	2	EIF4A3 RPL22
transcriptome	12	-	GO_BP	GO:1900028	negative regulation of ruffle assembly	negative regulation of ruffle assembly	-0.933687	0.116496	1	313	3	KANK1
transcriptome	24	-	GO_BP	GO:1900028	negative regulation of ruffle assembly	negative regulation of ruffle assembly	-2.05386	0.00883374	2	405	2	ARHGAP24 KANK1
proteome	24	-	GO_BP	GO:1900028	negative regulation of ruffle assembly	negative regulation of ruffle assembly	-0.795736	0.160053	1	438	3	KANK1
proteome	24	+	GO_BP	GO:1900028	negative regulation of ruffle assembly	negative regulation of ruffle assembly	-1.07898	0.0833725	1	221	3	PFN2
transcriptome	24	+	GO_BP	GO:1900118	negative regulation of execution phase of apoptosis	negative regulation of execution phase of apoptosis	-2.12702	0.00746422	3	563	5	MTRNR2L1 MTRNR2L12 MTRNR2L3
proteome	6	-	GO_BP	GO:1900118	negative regulation of execution phase of apoptosis	negative regulation of execution phase of apoptosis	-1.12298	0.0753392	1	100	7	DFFA
proteome	24	+	GO_BP	GO:1900118	negative regulation of execution phase of apoptosis	negative regulation of execution phase of apoptosis	-0.796361	0.159823	1	221	7	PAK2
transcriptome	24	-	GO_BP	GO:1900426	positive regulation of defense response to bacterium	positive regulation of defense response to bacterium	-1.84345	0.0143401	2	405	3	CYBA GRN
proteome	12	-	GO_BP	GO:1900426	positive regulation of defense response to bacterium	positive regulation of defense response to bacterium	-2.93934	0.0011499	3	513	2	CYBA EMILIN2 GRN
proteome	24	-	GO_BP	GO:1900426	positive regulation of defense response to bacterium	positive regulation of defense response to bacterium	-1.77818	0.0166656	2	438	3	CYBA EMILIN1
transcriptome	24	+	GO_BP	GO:1901951	regulation of anterograde dense core granule transport	regulation of anterograde dense core granule transport	-2.5226	0.00300193	2	563	0	MAP2 TRIM46
transcriptome	12	-	GO_BP	GO:1902018	negative regulation of cilium assembly	negative regulation of cilium assembly	-1.12538	0.0749235	2	313	13	EVI5L TBC1D7
proteome	6	-	GO_BP	GO:1902018	negative regulation of cilium assembly	negative regulation of cilium assembly	-0.864443	0.136633	1	100	14	YAP1
phosphoproteome	12	-	GO_BP	GO:1902018	negative regulation of cilium assembly	negative regulation of cilium assembly	-2.30701	0.00493158	2	73	13	MAP4 YAP1
phosphoproteome	24	-	GO_BP	GO:1902018	negative regulation of cilium assembly	negative regulation of cilium assembly	-1.52366	0.0299459	2	188	13	MAP4 YAP1
phosphoproteome	6	+	GO_BP	GO:1902018	negative regulation of cilium assembly	negative regulation of cilium assembly	-1.24481	0.0569103	1	40	14	YAP1
phosphoproteome	12	+	GO_BP	GO:1902018	negative regulation of cilium assembly	negative regulation of cilium assembly	-2.25091	0.00561159	2	78	13	MAP4 YAP1
phosphoproteome	24	+	GO_BP	GO:1902018	negative regulation of cilium assembly	negative regulation of cilium assembly	-1.20459	0.0624318	1	44	14	MAP4
transcriptome	6	+	GO_BP	GO:1902669	positive regulation of axon guidance	positive regulation of axon guidance	-1.48599	0.0326595	1	113	2	VEGFA
transcriptome	12	+	GO_BP	GO:1902669	positive regulation of axon guidance	positive regulation of axon guidance	-1.16603	0.0682288	1	239	2	VEGFA
transcriptome	24	+	GO_BP	GO:1902669	positive regulation of axon guidance	positive regulation of axon guidance	-2.0616	0.00867766	2	563	1	TUBB2B VEGFA
proteome	12	-	GO_BP	GO:1902669	positive regulation of axon guidance	positive regulation of axon guidance	-0.846045	0.142546	1	513	2	NRP1
proteome	24	-	GO_BP	GO:1902669	positive regulation of axon guidance	positive regulation of axon guidance	-0.911467	0.122612	1	438	2	NRP1
proteome	12	-	GO_BP	GO:1903225	negative regulation of endodermal cell differentiation	negative regulation of endodermal cell differentiation	-2.14099	0.0072278	2	513	1	COL5A1 COL5A2
proteome	24	-	GO_BP	GO:1903225	negative regulation of endodermal cell differentiation	negative regulation of endodermal cell differentiation	-2.27624	0.00529367	2	438	1	COL5A1 COL5A2
proteome	12	-	GO_BP	GO:1903445	protein transport from ciliary membrane to plasma membrane	protein transport from ciliary membrane to plasma membrane	-2.60346	0.00249197	2	513	0	RILPL1 RILPL2
proteome	24	-	GO_BP	GO:1903445	protein transport from ciliary membrane to plasma membrane	protein transport from ciliary membrane to plasma membrane	-2.74089	0.00181598	2	438	0	RILPL1 RILPL2
transcriptome	6	+	GO_BP	GO:1904580	regulation of intracellular mRNA localization	regulation of intracellular mRNA localization	-1.36342	0.0433093	1	113	3	ZFP36
transcriptome	12	+	GO_BP	GO:1904580	regulation of intracellular mRNA localization	regulation of intracellular mRNA localization	-2.50318	0.00313921	2	239	2	HNRNPAB ZFP36
transcriptome	24	+	GO_BP	GO:1904580	regulation of intracellular mRNA localization	regulation of intracellular mRNA localization	-0.694693	0.201979	1	563	3	ZFP36
proteome	24	-	GO_BP	GO:1904580	regulation of intracellular mRNA localization	regulation of intracellular mRNA localization	-0.795736	0.160053	1	438	3	DHX36
proteome	24	+	GO_BP	GO:1904580	regulation of intracellular mRNA localization	regulation of intracellular mRNA localization	-1.07898	0.0833725	1	221	3	ZFP36
transcriptome	24	-	GO_BP	GO:1905097	regulation of guanyl-nucleotide exchange factor activity	regulation of guanyl-nucleotide exchange factor activity	-2.36809	0.00428463	3	405	6	PBXIP1 RIPOR2 STMN1
proteome	6	-	GO_BP	GO:1905097	regulation of guanyl-nucleotide exchange factor activity	regulation of guanyl-nucleotide exchange factor activity	-1.0739	0.0843524	1	100	8	POLDIP2
proteome	12	-	GO_BP	GO:1905097	regulation of guanyl-nucleotide exchange factor activity	regulation of guanyl-nucleotide exchange factor activity	-0.432194	0.369663	1	513	8	POLDIP2
phosphoproteome	12	-	GO_BP	GO:1905097	regulation of guanyl-nucleotide exchange factor activity	regulation of guanyl-nucleotide exchange factor activity	-2.75992	0.00173814	2	73	7	RIPOR2 STMN1
phosphoproteome	24	-	GO_BP	GO:1905097	regulation of guanyl-nucleotide exchange factor activity	regulation of guanyl-nucleotide exchange factor activity	-1.95733	0.0110325	2	188	7	RIPOR2 STMN1
phosphoproteome	24	+	GO_BP	GO:1905097	regulation of guanyl-nucleotide exchange factor activity	regulation of guanyl-nucleotide exchange factor activity	-1.42102	0.0379301	1	44	8	STMN1
transcriptome	6	-	GO_BP	GO:1905784	regulation of anaphase-promoting complex-dependent catabolic process	regulation of anaphase-promoting complex-dependent catabolic process	-1.64221	0.0227922	1	59	3	PLK1
transcriptome	12	-	GO_BP	GO:1905784	regulation of anaphase-promoting complex-dependent catabolic process	regulation of anaphase-promoting complex-dependent catabolic process	-2.2727	0.00533709	2	313	2	CDC20 PLK1
transcriptome	24	-	GO_BP	GO:1905784	regulation of anaphase-promoting complex-dependent catabolic process	regulation of anaphase-promoting complex-dependent catabolic process	-2.05386	0.00883374	2	405	2	CDC20 PLK1
phosphoproteome	6	-	GO_BP	GO:1905784	regulation of anaphase-promoting complex-dependent catabolic process	regulation of anaphase-promoting complex-dependent catabolic process	-1.66469	0.0216428	1	56	3	CDC20
phosphoproteome	12	-	GO_BP	GO:1905784	regulation of anaphase-promoting complex-dependent catabolic process	regulation of anaphase-promoting complex-dependent catabolic process	-1.55063	0.0281428	1	73	3	CDC20
phosphoproteome	24	-	GO_BP	GO:1905784	regulation of anaphase-promoting complex-dependent catabolic process	regulation of anaphase-promoting complex-dependent catabolic process	-1.14711	0.0712672	1	188	3	CDC20
transcriptome	12	+	GO_BP	GO:1905868	regulation of 3'-UTR-mediated mRNA stabilization	regulation of 3'-UTR-mediated mRNA stabilization	-0.954213	0.111119	1	239	4	TENT4B
transcriptome	24	+	GO_BP	GO:1905868	regulation of 3'-UTR-mediated mRNA stabilization	regulation of 3'-UTR-mediated mRNA stabilization	-2.82124	0.00150926	3	563	2	LARP4B TENT4A TENT4B
proteome	6	-	GO_BP	GO:1905868	regulation of 3'-UTR-mediated mRNA stabilization	regulation of 3'-UTR-mediated mRNA stabilization	-1.32085	0.0477694	1	100	4	METTL16
proteome	24	-	GO_BP	GO:1905868	regulation of 3'-UTR-mediated mRNA stabilization	regulation of 3'-UTR-mediated mRNA stabilization	-0.707965	0.1959	1	438	4	METTL16
transcriptome	6	-	GO_BP	GO:2000035	regulation of stem cell division	regulation of stem cell division	-1.40285	0.0395504	1	59	6	LBH
transcriptome	12	-	GO_BP	GO:2000035	regulation of stem cell division	regulation of stem cell division	-3.04739	0.000896622	3	313	4	CDK2AP2 LBH SMYD5
transcriptome	24	-	GO_BP	GO:2000035	regulation of stem cell division	regulation of stem cell division	-1.54399	0.0285763	2	405	5	CDK2AP2 LBH
transcriptome	6	-	GO_BP	GO:2000182	regulation of progesterone biosynthetic process	regulation of progesterone biosynthetic process	-1.76593	0.0171425	1	59	2	ADM
transcriptome	12	-	GO_BP	GO:2000182	regulation of progesterone biosynthetic process	regulation of progesterone biosynthetic process	-1.05204	0.0887066	1	313	2	ADM
transcriptome	6	+	GO_BP	GO:2000182	regulation of progesterone biosynthetic process	regulation of progesterone biosynthetic process	-1.48599	0.0326595	1	113	2	EGR1
transcriptome	12	+	GO_BP	GO:2000182	regulation of progesterone biosynthetic process	regulation of progesterone biosynthetic process	-1.16603	0.0682288	1	239	2	EGR1
transcriptome	24	+	GO_BP	GO:2000182	regulation of progesterone biosynthetic process	regulation of progesterone biosynthetic process	-2.0616	0.00867766	2	563	1	DGKQ EGR1
transcriptome	12	+	GO_BP	GO:2000321	positive regulation of T-helper 17 cell differentiation	positive regulation of T-helper 17 cell differentiation	-2.79749	0.0015941	2	239	1	NFKBID NFKBIZ
transcriptome	24	+	GO_BP	GO:2000321	positive regulation of T-helper 17 cell differentiation	positive regulation of T-helper 17 cell differentiation	-2.0616	0.00867766	2	563	1	NFKBID NFKBIZ
transcriptome	24	-	GO_BP	GO:2000405	negative regulation of T cell migration	negative regulation of T cell migration	-0.827647	0.148714	1	405	3	RIPOR2
transcriptome	12	+	GO_BP	GO:2000405	negative regulation of T cell migration	negative regulation of T cell migration	-2.50318	0.00313921	2	239	2	IL27RA LRCH1
phosphoproteome	12	-	GO_BP	GO:2000405	negative regulation of T cell migration	negative regulation of T cell migration	-1.55063	0.0281428	1	73	3	RIPOR2
phosphoproteome	24	-	GO_BP	GO:2000405	negative regulation of T cell migration	negative regulation of T cell migration	-1.14711	0.0712672	1	188	3	RIPOR2
transcriptome	12	+	GO_BP	GO:2000627	positive regulation of miRNA catabolic process	positive regulation of miRNA catabolic process	-1.16603	0.0682288	1	239	2	ZC3H12A
transcriptome	24	+	GO_BP	GO:2000627	positive regulation of miRNA catabolic process	positive regulation of miRNA catabolic process	-2.0616	0.00867766	2	563	1	ZC3H12A ZSWIM8
phosphoproteome	24	-	GO_BP	GO:2000653	regulation of genetic imprinting	regulation of genetic imprinting	-2.70924	0.00195325	2	188	2	CTR9 TRIM28
phosphoproteome	6	+	GO_BP	GO:2000653	regulation of genetic imprinting	regulation of genetic imprinting	-1.8098	0.0154953	1	40	3	TRIM28
phosphoproteome	12	+	GO_BP	GO:2000653	regulation of genetic imprinting	regulation of genetic imprinting	-3.4704	0.000338528	2	78	2	CTR9 TRIM28
phosphoproteome	24	+	GO_BP	GO:2000653	regulation of genetic imprinting	regulation of genetic imprinting	-1.76866	0.0170349	1	44	3	TRIM28
proteome	12	-	GO_BP	GO:2000767	positive regulation of cytoplasmic translation	positive regulation of cytoplasmic translation	-0.312807	0.486624	1	513	12	IGF2BP1
proteome	24	-	GO_BP	GO:2000767	positive regulation of cytoplasmic translation	positive regulation of cytoplasmic translation	-0.363676	0.432837	1	438	12	DHX36
phosphoproteome	24	-	GO_BP	GO:2000767	positive regulation of cytoplasmic translation	positive regulation of cytoplasmic translation	-0.670235	0.213681	1	188	12	YBX1
phosphoproteome	6	+	GO_BP	GO:2000767	positive regulation of cytoplasmic translation	positive regulation of cytoplasmic translation	-1.30532	0.0495088	1	40	12	YBX1
phosphoproteome	12	+	GO_BP	GO:2000767	positive regulation of cytoplasmic translation	positive regulation of cytoplasmic translation	-2.37574	0.00420981	2	78	11	YBX1 YBX3
phosphoproteome	24	+	GO_BP	GO:2000767	positive regulation of cytoplasmic translation	positive regulation of cytoplasmic translation	-2.86686	0.00135875	2	44	11	YBX1 YBX3
transcriptome	12	-	GO_BP	GO:2000857	positive regulation of mineralocorticoid secretion	positive regulation of mineralocorticoid secretion	-1.05204	0.0887066	1	313	2	DAB2
transcriptome	24	-	GO_BP	GO:2000857	positive regulation of mineralocorticoid secretion	positive regulation of mineralocorticoid secretion	-2.34341	0.00453518	2	405	1	C1QTNF1 DAB2
proteome	12	-	GO_BP	GO:2000857	positive regulation of mineralocorticoid secretion	positive regulation of mineralocorticoid secretion	-0.846045	0.142546	1	513	2	DAB2
proteome	24	-	GO_BP	GO:2000857	positive regulation of mineralocorticoid secretion	positive regulation of mineralocorticoid secretion	-0.911467	0.122612	1	438	2	DAB2
transcriptome	6	-	GO_BP	GO:2001135	regulation of endocytic recycling	regulation of endocytic recycling	-1.11035	0.0775621	1	59	13	ARHGAP1
transcriptome	12	-	GO_BP	GO:2001135	regulation of endocytic recycling	regulation of endocytic recycling	-2.09927	0.00795655	3	313	11	ARHGAP1 EHD1 EHD2
transcriptome	24	-	GO_BP	GO:2001135	regulation of endocytic recycling	regulation of endocytic recycling	-0.365562	0.430961	1	405	13	EHD2
transcriptome	12	+	GO_BP	GO:2001135	regulation of endocytic recycling	regulation of endocytic recycling	-0.551217	0.28105	1	239	13	TAMALIN
transcriptome	24	+	GO_BP	GO:2001135	regulation of endocytic recycling	regulation of endocytic recycling	-0.262659	0.546186	1	563	13	TAMALIN
proteome	12	-	GO_BP	GO:2001135	regulation of endocytic recycling	regulation of endocytic recycling	-0.290469	0.512308	1	513	13	EHD2
proteome	24	-	GO_BP	GO:2001135	regulation of endocytic recycling	regulation of endocytic recycling	-0.340024	0.457063	1	438	13	EHD2
phosphoproteome	6	-	GO_BP	GO:2001135	regulation of endocytic recycling	regulation of endocytic recycling	-1.1322	0.0737571	1	56	13	GRIPAP1
transcriptome	12	-	GO_CC	GO:0000786	nucleosome	nucleosome	-0.46114	0.345828	3	341	66	H1-10 H2AX VPS72
transcriptome	24	-	GO_CC	GO:0000786	nucleosome	nucleosome	-0.286047	0.517551	3	447	66	ACTB H2AJ RUVBL2
transcriptome	6	+	GO_CC	GO:0000786	nucleosome	nucleosome	-9.99995	1.00012e-10	11	117	58	H2AC11 H2AC4 H2AC6 H2AC7 H2AJ H2AZ1 H2BC11 H2BC21 H2BC5 H3C1 Q71DI3
transcriptome	12	+	GO_CC	GO:0000786	nucleosome	nucleosome	-14.169	6.77655e-15	18	253	51	H1-3 H1-4 H2AC11 H2AC12 H2AC20 H2AC4 H2AC6 H2AC7 H2BC11 H2BC15 H2BC21 H2BC4 H2BC5 H2BC9 H3C1 H4C1 P84243 Q71DI3
transcriptome	24	+	GO_CC	GO:0000786	nucleosome	nucleosome	-12.334	4.63444e-13	23	606	46	EPC1 H1-4 H2AC11 H2AC12 H2AC20 H2AC4 H2AC6 H2AC7 H2AW H2BC11 H2BC12 H2BC14 H2BC15 H2BC17 H2BC21 H2BC3 H2BC4 H2BC5 H2BC9 H3C1 H4C1 Q71DI3 TRRAP
proteome	12	-	GO_CC	GO:0000786	nucleosome	nucleosome	-0.066493	0.858039	2	553	67	H1-2 H2BC3
proteome	24	+	GO_CC	GO:0000786	nucleosome	nucleosome	-0.366003	0.430523	2	239	67	H1-0 H1-2
phosphoproteome	6	-	GO_CC	GO:0000786	nucleosome	nucleosome	-0.511229	0.308156	1	60	68	ACTB
phosphoproteome	12	-	GO_CC	GO:0000786	nucleosome	nucleosome	-0.410752	0.388372	1	80	68	ACTB
phosphoproteome	24	-	GO_CC	GO:0000786	nucleosome	nucleosome	-0.151364	0.705726	1	198	68	BRD8
proteome	6	-	GO_CC	GO:0001674	female germ cell nucleus	female germ cell nucleus	-1.51972	0.0302187	1	115	2	YAP1
phosphoproteome	6	-	GO_CC	GO:0001674	female germ cell nucleus	female germ cell nucleus	-1.80015	0.0158434	1	60	2	MARCKS
phosphoproteome	12	-	GO_CC	GO:0001674	female germ cell nucleus	female germ cell nucleus	-3.83044	0.000147762	2	80	1	MARCKS YAP1
phosphoproteome	24	-	GO_CC	GO:0001674	female germ cell nucleus	female germ cell nucleus	-3.04307	0.000905585	2	198	1	MARCKS YAP1
phosphoproteome	6	+	GO_CC	GO:0001674	female germ cell nucleus	female germ cell nucleus	-4.45925	3.47335e-05	2	39	1	MARCKS YAP1
phosphoproteome	12	+	GO_CC	GO:0001674	female germ cell nucleus	female germ cell nucleus	-3.8196	0.000151494	2	81	1	MARCKS YAP1
phosphoproteome	24	+	GO_CC	GO:0001674	female germ cell nucleus	female germ cell nucleus	-1.90571	0.012425	1	47	2	MARCKS
transcriptome	24	-	GO_CC	GO:0005583	fibrillar collagen trimer	fibrillar collagen trimer	-2.09707	0.00799712	3	447	8	COL1A2 COL3A1 LUM
transcriptome	24	+	GO_CC	GO:0005583	fibrillar collagen trimer	fibrillar collagen trimer	-0.940831	0.114596	2	606	9	COL27A1 COL5A3
proteome	6	-	GO_CC	GO:0005583	fibrillar collagen trimer	fibrillar collagen trimer	-0.972863	0.106448	1	115	10	COL1A2
proteome	12	-	GO_CC	GO:0005583	fibrillar collagen trimer	fibrillar collagen trimer	-5.30108	4.99943e-06	6	553	5	COL16A1 COL1A2 COL3A1 COL5A1 COL5A2 LUM
proteome	24	-	GO_CC	GO:0005583	fibrillar collagen trimer	fibrillar collagen trimer	-4.32257	4.75804e-05	5	474	6	COL1A2 COL3A1 COL5A1 COL5A2 LUM
transcriptome	24	-	GO_CC	GO:0005638	lamin filament	lamin filament	-2.05155	0.00888079	2	447	2	LMNA LMNB1
proteome	24	+	GO_CC	GO:0005638	lamin filament	lamin filament	-1.08644	0.0819519	1	239	3	LMNA
transcriptome	6	-	GO_CC	GO:0005681	spliceosomal complex	spliceosomal complex	-0.190122	0.645473	1	63	183	SF3B4
transcriptome	12	-	GO_CC	GO:0005681	spliceosomal complex	spliceosomal complex	-0.00147921	0.9966	1	341	183	SF3B4
transcriptome	24	-	GO_CC	GO:0005681	spliceosomal complex	spliceosomal complex	-0.000243377	0.99944	1	447	183	SNRPC
transcriptome	6	+	GO_CC	GO:0005681	spliceosomal complex	spliceosomal complex	-0.90807	0.123575	4	117	180	BUD31 HNRNPA1 SNRPD2 SNRPD3
transcriptome	12	+	GO_CC	GO:0005681	spliceosomal complex	spliceosomal complex	-0.105413	0.78449	3	253	181	HSPA8 PRPF38B RBM5
transcriptome	24	+	GO_CC	GO:0005681	spliceosomal complex	spliceosomal complex	-0.00414321	0.990505	4	606	180	KHDC4 PRPF39 PTBP2 RBM5
proteome	6	-	GO_CC	GO:0005681	spliceosomal complex	spliceosomal complex	-0.250541	0.561642	2	115	182	U2AF1L4 WAC
proteome	12	-	GO_CC	GO:0005681	spliceosomal complex	spliceosomal complex	-0.931304	0.117137	13	553	171	ADAR AQR CASC3 DHX38 HNRNPH3 PPIL3 PRPF38A RBM22 RBM8A RHEB SF3B4 SNRPB2 SRRM2
proteome	24	-	GO_CC	GO:0005681	spliceosomal complex	spliceosomal complex	-0.0505563	0.89011	5	474	179	BUD31 CASC3 PPP1R8 RBM22 SF3B4
proteome	24	+	GO_CC	GO:0005681	spliceosomal complex	spliceosomal complex	-2.24149	0.00573473	10	239	174	API5 DDX5 EIF4A3 HNRNPA3 HSPA8 NCL PPIL3 SNRNP70 SNRPA TTF2
phosphoproteome	6	-	GO_CC	GO:0005681	spliceosomal complex	spliceosomal complex	-2.54246	0.00286777	5	60	179	BUD13 PRPF4B SRRM1 SRRM2 SRSF2
phosphoproteome	12	-	GO_CC	GO:0005681	spliceosomal complex	spliceosomal complex	-0.425651	0.375274	2	80	182	HNRNPC SRRM1
phosphoproteome	24	-	GO_CC	GO:0005681	spliceosomal complex	spliceosomal complex	-3.40779	0.000391032	11	198	173	BUD13 HNRNPC HTATSF1 NCL PRPF4B SF3B1 SRRM1 SRRM2 SRSF2 TRA2A YBX1
phosphoproteome	6	+	GO_CC	GO:0005681	spliceosomal complex	spliceosomal complex	-0.878488	0.132286	2	39	182	SRRM2 YBX1
phosphoproteome	12	+	GO_CC	GO:0005681	spliceosomal complex	spliceosomal complex	-0.837682	0.145317	3	81	181	HNRNPA1 SRRM2 YBX1
phosphoproteome	24	+	GO_CC	GO:0005681	spliceosomal complex	spliceosomal complex	-1.3892	0.0408136	3	47	181	HNRNPA1 SRRM1 YBX1
transcriptome	12	-	GO_CC	GO:0005863	striated muscle myosin thick filament	striated muscle myosin thick filament	-1.22595	0.0594356	1	341	1	TRIM32
proteome	12	-	GO_CC	GO:0005863	striated muscle myosin thick filament	striated muscle myosin thick filament	-1.02014	0.0954688	1	553	1	TRIM32
proteome	24	-	GO_CC	GO:0005863	striated muscle myosin thick filament	striated muscle myosin thick filament	-2.75563	0.00175536	2	474	0	MYOM1 TRIM32
transcriptome	6	+	GO_CC	GO:0005885	Arp2/3 protein complex	Arp2/3 protein complex	-2.43797	0.00364777	2	117	7	ARPC1B ARPC3
proteome	24	+	GO_CC	GO:0005885	Arp2/3 protein complex	Arp2/3 protein complex	-0.756842	0.175048	1	239	8	ACTR2
transcriptome	24	+	GO_CC	GO:0005896	interleukin-6 receptor complex	interleukin-6 receptor complex	-2.08068	0.0083046	2	606	1	IL6 IL6R
proteome	6	-	GO_CC	GO:0005896	interleukin-6 receptor complex	interleukin-6 receptor complex	-1.51972	0.0302187	1	115	2	IL6ST
proteome	12	-	GO_CC	GO:0005896	interleukin-6 receptor complex	interleukin-6 receptor complex	-0.854695	0.139735	1	553	2	IL6ST
proteome	24	-	GO_CC	GO:0005896	interleukin-6 receptor complex	interleukin-6 receptor complex	-0.91856	0.120626	1	474	2	IL6ST
transcriptome	6	-	GO_CC	GO:0005912	adherens junction	adherens junction	-0.781105	0.165537	2	63	129	SHROOM3 ZYX
transcriptome	12	-	GO_CC	GO:0005912	adherens junction	adherens junction	-1.34973	0.0446956	8	341	123	AJUBA CDCA3 JUP OXTR PAK4 PDLIM7 SHROOM3 ZYX
transcriptome	24	-	GO_CC	GO:0005912	adherens junction	adherens junction	-3.17674	0.000665672	14	447	117	ACTB ARHGAP24 CCDC85B CDCA3 DAG1 JUP KRT18 NEXN OXTR PDLIM7 SHROOM3 TMEM204 VCL ZYX
transcriptome	6	+	GO_CC	GO:0005912	adherens junction	adherens junction	-1.32823	0.0469641	4	117	127	CDH1 EIF4G2 PDLIM2 VEGFA
transcriptome	12	+	GO_CC	GO:0005912	adherens junction	adherens junction	-0.247825	0.565165	3	253	128	AFDN CDH1 VEGFA
transcriptome	24	+	GO_CC	GO:0005912	adherens junction	adherens junction	-0.0766415	0.838221	5	606	126	AFDN CYTH1 NOTCH1 SMAD7 VEGFA
proteome	6	-	GO_CC	GO:0005912	adherens junction	adherens junction	-1.35105	0.0445608	4	115	127	CDC42EP1 PARD3B PTPRK Q8N3R9
proteome	12	-	GO_CC	GO:0005912	adherens junction	adherens junction	-3.18885	0.000647361	16	553	115	ADD1 CNN3 CTNNA1 CTNNA2 CTNNB1 CTNND1 DAG1 MYO1E OXTR PDLIM5 PTPRK PVR Q8N3R9 SHROOM3 SNAP23 ZYX
proteome	24	-	GO_CC	GO:0005912	adherens junction	adherens junction	-1.31337	0.0485995	10	474	121	ADAM10 ADD1 CD99L2 CTNNA1 CTNNA2 CTNNB1 CTNND1 DAG1 JCAD PTPRK
proteome	24	+	GO_CC	GO:0005912	adherens junction	adherens junction	-0.114157	0.768853	2	239	129	BAIAP2L1 PDLIM5
phosphoproteome	6	-	GO_CC	GO:0005912	adherens junction	adherens junction	-3.19708	0.000635213	5	60	126	ACTB CDC42EP4 CTNND1 SHROOM3 TNKS1BP1
phosphoproteome	12	-	GO_CC	GO:0005912	adherens junction	adherens junction	-4.4243	3.76443e-05	7	80	124	ACTB AFDN CDC42EP1 CDC42EP4 FRMD4A NEXN TNKS1BP1
phosphoproteome	24	-	GO_CC	GO:0005912	adherens junction	adherens junction	-7.18226	6.57262e-08	14	198	117	AFDN CDC42EP1 CDC42EP4 FRMD4A NEXN OXTR PARD3B SHROOM3 TJP1 TJP2 TLN1 TNKS1BP1 VCL ZYX
phosphoproteome	6	+	GO_CC	GO:0005912	adherens junction	adherens junction	-2.98481	0.0010356	4	39	127	AFDN CTNNB1 TNKS1BP1 ZYX
phosphoproteome	12	+	GO_CC	GO:0005912	adherens junction	adherens junction	-3.46279	0.000344519	6	81	125	AFDN CTNNB1 NEXN TLN1 TNKS1BP1 ZYX
phosphoproteome	24	+	GO_CC	GO:0005912	adherens junction	adherens junction	-1.76885	0.0170273	3	47	128	AFDN NEXN TNKS1BP1
transcriptome	24	-	GO_CC	GO:0005921	gap junction	gap junction	-0.445396	0.358594	1	447	10	GJA1
proteome	6	-	GO_CC	GO:0005921	gap junction	gap junction	-0.972863	0.106448	1	115	10	SPECC1L
proteome	12	-	GO_CC	GO:0005921	gap junction	gap junction	-0.372375	0.424253	1	553	10	PANX1
proteome	24	-	GO_CC	GO:0005921	gap junction	gap junction	-0.424887	0.375935	1	474	10	GJA1
phosphoproteome	24	-	GO_CC	GO:0005921	gap junction	gap junction	-1.81998	0.0151362	2	198	9	DBN1 TJP1
phosphoproteome	6	+	GO_CC	GO:0005921	gap junction	gap junction	-1.42799	0.0373259	1	39	10	SPECC1L
phosphoproteome	12	+	GO_CC	GO:0005921	gap junction	gap junction	-2.57256	0.00267574	2	81	9	DBN1 SPECC1L
transcriptome	6	-	GO_CC	GO:0008250	oligosaccharyltransferase complex	oligosaccharyltransferase complex	-1.12312	0.0753156	1	63	13	RPN2
transcriptome	24	-	GO_CC	GO:0008250	oligosaccharyltransferase complex	oligosaccharyltransferase complex	-0.983639	0.103839	2	447	12	RPN2 TMEM258
proteome	24	+	GO_CC	GO:0008250	oligosaccharyltransferase complex	oligosaccharyltransferase complex	-3.78199	0.000165202	4	239	10	DAD1 DDOST MLEC STT3B
phosphoproteome	24	-	GO_CC	GO:0008250	oligosaccharyltransferase complex	oligosaccharyltransferase complex	-0.658931	0.219315	1	198	13	STT3B
transcriptome	24	-	GO_CC	GO:0008385	IkappaB kinase complex	IkappaB kinase complex	-0.608811	0.246144	1	447	6	PYCARD
transcriptome	12	+	GO_CC	GO:0008385	IkappaB kinase complex	IkappaB kinase complex	-0.833881	0.146595	1	253	6	CHUK
transcriptome	24	+	GO_CC	GO:0008385	IkappaB kinase complex	IkappaB kinase complex	-0.494655	0.320144	1	606	6	CHUK
proteome	6	-	GO_CC	GO:0008385	IkappaB kinase complex	IkappaB kinase complex	-2.68095	0.00208472	2	115	5	CHUK IFIT5
proteome	12	-	GO_CC	GO:0008385	IkappaB kinase complex	IkappaB kinase complex	-0.528411	0.296202	1	553	6	IFIT5
proteome	24	-	GO_CC	GO:0008385	IkappaB kinase complex	IkappaB kinase complex	-0.586406	0.259176	1	474	6	IFIT5
phosphoproteome	6	-	GO_CC	GO:0008385	IkappaB kinase complex	IkappaB kinase complex	-1.4367	0.0365845	1	60	6	ERC1
phosphoproteome	12	-	GO_CC	GO:0008385	IkappaB kinase complex	IkappaB kinase complex	-1.31407	0.0485215	1	80	6	MAP3K7
phosphoproteome	24	-	GO_CC	GO:0008385	IkappaB kinase complex	IkappaB kinase complex	-2.21811	0.00605193	2	198	5	ERC1 MAP3K7
transcriptome	24	-	GO_CC	GO:0015935	small ribosomal subunit	small ribosomal subunit	-0.0263182	0.9412	1	447	69	MRPS14
transcriptome	6	+	GO_CC	GO:0015935	small ribosomal subunit	small ribosomal subunit	-3.11207	0.000772562	5	117	65	RPS10 RPS17 RPS20 RPS29 RPS3A
transcriptome	12	+	GO_CC	GO:0015935	small ribosomal subunit	small ribosomal subunit	-0.330688	0.466995	2	253	68	RPS10 RPS17
proteome	6	-	GO_CC	GO:0015935	small ribosomal subunit	small ribosomal subunit	-0.797967	0.159233	2	115	68	HBA1 MRPS2
proteome	12	-	GO_CC	GO:0015935	small ribosomal subunit	small ribosomal subunit	-0.896591	0.126884	6	553	64	DAP3 DHX29 ISG15 MRPS18A MRPS2 MRPS24
proteome	24	-	GO_CC	GO:0015935	small ribosomal subunit	small ribosomal subunit	-0.471138	0.337957	4	474	66	DAP3 ISG15 MRPS24 MRPS34
proteome	24	+	GO_CC	GO:0015935	small ribosomal subunit	small ribosomal subunit	-1.21748	0.0606063	4	239	66	HBA1 RACK1 RPS11 RPS27L
phosphoproteome	6	-	GO_CC	GO:0015935	small ribosomal subunit	small ribosomal subunit	-0.506052	0.311852	1	60	69	LARP4
phosphoproteome	12	-	GO_CC	GO:0015935	small ribosomal subunit	small ribosomal subunit	-0.405908	0.392728	1	80	69	LARP4
phosphoproteome	24	-	GO_CC	GO:0015935	small ribosomal subunit	small ribosomal subunit	-0.148184	0.710913	1	198	69	LARP4
phosphoproteome	6	+	GO_CC	GO:0015935	small ribosomal subunit	small ribosomal subunit	-0.666549	0.215502	1	39	69	RPS3
phosphoproteome	12	+	GO_CC	GO:0015935	small ribosomal subunit	small ribosomal subunit	-0.401739	0.396516	1	81	69	RPS3
phosphoproteome	24	+	GO_CC	GO:0015935	small ribosomal subunit	small ribosomal subunit	-0.595712	0.253681	1	47	69	RPS3
proteome	12	-	GO_CC	GO:0016272	prefoldin complex	prefoldin complex	-0.528411	0.296202	1	553	6	PFDN5
proteome	24	-	GO_CC	GO:0016272	prefoldin complex	prefoldin complex	-0.586406	0.259176	1	474	6	PFDN5
proteome	24	+	GO_CC	GO:0016272	prefoldin complex	prefoldin complex	-2.05955	0.00871868	2	239	5	PFDN2 PFDN6
transcriptome	12	-	GO_CC	GO:0016592	mediator complex	mediator complex	-3.05507	0.000880897	6	341	32	MED11 MED15 MED16 MED20 MED25 MED29
transcriptome	24	-	GO_CC	GO:0016592	mediator complex	mediator complex	-0.105262	0.784763	1	447	37	MED29
transcriptome	12	+	GO_CC	GO:0016592	mediator complex	mediator complex	-0.238393	0.577573	1	253	37	MED10
transcriptome	24	+	GO_CC	GO:0016592	mediator complex	mediator complex	-1.29469	0.0507356	5	606	33	MED10 MED13 MED13L MED22 MED26
proteome	6	-	GO_CC	GO:0016592	mediator complex	mediator complex	-0.491531	0.322455	1	115	37	MED16
proteome	12	-	GO_CC	GO:0016592	mediator complex	mediator complex	-0.0696352	0.851853	1	553	37	MED16
proteome	24	-	GO_CC	GO:0016592	mediator complex	mediator complex	-0.0946199	0.80423	1	474	37	CDK4
proteome	24	+	GO_CC	GO:0016592	mediator complex	mediator complex	-0.717642	0.191584	2	239	36	BCLAF1 CDK6
phosphoproteome	6	-	GO_CC	GO:0016592	mediator complex	mediator complex	-0.736604	0.183399	1	60	37	THRAP3
phosphoproteome	12	-	GO_CC	GO:0016592	mediator complex	mediator complex	-0.625416	0.23691	1	80	37	THRAP3
phosphoproteome	24	-	GO_CC	GO:0016592	mediator complex	mediator complex	-0.845426	0.142749	2	198	36	BCLAF1 THRAP3
phosphoproteome	12	+	GO_CC	GO:0016592	mediator complex	mediator complex	-1.52011	0.0301921	2	81	36	BCLAF1 THRAP3
phosphoproteome	24	+	GO_CC	GO:0016592	mediator complex	mediator complex	-0.833644	0.146675	1	47	37	THRAP3
transcriptome	12	+	GO_CC	GO:0016593	Cdc73/Paf1 complex	Cdc73/Paf1 complex	-0.78065	0.165711	1	253	7	CDC73
transcriptome	24	+	GO_CC	GO:0016593	Cdc73/Paf1 complex	Cdc73/Paf1 complex	-0.447795	0.35662	1	606	7	SETD5
proteome	12	-	GO_CC	GO:0016593	Cdc73/Paf1 complex	Cdc73/Paf1 complex	-0.480618	0.33066	1	553	7	PAF1
proteome	12	+	GO_CC	GO:0016593	Cdc73/Paf1 complex	Cdc73/Paf1 complex	-1.67684	0.0210454	1	30	7	LEO1
proteome	24	+	GO_CC	GO:0016593	Cdc73/Paf1 complex	Cdc73/Paf1 complex	-0.80351	0.157213	1	239	7	LEO1
phosphoproteome	24	-	GO_CC	GO:0016593	Cdc73/Paf1 complex	Cdc73/Paf1 complex	-2.09818	0.00797658	2	198	6	CTR9 LEO1
phosphoproteome	12	+	GO_CC	GO:0016593	Cdc73/Paf1 complex	Cdc73/Paf1 complex	-1.25232	0.0559341	1	81	7	CTR9
transcriptome	24	-	GO_CC	GO:0016942	insulin-like growth factor binding protein complex	insulin-like growth factor binding protein complex	-2.34106	0.00455971	2	447	1	IGFBP3 IGFBP5
proteome	12	-	GO_CC	GO:0016942	insulin-like growth factor binding protein complex	insulin-like growth factor binding protein complex	-2.15884	0.00693683	2	553	1	IGFBP5 IGFBP6
proteome	24	-	GO_CC	GO:0016942	insulin-like growth factor binding protein complex	insulin-like growth factor binding protein complex	-2.29078	0.00511945	2	474	1	IGFBP5 IGFBP6
transcriptome	12	-	GO_CC	GO:0018995	host cellular component	host cellular component	-1.64719	0.0225324	2	341	6	IFIT1 KPNA2
proteome	6	-	GO_CC	GO:0018995	host cellular component	host cellular component	-2.55891	0.00276117	2	115	6	AXL IFIT1
proteome	12	-	GO_CC	GO:0018995	host cellular component	host cellular component	-2.2657	0.00542378	3	553	5	AXL IFIT1 KPNA2
proteome	24	-	GO_CC	GO:0018995	host cellular component	host cellular component	-2.45526	0.00350542	3	474	5	AXL IFIT1 KPNA2
transcriptome	6	+	GO_CC	GO:0022625	cytosolic large ribosomal subunit	cytosolic large ribosomal subunit	-15.7751	1.67843e-16	14	117	40	RPL12 RPL15 RPL24 RPL27A RPL30 RPL31 RPL36 RPL37 RPL38 RPL39 RPL41 RPL7A RPL9 RPLP0
transcriptome	12	+	GO_CC	GO:0022625	cytosolic large ribosomal subunit	cytosolic large ribosomal subunit	-0.150964	0.706376	1	253	53	RPL39
transcriptome	24	+	GO_CC	GO:0022625	cytosolic large ribosomal subunit	cytosolic large ribosomal subunit	-0.0225664	0.949366	1	606	53	RPL21
proteome	12	-	GO_CC	GO:0022625	cytosolic large ribosomal subunit	cytosolic large ribosomal subunit	-0.304103	0.496475	3	553	51	RPL19 RPL26 RPL6
proteome	24	+	GO_CC	GO:0022625	cytosolic large ribosomal subunit	cytosolic large ribosomal subunit	-1.568	0.0270396	4	239	50	RPL18 RPL22 RPL27 RPL27A
transcriptome	12	-	GO_CC	GO:0030056	hemidesmosome	hemidesmosome	-1.76347	0.0172398	2	341	5	JUP PLEC
transcriptome	24	-	GO_CC	GO:0030056	hemidesmosome	hemidesmosome	-0.608811	0.246144	1	447	6	JUP
phosphoproteome	6	-	GO_CC	GO:0030056	hemidesmosome	hemidesmosome	-1.4367	0.0365845	1	60	6	PLEC
phosphoproteome	12	-	GO_CC	GO:0030056	hemidesmosome	hemidesmosome	-1.31407	0.0485215	1	80	6	PLEC
phosphoproteome	24	-	GO_CC	GO:0030056	hemidesmosome	hemidesmosome	-2.21811	0.00605193	2	198	5	ERBIN PLEC
phosphoproteome	12	+	GO_CC	GO:0030056	hemidesmosome	hemidesmosome	-1.30879	0.049115	1	81	6	PLEC
phosphoproteome	24	+	GO_CC	GO:0030056	hemidesmosome	hemidesmosome	-1.54126	0.0287568	1	47	6	PLEC
transcriptome	24	-	GO_CC	GO:0030062	mitochondrial tricarboxylic acid cycle enzyme complex	mitochondrial tricarboxylic acid cycle enzyme complex	-0.445396	0.358594	1	447	10	IDH3G
proteome	12	-	GO_CC	GO:0030062	mitochondrial tricarboxylic acid cycle enzyme complex	mitochondrial tricarboxylic acid cycle enzyme complex	-2.84763	0.00142026	4	553	7	DBT DLD IDH3A IDH3G
proteome	24	-	GO_CC	GO:0030062	mitochondrial tricarboxylic acid cycle enzyme complex	mitochondrial tricarboxylic acid cycle enzyme complex	-1.12406	0.0751516	2	474	9	DBT IDH3G
transcriptome	12	-	GO_CC	GO:0030137	COPI-coated vesicle	COPI-coated vesicle	-0.323507	0.47478	1	341	20	COPZ1
transcriptome	24	-	GO_CC	GO:0030137	COPI-coated vesicle	COPI-coated vesicle	-0.697125	0.200851	2	447	19	COPZ1 TMED10
proteome	12	-	GO_CC	GO:0030137	COPI-coated vesicle	COPI-coated vesicle	-0.561399	0.274537	2	553	19	TMED2 TMED3
proteome	24	-	GO_CC	GO:0030137	COPI-coated vesicle	COPI-coated vesicle	-0.226468	0.593652	1	474	20	PACS1
proteome	24	+	GO_CC	GO:0030137	COPI-coated vesicle	COPI-coated vesicle	-0.441423	0.36189	1	239	20	TMED7
phosphoproteome	12	-	GO_CC	GO:0030137	COPI-coated vesicle	COPI-coated vesicle	-0.857937	0.138696	1	80	20	PACS1
phosphoproteome	24	-	GO_CC	GO:0030137	COPI-coated vesicle	COPI-coated vesicle	-0.508225	0.310295	1	198	20	COPB2
phosphoproteome	6	+	GO_CC	GO:0030137	COPI-coated vesicle	COPI-coated vesicle	-2.6312	0.00233775	2	39	19	COPB2 PACS1
phosphoproteome	12	+	GO_CC	GO:0030137	COPI-coated vesicle	COPI-coated vesicle	-2.01084	0.00975339	2	81	19	COPA COPB2
phosphoproteome	24	+	GO_CC	GO:0030137	COPI-coated vesicle	COPI-coated vesicle	-2.47108	0.00338002	2	47	19	COPA COPB2
transcriptome	24	-	GO_CC	GO:0030673	axolemma	axolemma	-0.559126	0.275978	1	447	7	THY1
transcriptome	24	+	GO_CC	GO:0030673	axolemma	axolemma	-0.447795	0.35662	1	606	7	GABBR1
phosphoproteome	12	-	GO_CC	GO:0030673	axolemma	axolemma	-1.25758	0.0552606	1	80	7	SPTBN1
phosphoproteome	24	-	GO_CC	GO:0030673	axolemma	axolemma	-2.09818	0.00797658	2	198	6	EPB41L3 SPTBN1
transcriptome	24	+	GO_CC	GO:0030934	anchoring collagen complex	anchoring collagen complex	-0.817019	0.152398	1	606	2	COL7A1
proteome	12	-	GO_CC	GO:0030934	anchoring collagen complex	anchoring collagen complex	-0.854695	0.139735	1	553	2	COL12A1
proteome	24	-	GO_CC	GO:0030934	anchoring collagen complex	anchoring collagen complex	-2.29078	0.00511945	2	474	1	COL12A1 COL7A1
transcriptome	12	+	GO_CC	GO:0031080	nuclear pore outer ring	nuclear pore outer ring	-0.693207	0.202672	1	253	9	AHCTF1
transcriptome	24	+	GO_CC	GO:0031080	nuclear pore outer ring	nuclear pore outer ring	-0.372825	0.423814	1	606	9	AHCTF1
proteome	6	-	GO_CC	GO:0031080	nuclear pore outer ring	nuclear pore outer ring	-2.35863	0.00437891	2	115	8	AHCTF1 NUP98
proteome	12	-	GO_CC	GO:0031080	nuclear pore outer ring	nuclear pore outer ring	-0.403837	0.394605	1	553	9	AHCTF1
transcriptome	12	-	GO_CC	GO:0031092	platelet alpha granule membrane	platelet alpha granule membrane	-0.483248	0.328664	1	341	12	SPARC
transcriptome	24	-	GO_CC	GO:0031092	platelet alpha granule membrane	platelet alpha granule membrane	-0.388939	0.408377	1	447	12	SPARC
proteome	6	-	GO_CC	GO:0031092	platelet alpha granule membrane	platelet alpha granule membrane	-2.12841	0.00744037	2	115	11	LHFPL2 SPARC
proteome	12	-	GO_CC	GO:0031092	platelet alpha granule membrane	platelet alpha granule membrane	-1.63683	0.0230768	3	553	10	APLP2 CD109 SPARC
proteome	24	-	GO_CC	GO:0031092	platelet alpha granule membrane	platelet alpha granule membrane	-1.81501	0.0153106	3	474	10	APLP2 CD109 SPARC
proteome	24	+	GO_CC	GO:0031092	platelet alpha granule membrane	platelet alpha granule membrane	-0.614918	0.242707	1	239	12	PHACTR2
proteome	12	-	GO_CC	GO:0031262	Ndc80 complex	Ndc80 complex	-0.740315	0.181838	1	553	3	SPC24
proteome	24	-	GO_CC	GO:0031262	Ndc80 complex	Ndc80 complex	-2.00197	0.00995478	2	474	2	SPC24 SPC25
transcriptome	12	-	GO_CC	GO:0031305	integral component of mitochondrial inner membrane	integral component of mitochondrial inner membrane	-0.684793	0.206636	3	341	49	AGK TIMM17B UQCC3
transcriptome	24	-	GO_CC	GO:0031305	integral component of mitochondrial inner membrane	integral component of mitochondrial inner membrane	-0.469885	0.338934	3	447	49	MTLN PET100 UQCC3
proteome	12	-	GO_CC	GO:0031305	integral component of mitochondrial inner membrane	integral component of mitochondrial inner membrane	-0.326731	0.471269	3	553	49	CHCHD3 MICOS10 MTX1
proteome	24	-	GO_CC	GO:0031305	integral component of mitochondrial inner membrane	integral component of mitochondrial inner membrane	-0.0492459	0.8928	1	474	51	MCUR1
proteome	24	+	GO_CC	GO:0031305	integral component of mitochondrial inner membrane	integral component of mitochondrial inner membrane	-2.32854	0.00469315	5	239	47	AFG3L2 MCU MICOS10 MPC1 MTX2
proteome	24	-	GO_CC	GO:0031371	ubiquitin conjugating enzyme complex	ubiquitin conjugating enzyme complex	-2.45526	0.00350542	3	474	5	RNF20 STUB1 UBE2A
transcriptome	6	+	GO_CC	GO:0032937	SREBP-SCAP-Insig complex	SREBP-SCAP-Insig complex	-1.51231	0.0307388	1	117	2	INSIG1
transcriptome	12	+	GO_CC	GO:0032937	SREBP-SCAP-Insig complex	SREBP-SCAP-Insig complex	-2.83111	0.00147534	2	253	1	INSIG1 INSIG2
transcriptome	24	+	GO_CC	GO:0032937	SREBP-SCAP-Insig complex	SREBP-SCAP-Insig complex	-0.817019	0.152398	1	606	2	INSIG1
proteome	12	-	GO_CC	GO:0034668	integrin alpha4-beta1 complex	integrin alpha4-beta1 complex	-2.15884	0.00693683	2	553	1	ITGA4 ITGB1
proteome	24	-	GO_CC	GO:0034668	integrin alpha4-beta1 complex	integrin alpha4-beta1 complex	-2.29078	0.00511945	2	474	1	EMILIN1 ITGA4
proteome	6	-	GO_CC	GO:0034674	integrin alpha5-beta1 complex	integrin alpha5-beta1 complex	-1.69362	0.0202477	1	115	1	ITGA5
proteome	12	-	GO_CC	GO:0034674	integrin alpha5-beta1 complex	integrin alpha5-beta1 complex	-2.62161	0.00238997	2	553	0	ITGA5 ITGB1
proteome	24	-	GO_CC	GO:0034674	integrin alpha5-beta1 complex	integrin alpha5-beta1 complex	-1.08553	0.0821236	1	474	1	ITGA5
transcriptome	12	+	GO_CC	GO:0035098	ESC/E(Z) complex	ESC/E(Z) complex	-6.51367	3.06426e-07	6	253	8	AEBP2 EED JARID2 MTF2 SIRT1 SUZ12
transcriptome	24	+	GO_CC	GO:0035098	ESC/E(Z) complex	ESC/E(Z) complex	-0.767166	0.170936	2	606	12	JARID2 SIRT1
phosphoproteome	24	-	GO_CC	GO:0035098	ESC/E(Z) complex	ESC/E(Z) complex	-0.658931	0.219315	1	198	13	HDAC2
transcriptome	12	-	GO_CC	GO:0035371	microtubule plus-end	microtubule plus-end	-1.61616	0.0242016	3	341	18	GAS2L1 KNSTRN SPAG5
proteome	12	-	GO_CC	GO:0035371	microtubule plus-end	microtubule plus-end	-0.186005	0.651621	1	553	20	NUMA1
proteome	24	-	GO_CC	GO:0035371	microtubule plus-end	microtubule plus-end	-0.65874	0.219412	2	474	19	CLASP1 KIF2C
phosphoproteome	6	-	GO_CC	GO:0035371	microtubule plus-end	microtubule plus-end	-2.26324	0.00545456	2	60	19	NUMA1 SLAIN2
phosphoproteome	12	-	GO_CC	GO:0035371	microtubule plus-end	microtubule plus-end	-0.857937	0.138696	1	80	20	SLAIN2
phosphoproteome	24	-	GO_CC	GO:0035371	microtubule plus-end	microtubule plus-end	-1.28766	0.0515629	2	198	19	NUMA1 SLAIN2
phosphoproteome	6	+	GO_CC	GO:0035371	microtubule plus-end	microtubule plus-end	-2.6312	0.00233775	2	39	19	NUMA1 SLAIN2
phosphoproteome	12	+	GO_CC	GO:0035371	microtubule plus-end	microtubule plus-end	-2.01084	0.00975339	2	81	19	NUMA1 SLAIN2
phosphoproteome	24	+	GO_CC	GO:0035371	microtubule plus-end	microtubule plus-end	-1.07643	0.0838631	1	47	20	NUMA1
transcriptome	12	-	GO_CC	GO:0035577	azurophil granule membrane	azurophil granule membrane	-0.130231	0.740916	1	341	43	TOM1
transcriptome	24	-	GO_CC	GO:0035577	azurophil granule membrane	azurophil granule membrane	-2.8081	0.0015556	7	447	37	CPNE1 GLIPR1 NCSTN STOM SURF4 SYNGR1 TMEM179B
transcriptome	6	+	GO_CC	GO:0035577	azurophil granule membrane	azurophil granule membrane	-1.11985	0.0758832	2	117	42	CD68 RAP1B
proteome	6	-	GO_CC	GO:0035577	azurophil granule membrane	azurophil granule membrane	-0.440186	0.362923	1	115	43	CD68
proteome	12	-	GO_CC	GO:0035577	azurophil granule membrane	azurophil granule membrane	-0.436901	0.365678	3	553	41	CD63 CD68 GLIPR1
proteome	24	-	GO_CC	GO:0035577	azurophil granule membrane	azurophil granule membrane	-0.254719	0.556265	2	474	42	GLIPR1 LPCAT1
proteome	24	+	GO_CC	GO:0035577	azurophil granule membrane	azurophil granule membrane	-1.18284	0.0656394	3	239	41	CPNE3 DDOST PRCP
phosphoproteome	12	+	GO_CC	GO:0035577	azurophil granule membrane	azurophil granule membrane	-0.565862	0.27173	1	81	43	CKAP4
phosphoproteome	24	+	GO_CC	GO:0035577	azurophil granule membrane	azurophil granule membrane	-0.775152	0.167822	1	47	43	CKAP4
transcriptome	12	-	GO_CC	GO:0035578	azurophil granule lumen	azurophil granule lumen	-0.0633497	0.864272	1	341	64	IMPDH1
transcriptome	24	-	GO_CC	GO:0035578	azurophil granule lumen	azurophil granule lumen	-3.01097	0.000975058	9	447	56	CAP1 CTSC FUCA1 GM2A GRN PYCARD RNASET2 TUBB VAT1
transcriptome	6	+	GO_CC	GO:0035578	azurophil granule lumen	azurophil granule lumen	-0.307562	0.492536	1	117	64	HEBP2
transcriptome	12	+	GO_CC	GO:0035578	azurophil granule lumen	azurophil granule lumen	-0.112716	0.771408	1	253	64	PRKCD
transcriptome	24	+	GO_CC	GO:0035578	azurophil granule lumen	azurophil granule lumen	-0.0121222	0.972474	1	606	64	PRKCD
proteome	6	-	GO_CC	GO:0035578	azurophil granule lumen	azurophil granule lumen	-0.31284	0.486587	1	115	64	GALNS
proteome	12	-	GO_CC	GO:0035578	azurophil granule lumen	azurophil granule lumen	-1.01144	0.0973999	6	553	59	CYB5R3 GALNS GRN HEBP2 NPC2 STK11IP
proteome	24	-	GO_CC	GO:0035578	azurophil granule lumen	azurophil granule lumen	-0.537441	0.290108	4	474	61	CYB5R3 GLA IMPDH1 TOLLIP
proteome	24	+	GO_CC	GO:0035578	azurophil granule lumen	azurophil granule lumen	-2.61119	0.00244801	6	239	59	ACTR2 CCT8 FAF2 GGH GLB1 HEBP2
transcriptome	6	+	GO_CC	GO:0035976	transcription factor AP-1 complex	transcription factor AP-1 complex	-4.97261	1.06511e-05	3	117	2	FOS JUN JUNB
transcriptome	12	+	GO_CC	GO:0035976	transcription factor AP-1 complex	transcription factor AP-1 complex	-2.32115	0.00477361	2	253	3	FOS JUNB
transcriptome	24	+	GO_CC	GO:0035976	transcription factor AP-1 complex	transcription factor AP-1 complex	-2.84952	0.00141411	3	606	2	FOS JUN JUNB
transcriptome	24	+	GO_CC	GO:0036449	microtubule minus-end	microtubule minus-end	-0.550361	0.281604	1	606	5	CAMSAP1
proteome	12	-	GO_CC	GO:0036449	microtubule minus-end	microtubule minus-end	-0.58507	0.259974	1	553	5	NUMA1
proteome	24	-	GO_CC	GO:0036449	microtubule minus-end	microtubule minus-end	-0.644495	0.226728	1	474	5	ABRAXAS2
phosphoproteome	6	-	GO_CC	GO:0036449	microtubule minus-end	microtubule minus-end	-1.50252	0.0314399	1	60	5	NUMA1
phosphoproteome	12	-	GO_CC	GO:0036449	microtubule minus-end	microtubule minus-end	-1.3795	0.0417349	1	80	5	SVIL
phosphoproteome	24	-	GO_CC	GO:0036449	microtubule minus-end	microtubule minus-end	-2.35921	0.00437309	2	198	4	NUMA1 SVIL
phosphoproteome	6	+	GO_CC	GO:0036449	microtubule minus-end	microtubule minus-end	-1.68759	0.020531	1	39	5	NUMA1
phosphoproteome	12	+	GO_CC	GO:0036449	microtubule minus-end	microtubule minus-end	-1.3742	0.0422473	1	81	5	NUMA1
phosphoproteome	24	+	GO_CC	GO:0036449	microtubule minus-end	microtubule minus-end	-1.60732	0.0246988	1	47	5	NUMA1
transcriptome	12	-	GO_CC	GO:0038201	TOR complex	TOR complex	-0.483248	0.328664	1	341	12	AKT1S1
transcriptome	12	+	GO_CC	GO:0038201	TOR complex	TOR complex	-0.593328	0.255078	1	253	12	SMG1
transcriptome	24	+	GO_CC	GO:0038201	TOR complex	TOR complex	-0.819186	0.15164	2	606	11	SESN2 SMG1
proteome	12	-	GO_CC	GO:0038201	TOR complex	TOR complex	-0.884006	0.130615	2	553	11	AKT1S1 TELO2
proteome	24	-	GO_CC	GO:0038201	TOR complex	TOR complex	-0.996009	0.100923	2	474	11	RPTOR TELO2
phosphoproteome	12	-	GO_CC	GO:0038201	TOR complex	TOR complex	-2.43544	0.00366912	2	80	11	LARP1 RICTOR
phosphoproteome	24	-	GO_CC	GO:0038201	TOR complex	TOR complex	-2.87597	0.00133055	3	198	10	AKT1S1 LARP1 RICTOR
phosphoproteome	24	+	GO_CC	GO:0038201	TOR complex	TOR complex	-1.2777	0.05276	1	47	12	LARP1
transcriptome	24	-	GO_CC	GO:0042612	MHC class I protein complex	MHC class I protein complex	-0.478656	0.332158	1	447	9	HLA-E
proteome	6	-	GO_CC	GO:0042612	MHC class I protein complex	MHC class I protein complex	-1.01209	0.097254	1	115	9	HLA-C
proteome	12	-	GO_CC	GO:0042612	MHC class I protein complex	MHC class I protein complex	-1.96655	0.0108005	3	553	7	B2M HLA-B HLA-C
proteome	24	-	GO_CC	GO:0042612	MHC class I protein complex	MHC class I protein complex	-3.28046	0.000524256	4	474	6	B2M HLA-A HLA-B HLA-C
transcriptome	6	-	GO_CC	GO:0042641	actomyosin	actomyosin	-0.526491	0.297515	1	63	62	ZYX
transcriptome	12	-	GO_CC	GO:0042641	actomyosin	actomyosin	-4.77258	1.68818e-05	10	341	53	ACTA2 CNN2 FSCN1 GAS2L1 ILK MYO1C PDLIM7 PXN SYNPO2 ZYX
transcriptome	24	-	GO_CC	GO:0042641	actomyosin	actomyosin	-4.50331	3.1383e-05	11	447	52	ACTA2 CNN2 CYBA ILK LIMA1 LIMCH1 MYL9 MYLK PDLIM7 SYNPO2 ZYX
transcriptome	6	+	GO_CC	GO:0042641	actomyosin	actomyosin	-0.317131	0.481803	1	117	62	PDLIM2
transcriptome	24	+	GO_CC	GO:0042641	actomyosin	actomyosin	-0.06609	0.858835	2	606	61	STX1A TLNRD1
proteome	12	-	GO_CC	GO:0042641	actomyosin	actomyosin	-1.06174	0.0867477	6	553	57	CDC42BPB CYBA FHOD1 PDLIM5 PXN ZYX
proteome	24	-	GO_CC	GO:0042641	actomyosin	actomyosin	-0.566675	0.271222	4	474	59	CYBA DCTN4 FHOD1 PTK2
proteome	24	+	GO_CC	GO:0042641	actomyosin	actomyosin	-0.130281	0.740832	1	239	62	PDLIM5
phosphoproteome	6	-	GO_CC	GO:0042641	actomyosin	actomyosin	-2.34624	0.00450572	3	60	60	CDC42BPA PALLD PXN
phosphoproteome	12	-	GO_CC	GO:0042641	actomyosin	actomyosin	-0.441794	0.361581	1	80	62	ABLIM3
phosphoproteome	24	-	GO_CC	GO:0042641	actomyosin	actomyosin	-4.88373	1.30699e-05	8	198	55	ABLIM3 CDC42BPA DBN1 LIMA1 PALLD PXN SEPTIN7 ZYX
phosphoproteome	6	+	GO_CC	GO:0042641	actomyosin	actomyosin	-1.70225	0.0198497	2	39	61	SEPTIN7 ZYX
phosphoproteome	12	+	GO_CC	GO:0042641	actomyosin	actomyosin	-2.97552	0.00105798	4	81	59	DBN1 PALLD SEPTIN7 ZYX
transcriptome	24	-	GO_CC	GO:0042765	GPI-anchor transamidase complex	GPI-anchor transamidase complex	-3.23731	0.000579021	3	447	2	PIGK PIGS PIGU
proteome	12	-	GO_CC	GO:0042765	GPI-anchor transamidase complex	GPI-anchor transamidase complex	-0.653873	0.221885	1	553	4	GPAA1
proteome	24	+	GO_CC	GO:0042765	GPI-anchor transamidase complex	GPI-anchor transamidase complex	-0.99408	0.101372	1	239	4	PIGT
transcriptome	12	-	GO_CC	GO:0043034	costamere	costamere	-0.457246	0.348942	1	341	13	PLEC
transcriptome	24	-	GO_CC	GO:0043034	costamere	costamere	-1.79171	0.0161544	3	447	11	DAG1 KRT19 VCL
transcriptome	12	+	GO_CC	GO:0043034	costamere	costamere	-0.565795	0.271772	1	253	13	HOMER1
transcriptome	24	+	GO_CC	GO:0043034	costamere	costamere	-0.269291	0.53791	1	606	13	HOMER1
proteome	12	-	GO_CC	GO:0043034	costamere	costamere	-0.830727	0.147664	2	553	12	DAG1 SDC4
proteome	24	-	GO_CC	GO:0043034	costamere	costamere	-0.940833	0.114595	2	474	12	DAG1 SDC4
phosphoproteome	6	-	GO_CC	GO:0043034	costamere	costamere	-2.61606	0.00242072	2	60	12	AHNAK PLEC
phosphoproteome	12	-	GO_CC	GO:0043034	costamere	costamere	-3.92988	0.000117521	3	80	11	AHNAK PLEC SVIL
phosphoproteome	24	-	GO_CC	GO:0043034	costamere	costamere	-4.09847	7.97136e-05	4	198	10	AHNAK PLEC SVIL VCL
phosphoproteome	6	+	GO_CC	GO:0043034	costamere	costamere	-1.32543	0.0472679	1	39	13	AHNAK
phosphoproteome	12	+	GO_CC	GO:0043034	costamere	costamere	-2.35993	0.00436584	2	81	12	AHNAK PLEC
phosphoproteome	24	+	GO_CC	GO:0043034	costamere	costamere	-2.82621	0.00149208	2	47	12	AHNAK PLEC
transcriptome	12	-	GO_CC	GO:0043194	axon initial segment	axon initial segment	-0.617885	0.241054	1	341	8	MAP1A
transcriptome	24	+	GO_CC	GO:0043194	axon initial segment	axon initial segment	-1.0945	0.0804459	2	606	7	MAP2 TRIM46
proteome	12	-	GO_CC	GO:0043194	axon initial segment	axon initial segment	-0.439575	0.363434	1	553	8	NAV1
phosphoproteome	6	-	GO_CC	GO:0043194	axon initial segment	axon initial segment	-3.01138	0.000974147	2	60	7	MAP1A NAV1
phosphoproteome	24	-	GO_CC	GO:0043194	axon initial segment	axon initial segment	-1.99405	0.010138	2	198	7	MAP1A NAV1
phosphoproteome	12	+	GO_CC	GO:0043194	axon initial segment	axon initial segment	-1.2027	0.0627049	1	81	8	MAP1A
phosphoproteome	24	+	GO_CC	GO:0043194	axon initial segment	axon initial segment	-1.43388	0.0368233	1	47	8	MAP1A
proteome	6	-	GO_CC	GO:0043219	lateral loop	lateral loop	-1.39697	0.040089	1	115	3	Q8N3R9
proteome	12	-	GO_CC	GO:0043219	lateral loop	lateral loop	-3.34763	0.000449131	3	553	1	Q8N3R9 SIRT2 STX4
proteome	24	-	GO_CC	GO:0043219	lateral loop	lateral loop	-2.00197	0.00995478	2	474	2	SIRT2 STX4
proteome	24	-	GO_CC	GO:0043260	laminin-11 complex	laminin-11 complex	-2.29078	0.00511945	2	474	1	LAMB2 LAMC1
transcriptome	6	+	GO_CC	GO:0043505	CENP-A containing nucleosome	CENP-A containing nucleosome	-3.20139	0.000628944	2	117	2	H2AC4 H2BC11
transcriptome	12	+	GO_CC	GO:0043505	CENP-A containing nucleosome	CENP-A containing nucleosome	-4.36036	4.36151e-05	3	253	1	H2AC4 H2BC11 H4C1
transcriptome	24	+	GO_CC	GO:0043505	CENP-A containing nucleosome	CENP-A containing nucleosome	-3.22977	0.000589161	3	606	1	H2AC4 H2BC11 H4C1
transcriptome	12	-	GO_CC	GO:0044614	nuclear pore cytoplasmic filaments	nuclear pore cytoplasmic filaments	-1.05641	0.087819	1	341	2	RANGAP1
proteome	12	-	GO_CC	GO:0044614	nuclear pore cytoplasmic filaments	nuclear pore cytoplasmic filaments	-2.15884	0.00693683	2	553	1	GLE1 RANBP2
phosphoproteome	6	-	GO_CC	GO:0044614	nuclear pore cytoplasmic filaments	nuclear pore cytoplasmic filaments	-1.80015	0.0158434	1	60	2	RANBP2
phosphoproteome	24	-	GO_CC	GO:0044614	nuclear pore cytoplasmic filaments	nuclear pore cytoplasmic filaments	-1.28696	0.0516462	1	198	2	RANBP2
phosphoproteome	12	+	GO_CC	GO:0044614	nuclear pore cytoplasmic filaments	nuclear pore cytoplasmic filaments	-1.67063	0.0213488	1	81	2	RANBP2
transcriptome	24	+	GO_CC	GO:0044666	MLL3/4 complex	MLL3/4 complex	-3.59881	0.000251881	5	606	7	KDM6A KDM6B KMT2C KMT2D PAXIP1
proteome	12	-	GO_CC	GO:0044666	MLL3/4 complex	MLL3/4 complex	-0.344428	0.452452	1	553	11	ASH2L
transcriptome	12	-	GO_CC	GO:0045171	intercellular bridge	intercellular bridge	-3.19277	0.000641555	8	341	56	CDCA8 EHD2 FAM83D GSTM4 PCIF1 PYCR3 RFXANK TPX2
transcriptome	24	-	GO_CC	GO:0045171	intercellular bridge	intercellular bridge	-0.96505	0.10838	5	447	59	EHD2 GSTM3 GSTM4 KIF20A PYCR3
transcriptome	12	+	GO_CC	GO:0045171	intercellular bridge	intercellular bridge	-0.11569	0.766143	1	253	63	PRKCI
transcriptome	24	+	GO_CC	GO:0045171	intercellular bridge	intercellular bridge	-0.587793	0.258349	5	606	59	EAF1 HAUS3 NGRN NINL PHLPP2
proteome	6	-	GO_CC	GO:0045171	intercellular bridge	intercellular bridge	-0.317603	0.481279	1	115	63	SRA1
proteome	12	-	GO_CC	GO:0045171	intercellular bridge	intercellular bridge	-0.416856	0.382952	4	553	60	EHD2 KLHL22 NUPR1 PRC1
proteome	24	-	GO_CC	GO:0045171	intercellular bridge	intercellular bridge	-0.886218	0.129952	5	474	59	CEP55 EHD2 KLHL22 NUPR1 TPX2
proteome	24	+	GO_CC	GO:0045171	intercellular bridge	intercellular bridge	-0.404922	0.393621	2	239	62	GSTM2 QSOX1
transcriptome	6	-	GO_CC	GO:0071682	endocytic vesicle lumen	endocytic vesicle lumen	-1.12312	0.0753156	1	63	13	HGS
transcriptome	12	-	GO_CC	GO:0071682	endocytic vesicle lumen	endocytic vesicle lumen	-0.457246	0.348942	1	341	13	SPARC
transcriptome	24	-	GO_CC	GO:0071682	endocytic vesicle lumen	endocytic vesicle lumen	-0.364715	0.431803	1	447	13	SPARC
transcriptome	12	+	GO_CC	GO:0071682	endocytic vesicle lumen	endocytic vesicle lumen	-1.41967	0.0380478	2	253	12	APOE HSPH1
transcriptome	24	+	GO_CC	GO:0071682	endocytic vesicle lumen	endocytic vesicle lumen	-0.269291	0.53791	1	606	13	APOE
proteome	6	-	GO_CC	GO:0071682	endocytic vesicle lumen	endocytic vesicle lumen	-2.06434	0.00862306	2	115	12	HBA1 SPARC
proteome	12	-	GO_CC	GO:0071682	endocytic vesicle lumen	endocytic vesicle lumen	-0.830727	0.147664	2	553	12	HGS SPARC
proteome	24	-	GO_CC	GO:0071682	endocytic vesicle lumen	endocytic vesicle lumen	-0.345551	0.451284	1	474	13	SPARC
proteome	24	+	GO_CC	GO:0071682	endocytic vesicle lumen	endocytic vesicle lumen	-1.46494	0.0342816	2	239	12	HBA1 HSP90B1
transcriptome	12	-	GO_CC	GO:0071953	elastic fiber	elastic fiber	-0.847561	0.142049	1	341	4	ELN
transcriptome	24	-	GO_CC	GO:0071953	elastic fiber	elastic fiber	-3.23731	0.000579021	3	447	2	ELN FBLN5 MFAP4
transcriptome	12	+	GO_CC	GO:0071953	elastic fiber	elastic fiber	-0.970433	0.107045	1	253	4	MFAP4
proteome	6	-	GO_CC	GO:0071953	elastic fiber	elastic fiber	-1.30225	0.0498597	1	115	4	FBLN5
proteome	12	-	GO_CC	GO:0071953	elastic fiber	elastic fiber	-1.66448	0.0216529	2	553	3	FBLN1 FBLN5
proteome	24	-	GO_CC	GO:0071953	elastic fiber	elastic fiber	-3.16233	0.000688131	3	474	2	EFEMP2 FBLN1 FBLN5
transcriptome	12	+	GO_CC	GO:0090443	FAR/SIN/STRIPAK complex	FAR/SIN/STRIPAK complex	-2.53655	0.00290706	2	253	2	STRN STRN3
proteome	24	+	GO_CC	GO:0090443	FAR/SIN/STRIPAK complex	FAR/SIN/STRIPAK complex	-1.08644	0.0819519	1	239	3	STRN3
proteome	12	-	GO_CC	GO:0097128	cyclin D1-CDK4 complex	cyclin D1-CDK4 complex	-1.02014	0.0954688	1	553	1	CCND1
proteome	24	-	GO_CC	GO:0097128	cyclin D1-CDK4 complex	cyclin D1-CDK4 complex	-2.75563	0.00175536	2	474	0	CCND1 CDK4
transcriptome	24	-	GO_CC	GO:0097179	protease inhibitor complex	protease inhibitor complex	-1.67652	0.0210609	2	447	4	CASP1 PLAT
proteome	6	-	GO_CC	GO:0097179	protease inhibitor complex	protease inhibitor complex	-2.82418	0.00149905	2	115	4	CASP1 PLAU
proteome	12	-	GO_CC	GO:0097179	protease inhibitor complex	protease inhibitor complex	-1.50256	0.0314367	2	553	4	CASP1 SERPINE1
proteome	24	-	GO_CC	GO:0097179	protease inhibitor complex	protease inhibitor complex	-1.62834	0.0235321	2	474	4	CASP1 SERPINE1
transcriptome	6	+	GO_CC	GO:0097197	tetraspanin-enriched microdomain	tetraspanin-enriched microdomain	-1.15322	0.0702711	1	117	6	CD81
proteome	6	-	GO_CC	GO:0097197	tetraspanin-enriched microdomain	tetraspanin-enriched microdomain	-1.16048	0.0691064	1	115	6	TSPAN9
proteome	12	-	GO_CC	GO:0097197	tetraspanin-enriched microdomain	tetraspanin-enriched microdomain	-3.75372	0.000176312	4	553	3	CD81 SAMHD1 TSPAN14 TSPAN9
proteome	24	-	GO_CC	GO:0097197	tetraspanin-enriched microdomain	tetraspanin-enriched microdomain	-2.6457	0.00226098	3	474	4	ADAM10 CD81 TSPAN14
transcriptome	24	+	GO_CC	GO:0097441	basal dendrite	basal dendrite	-0.703647	0.197858	1	606	3	MAP2
phosphoproteome	6	-	GO_CC	GO:0097441	basal dendrite	basal dendrite	-1.67635	0.0210695	1	60	3	MAP1B
phosphoproteome	12	-	GO_CC	GO:0097441	basal dendrite	basal dendrite	-1.55256	0.028018	1	80	3	MAP1B
phosphoproteome	24	-	GO_CC	GO:0097441	basal dendrite	basal dendrite	-1.1658	0.0682648	1	198	3	MAP1B
phosphoproteome	6	+	GO_CC	GO:0097441	basal dendrite	basal dendrite	-4.15917	6.93153e-05	2	39	2	MAP1B MAPK8
phosphoproteome	12	+	GO_CC	GO:0097441	basal dendrite	basal dendrite	-1.54722	0.0283645	1	81	3	MAP1B
phosphoproteome	24	+	GO_CC	GO:0097441	basal dendrite	basal dendrite	-1.78165	0.0165329	1	47	3	MAP1B
transcriptome	24	+	GO_CC	GO:0097635	extrinsic component of autophagosome membrane	extrinsic component of autophagosome membrane	-2.54204	0.00287049	2	606	0	ULK1 WDFY3
proteome	12	-	GO_CC	GO:0097635	extrinsic component of autophagosome membrane	extrinsic component of autophagosome membrane	-1.02014	0.0954688	1	553	1	ULK1
proteome	24	-	GO_CC	GO:0097635	extrinsic component of autophagosome membrane	extrinsic component of autophagosome membrane	-1.08553	0.0821236	1	474	1	WDFY3
transcriptome	12	-	GO_CC	GO:0098803	respiratory chain complex	respiratory chain complex	-0.337518	0.459707	3	341	80	NDUFS7 UQCC3 UQCR10
transcriptome	24	-	GO_CC	GO:0098803	respiratory chain complex	respiratory chain complex	-1.77932	0.016622	8	447	75	COX7A1 NDUFA3 NDUFB10 NDUFB7 NDUFS7 SDHC UQCC3 UQCR10
transcriptome	6	+	GO_CC	GO:0098803	respiratory chain complex	respiratory chain complex	-4.63695	2.30701e-05	7	117	76	COX8A MT-ND2 NDUFA11 NDUFA13 NDUFA7 NDUFV2 UQCRH
transcriptome	12	+	GO_CC	GO:0098803	respiratory chain complex	respiratory chain complex	-0.0714366	0.848327	1	253	82	NDUFV2
transcriptome	24	+	GO_CC	GO:0098803	respiratory chain complex	respiratory chain complex	-0.00442624	0.98986	1	606	82	MT-CO1
proteome	12	-	GO_CC	GO:0098803	respiratory chain complex	respiratory chain complex	-0.954307	0.111095	7	553	76	COX5B NDUFA12 NDUFA3 NDUFAF1 NDUFB9 NDUFV2 SDHA
proteome	24	-	GO_CC	GO:0098803	respiratory chain complex	respiratory chain complex	-0.335511	0.461837	4	474	79	MT-CO3 NDUFA3 NDUFAF1 NDUFB10
proteome	24	+	GO_CC	GO:0098803	respiratory chain complex	respiratory chain complex	-0.59103	0.256431	3	239	80	COA6 NDUFA12 NDUFB4
transcriptome	12	-	GO_CC	GO:0098890	extrinsic component of postsynaptic membrane	extrinsic component of postsynaptic membrane	-0.714298	0.193064	1	341	6	KPNA2
proteome	6	-	GO_CC	GO:0098890	extrinsic component of postsynaptic membrane	extrinsic component of postsynaptic membrane	-1.16048	0.0691064	1	115	6	CRKL
proteome	12	-	GO_CC	GO:0098890	extrinsic component of postsynaptic membrane	extrinsic component of postsynaptic membrane	-2.45383	0.00351698	3	553	4	CRKL FARP1 KPNA2
proteome	24	-	GO_CC	GO:0098890	extrinsic component of postsynaptic membrane	extrinsic component of postsynaptic membrane	-0.586406	0.259176	1	474	6	KPNA2
proteome	24	+	GO_CC	GO:0098890	extrinsic component of postsynaptic membrane	extrinsic component of postsynaptic membrane	-0.857002	0.138995	1	239	6	HIP1
phosphoproteome	6	-	GO_CC	GO:0110016	B-WICH complex	B-WICH complex	-1.4367	0.0365845	1	60	6	DDX21
phosphoproteome	12	-	GO_CC	GO:0110016	B-WICH complex	B-WICH complex	-1.31407	0.0485215	1	80	6	DDX21
phosphoproteome	24	-	GO_CC	GO:0110016	B-WICH complex	B-WICH complex	-5.51291	3.06964e-06	4	198	3	DDX21 DEK MYBBP1A SF3B1
phosphoproteome	12	+	GO_CC	GO:0110016	B-WICH complex	B-WICH complex	-2.98261	0.00104085	2	81	5	DDX21 DEK
transcriptome	12	+	GO_CC	GO:1990124	messenger ribonucleoprotein complex	messenger ribonucleoprotein complex	-3.07436	0.000842628	3	253	6	CPEB4 FMR1 HNRNPAB
transcriptome	24	+	GO_CC	GO:1990124	messenger ribonucleoprotein complex	messenger ribonucleoprotein complex	-0.407666	0.391141	1	606	8	CPEB2
proteome	24	+	GO_CC	GO:1990124	messenger ribonucleoprotein complex	messenger ribonucleoprotein complex	-0.756842	0.175048	1	239	8	HNRNPA3
phosphoproteome	24	-	GO_CC	GO:1990124	messenger ribonucleoprotein complex	messenger ribonucleoprotein complex	-0.832356	0.147111	1	198	8	YBX1
phosphoproteome	6	+	GO_CC	GO:1990124	messenger ribonucleoprotein complex	messenger ribonucleoprotein complex	-1.51368	0.0306419	1	39	8	YBX1
phosphoproteome	12	+	GO_CC	GO:1990124	messenger ribonucleoprotein complex	messenger ribonucleoprotein complex	-1.2027	0.0627049	1	81	8	YBX1
phosphoproteome	24	+	GO_CC	GO:1990124	messenger ribonucleoprotein complex	messenger ribonucleoprotein complex	-1.43388	0.0368233	1	47	8	YBX1
transcriptome	6	+	GO_CC	GO:1990590	ATF1-ATF4 transcription factor complex	ATF1-ATF4 transcription factor complex	-1.68617	0.020598	1	117	1	ATF4
transcriptome	12	+	GO_CC	GO:1990590	ATF1-ATF4 transcription factor complex	ATF1-ATF4 transcription factor complex	-3.30175	0.00049917	2	253	0	ATF1 ATF4
transcriptome	24	+	GO_CC	GO:1990590	ATF1-ATF4 transcription factor complex	ATF1-ATF4 transcription factor complex	-0.981436	0.104367	1	606	1	ATF4
transcriptome	24	+	GO_CC	GO:1990622	CHOP-ATF3 complex	CHOP-ATF3 complex	-2.54204	0.00287049	2	606	0	ATF3 DDIT3
transcriptome	12	+	GO_CC	GO:1990812	growth cone filopodium	growth cone filopodium	-1.18263	0.0656698	1	253	2	FMR1
proteome	12	-	GO_CC	GO:1990812	growth cone filopodium	growth cone filopodium	-2.15884	0.00693683	2	553	1	APP ITGA3
proteome	24	-	GO_CC	GO:1990812	growth cone filopodium	growth cone filopodium	-2.29078	0.00511945	2	474	1	APP ITGA3
transcriptome	24	+	GO_CC	GO:1990851	Wnt-Frizzled-LRP5/6 complex	Wnt-Frizzled-LRP5/6 complex	-2.08068	0.0083046	2	606	1	FZD8 LRP6
transcriptome	12	-	GO_CC	GO:1990907	beta-catenin-TCF complex	beta-catenin-TCF complex	-0.483248	0.328664	1	341	12	LDB1
transcriptome	24	+	GO_CC	GO:1990907	beta-catenin-TCF complex	beta-catenin-TCF complex	-0.290987	0.511697	1	606	12	TLE3
proteome	12	-	GO_CC	GO:1990907	beta-catenin-TCF complex	beta-catenin-TCF complex	-0.319419	0.479271	1	553	12	CTNNB1
proteome	24	-	GO_CC	GO:1990907	beta-catenin-TCF complex	beta-catenin-TCF complex	-0.369334	0.427234	1	474	12	CTNNB1
phosphoproteome	6	-	GO_CC	GO:1990907	beta-catenin-TCF complex	beta-catenin-TCF complex	-1.17462	0.0668927	1	60	12	BCL9L
phosphoproteome	12	-	GO_CC	GO:1990907	beta-catenin-TCF complex	beta-catenin-TCF complex	-1.05426	0.0882556	1	80	12	BCL9L
phosphoproteome	24	-	GO_CC	GO:1990907	beta-catenin-TCF complex	beta-catenin-TCF complex	-1.67822	0.020979	2	198	11	BCL9L TLE3
phosphoproteome	6	+	GO_CC	GO:1990907	beta-catenin-TCF complex	beta-catenin-TCF complex	-1.35689	0.0439651	1	39	12	CTNNB1
phosphoproteome	12	+	GO_CC	GO:1990907	beta-catenin-TCF complex	beta-catenin-TCF complex	-2.42486	0.00375957	2	81	11	BCL9L CTNNB1
transcriptome	24	-	GO_MF	GO:0003735	structural constituent of ribosome	structural constituent of ribosome	-0.007356	0.983205	2	428	153	MRPL52 MRPS14
transcriptome	6	+	GO_MF	GO:0003735	structural constituent of ribosome	structural constituent of ribosome	-15.9327	1.16755e-16	20	118	135	NDUFA7 RPL12 RPL15 RPL24 RPL27A RPL30 RPL31 RPL36 RPL37 RPL38 RPL39 RPL41 RPL7A RPL9 RPLP0 RPS10 RPS17 RPS20 RPS29 RPS3A
transcriptome	12	+	GO_MF	GO:0003735	structural constituent of ribosome	structural constituent of ribosome	-0.165786	0.682676	3	253	152	RPL39 RPS10 RPS17
transcriptome	24	+	GO_MF	GO:0003735	structural constituent of ribosome	structural constituent of ribosome	-7.4301e-05	0.999829	1	607	154	RPL21
proteome	6	-	GO_MF	GO:0003735	structural constituent of ribosome	structural constituent of ribosome	-0.101954	0.790762	1	112	154	MRPS2
proteome	12	-	GO_MF	GO:0003735	structural constituent of ribosome	structural constituent of ribosome	-0.634618	0.231943	10	552	145	DAP3 ISG15 MRPL13 MRPL43 MRPS18A MRPS2 MRPS24 RPL19 RPL26 RPL6
proteome	24	-	GO_MF	GO:0003735	structural constituent of ribosome	structural constituent of ribosome	-0.322648	0.47572	7	471	148	DAP3 ISG15 MRPL13 MRPL3 MRPL33 MRPS24 MRPS34
proteome	24	+	GO_MF	GO:0003735	structural constituent of ribosome	structural constituent of ribosome	-0.965005	0.108391	6	236	149	RPL18 RPL22 RPL27 RPL27A RPS11 RPS27L
phosphoproteome	6	+	GO_MF	GO:0003735	structural constituent of ribosome	structural constituent of ribosome	-0.377839	0.418949	1	39	154	RPS3
phosphoproteome	12	+	GO_MF	GO:0003735	structural constituent of ribosome	structural constituent of ribosome	-0.166616	0.681371	1	82	154	RPS3
phosphoproteome	24	+	GO_MF	GO:0003735	structural constituent of ribosome	structural constituent of ribosome	-0.312016	0.487511	1	48	154	RPS3
transcriptome	12	-	GO_MF	GO:0003823	antigen binding	antigen binding	-0.573283	0.267127	2	343	31	DHCR24 PPP2R1A
transcriptome	24	-	GO_MF	GO:0003823	antigen binding	antigen binding	-2.11244	0.007719	5	428	28	HLA-E IL7R MFAP4 PPP2R1A SLC7A8
transcriptome	12	+	GO_MF	GO:0003823	antigen binding	antigen binding	-0.276514	0.529037	1	253	32	MFAP4
proteome	6	-	GO_MF	GO:0003823	antigen binding	antigen binding	-0.549829	0.28195	1	112	32	HLA-C
proteome	12	-	GO_MF	GO:0003823	antigen binding	antigen binding	-3.03052	0.000932134	7	552	26	HLA-B HLA-C ITGA4 SIRPA TAPBP TGFB1 TSPAN4
proteome	24	-	GO_MF	GO:0003823	antigen binding	antigen binding	-2.65311	0.00222273	6	471	27	HLA-A HLA-B HLA-C ITGA4 SIRPA TSPAN4
transcriptome	12	-	GO_MF	GO:0003906	DNA-(apurinic or apyrimidinic site) endonuclease activity	DNA-(apurinic or apyrimidinic site) endonuclease activity	-1.29973	0.0501497	2	343	10	APEX2 NTHL1
transcriptome	24	-	GO_MF	GO:0003906	DNA-(apurinic or apyrimidinic site) endonuclease activity	DNA-(apurinic or apyrimidinic site) endonuclease activity	-0.428531	0.372794	1	428	11	NTHL1
proteome	12	-	GO_MF	GO:0003906	DNA-(apurinic or apyrimidinic site) endonuclease activity	DNA-(apurinic or apyrimidinic site) endonuclease activity	-0.34297	0.453973	1	552	11	APEX1
proteome	24	+	GO_MF	GO:0003906	DNA-(apurinic or apyrimidinic site) endonuclease activity	DNA-(apurinic or apyrimidinic site) endonuclease activity	-0.647697	0.225062	1	236	11	OGG1
phosphoproteome	24	-	GO_MF	GO:0003906	DNA-(apurinic or apyrimidinic site) endonuclease activity	DNA-(apurinic or apyrimidinic site) endonuclease activity	-0.712099	0.194044	1	200	11	HMGA2
phosphoproteome	6	+	GO_MF	GO:0003906	DNA-(apurinic or apyrimidinic site) endonuclease activity	DNA-(apurinic or apyrimidinic site) endonuclease activity	-1.38824	0.0409033	1	39	11	RPS3
phosphoproteome	12	+	GO_MF	GO:0003906	DNA-(apurinic or apyrimidinic site) endonuclease activity	DNA-(apurinic or apyrimidinic site) endonuclease activity	-2.47958	0.0033145	2	82	10	HMGA2 RPS3
phosphoproteome	24	+	GO_MF	GO:0003906	DNA-(apurinic or apyrimidinic site) endonuclease activity	DNA-(apurinic or apyrimidinic site) endonuclease activity	-2.93978	0.00114874	2	48	10	HMGA2 RPS3
transcriptome	24	-	GO_MF	GO:0003909	DNA ligase activity	DNA ligase activity	-0.958472	0.110034	1	428	2	LIG1
transcriptome	24	+	GO_MF	GO:0003909	DNA ligase activity	DNA ligase activity	-0.813756	0.153548	1	607	2	LIG4
proteome	6	-	GO_MF	GO:0003909	DNA ligase activity	DNA ligase activity	-1.52838	0.0296225	1	112	2	LIG3
proteome	12	-	GO_MF	GO:0003909	DNA ligase activity	DNA ligase activity	-2.155	0.00699835	2	552	1	LIG1 LIG3
proteome	24	-	GO_MF	GO:0003909	DNA ligase activity	DNA ligase activity	-2.29082	0.00511891	2	471	1	LIG1 LIG3
phosphoproteome	6	-	GO_MF	GO:0003909	DNA ligase activity	DNA ligase activity	-1.79743	0.015943	1	60	2	LIG1
proteome	12	-	GO_MF	GO:0003918	DNA topoisomerase type II (double strand cut, ATP-hydrolyzing) activity	DNA topoisomerase type II (double strand cut, ATP-hydrolyzing) activity	-2.61771	0.00241153	2	552	0	TOP2A TOP2B
proteome	24	-	GO_MF	GO:0003918	DNA topoisomerase type II (double strand cut, ATP-hydrolyzing) activity	DNA topoisomerase type II (double strand cut, ATP-hydrolyzing) activity	-1.08555	0.0821198	1	471	1	TOP2A
phosphoproteome	12	+	GO_MF	GO:0003918	DNA topoisomerase type II (double strand cut, ATP-hydrolyzing) activity	DNA topoisomerase type II (double strand cut, ATP-hydrolyzing) activity	-1.83714	0.0145498	1	82	1	TOP2B
transcriptome	12	-	GO_MF	GO:0003951	NAD+ kinase activity	NAD+ kinase activity	-0.478891	0.331978	1	343	12	AGK
transcriptome	12	+	GO_MF	GO:0003951	NAD+ kinase activity	NAD+ kinase activity	-0.590947	0.25648	1	253	12	DGKH
transcriptome	24	+	GO_MF	GO:0003951	NAD+ kinase activity	NAD+ kinase activity	-2.38905	0.00408271	4	607	9	DGKD DGKE DGKH DGKQ
transcriptome	12	-	GO_MF	GO:0003955	NAD(P)H dehydrogenase (quinone) activity	NAD(P)H dehydrogenase (quinone) activity	-0.123182	0.75304	1	343	44	NDUFS7
transcriptome	24	-	GO_MF	GO:0003955	NAD(P)H dehydrogenase (quinone) activity	NAD(P)H dehydrogenase (quinone) activity	-1.03994	0.0912139	4	428	41	NDUFA3 NDUFB10 NDUFB7 NDUFS7
transcriptome	6	+	GO_MF	GO:0003955	NAD(P)H dehydrogenase (quinone) activity	NAD(P)H dehydrogenase (quinone) activity	-2.90747	0.00123745	4	118	41	MT-ND2 NDUFA13 NDUFA7 NDUFV2
transcriptome	12	+	GO_MF	GO:0003955	NAD(P)H dehydrogenase (quinone) activity	NAD(P)H dehydrogenase (quinone) activity	-0.192436	0.642043	1	253	44	NDUFV2
proteome	12	-	GO_MF	GO:0003955	NAD(P)H dehydrogenase (quinone) activity	NAD(P)H dehydrogenase (quinone) activity	-0.748109	0.178604	4	552	41	NDUFA12 NDUFA3 NDUFB9 NDUFV2
proteome	24	-	GO_MF	GO:0003955	NAD(P)H dehydrogenase (quinone) activity	NAD(P)H dehydrogenase (quinone) activity	-0.245246	0.56853	2	471	43	NDUFA3 NDUFB10
proteome	24	+	GO_MF	GO:0003955	NAD(P)H dehydrogenase (quinone) activity	NAD(P)H dehydrogenase (quinone) activity	-0.612694	0.243953	2	236	43	NDUFA12 NDUFB4
transcriptome	12	-	GO_MF	GO:0004084	branched-chain-amino-acid transaminase activity	branched-chain-amino-acid transaminase activity	-1.22076	0.0601509	1	343	1	BCAT2
proteome	12	-	GO_MF	GO:0004084	branched-chain-amino-acid transaminase activity	branched-chain-amino-acid transaminase activity	-2.61771	0.00241153	2	552	0	BCAT1 BCAT2
transcriptome	12	-	GO_MF	GO:0004090	carbonyl reductase (NADPH) activity	carbonyl reductase (NADPH) activity	-0.709496	0.195211	1	343	6	CBR3
transcriptome	24	-	GO_MF	GO:0004090	carbonyl reductase (NADPH) activity	carbonyl reductase (NADPH) activity	-2.76568	0.00171523	3	428	4	DCXR DHRS1 DHRS4L2
proteome	12	-	GO_MF	GO:0004128	cytochrome-b5 reductase activity, acting on NAD(P)H	cytochrome-b5 reductase activity, acting on NAD(P)H	-1.36697	0.0429571	2	552	5	CYB5R3 POR
proteome	24	-	GO_MF	GO:0004128	cytochrome-b5 reductase activity, acting on NAD(P)H	cytochrome-b5 reductase activity, acting on NAD(P)H	-0.586423	0.259165	1	471	6	CYB5R3
proteome	24	+	GO_MF	GO:0004128	cytochrome-b5 reductase activity, acting on NAD(P)H	cytochrome-b5 reductase activity, acting on NAD(P)H	-2.06487	0.00861244	2	236	5	CYB5R2 POR
transcriptome	24	-	GO_MF	GO:0004301	epoxide hydrolase activity	epoxide hydrolase activity	-3.28485	0.00051898	3	428	2	AKR7A2 EPHX1 RNPEP
transcriptome	24	-	GO_MF	GO:0004449	isocitrate dehydrogenase (NAD+) activity	isocitrate dehydrogenase (NAD+) activity	-0.958472	0.110034	1	428	2	IDH3G
proteome	12	-	GO_MF	GO:0004449	isocitrate dehydrogenase (NAD+) activity	isocitrate dehydrogenase (NAD+) activity	-2.155	0.00699835	2	552	1	IDH3A IDH3G
proteome	24	-	GO_MF	GO:0004449	isocitrate dehydrogenase (NAD+) activity	isocitrate dehydrogenase (NAD+) activity	-0.91858	0.12062	1	471	2	IDH3G
transcriptome	12	-	GO_MF	GO:0004464	leukotriene-C4 synthase activity	leukotriene-C4 synthase activity	-1.0513	0.0888594	1	343	2	GSTM4
transcriptome	24	-	GO_MF	GO:0004464	leukotriene-C4 synthase activity	leukotriene-C4 synthase activity	-2.37293	0.00423711	2	428	1	GSTM4 MGST2
transcriptome	24	-	GO_MF	GO:0004720	protein-lysine 6-oxidase activity	protein-lysine 6-oxidase activity	-3.28485	0.00051898	3	428	2	LOX LOXL1 LOXL2
proteome	12	-	GO_MF	GO:0004720	protein-lysine 6-oxidase activity	protein-lysine 6-oxidase activity	-1.66078	0.0218384	2	552	3	LOX LOXL2
proteome	24	-	GO_MF	GO:0004720	protein-lysine 6-oxidase activity	protein-lysine 6-oxidase activity	-1.79234	0.0161309	2	471	3	LOX LOXL2
transcriptome	12	-	GO_MF	GO:0004797	thymidine kinase activity	thymidine kinase activity	-3.03148	0.000930084	2	343	0	TK1 TK2
transcriptome	24	-	GO_MF	GO:0004797	thymidine kinase activity	thymidine kinase activity	-1.12628	0.0747686	1	428	1	TK1
proteome	12	-	GO_MF	GO:0004797	thymidine kinase activity	thymidine kinase activity	-1.01824	0.0958878	1	552	1	TK1
proteome	24	-	GO_MF	GO:0004797	thymidine kinase activity	thymidine kinase activity	-1.08555	0.0821198	1	471	1	TK1
transcriptome	6	-	GO_MF	GO:0005104	fibroblast growth factor receptor binding	fibroblast growth factor receptor binding	-1.35637	0.044018	1	63	7	FGF5
transcriptome	24	-	GO_MF	GO:0005104	fibroblast growth factor receptor binding	fibroblast growth factor receptor binding	-2.57397	0.00266706	3	428	5	FGF1 FGF5 FGF7
transcriptome	24	-	GO_MF	GO:0005154	epidermal growth factor receptor binding	epidermal growth factor receptor binding	-0.253287	0.558101	1	428	20	EFEMP1
transcriptome	12	+	GO_MF	GO:0005154	epidermal growth factor receptor binding	epidermal growth factor receptor binding	-1.95351	0.0111298	3	253	18	AREG EREG HBEGF
transcriptome	24	+	GO_MF	GO:0005154	epidermal growth factor receptor binding	epidermal growth factor receptor binding	-0.993781	0.101442	3	607	18	AREG HBEGF VAV2
proteome	6	-	GO_MF	GO:0005154	epidermal growth factor receptor binding	epidermal growth factor receptor binding	-0.721359	0.189951	1	112	20	ITGA5
proteome	12	-	GO_MF	GO:0005154	epidermal growth factor receptor binding	epidermal growth factor receptor binding	-0.184877	0.653315	1	552	20	ITGA5
proteome	24	-	GO_MF	GO:0005154	epidermal growth factor receptor binding	epidermal growth factor receptor binding	-0.226479	0.593636	1	471	20	ITGA5
proteome	24	+	GO_MF	GO:0005154	epidermal growth factor receptor binding	epidermal growth factor receptor binding	-3.06626	0.000858494	4	236	17	HIP1 RNF126 SNX2 VAV2
phosphoproteome	12	-	GO_MF	GO:0005154	epidermal growth factor receptor binding	epidermal growth factor receptor binding	-0.850373	0.141132	1	81	20	ATXN2
phosphoproteome	24	-	GO_MF	GO:0005154	epidermal growth factor receptor binding	epidermal growth factor receptor binding	-0.502316	0.314546	1	200	20	ATXN2
transcriptome	6	-	GO_MF	GO:0005179	hormone activity	hormone activity	-3.61963	0.000240085	3	63	19	ADM STC1 STC2
transcriptome	12	-	GO_MF	GO:0005179	hormone activity	hormone activity	-0.305476	0.494907	1	343	21	ADM
transcriptome	24	-	GO_MF	GO:0005179	hormone activity	hormone activity	-0.240353	0.574973	1	428	21	STC2
transcriptome	6	+	GO_MF	GO:0005179	hormone activity	hormone activity	-0.682941	0.20752	1	118	21	METRNL
transcriptome	12	+	GO_MF	GO:0005179	hormone activity	hormone activity	-1.06075	0.0869455	2	253	20	GAL METRNL
proteome	12	-	GO_MF	GO:0005179	hormone activity	hormone activity	-0.173675	0.670386	1	552	21	STC2
proteome	24	-	GO_MF	GO:0005179	hormone activity	hormone activity	-1.2042	0.0624887	3	471	19	FBN1 STC1 STC2
phosphoproteome	12	+	GO_MF	GO:0005179	hormone activity	hormone activity	-0.826753	0.149021	1	82	21	COPA
phosphoproteome	24	+	GO_MF	GO:0005179	hormone activity	hormone activity	-1.04574	0.0900043	1	48	21	COPA
transcriptome	12	+	GO_MF	GO:0005436	sodium:phosphate symporter activity	sodium:phosphate symporter activity	-1.17996	0.0660756	1	253	2	SLC20A1
transcriptome	24	+	GO_MF	GO:0005436	sodium:phosphate symporter activity	sodium:phosphate symporter activity	-2.0739	0.00843525	2	607	1	MFSD2A SLC20A1
proteome	24	-	GO_MF	GO:0005436	sodium:phosphate symporter activity	sodium:phosphate symporter activity	-0.91858	0.12062	1	471	2	SLC20A2
transcriptome	6	+	GO_MF	GO:0008140	cAMP response element binding protein binding	cAMP response element binding protein binding	-1.09124	0.0810506	1	118	7	ATF4
transcriptome	12	+	GO_MF	GO:0008140	cAMP response element binding protein binding	cAMP response element binding protein binding	-0.778125	0.166677	1	253	7	ATF4
transcriptome	24	+	GO_MF	GO:0008140	cAMP response element binding protein binding	cAMP response element binding protein binding	-2.14446	0.0071704	3	607	5	ATF4 CRTC2 DDIT3
phosphoproteome	6	-	GO_MF	GO:0008140	cAMP response element binding protein binding	cAMP response element binding protein binding	-1.37715	0.041961	1	60	7	CRTC3
phosphoproteome	12	-	GO_MF	GO:0008140	cAMP response element binding protein binding	cAMP response element binding protein binding	-1.24965	0.0562789	1	81	7	CRTC3
phosphoproteome	24	-	GO_MF	GO:0008140	cAMP response element binding protein binding	cAMP response element binding protein binding	-0.873116	0.133932	1	200	7	CRTC3
transcriptome	6	+	GO_MF	GO:0008142	oxysterol binding	oxysterol binding	-1.21169	0.0614203	1	118	5	INSIG1
transcriptome	12	+	GO_MF	GO:0008142	oxysterol binding	oxysterol binding	-2.1462	0.00714174	2	253	4	INSIG1 INSIG2
transcriptome	24	+	GO_MF	GO:0008142	oxysterol binding	oxysterol binding	-1.42214	0.0378318	2	607	4	INSIG1 RORA
proteome	12	+	GO_MF	GO:0008142	oxysterol binding	oxysterol binding	-1.79795	0.0159239	1	30	5	OSBPL5
proteome	24	+	GO_MF	GO:0008142	oxysterol binding	oxysterol binding	-0.922036	0.119664	1	236	5	OSBPL5
proteome	12	-	GO_MF	GO:0008190	eukaryotic initiation factor 4E binding	eukaryotic initiation factor 4E binding	-0.478992	0.3319	1	552	7	EIF4EBP2
proteome	24	-	GO_MF	GO:0008190	eukaryotic initiation factor 4E binding	eukaryotic initiation factor 4E binding	-0.537223	0.290253	1	471	7	EIF4EBP2
phosphoproteome	12	-	GO_MF	GO:0008190	eukaryotic initiation factor 4E binding	eukaryotic initiation factor 4E binding	-1.24965	0.0562789	1	81	7	LARP1
phosphoproteome	24	-	GO_MF	GO:0008190	eukaryotic initiation factor 4E binding	eukaryotic initiation factor 4E binding	-0.873116	0.133932	1	200	7	LARP1
phosphoproteome	24	+	GO_MF	GO:0008190	eukaryotic initiation factor 4E binding	eukaryotic initiation factor 4E binding	-3.30742	0.000492695	2	48	6	EIF4EBP2 LARP1
transcriptome	24	-	GO_MF	GO:0008239	dipeptidyl-peptidase activity	dipeptidyl-peptidase activity	-2.57397	0.00266706	3	428	5	CTSC DPP3 DPP4
proteome	24	+	GO_MF	GO:0008239	dipeptidyl-peptidase activity	dipeptidyl-peptidase activity	-0.806058	0.156294	1	236	7	PRCP
transcriptome	24	-	GO_MF	GO:0008449	N-acetylglucosamine-6-sulfatase activity	N-acetylglucosamine-6-sulfatase activity	-2.08299	0.00826057	2	428	2	SGSH SULF1
proteome	12	-	GO_MF	GO:0008449	N-acetylglucosamine-6-sulfatase activity	N-acetylglucosamine-6-sulfatase activity	-0.738508	0.182596	1	552	3	SULF1
proteome	24	-	GO_MF	GO:0008449	N-acetylglucosamine-6-sulfatase activity	N-acetylglucosamine-6-sulfatase activity	-0.802694	0.157509	1	471	3	SULF1
transcriptome	6	-	GO_MF	GO:0008528	G protein-coupled peptide receptor activity	G protein-coupled peptide receptor activity	-0.97268	0.106493	1	63	19	SSTR1
transcriptome	12	-	GO_MF	GO:0008528	G protein-coupled peptide receptor activity	G protein-coupled peptide receptor activity	-0.909077	0.123289	2	343	18	OXTR SSTR1
transcriptome	24	-	GO_MF	GO:0008528	G protein-coupled peptide receptor activity	G protein-coupled peptide receptor activity	-4.13849	7.26964e-05	6	428	14	BDKRB1 F2RL2 OXTR RAMP1 SIGMAR1 SSTR1
transcriptome	12	+	GO_MF	GO:0008528	G protein-coupled peptide receptor activity	G protein-coupled peptide receptor activity	-0.436237	0.366238	1	253	19	GAL
proteome	12	-	GO_MF	GO:0008528	G protein-coupled peptide receptor activity	G protein-coupled peptide receptor activity	-0.196979	0.635361	1	552	19	OXTR
phosphoproteome	24	-	GO_MF	GO:0008528	G protein-coupled peptide receptor activity	G protein-coupled peptide receptor activity	-0.519855	0.302096	1	200	19	OXTR
transcriptome	6	-	GO_MF	GO:0010997	anaphase-promoting complex binding	anaphase-promoting complex binding	-1.35637	0.044018	1	63	7	PLK1
transcriptome	12	-	GO_MF	GO:0010997	anaphase-promoting complex binding	anaphase-promoting complex binding	-2.85061	0.00141055	3	343	5	CCNF CDC20 PLK1
transcriptome	24	-	GO_MF	GO:0010997	anaphase-promoting complex binding	anaphase-promoting complex binding	-1.45798	0.0348354	2	428	6	CDC20 PLK1
proteome	12	+	GO_MF	GO:0010997	anaphase-promoting complex binding	anaphase-promoting complex binding	-1.67413	0.0211772	1	30	7	CLSPN
proteome	24	+	GO_MF	GO:0010997	anaphase-promoting complex binding	anaphase-promoting complex binding	-0.806058	0.156294	1	236	7	CLSPN
phosphoproteome	6	-	GO_MF	GO:0010997	anaphase-promoting complex binding	anaphase-promoting complex binding	-1.37715	0.041961	1	60	7	CDC20
phosphoproteome	12	-	GO_MF	GO:0010997	anaphase-promoting complex binding	anaphase-promoting complex binding	-1.24965	0.0562789	1	81	7	CDC20
phosphoproteome	24	-	GO_MF	GO:0010997	anaphase-promoting complex binding	anaphase-promoting complex binding	-0.873116	0.133932	1	200	7	CDC20
proteome	12	-	GO_MF	GO:0015194	L-serine transmembrane transporter activity	L-serine transmembrane transporter activity	-1.25614	0.0554452	2	552	6	SLC1A4 SLC1A5
proteome	24	-	GO_MF	GO:0015194	L-serine transmembrane transporter activity	L-serine transmembrane transporter activity	-2.45533	0.00350484	3	471	5	SLC1A4 SLC1A5 SLC38A2
transcriptome	24	-	GO_MF	GO:0016702	oxidoreductase activity, acting on single donors with incorporation of molecular oxygen, incorporation of two atoms of oxygen	oxidoreductase activity, acting on single donors with incorporation of molecular oxygen, incorporation of two atoms of oxygen	-2.26772	0.00539854	3	428	7	ADI1 ETHE1 PTGS1
transcriptome	12	+	GO_MF	GO:0016702	oxidoreductase activity, acting on single donors with incorporation of molecular oxygen, incorporation of two atoms of oxygen	oxidoreductase activity, acting on single donors with incorporation of molecular oxygen, incorporation of two atoms of oxygen	-0.69074	0.203826	1	253	9	PTGS2
proteome	12	-	GO_MF	GO:0016702	oxidoreductase activity, acting on single donors with incorporation of molecular oxygen, incorporation of two atoms of oxygen	oxidoreductase activity, acting on single donors with incorporation of molecular oxygen, incorporation of two atoms of oxygen	-1.07811	0.0835389	2	552	8	ADI1 ADO
proteome	24	-	GO_MF	GO:0016702	oxidoreductase activity, acting on single donors with incorporation of molecular oxygen, incorporation of two atoms of oxygen	oxidoreductase activity, acting on single donors with incorporation of molecular oxygen, incorporation of two atoms of oxygen	-1.19934	0.0631912	2	471	8	ADI1 ADO
proteome	12	+	GO_MF	GO:0016702	oxidoreductase activity, acting on single donors with incorporation of molecular oxygen, incorporation of two atoms of oxygen	oxidoreductase activity, acting on single donors with incorporation of molecular oxygen, incorporation of two atoms of oxygen	-1.57834	0.0264034	1	30	9	PTGS2
proteome	24	+	GO_MF	GO:0016702	oxidoreductase activity, acting on single donors with incorporation of molecular oxygen, incorporation of two atoms of oxygen	oxidoreductase activity, acting on single donors with incorporation of molecular oxygen, incorporation of two atoms of oxygen	-1.75192	0.0177044	2	236	8	HAAO PTGS2
transcriptome	24	-	GO_MF	GO:0016715	oxidoreductase activity, acting on paired donors, with incorporation or reduction of molecular oxygen, reduced ascorbate as one donor, and incorporation of one atom of oxygen	oxidoreductase activity, acting on paired donors, with incorporation or reduction of molecular oxygen, reduced ascorbate as one donor, and incorporation of one atom of oxygen	-1.12628	0.0747686	1	428	1	MOXD1
proteome	12	-	GO_MF	GO:0016715	oxidoreductase activity, acting on paired donors, with incorporation or reduction of molecular oxygen, reduced ascorbate as one donor, and incorporation of one atom of oxygen	oxidoreductase activity, acting on paired donors, with incorporation or reduction of molecular oxygen, reduced ascorbate as one donor, and incorporation of one atom of oxygen	-2.61771	0.00241153	2	552	0	MOXD1 PAM
proteome	24	-	GO_MF	GO:0016715	oxidoreductase activity, acting on paired donors, with incorporation or reduction of molecular oxygen, reduced ascorbate as one donor, and incorporation of one atom of oxygen	oxidoreductase activity, acting on paired donors, with incorporation or reduction of molecular oxygen, reduced ascorbate as one donor, and incorporation of one atom of oxygen	-2.75568	0.00175518	2	471	0	MOXD1 PAM
transcriptome	24	-	GO_MF	GO:0016849	phosphorus-oxygen lyase activity	phosphorus-oxygen lyase activity	-2.26772	0.00539854	3	428	7	MOCS1 RNASET2 TKFC
proteome	12	-	GO_MF	GO:0016849	phosphorus-oxygen lyase activity	phosphorus-oxygen lyase activity	-0.402297	0.396007	1	552	9	ADCY9
transcriptome	12	-	GO_MF	GO:0016903	oxidoreductase activity, acting on the aldehyde or oxo group of donors	oxidoreductase activity, acting on the aldehyde or oxo group of donors	-0.537655	0.289965	2	343	33	ALDH3B1 ALDH4A1
transcriptome	24	-	GO_MF	GO:0016903	oxidoreductase activity, acting on the aldehyde or oxo group of donors	oxidoreductase activity, acting on the aldehyde or oxo group of donors	-3.52884	0.000295912	7	428	28	AKR1B1 ALDH1A1 ALDH3B1 ALDH4A1 ALDH6A1 ALDH7A1 CYP27A1
transcriptome	12	+	GO_MF	GO:0016903	oxidoreductase activity, acting on the aldehyde or oxo group of donors	oxidoreductase activity, acting on the aldehyde or oxo group of donors	-0.259575	0.550079	1	253	34	FAR1
transcriptome	24	+	GO_MF	GO:0016903	oxidoreductase activity, acting on the aldehyde or oxo group of donors	oxidoreductase activity, acting on the aldehyde or oxo group of donors	-0.0668166	0.8574	1	607	34	FAR1
proteome	6	-	GO_MF	GO:0016903	oxidoreductase activity, acting on the aldehyde or oxo group of donors	oxidoreductase activity, acting on the aldehyde or oxo group of donors	-0.528353	0.296242	1	112	34	FAR1
proteome	12	-	GO_MF	GO:0016903	oxidoreductase activity, acting on the aldehyde or oxo group of donors	oxidoreductase activity, acting on the aldehyde or oxo group of donors	-0.609007	0.246033	3	552	32	DLAT DLD FAR1
proteome	24	-	GO_MF	GO:0016903	oxidoreductase activity, acting on the aldehyde or oxo group of donors	oxidoreductase activity, acting on the aldehyde or oxo group of donors	-0.109427	0.777272	1	471	34	FAR1
transcriptome	12	-	GO_MF	GO:0016925	protein sumoylation	protein sumoylation	-0.841117	0.144173	2	343	20	PIAS3 PML
transcriptome	24	+	GO_MF	GO:0016925	protein sumoylation	protein sumoylation	-0.151309	0.705815	1	607	21	HDAC4
proteome	6	-	GO_MF	GO:0016925	protein sumoylation	protein sumoylation	-0.703238	0.198044	1	112	21	UBE2I
proteome	12	-	GO_MF	GO:0016925	protein sumoylation	protein sumoylation	-0.173675	0.670386	1	552	21	RANBP2
proteome	24	-	GO_MF	GO:0016925	protein sumoylation	protein sumoylation	-0.214165	0.61071	1	471	21	HDAC7
phosphoproteome	6	-	GO_MF	GO:0016925	protein sumoylation	protein sumoylation	-0.953637	0.111266	1	60	21	RANBP2
phosphoproteome	12	-	GO_MF	GO:0016925	protein sumoylation	protein sumoylation	-0.831684	0.147338	1	81	21	HDAC4
phosphoproteome	24	-	GO_MF	GO:0016925	protein sumoylation	protein sumoylation	-2.17555	0.00667501	3	200	19	HDAC4 RANBP2 TRIM28
phosphoproteome	6	+	GO_MF	GO:0016925	protein sumoylation	protein sumoylation	-1.1323	0.0737401	1	39	21	TRIM28
phosphoproteome	12	+	GO_MF	GO:0016925	protein sumoylation	protein sumoylation	-1.95603	0.0110655	2	82	20	RANBP2 TRIM28
phosphoproteome	24	+	GO_MF	GO:0016925	protein sumoylation	protein sumoylation	-1.04574	0.0900043	1	48	21	TRIM28
transcriptome	12	-	GO_MF	GO:0017017	MAP kinase tyrosine/serine/threonine phosphatase activity	MAP kinase tyrosine/serine/threonine phosphatase activity	-0.538831	0.28918	1	343	10	DUSP10
transcriptome	6	+	GO_MF	GO:0017017	MAP kinase tyrosine/serine/threonine phosphatase activity	MAP kinase tyrosine/serine/threonine phosphatase activity	-2.24729	0.00565858	2	118	9	DUSP2 DUSP6
transcriptome	12	+	GO_MF	GO:0017017	MAP kinase tyrosine/serine/threonine phosphatase activity	MAP kinase tyrosine/serine/threonine phosphatase activity	-2.78775	0.00163024	3	253	8	DUSP1 DUSP2 DUSP6
transcriptome	24	+	GO_MF	GO:0017017	MAP kinase tyrosine/serine/threonine phosphatase activity	MAP kinase tyrosine/serine/threonine phosphatase activity	-2.68724	0.00205475	4	607	7	DUSP1 DUSP2 DUSP5 DUSP8
transcriptome	24	-	GO_MF	GO:0019215	intermediate filament binding	intermediate filament binding	-0.573107	0.267235	1	428	7	NES
transcriptome	12	+	GO_MF	GO:0019215	intermediate filament binding	intermediate filament binding	-0.778125	0.166677	1	253	7	SIRT1
transcriptome	24	+	GO_MF	GO:0019215	intermediate filament binding	intermediate filament binding	-0.444972	0.358945	1	607	7	SIRT1
proteome	24	+	GO_MF	GO:0019215	intermediate filament binding	intermediate filament binding	-0.806058	0.156294	1	236	7	NES
phosphoproteome	6	-	GO_MF	GO:0019215	intermediate filament binding	intermediate filament binding	-1.37715	0.041961	1	60	7	VIM
phosphoproteome	12	-	GO_MF	GO:0019215	intermediate filament binding	intermediate filament binding	-2.8543	0.00139862	2	81	6	NES VIM
phosphoproteome	24	-	GO_MF	GO:0019215	intermediate filament binding	intermediate filament binding	-2.08446	0.00823266	2	200	6	NES VIM
phosphoproteome	6	+	GO_MF	GO:0019215	intermediate filament binding	intermediate filament binding	-3.48852	0.000324699	2	39	6	NES VIM
phosphoproteome	12	+	GO_MF	GO:0019215	intermediate filament binding	intermediate filament binding	-2.84373	0.00143308	2	82	6	NES VIM
phosphoproteome	24	+	GO_MF	GO:0019215	intermediate filament binding	intermediate filament binding	-1.47244	0.0336943	1	48	7	VIM
transcriptome	6	-	GO_MF	GO:0019838	growth factor binding	growth factor binding	-0.385131	0.411973	1	63	93	CCN1
transcriptome	12	-	GO_MF	GO:0019838	growth factor binding	growth factor binding	-0.023884	0.94649	1	343	93	CCN1
transcriptome	24	-	GO_MF	GO:0019838	growth factor binding	growth factor binding	-2.5209	0.00301369	10	428	84	CCN2 COL1A2 COL3A1 COL4A1 ENG IGFBP3 IGFBP4 IGFBP5 IL11RA THBS1
transcriptome	6	+	GO_MF	GO:0019838	growth factor binding	growth factor binding	-0.199959	0.631017	1	118	93	S100A13
transcriptome	12	+	GO_MF	GO:0019838	growth factor binding	growth factor binding	-0.0537418	0.883605	1	253	93	HTRA1
transcriptome	24	+	GO_MF	GO:0019838	growth factor binding	growth factor binding	-0.0149513	0.966159	2	607	92	ACVR1B IL6R
proteome	6	-	GO_MF	GO:0019838	growth factor binding	growth factor binding	-2.6114	0.00244683	5	112	89	CCN1 COL1A2 GPC1 IL6ST VASN
proteome	12	-	GO_MF	GO:0019838	growth factor binding	growth factor binding	-9.20964	6.17101e-10	22	552	72	CCN1 CCN2 CD109 COL1A2 COL3A1 COL4A1 COL5A1 EGFR ENG GPC1 HTRA1 IGFBP4 IGFBP5 IGFBP6 IGFBP7 IL6ST LTBP2 NRP1 PDGFRB PXDN THBS1 VASN
proteome	24	-	GO_MF	GO:0019838	growth factor binding	growth factor binding	-13.2627	5.46161e-14	25	471	69	A2M CCN1 CCN2 CD109 COL1A2 COL3A1 COL5A1 CRIM1 EGFR ENG EPHA2 GPC1 HTRA1 IGFBP4 IGFBP5 IGFBP6 IGFBP7 IL6ST LTBP2 NRP1 PDGFRA PDGFRB PXDN THBS1 VASN
proteome	24	+	GO_MF	GO:0019838	growth factor binding	growth factor binding	-0.228265	0.591201	2	236	92	API5 SEC61B
phosphoproteome	12	+	GO_MF	GO:0019838	growth factor binding	growth factor binding	-0.301655	0.499281	1	82	93	EPHA2
transcriptome	6	-	GO_MF	GO:0030332	cyclin binding	cyclin binding	-0.808349	0.155472	1	63	29	TNFAIP1
transcriptome	12	-	GO_MF	GO:0030332	cyclin binding	cyclin binding	-0.217439	0.606124	1	343	29	TNFAIP1
transcriptome	24	-	GO_MF	GO:0030332	cyclin binding	cyclin binding	-0.161939	0.688749	1	428	29	XRCC6
transcriptome	24	+	GO_MF	GO:0030332	cyclin binding	cyclin binding	-0.0906685	0.81158	1	607	29	CDK12
proteome	12	-	GO_MF	GO:0030332	cyclin binding	cyclin binding	-0.358701	0.437824	2	552	28	GPS2 RBM4
proteome	24	-	GO_MF	GO:0030332	cyclin binding	cyclin binding	-0.140326	0.723893	1	471	29	CDK4
proteome	12	+	GO_MF	GO:0030332	cyclin binding	cyclin binding	-1.11236	0.0772034	1	30	29	HDAC3
proteome	24	+	GO_MF	GO:0030332	cyclin binding	cyclin binding	-2.46975	0.00339039	4	236	26	CDK6 CUL3 HDAC3 RACK1
phosphoproteome	6	-	GO_MF	GO:0030332	cyclin binding	cyclin binding	-0.827893	0.14863	1	60	29	CDK12
phosphoproteome	24	-	GO_MF	GO:0030332	cyclin binding	cyclin binding	-1.00338	0.0992245	2	200	28	CDK12 CDKN1A
transcriptome	24	+	GO_MF	GO:0030553	cGMP binding	cGMP binding	-0.813756	0.153548	1	607	2	RAPGEF2
proteome	12	-	GO_MF	GO:0030553	cGMP binding	cGMP binding	-2.155	0.00699835	2	552	1	PDE5A PRKG1
proteome	24	-	GO_MF	GO:0030553	cGMP binding	cGMP binding	-2.29082	0.00511891	2	471	1	PDE5A PRKG1
proteome	12	-	GO_MF	GO:0030942	endoplasmic reticulum signal peptide binding	endoplasmic reticulum signal peptide binding	-2.155	0.00699835	2	552	1	SRP14 SRP54
transcriptome	12	-	GO_MF	GO:0031492	nucleosomal DNA binding	nucleosomal DNA binding	-0.185617	0.652204	1	343	33	H1-10
transcriptome	24	-	GO_MF	GO:0031492	nucleosomal DNA binding	nucleosomal DNA binding	-0.1345	0.733669	1	428	33	ACTB
transcriptome	6	+	GO_MF	GO:0031492	nucleosomal DNA binding	nucleosomal DNA binding	-1.30659	0.0493637	2	118	32	H2AZ1 MBD2
transcriptome	12	+	GO_MF	GO:0031492	nucleosomal DNA binding	nucleosomal DNA binding	-1.39288	0.0404685	3	253	31	H1-3 H1-4 P84243
transcriptome	24	+	GO_MF	GO:0031492	nucleosomal DNA binding	nucleosomal DNA binding	-0.0709766	0.849226	1	607	33	H1-4
proteome	12	-	GO_MF	GO:0031492	nucleosomal DNA binding	nucleosomal DNA binding	-0.298137	0.503342	2	552	32	H1-2 HDAC1
proteome	24	-	GO_MF	GO:0031492	nucleosomal DNA binding	nucleosomal DNA binding	-0.114927	0.767491	1	471	33	HDAC1
proteome	24	+	GO_MF	GO:0031492	nucleosomal DNA binding	nucleosomal DNA binding	-0.79698	0.159595	2	236	32	H1-0 H1-2
phosphoproteome	6	-	GO_MF	GO:0031492	nucleosomal DNA binding	nucleosomal DNA binding	-0.77799	0.166729	1	60	33	ACTB
phosphoproteome	12	-	GO_MF	GO:0031492	nucleosomal DNA binding	nucleosomal DNA binding	-1.60506	0.024828	2	81	32	ACTB HNRNPC
phosphoproteome	24	-	GO_MF	GO:0031492	nucleosomal DNA binding	nucleosomal DNA binding	-2.52595	0.00297886	4	200	30	HDAC2 HMGA2 HNRNPC SMARCC2
phosphoproteome	12	+	GO_MF	GO:0031492	nucleosomal DNA binding	nucleosomal DNA binding	-1.59515	0.025401	2	82	32	HMGA2 SMARCC2
phosphoproteome	24	+	GO_MF	GO:0031492	nucleosomal DNA binding	nucleosomal DNA binding	-0.867412	0.135703	1	48	33	HMGA2
transcriptome	12	+	GO_MF	GO:0032454	histone H3-methyl-lysine-9 demethylase activity	histone H3-methyl-lysine-9 demethylase activity	-0.69074	0.203826	1	253	9	JMJD1C
transcriptome	24	+	GO_MF	GO:0032454	histone H3-methyl-lysine-9 demethylase activity	histone H3-methyl-lysine-9 demethylase activity	-2.86468	0.0013656	4	607	6	JMJD1C KDM3A KDM4B KDM7A
proteome	24	-	GO_MF	GO:0032454	histone H3-methyl-lysine-9 demethylase activity	histone H3-methyl-lysine-9 demethylase activity	-0.4577	0.348578	1	471	9	KDM3B
transcriptome	24	-	GO_MF	GO:0034235	GPI anchor binding	GPI anchor binding	-3.28485	0.00051898	3	428	2	PIGK PIGU THY1
proteome	12	-	GO_MF	GO:0034235	GPI anchor binding	GPI anchor binding	-0.652113	0.222786	1	552	4	GPAA1
transcriptome	6	+	GO_MF	GO:0035198	miRNA binding	miRNA binding	-0.604899	0.248371	1	118	26	HNRNPA1
transcriptome	12	+	GO_MF	GO:0035198	miRNA binding	miRNA binding	-4.61091	2.44955e-05	6	253	21	FMR1 PUM2 RC3H1 TUT4 ZC3H12A ZC3H7A
transcriptome	24	+	GO_MF	GO:0035198	miRNA binding	miRNA binding	-1.25789	0.0552219	4	607	23	AGO4 PUM2 RC3H1 ZC3H12A
proteome	12	-	GO_MF	GO:0035198	miRNA binding	miRNA binding	-0.128457	0.74395	1	552	26	RBM4
phosphoproteome	6	-	GO_MF	GO:0035198	miRNA binding	miRNA binding	-0.870299	0.134803	1	60	26	DDX21
phosphoproteome	12	-	GO_MF	GO:0035198	miRNA binding	miRNA binding	-0.750289	0.17771	1	81	26	DDX21
phosphoproteome	24	-	GO_MF	GO:0035198	miRNA binding	miRNA binding	-1.92519	0.0118798	3	200	24	DDX21 MATR3 YBX1
phosphoproteome	6	+	GO_MF	GO:0035198	miRNA binding	miRNA binding	-1.04699	0.0897451	1	39	26	YBX1
phosphoproteome	12	+	GO_MF	GO:0035198	miRNA binding	miRNA binding	-4.38972	4.07641e-05	4	82	23	DDX21 HNRNPA1 MATR3 YBX1
phosphoproteome	24	+	GO_MF	GO:0035198	miRNA binding	miRNA binding	-3.70025	0.000199413	3	48	24	HNRNPA1 MATR3 YBX1
transcriptome	24	-	GO_MF	GO:0036122	BMP binding	BMP binding	-1.45798	0.0348354	2	428	6	ENG GREM2
proteome	12	-	GO_MF	GO:0036122	BMP binding	BMP binding	-1.25614	0.0554452	2	552	6	ENG GREM1
proteome	24	-	GO_MF	GO:0036122	BMP binding	BMP binding	-2.45533	0.00350484	3	471	5	ENG GREM1 SCUBE3
transcriptome	6	-	GO_MF	GO:0042800	histone methyltransferase activity (H3-K4 specific)	histone methyltransferase activity (H3-K4 specific)	-1.0917	0.0809656	1	63	14	KMT2B
transcriptome	24	+	GO_MF	GO:0042800	histone methyltransferase activity (H3-K4 specific)	histone methyltransferase activity (H3-K4 specific)	-3.06274	0.000865482	5	607	10	KMT2A KMT2C KMT2D SETD1A SETD1B
proteome	12	-	GO_MF	GO:0042800	histone methyltransferase activity (H3-K4 specific)	histone methyltransferase activity (H3-K4 specific)	-0.27517	0.530676	1	552	14	ASH2L
proteome	12	+	GO_MF	GO:0042800	histone methyltransferase activity (H3-K4 specific)	histone methyltransferase activity (H3-K4 specific)	-1.40504	0.0393512	1	30	14	SETD1B
proteome	12	-	GO_MF	GO:0042982	amyloid precursor protein metabolic process	amyloid precursor protein metabolic process	-0.852842	0.140333	1	552	2	ADAM19
proteome	24	-	GO_MF	GO:0042982	amyloid precursor protein metabolic process	amyloid precursor protein metabolic process	-2.29082	0.00511891	2	471	1	ADAM10 ADAM19
transcriptome	6	+	GO_MF	GO:0043398	HLH domain binding	HLH domain binding	-1.38327	0.0413743	1	118	3	HES1
transcriptome	12	+	GO_MF	GO:0043398	HLH domain binding	HLH domain binding	-2.53115	0.00294337	2	253	2	HES1 SIRT1
transcriptome	24	+	GO_MF	GO:0043398	HLH domain binding	HLH domain binding	-1.78868	0.0162673	2	607	2	HES1 SIRT1
proteome	6	-	GO_MF	GO:0043398	HLH domain binding	HLH domain binding	-1.40559	0.039302	1	112	3	UBE2I
transcriptome	6	-	GO_MF	GO:0050750	low-density lipoprotein particle receptor binding	low-density lipoprotein particle receptor binding	-0.952671	0.111514	1	63	20	DKK1
transcriptome	12	-	GO_MF	GO:0050750	low-density lipoprotein particle receptor binding	low-density lipoprotein particle receptor binding	-2.46991	0.00338911	4	343	17	AP2M1 DAB2 DKK1 LDLRAP1
transcriptome	24	-	GO_MF	GO:0050750	low-density lipoprotein particle receptor binding	low-density lipoprotein particle receptor binding	-0.721787	0.189763	2	428	19	DAB2 DKK1
transcriptome	12	+	GO_MF	GO:0050750	low-density lipoprotein particle receptor binding	low-density lipoprotein particle receptor binding	-1.95351	0.0111298	3	253	18	APOE CLU DNAJA1
transcriptome	24	+	GO_MF	GO:0050750	low-density lipoprotein particle receptor binding	low-density lipoprotein particle receptor binding	-0.161798	0.688973	1	607	20	APOE
proteome	12	-	GO_MF	GO:0050750	low-density lipoprotein particle receptor binding	low-density lipoprotein particle receptor binding	-1.08936	0.0814022	3	552	18	DAB2 DKK1 HSPG2
proteome	24	-	GO_MF	GO:0050750	low-density lipoprotein particle receptor binding	low-density lipoprotein particle receptor binding	-0.658771	0.219396	2	471	19	DAB2 HSPG2
proteome	24	+	GO_MF	GO:0050750	low-density lipoprotein particle receptor binding	low-density lipoprotein particle receptor binding	-1.14823	0.071083	2	236	19	HSP90B1 LRPAP1
transcriptome	6	-	GO_MF	GO:0050840	extracellular matrix binding	extracellular matrix binding	-1.58062	0.0262649	2	63	43	CCN1 FBLN2
transcriptome	12	-	GO_MF	GO:0050840	extracellular matrix binding	extracellular matrix binding	-1.321	0.0477533	4	343	41	CCN1 CD248 ELN SPARC
transcriptome	24	-	GO_MF	GO:0050840	extracellular matrix binding	extracellular matrix binding	-2.16521	0.00683584	6	428	39	CD248 DAG1 ELN SPARC THBS1 TINAGL1
transcriptome	6	+	GO_MF	GO:0050840	extracellular matrix binding	extracellular matrix binding	-0.421493	0.378885	1	118	44	VEGFA
transcriptome	12	+	GO_MF	GO:0050840	extracellular matrix binding	extracellular matrix binding	-0.192436	0.642043	1	253	44	VEGFA
transcriptome	24	+	GO_MF	GO:0050840	extracellular matrix binding	extracellular matrix binding	-0.0369904	0.918353	1	607	44	VEGFA
proteome	6	-	GO_MF	GO:0050840	extracellular matrix binding	extracellular matrix binding	-2.99176	0.00101916	4	112	41	CCN1 GPC1 LRRC15 SPARC
proteome	12	-	GO_MF	GO:0050840	extracellular matrix binding	extracellular matrix binding	-5.94177	1.14348e-06	12	552	33	ADAM9 CCN1 CD248 DAG1 ECM1 FBLN2 GPC1 ITGA3 ITGB1 LRRC15 SPARC THBS1
proteome	24	-	GO_MF	GO:0050840	extracellular matrix binding	extracellular matrix binding	-7.64837	2.24714e-08	13	471	32	ADAM9 BGN CCN1 CD248 DAG1 ECM1 FBLN2 GPC1 ITGA3 LRRC15 LYPD3 SPARC THBS1
transcriptome	6	-	GO_MF	GO:0051015	actin filament binding	actin filament binding	-0.23508	0.581995	1	63	153	SHROOM3
transcriptome	12	-	GO_MF	GO:0051015	actin filament binding	actin filament binding	-0.480304	0.3309	6	343	148	AJUBA FSCN1 GAS2L1 LASP1 MYO1C SHROOM3
transcriptome	24	-	GO_MF	GO:0051015	actin filament binding	actin filament binding	-2.64923	0.0022427	14	428	140	ANXA6 CAPG CFL1 COTL1 DBNL GSN LIMA1 NEXN PLS3 SCIN SHROOM3 TAGLN TPM2 WDR1
transcriptome	6	+	GO_MF	GO:0051015	actin filament binding	actin filament binding	-0.315809	0.483272	2	118	152	ARPC1B ARPC3
transcriptome	12	+	GO_MF	GO:0051015	actin filament binding	actin filament binding	-0.012875	0.970789	1	253	153	AFDN
transcriptome	24	+	GO_MF	GO:0051015	actin filament binding	actin filament binding	-0.000781008	0.998203	2	607	152	ABL2 AFDN
proteome	6	-	GO_MF	GO:0051015	actin filament binding	actin filament binding	-0.103129	0.788625	1	112	153	HIP1R
proteome	12	-	GO_MF	GO:0051015	actin filament binding	actin filament binding	-0.863812	0.136832	11	552	143	ADD1 ANTXR1 CTNNA1 CTNNA2 EGFR FHOD1 IQGAP3 MYO1E MYO5C PANX1 SHROOM3
proteome	24	-	GO_MF	GO:0051015	actin filament binding	actin filament binding	-0.947081	0.112958	10	471	144	ADD1 ANTXR1 CTNNA1 CTNNA2 EGFR FHOD1 IQGAP3 MYO5C MYOM1 ZNF185
proteome	24	+	GO_MF	GO:0051015	actin filament binding	actin filament binding	-0.199273	0.632015	3	236	151	ACTR2 HIP1 MAP1S
phosphoproteome	6	-	GO_MF	GO:0051015	actin filament binding	actin filament binding	-0.701671	0.19876	2	60	152	MARCKS SHROOM3
phosphoproteome	12	-	GO_MF	GO:0051015	actin filament binding	actin filament binding	-3.92716	0.000118261	7	81	147	ABLIM3 AFDN FLNA MARCKS NEXN SPTBN1 SVIL
phosphoproteome	24	-	GO_MF	GO:0051015	actin filament binding	actin filament binding	-6.21848	6.04675e-07	14	200	140	ABLIM3 AFDN DBN1 FLII FLNA LIMA1 MARCKS MARCKSL1 MPRIP NEXN SHROOM3 SPTBN1 SVIL TLN1
phosphoproteome	6	+	GO_MF	GO:0051015	actin filament binding	actin filament binding	-2.71552	0.0019252	4	39	150	AFDN LASP1 MARCKS MPRIP
phosphoproteome	12	+	GO_MF	GO:0051015	actin filament binding	actin filament binding	-3.04801	0.000895351	6	82	148	AFDN DBN1 MARCKS MPRIP NEXN TLN1
phosphoproteome	24	+	GO_MF	GO:0051015	actin filament binding	actin filament binding	-2.38291	0.00414084	4	48	150	AFDN MARCKS MARCKSL1 NEXN
proteome	12	-	GO_MF	GO:0051018	protein kinase A binding	protein kinase A binding	-0.058573	0.87383	1	552	40	PRKAR2B
proteome	24	-	GO_MF	GO:0051018	protein kinase A binding	protein kinase A binding	-0.082017	0.82791	1	471	40	AKAP13
proteome	24	+	GO_MF	GO:0051018	protein kinase A binding	protein kinase A binding	-0.23507	0.582009	1	236	40	AKAP11
phosphoproteome	6	-	GO_MF	GO:0051018	protein kinase A binding	protein kinase A binding	-0.704444	0.197495	1	60	40	AKAP13
phosphoproteome	12	-	GO_MF	GO:0051018	protein kinase A binding	protein kinase A binding	-0.589762	0.257181	1	81	40	AKAP13
phosphoproteome	24	-	GO_MF	GO:0051018	protein kinase A binding	protein kinase A binding	-0.282376	0.521944	1	200	40	ARFGEF2
phosphoproteome	6	+	GO_MF	GO:0051018	protein kinase A binding	protein kinase A binding	-2.05323	0.00884639	2	39	39	ARFGEF2 RPS3
phosphoproteome	12	+	GO_MF	GO:0051018	protein kinase A binding	protein kinase A binding	-1.4445	0.0359339	2	82	39	ARFGEF2 RPS3
phosphoproteome	24	+	GO_MF	GO:0051018	protein kinase A binding	protein kinase A binding	-1.87972	0.0131911	2	48	39	ARFGEF2 RPS3
transcriptome	6	+	GO_MF	GO:0055131	C3HC4-type RING finger domain binding	C3HC4-type RING finger domain binding	-1.28862	0.0514498	1	118	4	HSPA1B
transcriptome	12	+	GO_MF	GO:0055131	C3HC4-type RING finger domain binding	C3HC4-type RING finger domain binding	-5.90811	1.23563e-06	4	253	1	DNAJA1 HSPA1A HSPA1B HSPA8
transcriptome	24	+	GO_MF	GO:0055131	C3HC4-type RING finger domain binding	C3HC4-type RING finger domain binding	-1.58257	0.0261473	2	607	3	HSPA1A HSPA1B
proteome	24	+	GO_MF	GO:0055131	C3HC4-type RING finger domain binding	C3HC4-type RING finger domain binding	-2.37501	0.00421682	2	236	3	HSPA1B HSPA8
transcriptome	24	-	GO_MF	GO:0070051	fibrinogen binding	fibrinogen binding	-1.12628	0.0747686	1	428	1	THBS1
proteome	12	-	GO_MF	GO:0070051	fibrinogen binding	fibrinogen binding	-2.61771	0.00241153	2	552	0	FBLN1 THBS1
proteome	24	-	GO_MF	GO:0070051	fibrinogen binding	fibrinogen binding	-2.75568	0.00175518	2	471	0	FBLN1 THBS1
transcriptome	12	-	GO_MF	GO:0070412	R-SMAD binding	R-SMAD binding	-0.874073	0.133637	2	343	19	ANKRD1 ZC3H3
transcriptome	24	-	GO_MF	GO:0070412	R-SMAD binding	R-SMAD binding	-0.253287	0.558101	1	428	20	ANKRD1
transcriptome	6	+	GO_MF	GO:0070412	R-SMAD binding	R-SMAD binding	-1.69512	0.0201781	2	118	19	FOS JUN
transcriptome	12	+	GO_MF	GO:0070412	R-SMAD binding	R-SMAD binding	-2.95367	0.00111257	4	253	17	AXIN1 FOS PMEPA1 SMURF1
transcriptome	24	+	GO_MF	GO:0070412	R-SMAD binding	R-SMAD binding	-3.18297	0.000656186	6	607	15	AXIN1 FOS JUN PMEPA1 SMURF1 TRIM33
proteome	24	+	GO_MF	GO:0070412	R-SMAD binding	R-SMAD binding	-0.443624	0.360061	1	236	20	DDX5
transcriptome	6	+	GO_MF	GO:0070742	C2H2 zinc finger domain binding	C2H2 zinc finger domain binding	-0.891559	0.128363	1	118	12	MBD2
proteome	12	-	GO_MF	GO:0070742	C2H2 zinc finger domain binding	C2H2 zinc finger domain binding	-0.318	0.480839	1	552	12	SRRM2
phosphoproteome	6	-	GO_MF	GO:0070742	C2H2 zinc finger domain binding	C2H2 zinc finger domain binding	-1.17197	0.0673023	1	60	12	SRRM2
phosphoproteome	24	-	GO_MF	GO:0070742	C2H2 zinc finger domain binding	C2H2 zinc finger domain binding	-1.6649	0.021632	2	200	11	HMGA2 SRRM2
phosphoproteome	6	+	GO_MF	GO:0070742	C2H2 zinc finger domain binding	C2H2 zinc finger domain binding	-1.35421	0.0442374	1	39	12	SRRM2
phosphoproteome	12	+	GO_MF	GO:0070742	C2H2 zinc finger domain binding	C2H2 zinc finger domain binding	-2.40909	0.00389863	2	82	11	HMGA2 SRRM2
phosphoproteome	24	+	GO_MF	GO:0070742	C2H2 zinc finger domain binding	C2H2 zinc finger domain binding	-1.26611	0.0541861	1	48	12	HMGA2
transcriptome	12	+	GO_MF	GO:0070840	dynein complex binding	dynein complex binding	-0.493052	0.321327	1	253	16	FMR1
proteome	12	-	GO_MF	GO:0070840	dynein complex binding	dynein complex binding	-0.239775	0.575738	1	552	16	NUMA1
phosphoproteome	6	-	GO_MF	GO:0070840	dynein complex binding	dynein complex binding	-1.05998	0.0870997	1	60	16	NUMA1
phosphoproteome	24	-	GO_MF	GO:0070840	dynein complex binding	dynein complex binding	-0.57942	0.263379	1	200	16	NUMA1
phosphoproteome	6	+	GO_MF	GO:0070840	dynein complex binding	dynein complex binding	-1.24063	0.057461	1	39	16	NUMA1
phosphoproteome	12	+	GO_MF	GO:0070840	dynein complex binding	dynein complex binding	-2.17586	0.00667023	2	82	15	NUMA1 SMC3
phosphoproteome	24	+	GO_MF	GO:0070840	dynein complex binding	dynein complex binding	-1.15321	0.0702725	1	48	16	NUMA1
transcriptome	12	-	GO_MF	GO:0071889	14-3-3 protein binding	14-3-3 protein binding	-0.701242	0.198956	2	343	25	PI4KB SYNPO2
transcriptome	24	-	GO_MF	GO:0071889	14-3-3 protein binding	14-3-3 protein binding	-0.560597	0.275045	2	428	25	RIPOR2 SYNPO2
transcriptome	6	+	GO_MF	GO:0071889	14-3-3 protein binding	14-3-3 protein binding	-1.48972	0.03238	2	118	25	DDIT4 ZFP36
transcriptome	12	+	GO_MF	GO:0071889	14-3-3 protein binding	14-3-3 protein binding	-0.910297	0.122943	2	253	25	DDIT4 ZFP36
transcriptome	24	+	GO_MF	GO:0071889	14-3-3 protein binding	14-3-3 protein binding	-0.363579	0.432933	2	607	25	DDIT4 ZFP36
proteome	12	-	GO_MF	GO:0071889	14-3-3 protein binding	14-3-3 protein binding	-0.128457	0.74395	1	552	26	KLHL22
proteome	24	-	GO_MF	GO:0071889	14-3-3 protein binding	14-3-3 protein binding	-1.60324	0.0249323	4	471	23	AKT1 HDAC7 KLHL22 RPTOR
proteome	24	+	GO_MF	GO:0071889	14-3-3 protein binding	14-3-3 protein binding	-0.359742	0.436775	1	236	26	ZFP36
phosphoproteome	12	-	GO_MF	GO:0071889	14-3-3 protein binding	14-3-3 protein binding	-0.750289	0.17771	1	81	26	RIPOR2
phosphoproteome	24	-	GO_MF	GO:0071889	14-3-3 protein binding	14-3-3 protein binding	-1.92519	0.0118798	3	200	24	IRS2 PPP1R12A RIPOR2
phosphoproteome	6	+	GO_MF	GO:0071889	14-3-3 protein binding	14-3-3 protein binding	-2.40846	0.00390428	2	39	25	PPP1R12A SRPK2
phosphoproteome	12	+	GO_MF	GO:0071889	14-3-3 protein binding	14-3-3 protein binding	-1.78455	0.0164229	2	82	25	PPP1R12A SRPK2
phosphoproteome	24	+	GO_MF	GO:0071889	14-3-3 protein binding	14-3-3 protein binding	-2.23175	0.00586482	2	48	25	PPP1R12A SRPK2
transcriptome	24	-	GO_MF	GO:0097190	apoptotic signaling pathway	apoptotic signaling pathway	-0.529913	0.29518	1	428	8	CASP1
proteome	6	-	GO_MF	GO:0097190	apoptotic signaling pathway	apoptotic signaling pathway	-2.46983	0.00338978	2	112	7	CASP1 TNFRSF10B
proteome	12	-	GO_MF	GO:0097190	apoptotic signaling pathway	apoptotic signaling pathway	-1.16104	0.069018	2	552	7	CASP1 TNFRSF10B
proteome	24	-	GO_MF	GO:0097190	apoptotic signaling pathway	apoptotic signaling pathway	-1.2843	0.0519637	2	471	7	CASP1 TNFRSF10B
transcriptome	24	+	GO_MF	GO:0097322	7SK snRNA binding	7SK snRNA binding	-0.444972	0.358945	1	607	7	CCNT2
phosphoproteome	6	-	GO_MF	GO:0097322	7SK snRNA binding	7SK snRNA binding	-1.37715	0.041961	1	60	7	DDX21
phosphoproteome	12	-	GO_MF	GO:0097322	7SK snRNA binding	7SK snRNA binding	-1.24965	0.0562789	1	81	7	DDX21
phosphoproteome	24	-	GO_MF	GO:0097322	7SK snRNA binding	7SK snRNA binding	-2.08446	0.00823266	2	200	6	DDX21 LARP7
phosphoproteome	12	+	GO_MF	GO:0097322	7SK snRNA binding	7SK snRNA binding	-1.24446	0.056956	1	82	7	DDX21
transcriptome	6	-	GO_MF	GO:0097493	structural molecule activity conferring elasticity	structural molecule activity conferring elasticity	-1.30641	0.0493844	1	63	8	FBLN2
transcriptome	12	-	GO_MF	GO:0097493	structural molecule activity conferring elasticity	structural molecule activity conferring elasticity	-0.613235	0.243649	1	343	8	ELN
transcriptome	24	-	GO_MF	GO:0097493	structural molecule activity conferring elasticity	structural molecule activity conferring elasticity	-1.35974	0.0436775	2	428	7	ELN FBLN5
proteome	6	-	GO_MF	GO:0097493	structural molecule activity conferring elasticity	structural molecule activity conferring elasticity	-1.06407	0.086283	1	112	8	FBLN5
proteome	12	-	GO_MF	GO:0097493	structural molecule activity conferring elasticity	structural molecule activity conferring elasticity	-2.10014	0.00794069	3	552	6	EMILIN2 FBLN2 FBLN5
proteome	24	-	GO_MF	GO:0097493	structural molecule activity conferring elasticity	structural molecule activity conferring elasticity	-4.85655	1.3914e-05	5	471	4	EMILIN1 FBLN2 FBLN5 FBN1 LAMC1
phosphoproteome	6	-	GO_MF	GO:0097493	structural molecule activity conferring elasticity	structural molecule activity conferring elasticity	-1.32714	0.0470829	1	60	8	AHNAK
phosphoproteome	12	-	GO_MF	GO:0097493	structural molecule activity conferring elasticity	structural molecule activity conferring elasticity	-1.20004	0.0630901	1	81	8	AHNAK
phosphoproteome	24	-	GO_MF	GO:0097493	structural molecule activity conferring elasticity	structural molecule activity conferring elasticity	-0.825749	0.149366	1	200	8	AHNAK
phosphoproteome	6	+	GO_MF	GO:0097493	structural molecule activity conferring elasticity	structural molecule activity conferring elasticity	-1.51098	0.030833	1	39	8	AHNAK
phosphoproteome	12	+	GO_MF	GO:0097493	structural molecule activity conferring elasticity	structural molecule activity conferring elasticity	-1.19486	0.0638463	1	82	8	AHNAK
phosphoproteome	24	+	GO_MF	GO:0097493	structural molecule activity conferring elasticity	structural molecule activity conferring elasticity	-1.4222	0.0378271	1	48	8	AHNAK
transcriptome	12	+	GO_MF	GO:0097602	cullin family protein binding	cullin family protein binding	-1.09586	0.0801938	2	253	19	BTBD1 KCTD9
transcriptome	24	+	GO_MF	GO:0097602	cullin family protein binding	cullin family protein binding	-2.34884	0.00447874	5	607	16	BTBD1 DCUN1D2 DCUN1D3 KCTD9 KLHL21
transcriptome	12	-	GO_MF	GO:0098609	cell-cell adhesion	cell-cell adhesion	-0.632856	0.232886	2	343	28	JUP PAK4
transcriptome	24	-	GO_MF	GO:0098609	cell-cell adhesion	cell-cell adhesion	-0.980191	0.104667	3	428	27	JUP KRT18 NEXN
proteome	6	-	GO_MF	GO:0098609	cell-cell adhesion	cell-cell adhesion	-0.585077	0.25997	1	112	29	CDC42EP1
proteome	12	-	GO_MF	GO:0098609	cell-cell adhesion	cell-cell adhesion	-1.24035	0.0574973	4	552	26	CNN3 JAM3 PDLIM5 SIRPA
proteome	24	-	GO_MF	GO:0098609	cell-cell adhesion	cell-cell adhesion	-0.4433	0.36033	2	471	28	MYPN SIRPA
proteome	24	+	GO_MF	GO:0098609	cell-cell adhesion	cell-cell adhesion	-1.6109	0.0244961	3	236	27	BAIAP2L1 DSP PDLIM5
phosphoproteome	6	-	GO_MF	GO:0098609	cell-cell adhesion	cell-cell adhesion	-0.827893	0.14863	1	60	29	PALLD
phosphoproteome	12	-	GO_MF	GO:0098609	cell-cell adhesion	cell-cell adhesion	-1.70749	0.0196113	2	81	28	CDC42EP1 NEXN
phosphoproteome	24	-	GO_MF	GO:0098609	cell-cell adhesion	cell-cell adhesion	-2.73035	0.0018606	4	200	26	BSG CDC42EP1 NEXN PALLD
phosphoproteome	12	+	GO_MF	GO:0098609	cell-cell adhesion	cell-cell adhesion	-1.69748	0.0200686	2	82	28	NEXN PALLD
phosphoproteome	24	+	GO_MF	GO:0098609	cell-cell adhesion	cell-cell adhesion	-0.918202	0.120725	1	48	29	NEXN
proteome	6	-	GO_MF	GO:0098639	collagen binding involved in cell-matrix adhesion	collagen binding involved in cell-matrix adhesion	-1.40559	0.039302	1	112	3	ITGA11
proteome	12	-	GO_MF	GO:0098639	collagen binding involved in cell-matrix adhesion	collagen binding involved in cell-matrix adhesion	-3.34185	0.000455144	3	552	1	ITGA1 ITGA11 ITGB1
proteome	24	-	GO_MF	GO:0098639	collagen binding involved in cell-matrix adhesion	collagen binding involved in cell-matrix adhesion	-0.802694	0.157509	1	471	3	ITGA1
transcriptome	12	-	GO_MF	GO:0099122	RNA polymerase II C-terminal domain binding	RNA polymerase II C-terminal domain binding	-0.657963	0.219805	1	343	7	PCIF1
proteome	12	+	GO_MF	GO:0099122	RNA polymerase II C-terminal domain binding	RNA polymerase II C-terminal domain binding	-1.67413	0.0211772	1	30	7	LEO1
proteome	24	+	GO_MF	GO:0099122	RNA polymerase II C-terminal domain binding	RNA polymerase II C-terminal domain binding	-0.806058	0.156294	1	236	7	LEO1
phosphoproteome	6	-	GO_MF	GO:0099122	RNA polymerase II C-terminal domain binding	RNA polymerase II C-terminal domain binding	-1.37715	0.041961	1	60	7	SCAF1
phosphoproteome	12	-	GO_MF	GO:0099122	RNA polymerase II C-terminal domain binding	RNA polymerase II C-terminal domain binding	-1.24965	0.0562789	1	81	7	SCAF1
phosphoproteome	24	-	GO_MF	GO:0099122	RNA polymerase II C-terminal domain binding	RNA polymerase II C-terminal domain binding	-3.53512	0.000291662	3	200	5	LEO1 SCAF1 SCAF8
transcriptome	6	-	GO_MF	GO:0101005	deubiquitinase activity	deubiquitinase activity	-0.414897	0.384683	1	63	85	USP53
transcriptome	12	-	GO_MF	GO:0101005	deubiquitinase activity	deubiquitinase activity	-0.0309193	0.931281	1	343	85	JOSD2
transcriptome	24	-	GO_MF	GO:0101005	deubiquitinase activity	deubiquitinase activity	-0.192452	0.642019	3	428	83	JOSD2 MPND USP53
transcriptome	12	+	GO_MF	GO:0101005	deubiquitinase activity	deubiquitinase activity	-1.35135	0.04453	5	253	81	TANK USP12 USP25 USP7 ZC3H12A
transcriptome	24	+	GO_MF	GO:0101005	deubiquitinase activity	deubiquitinase activity	-6.23459	5.82651e-07	18	607	68	MYSM1 OTUD1 OTUD3 OTUD4 OTUD7B USP12 USP24 USP25 USP27X USP31 USP32 USP36 USP38 USP42 USP51 YOD1 ZC3H12A ZUP1
proteome	6	-	GO_MF	GO:0101005	deubiquitinase activity	deubiquitinase activity	-0.237289	0.579044	1	112	85	CYLD
proteome	24	-	GO_MF	GO:0101005	deubiquitinase activity	deubiquitinase activity	-0.0548684	0.881316	2	471	84	MINDY3 USP38
proteome	12	+	GO_MF	GO:0101005	deubiquitinase activity	deubiquitinase activity	-1.65872	0.0219421	2	30	84	USP35 USP9Y
proteome	24	+	GO_MF	GO:0101005	deubiquitinase activity	deubiquitinase activity	-0.265413	0.542734	2	236	84	USP15 USP7
transcriptome	12	-	GO_MF	GO:0120014	phospholipid transfer activity	phospholipid transfer activity	-0.368492	0.428064	1	343	17	CPTP
transcriptome	12	+	GO_MF	GO:0120014	phospholipid transfer activity	phospholipid transfer activity	-2.14412	0.00717593	3	253	15	OSBPL2 PITPNB PLEKHA3
transcriptome	24	+	GO_MF	GO:0120014	phospholipid transfer activity	phospholipid transfer activity	-0.595425	0.253849	2	607	16	PITPNB PLEKHA3
proteome	24	+	GO_MF	GO:0120014	phospholipid transfer activity	phospholipid transfer activity	-1.26808	0.0539415	2	236	16	PITPNA PITPNB
transcriptome	24	+	GO_MF	GO:0140537	transcription regulator activator activity	transcription regulator activator activity	-2.0739	0.00843525	2	607	1	BICRA JMJD6
transcriptome	12	-	GO_MF	GO:1902600	proton transmembrane transport	proton transmembrane transport	-0.264427	0.543967	3	343	90	ATP6V0D1 UCP2 UQCR10
transcriptome	24	-	GO_MF	GO:1902600	proton transmembrane transport	proton transmembrane transport	-2.05258	0.00885972	9	428	84	ATP5F1B ATP5F1D ATP5MF ATP6V0E2 COX7A1 MFSD3 SLC22A18 UCP2 UQCR10
transcriptome	6	+	GO_MF	GO:1902600	proton transmembrane transport	proton transmembrane transport	-1.12845	0.0743963	3	118	90	COX8A MT-ATP8 UQCRH
transcriptome	12	+	GO_MF	GO:1902600	proton transmembrane transport	proton transmembrane transport	-0.0550735	0.8809	1	253	92	ATP6V0A2
transcriptome	24	+	GO_MF	GO:1902600	proton transmembrane transport	proton transmembrane transport	-0.0156829	0.964533	2	607	91	MT-ATP8 MT-CO1
proteome	6	-	GO_MF	GO:1902600	proton transmembrane transport	proton transmembrane transport	-0.21625	0.607786	1	112	92	ATP6V0A1
proteome	12	-	GO_MF	GO:1902600	proton transmembrane transport	proton transmembrane transport	-0.0039408	0.990967	1	552	92	COX5B
proteome	24	-	GO_MF	GO:1902600	proton transmembrane transport	proton transmembrane transport	-0.00801924	0.981704	1	471	92	MT-CO3
proteome	12	+	GO_MF	GO:1902600	proton transmembrane transport	proton transmembrane transport	-0.655556	0.221026	1	30	92	MT-ATP8
proteome	24	+	GO_MF	GO:1902600	proton transmembrane transport	proton transmembrane transport	-0.23258	0.585356	2	236	91	ATP12A ATP5PD
proteome	12	-	GO_MF	GO:1990931	mRNA N6-methyladenosine dioxygenase activity	mRNA N6-methyladenosine dioxygenase activity	-2.61771	0.00241153	2	552	0	ALKBH5 FTO
transcriptome	24	-	Reactome	R-HSA-114508	Effects of PIP2 hydrolysis	Effects of PIP2 hydrolysis	-0.264584	0.543771	1	303	17	MGLL
transcriptome	12	+	Reactome	R-HSA-114508	Effects of PIP2 hydrolysis	Effects of PIP2 hydrolysis	-1.12614	0.0747935	2	180	16	DGKH PRKCD
transcriptome	24	+	Reactome	R-HSA-114508	Effects of PIP2 hydrolysis	Effects of PIP2 hydrolysis	-2.70085	0.00199135	5	378	13	DGKD DGKE DGKH DGKQ PRKCD
transcriptome	24	-	Reactome	R-HSA-1236977	Endosomal Vacuolar pathway	Endosomal Vacuolar pathway	-0.419298	0.380804	1	303	10	HLA-E
proteome	6	-	Reactome	R-HSA-1236977	Endosomal Vacuolar pathway	Endosomal Vacuolar pathway	-0.93661	0.115715	1	79	10	HLA-C
proteome	12	-	Reactome	R-HSA-1236977	Endosomal Vacuolar pathway	Endosomal Vacuolar pathway	-1.66516	0.0216191	3	406	8	B2M HLA-B HLA-C
proteome	24	-	Reactome	R-HSA-1236977	Endosomal Vacuolar pathway	Endosomal Vacuolar pathway	-2.94575	0.00113304	4	328	7	B2M HLA-A HLA-B HLA-C
proteome	6	-	Reactome	R-HSA-1237044	Erythrocytes take up carbon dioxide and release oxygen	Erythrocytes take up carbon dioxide and release oxygen	-1.26486	0.0543421	1	79	4	HBA1
proteome	24	+	Reactome	R-HSA-1237044	Erythrocytes take up carbon dioxide and release oxygen	Erythrocytes take up carbon dioxide and release oxygen	-2.26113	0.00548114	2	171	3	CYB5R2 HBA1
transcriptome	6	+	Reactome	R-HSA-156902	Peptide chain elongation	Peptide chain elongation	-18.373	4.23691e-19	19	90	68	RPL12 RPL15 RPL24 RPL27A RPL30 RPL31 RPL36 RPL37 RPL38 RPL39 RPL41 RPL7A RPL9 RPLP0 RPS10 RPS17 RPS20 RPS29 RPS3A
transcriptome	12	+	Reactome	R-HSA-156902	Peptide chain elongation	Peptide chain elongation	-0.421519	0.378862	3	180	84	RPL39 RPS10 RPS17
transcriptome	24	+	Reactome	R-HSA-156902	Peptide chain elongation	Peptide chain elongation	-0.00365473	0.99162	1	378	86	RPL21
proteome	12	-	Reactome	R-HSA-156902	Peptide chain elongation	Peptide chain elongation	-0.0547979	0.881459	3	406	84	RPL19 RPL26 RPL6
proteome	24	+	Reactome	R-HSA-156902	Peptide chain elongation	Peptide chain elongation	-1.74514	0.0179828	6	171	81	RPL18 RPL22 RPL27 RPL27A RPS11 RPS27L
phosphoproteome	6	+	Reactome	R-HSA-156902	Peptide chain elongation	Peptide chain elongation	-0.576285	0.265286	1	25	86	RPS3
phosphoproteome	12	+	Reactome	R-HSA-156902	Peptide chain elongation	Peptide chain elongation	-0.306971	0.493206	1	55	86	RPS3
phosphoproteome	24	+	Reactome	R-HSA-156902	Peptide chain elongation	Peptide chain elongation	-0.497855	0.317794	1	31	86	RPS3
transcriptome	12	-	Reactome	R-HSA-1614517	Sulfide oxidation to sulfate	Sulfide oxidation to sulfate	-0.856274	0.139228	1	210	4	SLC25A10
transcriptome	24	-	Reactome	R-HSA-1614517	Sulfide oxidation to sulfate	Sulfide oxidation to sulfate	-3.1435	0.000718617	3	303	2	ETHE1 SLC25A10 SQOR
transcriptome	24	-	Reactome	R-HSA-162791	Attachment of GPI anchor to uPAR	Attachment of GPI anchor to uPAR	-2.62723	0.00235925	3	303	4	PIGK PIGS PIGU
transcriptome	24	+	Reactome	R-HSA-162791	Attachment of GPI anchor to uPAR	Attachment of GPI anchor to uPAR	-0.497764	0.31786	1	378	6	PGAP1
proteome	12	-	Reactome	R-HSA-162791	Attachment of GPI anchor to uPAR	Attachment of GPI anchor to uPAR	-0.471752	0.33748	1	406	6	GPAA1
proteome	24	+	Reactome	R-HSA-162791	Attachment of GPI anchor to uPAR	Attachment of GPI anchor to uPAR	-0.804865	0.156724	1	171	6	PIGT
proteome	6	-	Reactome	R-HSA-165181	Inhibition of TSC complex formation by PKB	Inhibition of TSC complex formation by PKB	-3.4401	0.000362991	2	79	1	AKT2 TSC2
proteome	12	-	Reactome	R-HSA-165181	Inhibition of TSC complex formation by PKB	Inhibition of TSC complex formation by PKB	-2.02747	0.00938704	2	406	1	AKT2 TSC2
proteome	24	-	Reactome	R-HSA-165181	Inhibition of TSC complex formation by PKB	Inhibition of TSC complex formation by PKB	-2.20974	0.00616962	2	328	1	AKT2 TSC2
transcriptome	24	-	Reactome	R-HSA-190377	FGFR2b ligand binding and activation	FGFR2b ligand binding and activation	-2.27766	0.00527637	2	303	1	FGF1 FGF7
transcriptome	6	-	Reactome	R-HSA-2028269	Signaling by Hippo	Signaling by Hippo	-0.934993	0.116147	1	46	18	AMOTL2
transcriptome	12	-	Reactome	R-HSA-2028269	Signaling by Hippo	Signaling by Hippo	-0.361873	0.434637	1	210	18	AMOTL2
transcriptome	12	+	Reactome	R-HSA-2028269	Signaling by Hippo	Signaling by Hippo	-0.413411	0.386001	1	180	18	MOB1B
proteome	6	-	Reactome	R-HSA-2028269	Signaling by Hippo	Signaling by Hippo	-0.717907	0.191467	1	79	18	YAP1
proteome	12	-	Reactome	R-HSA-2028269	Signaling by Hippo	Signaling by Hippo	-0.171845	0.673216	1	406	18	YWHAB
phosphoproteome	12	-	Reactome	R-HSA-2028269	Signaling by Hippo	Signaling by Hippo	-0.934993	0.116147	1	46	18	YAP1
phosphoproteome	24	-	Reactome	R-HSA-2028269	Signaling by Hippo	Signaling by Hippo	-4.89908	1.26159e-05	5	121	14	AMOTL1 LATS1 TJP1 TJP2 YAP1
phosphoproteome	6	+	Reactome	R-HSA-2028269	Signaling by Hippo	Signaling by Hippo	-1.18839	0.0648054	1	25	18	YAP1
phosphoproteome	12	+	Reactome	R-HSA-2028269	Signaling by Hippo	Signaling by Hippo	-2.03468	0.00923252	2	55	17	MOB1B YAP1
transcriptome	12	-	Reactome	R-HSA-212300	PRC2 methylates histones and DNA	PRC2 methylates histones and DNA	-0.179775	0.661036	1	210	35	H2AX
transcriptome	24	-	Reactome	R-HSA-212300	PRC2 methylates histones and DNA	PRC2 methylates histones and DNA	-0.101122	0.792279	1	303	35	H2AJ
transcriptome	6	+	Reactome	R-HSA-212300	PRC2 methylates histones and DNA	PRC2 methylates histones and DNA	-10.9105	1.22885e-11	10	90	26	H2AC4 H2AC6 H2AC7 H2AJ H2AZ1 H2BC11 H2BC21 H2BC5 H3C1 Q71DI3
transcriptome	12	+	Reactome	R-HSA-212300	PRC2 methylates histones and DNA	PRC2 methylates histones and DNA	-20.9802	1.04655e-21	19	180	17	AEBP2 EED H2AC20 H2AC4 H2AC6 H2AC7 H2BC11 H2BC15 H2BC21 H2BC4 H2BC5 H2BC9 H3C1 H4C1 JARID2 MTF2 P84243 Q71DI3 SUZ12
transcriptome	24	+	Reactome	R-HSA-212300	PRC2 methylates histones and DNA	PRC2 methylates histones and DNA	-14.8331	1.46844e-15	19	378	17	DNMT3A H2AC20 H2AC4 H2AC6 H2AC7 H2BC11 H2BC12 H2BC14 H2BC15 H2BC17 H2BC21 H2BC3 H2BC4 H2BC5 H2BC9 H3C1 H4C1 JARID2 Q71DI3
proteome	12	-	Reactome	R-HSA-212300	PRC2 methylates histones and DNA	PRC2 methylates histones and DNA	-0.0554264	0.880184	1	406	35	H2BC3
transcriptome	24	-	Reactome	R-HSA-2243919	Crosslinking of collagen fibrils	Crosslinking of collagen fibrils	-2.43696	0.00365631	3	303	5	LOX LOXL1 LOXL2
proteome	12	-	Reactome	R-HSA-2243919	Crosslinking of collagen fibrils	Crosslinking of collagen fibrils	-3.2148	0.000609814	4	406	4	LOX LOXL2 PCOLCE PXDN
proteome	24	-	Reactome	R-HSA-2243919	Crosslinking of collagen fibrils	Crosslinking of collagen fibrils	-3.57113	0.000268453	4	328	4	LOX LOXL2 PCOLCE PXDN
proteome	12	-	Reactome	R-HSA-2468052	Establishment of Sister Chromatid Cohesion	Establishment of Sister Chromatid Cohesion	-0.321969	0.476465	1	406	10	SMC1A
proteome	24	+	Reactome	R-HSA-2468052	Establishment of Sister Chromatid Cohesion	Establishment of Sister Chromatid Cohesion	-0.628842	0.235049	1	171	10	PDS5B
phosphoproteome	6	-	Reactome	R-HSA-2468052	Establishment of Sister Chromatid Cohesion	Establishment of Sister Chromatid Cohesion	-1.30178	0.0499138	1	33	10	PDS5B
phosphoproteome	12	-	Reactome	R-HSA-2468052	Establishment of Sister Chromatid Cohesion	Establishment of Sister Chromatid Cohesion	-1.16149	0.0689469	1	46	10	PDS5B
phosphoproteome	24	-	Reactome	R-HSA-2468052	Establishment of Sister Chromatid Cohesion	Establishment of Sister Chromatid Cohesion	-0.764101	0.172147	1	121	10	PDS5B
phosphoproteome	12	+	Reactome	R-HSA-2468052	Establishment of Sister Chromatid Cohesion	Establishment of Sister Chromatid Cohesion	-2.51012	0.00308947	2	55	9	PDS5B SMC3
transcriptome	12	-	Reactome	R-HSA-264870	Caspase-mediated cleavage of cytoskeletal proteins	Caspase-mediated cleavage of cytoskeletal proteins	-0.551201	0.28106	1	210	10	PLEC
transcriptome	24	-	Reactome	R-HSA-264870	Caspase-mediated cleavage of cytoskeletal proteins	Caspase-mediated cleavage of cytoskeletal proteins	-1.11228	0.0772181	2	303	9	DBNL GSN
proteome	12	-	Reactome	R-HSA-264870	Caspase-mediated cleavage of cytoskeletal proteins	Caspase-mediated cleavage of cytoskeletal proteins	-0.321969	0.476465	1	406	10	ADD1
proteome	24	-	Reactome	R-HSA-264870	Caspase-mediated cleavage of cytoskeletal proteins	Caspase-mediated cleavage of cytoskeletal proteins	-0.392138	0.405379	1	328	10	ADD1
proteome	24	+	Reactome	R-HSA-264870	Caspase-mediated cleavage of cytoskeletal proteins	Caspase-mediated cleavage of cytoskeletal proteins	-0.628842	0.235049	1	171	10	CASP7
phosphoproteome	6	-	Reactome	R-HSA-264870	Caspase-mediated cleavage of cytoskeletal proteins	Caspase-mediated cleavage of cytoskeletal proteins	-2.95114	0.00111907	2	33	9	PLEC VIM
phosphoproteome	12	-	Reactome	R-HSA-264870	Caspase-mediated cleavage of cytoskeletal proteins	Caspase-mediated cleavage of cytoskeletal proteins	-2.6636	0.00216969	2	46	9	PLEC VIM
phosphoproteome	24	-	Reactome	R-HSA-264870	Caspase-mediated cleavage of cytoskeletal proteins	Caspase-mediated cleavage of cytoskeletal proteins	-1.8451	0.0142855	2	121	9	PLEC VIM
phosphoproteome	6	+	Reactome	R-HSA-264870	Caspase-mediated cleavage of cytoskeletal proteins	Caspase-mediated cleavage of cytoskeletal proteins	-1.41992	0.0380261	1	25	10	VIM
phosphoproteome	12	+	Reactome	R-HSA-264870	Caspase-mediated cleavage of cytoskeletal proteins	Caspase-mediated cleavage of cytoskeletal proteins	-2.51012	0.00308947	2	55	9	PLEC VIM
phosphoproteome	24	+	Reactome	R-HSA-264870	Caspase-mediated cleavage of cytoskeletal proteins	Caspase-mediated cleavage of cytoskeletal proteins	-3.00559	0.000987214	2	31	9	PLEC VIM
transcriptome	6	-	Reactome	R-HSA-3000157	Laminin interactions	Laminin interactions	-0.894231	0.127576	1	46	20	COL18A1
transcriptome	24	-	Reactome	R-HSA-3000157	Laminin interactions	Laminin interactions	-0.222005	0.599784	1	303	20	LAMA4
proteome	12	-	Reactome	R-HSA-3000157	Laminin interactions	Laminin interactions	-2.24981	0.00562585	5	406	16	COL18A1 HSPG2 ITGA1 ITGA3 ITGB1
proteome	24	-	Reactome	R-HSA-3000157	Laminin interactions	Laminin interactions	-4.55798	2.76706e-05	7	328	14	COL18A1 HSPG2 ITGA1 ITGA3 LAMB2 LAMC1 NID2
transcriptome	6	-	Reactome	R-HSA-3214842	HDMs demethylate histones	HDMs demethylate histones	-0.823901	0.150003	1	46	24	ARID5B
transcriptome	12	-	Reactome	R-HSA-3214842	HDMs demethylate histones	HDMs demethylate histones	-0.277395	0.527964	1	210	24	ARID5B
transcriptome	6	+	Reactome	R-HSA-3214842	HDMs demethylate histones	HDMs demethylate histones	-1.40495	0.0393594	2	90	23	H3C1 Q71DI3
transcriptome	12	+	Reactome	R-HSA-3214842	HDMs demethylate histones	HDMs demethylate histones	-1.61318	0.0243681	3	180	22	H3C1 H4C1 Q71DI3
transcriptome	24	+	Reactome	R-HSA-3214842	HDMs demethylate histones	HDMs demethylate histones	-6.5931	2.5521e-07	10	378	15	H3C1 H4C1 JMJD6 KDM3A KDM4B KDM5C KDM6A KDM6B KDM7A Q71DI3
proteome	24	-	Reactome	R-HSA-3214842	HDMs demethylate histones	HDMs demethylate histones	-0.158936	0.693528	1	328	24	KDM3B
transcriptome	24	-	Reactome	R-HSA-3371497	HSP90 chaperone cycle for SHRs	HSP90 chaperone cycle for SHRs	-0.111664	0.773279	1	303	33	HSPA2
transcriptome	6	+	Reactome	R-HSA-3371497	HSP90 chaperone cycle for SHRs	HSP90 chaperone cycle for SHRs	-0.453285	0.35214	1	90	33	HSPA1B
transcriptome	12	+	Reactome	R-HSA-3371497	HSP90 chaperone cycle for SHRs	HSP90 chaperone cycle for SHRs	-3.74368	0.000180435	6	180	28	DNAJA1 DNAJB1 HSPA1A HSPA1B HSPA8 NR3C1
transcriptome	24	+	Reactome	R-HSA-3371497	HSP90 chaperone cycle for SHRs	HSP90 chaperone cycle for SHRs	-1.49147	0.0322501	5	378	29	DNAJA4 DNAJB1 HSPA1A HSPA1B NR3C1
proteome	24	-	Reactome	R-HSA-3371497	HSP90 chaperone cycle for SHRs	HSP90 chaperone cycle for SHRs	-0.0969117	0.799997	1	328	33	DCTN4
proteome	24	+	Reactome	R-HSA-3371497	HSP90 chaperone cycle for SHRs	HSP90 chaperone cycle for SHRs	-2.06908	0.00852944	4	171	30	DCTN3 DYNC1LI1 HSPA1B HSPA8
phosphoproteome	12	-	Reactome	R-HSA-3371497	HSP90 chaperone cycle for SHRs	HSP90 chaperone cycle for SHRs	-0.702414	0.19842	1	46	33	DYNC1LI2
phosphoproteome	24	-	Reactome	R-HSA-3371497	HSP90 chaperone cycle for SHRs	HSP90 chaperone cycle for SHRs	-0.353761	0.442832	1	121	33	DYNC1LI2
phosphoproteome	6	+	Reactome	R-HSA-3371497	HSP90 chaperone cycle for SHRs	HSP90 chaperone cycle for SHRs	-0.946538	0.1131	1	25	33	DYNC1LI1
phosphoproteome	12	+	Reactome	R-HSA-3371497	HSP90 chaperone cycle for SHRs	HSP90 chaperone cycle for SHRs	-0.633584	0.232496	1	55	33	DYNC1LI1
transcriptome	6	-	Reactome	R-HSA-372708	p130Cas linkage to MAPK signaling for integrins	p130Cas linkage to MAPK signaling for integrins	-2.58621	0.00259293	2	46	10	BCAR1 FN1
transcriptome	6	+	Reactome	R-HSA-372708	p130Cas linkage to MAPK signaling for integrins	p130Cas linkage to MAPK signaling for integrins	-0.848198	0.141841	1	90	11	RAP1B
proteome	12	-	Reactome	R-HSA-372708	p130Cas linkage to MAPK signaling for integrins	p130Cas linkage to MAPK signaling for integrins	-0.295504	0.506403	1	406	11	RAP1A
proteome	24	-	Reactome	R-HSA-372708	p130Cas linkage to MAPK signaling for integrins	p130Cas linkage to MAPK signaling for integrins	-0.986271	0.103212	2	328	10	FN1 PTK2
proteome	24	+	Reactome	R-HSA-372708	p130Cas linkage to MAPK signaling for integrins	p130Cas linkage to MAPK signaling for integrins	-0.59607	0.253472	1	171	11	FGG
phosphoproteome	24	-	Reactome	R-HSA-372708	p130Cas linkage to MAPK signaling for integrins	p130Cas linkage to MAPK signaling for integrins	-0.729891	0.186255	1	121	11	TLN1
phosphoproteome	12	+	Reactome	R-HSA-372708	p130Cas linkage to MAPK signaling for integrins	p130Cas linkage to MAPK signaling for integrins	-1.05046	0.0890317	1	55	11	TLN1
transcriptome	6	-	Reactome	R-HSA-3781865	Diseases of glycosylation	Diseases of glycosylation	-0.879695	0.131918	2	46	96	ADAMTS1 PMM2
transcriptome	12	-	Reactome	R-HSA-3781865	Diseases of glycosylation	Diseases of glycosylation	-0.253994	0.557194	3	210	95	ALG1 DPM2 PRELP
transcriptome	24	-	Reactome	R-HSA-3781865	Diseases of glycosylation	Diseases of glycosylation	-3.61605	0.000242074	13	303	85	ADAMTS1 ALG1 ALG3 ALG6 DAG1 DPM3 GALK1 LUM MAN1B1 MPDU1 PAPSS2 PRELP THBS1
transcriptome	12	+	Reactome	R-HSA-3781865	Diseases of glycosylation	Diseases of glycosylation	-0.0360467	0.920351	1	180	97	NOTCH3
transcriptome	24	+	Reactome	R-HSA-3781865	Diseases of glycosylation	Diseases of glycosylation	-0.0132295	0.969997	2	378	96	NOTCH1 NOTCH3
proteome	6	-	Reactome	R-HSA-3781865	Diseases of glycosylation	Diseases of glycosylation	-1.63439	0.0232065	4	79	94	ADAMTS1 ALG1 B3GAT3 GPC1
proteome	12	-	Reactome	R-HSA-3781865	Diseases of glycosylation	Diseases of glycosylation	-1.28266	0.0521607	10	406	88	ADAMTS1 ALG1 ALG2 DAG1 GPC1 HSPG2 LUM SDC1 SDC4 THBS1
proteome	24	-	Reactome	R-HSA-3781865	Diseases of glycosylation	Diseases of glycosylation	-3.28319	0.000520965	13	328	85	ADAMTS1 ALG1 ALG2 BGN CSPG4 DAG1 GPC1 HSPG2 LUM NOTCH2 SDC1 SDC4 THBS1
proteome	24	+	Reactome	R-HSA-3781865	Diseases of glycosylation	Diseases of glycosylation	-0.0412126	0.909468	1	171	97	GLB1
transcriptome	12	-	Reactome	R-HSA-421270	Cell-cell junction organization	Cell-cell junction organization	-0.245112	0.568706	1	210	27	JUP
transcriptome	24	-	Reactome	R-HSA-421270	Cell-cell junction organization	Cell-cell junction organization	-0.151659	0.705247	1	303	27	JUP
transcriptome	6	+	Reactome	R-HSA-421270	Cell-cell junction organization	Cell-cell junction organization	-0.52222	0.300455	1	90	27	CDH1
transcriptome	12	+	Reactome	R-HSA-421270	Cell-cell junction organization	Cell-cell junction organization	-0.803277	0.157298	2	180	26	CDH1 PRKCI
proteome	6	-	Reactome	R-HSA-421270	Cell-cell junction organization	Cell-cell junction organization	-0.570171	0.269048	1	79	27	Q8N3R9
proteome	12	-	Reactome	R-HSA-421270	Cell-cell junction organization	Cell-cell junction organization	-2.36702	0.00429516	6	406	22	CLDN23 CTNNA1 CTNNB1 CTNND1 PVR Q8N3R9
proteome	24	-	Reactome	R-HSA-421270	Cell-cell junction organization	Cell-cell junction organization	-0.864358	0.13666	3	328	25	CTNNA1 CTNNB1 CTNND1
phosphoproteome	6	-	Reactome	R-HSA-421270	Cell-cell junction organization	Cell-cell junction organization	-0.912449	0.122335	1	33	27	CTNND1
phosphoproteome	6	+	Reactome	R-HSA-421270	Cell-cell junction organization	Cell-cell junction organization	-1.02652	0.0940766	1	25	27	CTNNB1
phosphoproteome	12	+	Reactome	R-HSA-421270	Cell-cell junction organization	Cell-cell junction organization	-0.708337	0.195732	1	55	27	CTNNB1
transcriptome	12	-	Reactome	R-HSA-446343	Localization of the PINCH-ILK-PARVIN complex to focal adhesions	Localization of the PINCH-ILK-PARVIN complex to focal adhesions	-2.30037	0.00500757	2	210	2	ILK PXN
transcriptome	24	-	Reactome	R-HSA-446343	Localization of the PINCH-ILK-PARVIN complex to focal adhesions	Localization of the PINCH-ILK-PARVIN complex to focal adhesions	-0.796194	0.159884	1	303	3	ILK
proteome	12	-	Reactome	R-HSA-446343	Localization of the PINCH-ILK-PARVIN complex to focal adhesions	Localization of the PINCH-ILK-PARVIN complex to focal adhesions	-1.74313	0.0180662	2	406	2	ITGB1 PXN
phosphoproteome	6	-	Reactome	R-HSA-446343	Localization of the PINCH-ILK-PARVIN complex to focal adhesions	Localization of the PINCH-ILK-PARVIN complex to focal adhesions	-1.73429	0.0184378	1	33	3	PXN
phosphoproteome	24	-	Reactome	R-HSA-446343	Localization of the PINCH-ILK-PARVIN complex to focal adhesions	Localization of the PINCH-ILK-PARVIN complex to focal adhesions	-1.1781	0.0663596	1	121	3	PXN
transcriptome	6	+	Reactome	R-HSA-450341	Activation of the AP-1 family of transcription factors	Activation of the AP-1 family of transcription factors	-2.17565	0.00667343	2	90	8	FOS JUN
transcriptome	12	+	Reactome	R-HSA-450341	Activation of the AP-1 family of transcription factors	Activation of the AP-1 family of transcription factors	-0.645343	0.226285	1	180	9	FOS
transcriptome	24	+	Reactome	R-HSA-450341	Activation of the AP-1 family of transcription factors	Activation of the AP-1 family of transcription factors	-1.01946	0.095618	2	378	8	FOS JUN
proteome	12	+	Reactome	R-HSA-450341	Activation of the AP-1 family of transcription factors	Activation of the AP-1 family of transcription factors	-1.60133	0.0250422	1	18	9	MAPK10
proteome	24	+	Reactome	R-HSA-450341	Activation of the AP-1 family of transcription factors	Activation of the AP-1 family of transcription factors	-0.665198	0.216173	1	171	9	MAPK10
phosphoproteome	6	+	Reactome	R-HSA-450341	Activation of the AP-1 family of transcription factors	Activation of the AP-1 family of transcription factors	-1.46058	0.0346274	1	25	9	MAPK8
transcriptome	6	-	Reactome	R-HSA-4615885	SUMOylation of DNA replication proteins	SUMOylation of DNA replication proteins	-0.621265	0.239186	1	46	41	AURKB
transcriptome	12	-	Reactome	R-HSA-4615885	SUMOylation of DNA replication proteins	SUMOylation of DNA replication proteins	-2.12555	0.00748944	5	210	37	AURKB CDCA8 NUP62 PIAS3 RANGAP1
transcriptome	24	-	Reactome	R-HSA-4615885	SUMOylation of DNA replication proteins	SUMOylation of DNA replication proteins	-0.0755804	0.840271	1	303	41	AURKB
proteome	6	-	Reactome	R-HSA-4615885	SUMOylation of DNA replication proteins	SUMOylation of DNA replication proteins	-0.425553	0.375359	1	79	41	UBE2I
proteome	12	-	Reactome	R-HSA-4615885	SUMOylation of DNA replication proteins	SUMOylation of DNA replication proteins	-1.05039	0.0890449	5	406	37	AURKB PCNA RANBP2 TOP2A TOP2B
proteome	24	-	Reactome	R-HSA-4615885	SUMOylation of DNA replication proteins	SUMOylation of DNA replication proteins	-0.233821	0.583686	2	328	40	AURKB TOP2A
proteome	12	+	Reactome	R-HSA-4615885	SUMOylation of DNA replication proteins	SUMOylation of DNA replication proteins	-0.994578	0.101256	1	18	41	NUP35
proteome	24	+	Reactome	R-HSA-4615885	SUMOylation of DNA replication proteins	SUMOylation of DNA replication proteins	-0.192926	0.641319	1	171	41	RAE1
phosphoproteome	6	-	Reactome	R-HSA-4615885	SUMOylation of DNA replication proteins	SUMOylation of DNA replication proteins	-0.749751	0.17793	1	33	41	RANBP2
phosphoproteome	24	-	Reactome	R-HSA-4615885	SUMOylation of DNA replication proteins	SUMOylation of DNA replication proteins	-0.288473	0.514668	1	121	41	RANBP2
phosphoproteome	12	+	Reactome	R-HSA-4615885	SUMOylation of DNA replication proteins	SUMOylation of DNA replication proteins	-1.3817	0.0415241	2	55	40	RANBP2 TOP2B
transcriptome	6	-	Reactome	R-HSA-500792	GPCR ligand binding	GPCR ligand binding	-0.824926	0.149649	2	46	104	ADM SSTR1
transcriptome	12	-	Reactome	R-HSA-500792	GPCR ligand binding	GPCR ligand binding	-0.417323	0.38254	4	210	102	ADM LPAR6 OXTR SSTR1
transcriptome	24	-	Reactome	R-HSA-500792	GPCR ligand binding	GPCR ligand binding	-2.27793	0.00527319	11	303	95	ADRA1D BDKRB1 CCL2 CHRM2 F2RL2 FZD2 KISS1 OXTR PTGIR RAMP1 SSTR1
transcriptome	6	+	Reactome	R-HSA-500792	GPCR ligand binding	GPCR ligand binding	-0.128771	0.743411	1	90	105	GNG5
transcriptome	12	+	Reactome	R-HSA-500792	GPCR ligand binding	GPCR ligand binding	-0.296167	0.50563	3	180	103	CXCL1 CXCL8 GAL
transcriptome	24	+	Reactome	R-HSA-500792	GPCR ligand binding	GPCR ligand binding	-0.477461	0.333073	7	378	99	CXCL1 CXCL2 CXCL3 FZD8 GABBR1 HRH1 WNT3
proteome	12	-	Reactome	R-HSA-500792	GPCR ligand binding	GPCR ligand binding	-0.245034	0.568808	6	406	100	APP ECE1 FZD2 GNB4 GNG12 OXTR
proteome	24	-	Reactome	R-HSA-500792	GPCR ligand binding	GPCR ligand binding	-0.263754	0.544811	5	328	101	ADGRE5 APP ECE1 FZD2 GNB1
phosphoproteome	24	-	Reactome	R-HSA-500792	GPCR ligand binding	GPCR ligand binding	-0.0756952	0.840049	1	121	105	OXTR
transcriptome	12	+	Reactome	R-HSA-5221030	Oxidative demethylation of DNA	Oxidative demethylation of DNA	-1.01103	0.0974914	1	180	3	TDG
transcriptome	24	+	Reactome	R-HSA-5221030	Oxidative demethylation of DNA	Oxidative demethylation of DNA	-3.24206	0.000572715	3	378	1	TDG TET1 TET3
transcriptome	24	-	Reactome	R-HSA-5627123	RHO GTPases activate PAKs	RHO GTPases activate PAKs	-0.68041	0.208732	2	303	18	MYL9 MYLK
proteome	12	-	Reactome	R-HSA-5627123	RHO GTPases activate PAKs	RHO GTPases activate PAKs	-0.159942	0.691924	1	406	19	PPP1CB
proteome	24	+	Reactome	R-HSA-5627123	RHO GTPases activate PAKs	RHO GTPases activate PAKs	-1.0844	0.0823373	2	171	18	CALM1 PAK2
phosphoproteome	6	-	Reactome	R-HSA-5627123	RHO GTPases activate PAKs	RHO GTPases activate PAKs	-1.05087	0.0889475	1	33	19	PAK1
phosphoproteome	12	-	Reactome	R-HSA-5627123	RHO GTPases activate PAKs	RHO GTPases activate PAKs	-2.14128	0.00722297	2	46	18	FLNA PAK1
phosphoproteome	24	-	Reactome	R-HSA-5627123	RHO GTPases activate PAKs	RHO GTPases activate PAKs	-2.35314	0.00443467	3	121	17	FLNA PAK1 PPP1R12A
phosphoproteome	6	+	Reactome	R-HSA-5627123	RHO GTPases activate PAKs	RHO GTPases activate PAKs	-1.16684	0.068102	1	25	19	PPP1R12A
phosphoproteome	12	+	Reactome	R-HSA-5627123	RHO GTPases activate PAKs	RHO GTPases activate PAKs	-0.841599	0.144013	1	55	19	PPP1R12A
phosphoproteome	24	+	Reactome	R-HSA-5627123	RHO GTPases activate PAKs	RHO GTPases activate PAKs	-1.07687	0.0837781	1	31	19	PPP1R12A
transcriptome	12	+	Reactome	R-HSA-5638302	Signaling by Overexpressed Wild-Type EGFR in Cancer	Signaling by Overexpressed Wild-Type EGFR in Cancer	-4.20319	6.26338e-05	3	180	1	AREG EREG HBEGF
transcriptome	24	+	Reactome	R-HSA-5638302	Signaling by Overexpressed Wild-Type EGFR in Cancer	Signaling by Overexpressed Wild-Type EGFR in Cancer	-1.80292	0.0157426	2	378	2	AREG HBEGF
proteome	12	-	Reactome	R-HSA-5638302	Signaling by Overexpressed Wild-Type EGFR in Cancer	Signaling by Overexpressed Wild-Type EGFR in Cancer	-0.678621	0.209594	1	406	3	EGFR
proteome	24	-	Reactome	R-HSA-5638302	Signaling by Overexpressed Wild-Type EGFR in Cancer	Signaling by Overexpressed Wild-Type EGFR in Cancer	-0.76407	0.172159	1	328	3	EGFR
transcriptome	24	-	Reactome	R-HSA-5652084	Fructose metabolism	Fructose metabolism	-2.85638	0.00139193	3	303	3	AKR1B1 ALDH1A1 TKFC
transcriptome	12	-	Reactome	R-HSA-5660526	Response to metal ions	Response to metal ions	-1.78178	0.0165279	2	210	5	CSRP1 MT1E
transcriptome	24	-	Reactome	R-HSA-5660526	Response to metal ions	Response to metal ions	-3.9907	0.000102165	4	303	3	CSRP1 MT1E MT1X MT2A
proteome	6	-	Reactome	R-HSA-5660526	Response to metal ions	Response to metal ions	-1.12348	0.0752531	1	79	6	MT1X
proteome	12	-	Reactome	R-HSA-5660526	Response to metal ions	Response to metal ions	-0.471752	0.33748	1	406	6	MT1X
transcriptome	24	-	Reactome	R-HSA-5689901	Metalloprotease DUBs	Metalloprotease DUBs	-0.151659	0.705247	1	303	27	BABAM1
transcriptome	6	+	Reactome	R-HSA-5689901	Metalloprotease DUBs	Metalloprotease DUBs	-3.40954	0.000389456	4	90	24	H2AC11 H2AC4 H2AC6 H2AC7
transcriptome	12	+	Reactome	R-HSA-5689901	Metalloprotease DUBs	Metalloprotease DUBs	-4.24153	5.73422e-05	6	180	22	H2AC11 H2AC12 H2AC20 H2AC4 H2AC6 H2AC7
transcriptome	24	+	Reactome	R-HSA-5689901	Metalloprotease DUBs	Metalloprotease DUBs	-5.06389	8.63202e-06	9	378	19	EP300 H2AC11 H2AC12 H2AC20 H2AC4 H2AC6 H2AC7 H2AW MYSM1
proteome	24	-	Reactome	R-HSA-5689901	Metalloprotease DUBs	Metalloprotease DUBs	-0.428567	0.372764	2	328	26	ABRAXAS2 UIMC1
transcriptome	24	-	Reactome	R-HSA-6783589	Interleukin-6 family signaling	Interleukin-6 family signaling	-0.249291	0.56326	1	303	18	IL11RA
transcriptome	6	+	Reactome	R-HSA-6783589	Interleukin-6 family signaling	Interleukin-6 family signaling	-0.667174	0.215192	1	90	18	IL11
transcriptome	12	+	Reactome	R-HSA-6783589	Interleukin-6 family signaling	Interleukin-6 family signaling	-1.0849	0.0822437	2	180	17	CLCF1 IL11
transcriptome	24	+	Reactome	R-HSA-6783589	Interleukin-6 family signaling	Interleukin-6 family signaling	-4.48458	3.27654e-05	7	378	12	CBL CLCF1 IL11 IL6 IL6R JAK2 LIF
proteome	6	-	Reactome	R-HSA-6783589	Interleukin-6 family signaling	Interleukin-6 family signaling	-0.717907	0.191467	1	79	18	IL6ST
proteome	12	-	Reactome	R-HSA-6783589	Interleukin-6 family signaling	Interleukin-6 family signaling	-0.52835	0.296245	2	406	17	IL6ST JAK1
proteome	24	-	Reactome	R-HSA-6783589	Interleukin-6 family signaling	Interleukin-6 family signaling	-0.227104	0.592783	1	328	18	IL6ST
transcriptome	12	-	Reactome	R-HSA-6799198	Complex I biogenesis	Complex I biogenesis	-0.2962	0.505592	2	210	55	NDUFAF3 NDUFS7
transcriptome	24	-	Reactome	R-HSA-6799198	Complex I biogenesis	Complex I biogenesis	-1.02558	0.0942794	5	303	52	NDUFA3 NDUFAF3 NDUFB10 NDUFB7 NDUFS7
transcriptome	6	+	Reactome	R-HSA-6799198	Complex I biogenesis	Complex I biogenesis	-3.1402	0.00072411	5	90	52	MT-ND2 NDUFA11 NDUFA13 NDUFA7 NDUFV2
transcriptome	12	+	Reactome	R-HSA-6799198	Complex I biogenesis	Complex I biogenesis	-0.113822	0.769446	1	180	56	NDUFV2
proteome	6	-	Reactome	R-HSA-6799198	Complex I biogenesis	Complex I biogenesis	-0.325736	0.47235	1	79	56	ACAD9
proteome	12	-	Reactome	R-HSA-6799198	Complex I biogenesis	Complex I biogenesis	-1.37424	0.0422434	7	406	50	ACAD9 NDUFA12 NDUFA3 NDUFAF1 NDUFAF2 NDUFB9 NDUFV2
proteome	24	-	Reactome	R-HSA-6799198	Complex I biogenesis	Complex I biogenesis	-0.307003	0.49317	3	328	54	NDUFA3 NDUFAF1 NDUFB10
proteome	24	+	Reactome	R-HSA-6799198	Complex I biogenesis	Complex I biogenesis	-0.397869	0.400065	2	171	55	NDUFA12 NDUFB4
transcriptome	6	-	Reactome	R-HSA-6805567	Keratinization	Keratinization	-0.691157	0.20363	1	46	34	KRTAP2-3
transcriptome	12	-	Reactome	R-HSA-6805567	Keratinization	Keratinization	-2.47154	0.00337641	5	210	30	JUP KRT17 KRT7 KRTAP1-5 KRTAP2-3
transcriptome	24	-	Reactome	R-HSA-6805567	Keratinization	Keratinization	-2.4882	0.00324938	6	303	29	JUP KRT17 KRT18 KRT19 KRTAP1-5 KRTAP2-3
proteome	24	+	Reactome	R-HSA-6805567	Keratinization	Keratinization	-0.240865	0.574294	1	171	34	DSP
transcriptome	6	-	Reactome	R-HSA-69273	Cyclin A B1 B2 associated events during G2 M transition	Cyclin A B1 B2 associated events during G2 M transition	-0.857421	0.138861	1	46	22	PLK1
transcriptome	12	-	Reactome	R-HSA-69273	Cyclin A B1 B2 associated events during G2 M transition	Cyclin A B1 B2 associated events during G2 M transition	-2.37577	0.00420951	4	210	19	CDC25B PLK1 PPME1 PPP2R1A
transcriptome	24	-	Reactome	R-HSA-69273	Cyclin A B1 B2 associated events during G2 M transition	Cyclin A B1 B2 associated events during G2 M transition	-0.590682	0.256636	2	303	21	PLK1 PPP2R1A
transcriptome	12	-	Reactome	R-HSA-70895	Branched-chain amino acid catabolism	Branched-chain amino acid catabolism	-1.64186	0.022811	3	210	18	BCAT2 HSD17B10 SLC25A44
transcriptome	24	-	Reactome	R-HSA-70895	Branched-chain amino acid catabolism	Branched-chain amino acid catabolism	-0.64854	0.224626	2	303	19	ALDH6A1 HSD17B10
proteome	12	-	Reactome	R-HSA-70895	Branched-chain amino acid catabolism	Branched-chain amino acid catabolism	-2.24981	0.00562585	5	406	16	BCAT1 BCAT2 DBT DLD IVD
proteome	24	-	Reactome	R-HSA-70895	Branched-chain amino acid catabolism	Branched-chain amino acid catabolism	-0.598054	0.252317	2	328	19	DBT MCCC2
proteome	24	+	Reactome	R-HSA-70895	Branched-chain amino acid catabolism	Branched-chain amino acid catabolism	-1.04763	0.0896132	2	171	19	ECHS1 HIBCH
transcriptome	6	-	Reactome	R-HSA-72163	pre-mRNA splicing	pre-mRNA splicing	-0.497299	0.318201	2	46	175	RNPS1 SF3B4
transcriptome	12	-	Reactome	R-HSA-72163	pre-mRNA splicing	pre-mRNA splicing	-0.0459279	0.899647	3	210	174	CD2BP2 PRCC SF3B4
transcriptome	24	-	Reactome	R-HSA-72163	pre-mRNA splicing	pre-mRNA splicing	-0.00160937	0.996301	2	303	175	POLR2L SNRPC
transcriptome	6	+	Reactome	R-HSA-72163	pre-mRNA splicing	pre-mRNA splicing	-2.15984	0.00692078	7	90	170	BUD31 HNRNPA1 POLR2F SNRPD2 SNRPD3 SRSF7 SRSF9
transcriptome	12	+	Reactome	R-HSA-72163	pre-mRNA splicing	pre-mRNA splicing	-0.080235	0.831314	3	180	174	HSPA8 PPIL4 RBM5
transcriptome	24	+	Reactome	R-HSA-72163	pre-mRNA splicing	pre-mRNA splicing	-0.000271735	0.999375	2	378	175	PCF11 RBM5
proteome	6	-	Reactome	R-HSA-72163	pre-mRNA splicing	pre-mRNA splicing	-0.229414	0.589639	2	79	175	POLR2B U2AF1L4
proteome	12	-	Reactome	R-HSA-72163	pre-mRNA splicing	pre-mRNA splicing	-1.09549	0.0802616	15	406	162	AQR CASC3 DHX38 HNRNPH2 POLR2J PPIL3 PRCC PRPF38A RBM22 RBM8A SF3B4 SNRPB2 SRRM2 SRSF5 SYMPK
proteome	24	-	Reactome	R-HSA-72163	pre-mRNA splicing	pre-mRNA splicing	-0.0792904	0.833124	6	328	171	BUD31 CASC3 CD2BP2 POLR2A RBM22 SF3B4
proteome	24	+	Reactome	R-HSA-72163	pre-mRNA splicing	pre-mRNA splicing	-2.95951	0.00109771	12	171	165	CSTF3 DDX5 EIF4A3 HNRNPA3 HSPA8 NCBP1 PPIL3 PPIL4 SNRNP70 SNRPA SRSF7 U2SURP
phosphoproteome	6	-	Reactome	R-HSA-72163	pre-mRNA splicing	pre-mRNA splicing	-1.31944	0.0479252	3	33	174	SRRM1 SRRM2 SRSF2
phosphoproteome	12	-	Reactome	R-HSA-72163	pre-mRNA splicing	pre-mRNA splicing	-0.974951	0.105937	3	46	174	CD2BP2 HNRNPC SRRM1
phosphoproteome	24	-	Reactome	R-HSA-72163	pre-mRNA splicing	pre-mRNA splicing	-1.98333	0.0103913	8	121	169	HNRNPC PCBP2 SF3B1 SRRM1 SRRM2 SRRT SRSF2 YBX1
phosphoproteome	6	+	Reactome	R-HSA-72163	pre-mRNA splicing	pre-mRNA splicing	-0.894751	0.127423	2	25	175	SRRM2 YBX1
phosphoproteome	12	+	Reactome	R-HSA-72163	pre-mRNA splicing	pre-mRNA splicing	-0.80541	0.156527	3	55	174	HNRNPA1 SRRM2 YBX1
phosphoproteome	24	+	Reactome	R-HSA-72163	pre-mRNA splicing	pre-mRNA splicing	-1.38805	0.0409216	3	31	174	HNRNPA1 SRRM1 YBX1
transcriptome	24	-	Reactome	R-HSA-844615	The AIM2 inflammasome	The AIM2 inflammasome	-2.74235	0.00180988	2	303	0	CASP1 PYCARD
proteome	6	-	Reactome	R-HSA-844615	The AIM2 inflammasome	The AIM2 inflammasome	-1.65566	0.0220972	1	79	1	CASP1
proteome	12	-	Reactome	R-HSA-844615	The AIM2 inflammasome	The AIM2 inflammasome	-0.954923	0.110937	1	406	1	CASP1
proteome	24	-	Reactome	R-HSA-844615	The AIM2 inflammasome	The AIM2 inflammasome	-1.04513	0.09013	1	328	1	CASP1
transcriptome	12	-	Reactome	R-HSA-8866427	VLDLR internalisation and degradation	VLDLR internalisation and degradation	-2.45404	0.00351525	3	210	8	AP2M1 AP2S1 NR1H2
transcriptome	24	-	Reactome	R-HSA-8866427	VLDLR internalisation and degradation	VLDLR internalisation and degradation	-0.419298	0.380804	1	303	10	AP2S1
transcriptome	24	-	Reactome	R-HSA-8941332	RUNX2 regulates genes involved in cell migration	RUNX2 regulates genes involved in cell migration	-0.580318	0.262835	1	303	6	ITGBL1
proteome	6	-	Reactome	R-HSA-8941332	RUNX2 regulates genes involved in cell migration	RUNX2 regulates genes involved in cell migration	-2.60757	0.00246848	2	79	5	AKT2 ITGA5
proteome	12	-	Reactome	R-HSA-8941332	RUNX2 regulates genes involved in cell migration	RUNX2 regulates genes involved in cell migration	-2.26433	0.00544087	3	406	4	AKT2 AKT3 ITGA5
proteome	24	-	Reactome	R-HSA-8941332	RUNX2 regulates genes involved in cell migration	RUNX2 regulates genes involved in cell migration	-3.8561	0.000139284	4	328	3	AKT1 AKT2 AKT3 ITGA5
transcriptome	6	-	Reactome	R-HSA-8948216	Collagen chain trimerization	Collagen chain trimerization	-0.808212	0.15552	1	46	25	COL18A1
transcriptome	24	-	Reactome	R-HSA-8948216	Collagen chain trimerization	Collagen chain trimerization	-1.63775	0.0230276	4	303	22	COL1A2 COL3A1 COL4A1 COL8A1
transcriptome	24	+	Reactome	R-HSA-8948216	Collagen chain trimerization	Collagen chain trimerization	-0.802139	0.15771	3	378	23	COL27A1 COL5A3 COL7A1
proteome	6	-	Reactome	R-HSA-8948216	Collagen chain trimerization	Collagen chain trimerization	-0.597792	0.252469	1	79	25	COL1A2
proteome	12	-	Reactome	R-HSA-8948216	Collagen chain trimerization	Collagen chain trimerization	-5.11219	7.72338e-06	9	406	17	COL12A1 COL16A1 COL18A1 COL1A2 COL3A1 COL4A1 COL5A1 COL5A2 COL6A2
proteome	24	-	Reactome	R-HSA-8948216	Collagen chain trimerization	Collagen chain trimerization	-4.84868	1.41683e-05	8	328	18	COL12A1 COL15A1 COL18A1 COL1A2 COL3A1 COL5A1 COL5A2 COL7A1
transcriptome	12	+	Reactome	R-HSA-8951936	RUNX3 regulates p14-ARF	RUNX3 regulates p14-ARF	-0.685783	0.206166	1	180	8	BRD2
transcriptome	24	+	Reactome	R-HSA-8951936	RUNX3 regulates p14-ARF	RUNX3 regulates p14-ARF	-2.00679	0.00984481	3	378	6	BRD2 EP300 HDAC4
proteome	12	-	Reactome	R-HSA-8951936	RUNX3 regulates p14-ARF	RUNX3 regulates p14-ARF	-1.92136	0.0119851	3	406	6	CCND1 KRAS TGFB1
proteome	24	-	Reactome	R-HSA-8951936	RUNX3 regulates p14-ARF	RUNX3 regulates p14-ARF	-0.460426	0.346397	1	328	8	CCND1
phosphoproteome	12	-	Reactome	R-HSA-8951936	RUNX3 regulates p14-ARF	RUNX3 regulates p14-ARF	-1.24591	0.0567668	1	46	8	HDAC4
phosphoproteome	24	-	Reactome	R-HSA-8951936	RUNX3 regulates p14-ARF	RUNX3 regulates p14-ARF	-0.844063	0.143198	1	121	8	HDAC4
transcriptome	12	-	Reactome	R-HSA-8964539	Glutamate and glutamine metabolism	Glutamate and glutamine metabolism	-0.586447	0.259151	1	210	9	PYCR3
transcriptome	24	-	Reactome	R-HSA-8964539	Glutamate and glutamine metabolism	Glutamate and glutamine metabolism	-0.451972	0.353206	1	303	9	PYCR3
transcriptome	24	+	Reactome	R-HSA-8964539	Glutamate and glutamine metabolism	Glutamate and glutamine metabolism	-0.375644	0.421072	1	378	9	RIMKLB
proteome	12	-	Reactome	R-HSA-8964539	Glutamate and glutamine metabolism	Glutamate and glutamine metabolism	-0.351916	0.444717	1	406	9	GLUL
proteome	24	-	Reactome	R-HSA-8964539	Glutamate and glutamine metabolism	Glutamate and glutamine metabolism	-2.03813	0.00915952	3	328	7	GLUL OAT PYCR2
proteome	24	+	Reactome	R-HSA-8964539	Glutamate and glutamine metabolism	Glutamate and glutamine metabolism	-0.665198	0.216173	1	171	9	GLUD1
transcriptome	6	-	Reactome	R-HSA-9013026	RHOB GTPase cycle	RHOB GTPase cycle	-0.467097	0.341116	1	46	63	ARHGAP1
transcriptome	12	-	Reactome	R-HSA-9013026	RHOB GTPase cycle	RHOB GTPase cycle	-0.921313	0.119864	4	210	60	ARHGAP1 CAVIN1 JUP PKN1
transcriptome	24	-	Reactome	R-HSA-9013026	RHOB GTPase cycle	RHOB GTPase cycle	-0.537321	0.290188	4	303	60	CAV1 CAVIN1 JUP STOM
transcriptome	12	+	Reactome	R-HSA-9013026	RHOB GTPase cycle	RHOB GTPase cycle	-0.314316	0.484936	2	180	62	ARHGEF10 SLK
transcriptome	24	+	Reactome	R-HSA-9013026	RHOB GTPase cycle	RHOB GTPase cycle	-0.90945	0.123183	6	378	58	ARHGAP21 ARHGAP32 ARHGEF10L ARHGEF2 RHOB VAV2
proteome	6	-	Reactome	R-HSA-9013026	RHOB GTPase cycle	RHOB GTPase cycle	-0.290418	0.512368	1	79	63	ARHGEF10
proteome	12	-	Reactome	R-HSA-9013026	RHOB GTPase cycle	RHOB GTPase cycle	-2.5068	0.00311318	10	406	54	ANLN ARHGEF10 ARHGEF12 ARHGEF17 CIT DIAPH1 DIAPH3 IQGAP3 PKN1 SNAP23
proteome	24	-	Reactome	R-HSA-9013026	RHOB GTPase cycle	RHOB GTPase cycle	-1.56649	0.0271337	7	328	57	AKAP13 ANLN ARHGAP35 ARHGEF10 CIT IQGAP3 PKN1
proteome	24	+	Reactome	R-HSA-9013026	RHOB GTPase cycle	RHOB GTPase cycle	-0.101888	0.790882	1	171	63	VAV2
phosphoproteome	6	-	Reactome	R-HSA-9013026	RHOB GTPase cycle	RHOB GTPase cycle	-2.50455	0.00312931	3	33	61	AKAP13 ARHGEF2 CAVIN1
phosphoproteome	12	-	Reactome	R-HSA-9013026	RHOB GTPase cycle	RHOB GTPase cycle	-2.09617	0.00801364	3	46	61	AKAP13 ARHGEF2 CAVIN1
phosphoproteome	24	-	Reactome	R-HSA-9013026	RHOB GTPase cycle	RHOB GTPase cycle	-4.01518	9.65649e-05	7	121	57	ARHGAP5 ARHGEF11 ARHGEF2 CAVIN1 ERBIN MYO9B TJP2
phosphoproteome	6	+	Reactome	R-HSA-9013026	RHOB GTPase cycle	RHOB GTPase cycle	-1.679	0.0209412	2	25	62	ARHGAP35 CAVIN1
phosphoproteome	12	+	Reactome	R-HSA-9013026	RHOB GTPase cycle	RHOB GTPase cycle	-1.8834	0.0130799	3	55	61	ARHGAP35 ARHGEF11 CAVIN1
phosphoproteome	24	+	Reactome	R-HSA-9013026	RHOB GTPase cycle	RHOB GTPase cycle	-0.611067	0.244868	1	31	63	MYO9B
transcriptome	24	+	Reactome	R-HSA-9013422	RHOBTB1 GTPase cycle	RHOBTB1 GTPase cycle	-0.145168	0.715866	1	378	22	RBBP6
proteome	12	-	Reactome	R-HSA-9013422	RHOBTB1 GTPase cycle	RHOBTB1 GTPase cycle	-0.851362	0.140812	3	406	20	PDE5A STK38 TXNL1
proteome	24	-	Reactome	R-HSA-9013422	RHOBTB1 GTPase cycle	RHOBTB1 GTPase cycle	-1.05989	0.0871193	3	328	20	PDE5A RNF20 STK38
proteome	24	+	Reactome	R-HSA-9013422	RHOBTB1 GTPase cycle	RHOBTB1 GTPase cycle	-0.367336	0.429204	1	171	22	CUL3
phosphoproteome	6	-	Reactome	R-HSA-9013422	RHOBTB1 GTPase cycle	RHOBTB1 GTPase cycle	-2.3035	0.00497166	2	33	21	SRRM1 VIM
phosphoproteome	12	-	Reactome	R-HSA-9013422	RHOBTB1 GTPase cycle	RHOBTB1 GTPase cycle	-3.38739	0.000409833	3	46	20	HNRNPC SRRM1 VIM
phosphoproteome	24	-	Reactome	R-HSA-9013422	RHOBTB1 GTPase cycle	RHOBTB1 GTPase cycle	-3.25972	0.000549892	4	121	19	DBN1 HNRNPC SRRM1 VIM
phosphoproteome	6	+	Reactome	R-HSA-9013422	RHOBTB1 GTPase cycle	RHOBTB1 GTPase cycle	-1.10832	0.0779252	1	25	22	VIM
phosphoproteome	12	+	Reactome	R-HSA-9013422	RHOBTB1 GTPase cycle	RHOBTB1 GTPase cycle	-1.87313	0.0133929	2	55	21	DBN1 VIM
phosphoproteome	24	+	Reactome	R-HSA-9013422	RHOBTB1 GTPase cycle	RHOBTB1 GTPase cycle	-2.35697	0.00439568	2	31	21	SRRM1 VIM
proteome	12	-	Reactome	R-HSA-9022537	Loss of MECP2 binding ability to the NCoR SMRT complex	Loss of MECP2 binding ability to the NCoR SMRT complex	-2.48867	0.0032459	3	406	3	GPS2 NCOR1 NCOR2
proteome	24	-	Reactome	R-HSA-9022537	Loss of MECP2 binding ability to the NCoR SMRT complex	Loss of MECP2 binding ability to the NCoR SMRT complex	-0.607631	0.246814	1	328	5	NCOR2
proteome	12	+	Reactome	R-HSA-9022537	Loss of MECP2 binding ability to the NCoR SMRT complex	Loss of MECP2 binding ability to the NCoR SMRT complex	-1.8211	0.0150972	1	18	5	HDAC3
proteome	24	+	Reactome	R-HSA-9022537	Loss of MECP2 binding ability to the NCoR SMRT complex	Loss of MECP2 binding ability to the NCoR SMRT complex	-0.866693	0.135928	1	171	5	HDAC3
transcriptome	6	-	Reactome	R-HSA-9031628	NGF-stimulated transcription	NGF-stimulated transcription	-1.72051	0.0190321	2	46	31	FOSL1 ID3
transcriptome	6	+	Reactome	R-HSA-9031628	NGF-stimulated transcription	NGF-stimulated transcription	-3.12979	0.000741676	4	90	29	EGR1 FOS ID4 JUNB
transcriptome	12	+	Reactome	R-HSA-9031628	NGF-stimulated transcription	NGF-stimulated transcription	-3.81887	0.000151749	6	180	27	ATF1 EGR1 FOS ID4 JUNB TRIB1
transcriptome	24	+	Reactome	R-HSA-9031628	NGF-stimulated transcription	NGF-stimulated transcription	-2.83689	0.00145583	7	378	26	ARC EGR1 EP300 FOS ID4 JUNB TRIB1
proteome	12	-	Reactome	R-HSA-9031628	NGF-stimulated transcription	NGF-stimulated transcription	-0.0670446	0.85695	1	406	32	CDK5
proteome	24	-	Reactome	R-HSA-9031628	NGF-stimulated transcription	NGF-stimulated transcription	-0.10222	0.790278	1	328	32	CDK5
transcriptome	12	-	Reactome	R-HSA-933542	TRAF6 mediated NF-kB activation	TRAF6 mediated NF-kB activation	-1.58753	0.0258508	3	210	19	MAVS RELA TRIM25
transcriptome	12	+	Reactome	R-HSA-933542	TRAF6 mediated NF-kB activation	TRAF6 mediated NF-kB activation	-0.364937	0.431582	1	180	21	CHUK
transcriptome	24	+	Reactome	R-HSA-933542	TRAF6 mediated NF-kB activation	TRAF6 mediated NF-kB activation	-0.154988	0.699862	1	378	21	CHUK
proteome	6	-	Reactome	R-HSA-933542	TRAF6 mediated NF-kB activation	TRAF6 mediated NF-kB activation	-1.61293	0.0243823	2	79	20	CHUK TRIM25
proteome	12	-	Reactome	R-HSA-933542	TRAF6 mediated NF-kB activation	TRAF6 mediated NF-kB activation	-0.89433	0.127547	3	406	19	APP DDX58 TRIM25
proteome	24	-	Reactome	R-HSA-933542	TRAF6 mediated NF-kB activation	TRAF6 mediated NF-kB activation	-2.5551	0.00278547	5	328	17	APP DDX58 NFKB2 NFKBIB TRIM25
transcriptome	12	+	Reactome	R-HSA-9634285	Constitutive Signaling by Overexpressed ERBB2	Constitutive Signaling by Overexpressed ERBB2	-0.685783	0.206166	1	180	8	PTPN12
phosphoproteome	24	-	Reactome	R-HSA-9634285	Constitutive Signaling by Overexpressed ERBB2	Constitutive Signaling by Overexpressed ERBB2	-2.01951	0.00956065	2	121	7	ERBIN PTPN12
phosphoproteome	12	+	Reactome	R-HSA-9634285	Constitutive Signaling by Overexpressed ERBB2	Constitutive Signaling by Overexpressed ERBB2	-1.17049	0.0675321	1	55	8	PTPN12
transcriptome	6	-	Reactome	R-HSA-9648895	Response of EIF2AK1 (HRI) to heme deficiency	Response of EIF2AK1 (HRI) to heme deficiency	-1.03223	0.0928471	1	46	14	CHAC1
transcriptome	6	+	Reactome	R-HSA-9648895	Response of EIF2AK1 (HRI) to heme deficiency	Response of EIF2AK1 (HRI) to heme deficiency	-0.759271	0.174072	1	90	14	ATF4
transcriptome	12	+	Reactome	R-HSA-9648895	Response of EIF2AK1 (HRI) to heme deficiency	Response of EIF2AK1 (HRI) to heme deficiency	-0.495494	0.319526	1	180	14	ATF4
transcriptome	24	+	Reactome	R-HSA-9648895	Response of EIF2AK1 (HRI) to heme deficiency	Response of EIF2AK1 (HRI) to heme deficiency	-5.29764	5.03923e-06	7	378	8	ATF3 ATF4 CEBPG DDIT3 GRB10 PPP1R15A TRIB3
proteome	12	-	Reactome	R-HSA-9648895	Response of EIF2AK1 (HRI) to heme deficiency	Response of EIF2AK1 (HRI) to heme deficiency	-0.231843	0.58635	1	406	14	ASNS

## Sheet: B
comparision_change	Rank	Scaled Rank	Set_name	TF	Intersect	Set length	FET p-value	FDR	Odds Ratio	Library	Overlapping_Genes
12-	1	0.008475	ATF3_A549_HG19	ATF3	79	1810	3.119e-11	1.72e-08	2.504	ENCODE--ChIP-seq	JPT1,PPP2R1A,DPF2,TRIM25,ZFPL1,ABT1,IMP3,NSMCE3,ALG1,DKK1,SCAMP3,PPP1R3C,CD2BP2,ATP6V0D1,VPS25,COPS7B,ZNHIT2,ACD,PLK2,EHD2,TBL3,INTS5,RETREG2,LRSAM1,ARHGAP1,ADM,MED16,GYS1,MED11,ANKRD1,TK1,JOSD2,MED29,GPRC5A,CDC42EP3,MED20,SDHAF1,TAX1BP3,PAFAH1B3,SF3B4,AGAP2-AS1,HS1BP3,PAK4,CAVIN1,SPRYD4,NR1H2,RANBP6,KBTBD4,RABIF,SPPL2B,FNTB,SLC25A44,SLC39A3,AIP,DYRK1B,CDC25B,FSCN1,AJUBA,MYPOP,PCIF1,RFXANK,SUPT5H…
12-	2	0.01695	PBX3_A549_HG19	PBX3	79	1958	9.455e-10	2.61e-07	2.307	ENCODE--ChIP-seq	JPT1,JPT2,RUSC1,TINF2,DKK1,SCAMP3,PPP1R3C,THAP8,CD2BP2,ATP6V0D1,RIN1,ASF1B,COPS7B,ZNHIT2,JUP,PLK2,PLK1,EHD1,FAM111B,GIPC1,INTS5,LRSAM1,CITED2,ADM,DDA1,GYS1,FASTK,ANKRD1,TK1,RMI2,ZDHHC12,JOSD2,COPZ1,MED29,B3GNT9,GPRC5A,RPUSD3,TAX1BP3,AVPI1,URM1,RELA,SPRYD3,CAVIN1,AGK,NR1H2,KBTBD4,SHKBP1,SPC24,MPV17L2,FPGS,PSKH1,SLC39A3,MAP2K3,PCYT2,DYRK1B,MOB3A,TOM1L2,FSCN1,AJUBA,FAM83D,KLHDC3,WFS1,PCIF1,ASPSCR1,S…
12-	3	0.02542	MAX_C2C12_MM9	MAX	73	1780	1.777e-09	3.27e-07	2.346	ENCODE--ChIP-seq	JPT1,CDC20,SCAMP3,CD2BP2,TTLL12,ATP6V0D1,RIN1,VPS25,NAA60,PEX11B,COPS7B,ATXN7L3B,RRP7A,PLK2,ERAL1,TPX2,TBL3,INTS5,CITED2,ARHGAP1,NUDCD3,TK1,UBL7,RMI2,JOSD2,SDHAF1,RELA,CENPT,SPRYD4,AGK,KBTBD4,RABIF,NUDT8,TXN2,FNTB,FPGS,SH3GL1,PCYT2,FBXW8,DYRK1B,MOB3A,SMYD5,SAC3D1,EEFSEC,KLHDC3,CBX6,ASPSCR1,TMEM234,PI4KB,WRAP53,ILK,TNFAIP1,LASP1,TMEM104,MFSD5,NUP62,MYBL2,YWHAH,RANGAP1,YDJC,ARFGAP2,DDX19A,TBC1D2,ND…
12-	4	0.0339	MAZ_CH12LX_MM9	MAZ	70	1714	4.074e-09	5.62e-07	2.336	ENCODE--ChIP-seq	CCNF,UBE2L6,IFIT1,ICAM1,PPP2R1A,DPF2,IMP3,NSMCE3,TINF2,MIF4GD,CDIP1,COPS7B,SDR39U1,NTHL1,SNAPIN,PLK2,EHD2,TBL3,LPAR6,GIPC1,INTS5,NDUFAF3,ARHGAP1,PCSK7,FASTK,LDLRAP1,TCF19,RMI2,JOSD2,ZADH2,CDC42EP3,TAX1BP3,HS1BP3,AGK,RANBP6,ALDH4A1,KBTBD4,RABIF,CCDC167,TXN2,PPME1,MAP2K3,SH3GLB2,FBXW8,DNAJC30,NCKIPSD,TMEM127,FAM83D,EEFSEC,KLHDC3,PCIF1,DHCR24,TMEM234,LDB1,TNFAIP1,LASP1,TMEM104,TIMM17B,YWHAH,YDJC,ARF…
12-	5	0.04237	FOXM1_ECC1_HG19	FOXM1	32	525	7.691e-09	8.49e-07	3.561	ENCODE--ChIP-seq	JPT1,CCNF,CDC20,ASF1B,CDCA8,PLK1,TPX2,ANKRD1,TK1,COPZ1,ZADH2,UCP2,PAK4,CDKN2C,TTC9C,TACC3,ZNF688,KPNA2,CDC25B,MBNL1-AS1,FAM83D,GAS2L1,AMOTL2,MXD3,RANGAP1,ACTA2,TRIM59,AURKB,AURKA,SPAG5,RNF26,CDK2AP2
12-	6	0.05085	SP4_H1HESC_HG19	SP4	57	1367	4.045e-08	3.72e-06	2.387	ENCODE--ChIP-seq	JPT1,JPT2,RUSC1,ZFPL1,ABT1,IMP3,ALG1,SCAMP3,ATP6V0D1,VPS25,ZNHIT2,NTHL1,JUP,PLK2,MCAT,EHD1,INTS5,LRSAM1,MED16,DDA1,NUDCD3,TK1,FAM234A,PIGM,TAX1BP3,HS1BP3,PAK4,SPRYD3,BLCAP,ALDH4A1,CCDC167,FPGS,SLC25A44,DNAJC30,FSCN1,NCKIPSD,TBC1D13,FAM83D,SAC3D1,KLHDC3,SUPT5H,TMEM115,PI4KB,TAB1,MXD3,TNFAIP1,DUSP10,NUP62,YDJC,TBC1D2,TRIM59,BCAT2,PRCC,TMEM203,PDLIM7,PML,CLCN7
12-	7	0.05932	IRF3_HELAS3_HG19	IRF3	65	1688	9.635e-08	6.89e-06	2.197	ENCODE--ChIP-seq	ISCA2,JPT1,POP5,JPT2,CCNF,CDC20,PPP2R1A,TSPYL1,IMP3,THAP8,ASF1B,NAA60,CDCA3,CDCA8,JUP,TYSND1,FAM111B,TPX2,GIPC1,DDA1,GYS1,TK1,RMI2,ZDHHC12,COPZ1,MED29,RPUSD3,RELA,UCP2,PAK4,SPRYD3,TTC9C,ALDH4A1,SHKBP1,SPC24,MPV17L2,TOM1,ZNF688,KPNA2,SLC25A44,PSKH1,SH3GL1,SLC39A3,MAP2K3,PIAS3,AIP,DYRK1B,TOM1L2,FAM83D,ANKRD34A,WFS1,PCIF1,DHCR24,MXD3,WRAP53,DUSP10,TIMM17B,EVI5L,ARFGAP2,MCM5,AURKB,AURKA,RNF26,CDK2AP2…
12-	8	0.0678	NFYA_HELAS3_HG19	NFYA	69	1834	9.979e-08	6.89e-06	2.145	ENCODE--ChIP-seq	ISCA2,JPT1,POP5,HOXA7,ZFPL1,TSPYL1,MIF4GD,SCAMP3,THAP8,ATP6V0D1,CDCA8,COPS7B,NTHL1,SNAPIN,PLK2,PLK1,TYSND1,EHD1,TBL3,INTS5,FEN1,FASTK,TK1,UBL7,COPZ1,GPRC5A,SDHAF1,TAX1BP3,RELA,HS1BP3,CAVIN1,SPRYD4,ALDH4A1,SHKBP1,SPC24,CCDC167,NUDT18,KPNA2,SLC25A44,SLC39A3,MAP2K3,PIAS3,FBXW8,DNAJC30,TBC1D13,FAM83D,SAC3D1,DHCR24,MAVS,TMEM234,LDB1,ZC3H3,TNFAIP1,DUSP10,TMEM104,ARFGAP2,DDX19A,CPTP,MCM5,SLC25A10,CHMP6,…
12-	9	0.07627	E2F4_MYOCYTE_MM9	E2F4	67	1794	1.854e-07	1.14e-05	2.129	ENCODE--ChIP-seq	TSPYL1,TINF2,MAP1A,TTLL12,ASF1B,NAA60,CDCA3,CDCA8,COPS7B,NTHL1,ACD,PLK1,TPX2,GIPC1,INTS5,FEN1,CITED2,CSRP1,TCF19,RMI2,PIGM,PAK4,CENPT,SPRYD3,AGK,APEX2,TTC9C,RANBP6,DHRS3,KBTBD4,SPC24,CCDC167,NRM,ARHGDIA,FNTB,KPNA2,AP5S1,SH3GL1,PIAS3,AIP,TOM1L2,NCKIPSD,FAM83D,ASPSCR1,TMEM234,AMOTL2,TAB1,WRAP53,ILK,TNFAIP1,LBH,MFSD5,VPS72,NUP62,MYBL2,RANGAP1,ARFGAP2,DDX19A,PSRC1,CPTP,MCM5,SLC25A10,PRCC,AURKA,SPAG5,…
12-	10	0.08475	TBP_CH12LX_MM9	TBP	64	1695	2.248e-07	1.24e-05	2.153	ENCODE--ChIP-seq	JPT2,IMP3,NSMCE3,TINF2,ALG1,CD2BP2,TTLL12,COPS7B,SDR39U1,ATXN7L3B,RRP7A,ZNHIT2,NTHL1,SNAPIN,JUP,PLK2,INTS5,CITED2,ADM,NUDCD3,FASTK,RMI2,RPUSD3,TAX1BP3,UQCR10,PTPA,CENPT,CDKN2C,SPRYD4,RABIF,SHKBP1,HYLS1,PNPLA2,CCDC167,FPGS,SLC25A44,PCYT2,FBXW8,CDC25B,DPM2,DNAJC30,SMYD5,SAC3D1,DHCR24,MAVS,TMEM234,PI4KB,LASP1,TMEM223,DUSP10,NUP62,MYBL2,POLH,TBC1D7,SLC25A10,PRPS1,ZBTB45,HSD17B10,AURKB,PDLIM7,PTPN18,F…
12-	11	0.09322	FOS_GM12878_HG19	FOS	47	1146	7.477e-07	3.28e-05	2.346	ENCODE--ChIP-seq	ISCA2,JPT1,POP5,JPT2,CCNF,CDC20,PPP2R1A,THAP8,ATP6V0D1,ASF1B,CDCA3,JUP,FAM111B,TPX2,GIPC1,DDA1,GYS1,NUDCD3,TK1,RMI2,ZDHHC12,COPZ1,MED29,PAK4,SPRYD3,TTC9C,ALDH4A1,SHKBP1,SPC24,MPV17L2,TOM1,NUDT18,KPNA2,SH3GL1,SLC39A3,DYRK1B,TOM1L2,FAM83D,WFS1,DHCR24,DUSP10,EVI5L,MCM5,RNF26,CLCN7,CDK2AP2,CCDC61
12-	12	0.1017	JUN_K562_HG19	JUN	116	3802	9.379e-07	3.53e-05	1.727	ENCODE--ChIP-seq	OXTR,TRAF3IP2,ZDHHC8,CCDC97,TRIM25,ZFPL1,NSMCE3,TINF2,MIF4GD,THAP8,NINJ1,CD2BP2,ATP6V0D1,RIN1,VPS25,ASF1B,COPS7B,SDR39U1,ZNHIT2,NTHL1,ACD,SNAPIN,JUP,MCAT,EHD2,TBL3,INTS5,RTL8A,LRSAM1,ARHGAP1,PCSK7,MED16,MED15,GYS1,CSRP1,TK1,PRMT6,JOSD2,MED29,FAM234A,MED20,RPUSD3,PIGM,URM1,RELA,AP2S1,HS1BP3,IL32,CDKN2C,SPRYD4,NR1H2,TMUB1,RANBP6,BLCAP,ALDH4A1,RABIF,NUDT8,ZYX,SPPL2B,ARHGDIA,FPGS,TOM1,NUDT18,SLC25A44…
12-	13	0.1102	YY1_SKNSH_HG19	YY1	87	2657	1.023e-06	3.53e-05	1.857	ENCODE--ChIP-seq	ISCA2,POP5,JPT2,PPP2R1A,ABT1,NSMCE3,TINF2,SCAMP3,TRIM14,ATP6V0D1,VPS25,COPS7B,RRP7A,NTHL1,SNAPIN,TYSND1,ERAL1,EHD1,EHD2,TBL3,INTS5,RETREG2,RTL8C,CITED2,MED16,MED15,GYS1,NUDCD3,UBL7,RMI2,COPZ1,MED25,CDC42EP3,RPUSD3,SDHAF1,SYNPO2,UQCR10,AP2S1,PAK4,BLCAP,KBTBD4,SHKBP1,CCDC167,SPPL2B,NRM,MPV17L2,CCDC28B,SLC25A44,AP2M1,PSKH1,PIAS3,FBXW8,AIP,MBNL1-AS1,DNAJC30,FSCN1,SMYD5,TBC1D13,FAM83D,PCIF1,ASPSCR1,RF…
12-	14	0.1186	MYC_CH12LX_MM9	MYC	62	1711	1.188e-06	3.64e-05	2.063	ENCODE--ChIP-seq	JPT1,CCNF,CDC20,CD2BP2,CDIP1,TTLL12,PEX11B,CDCA8,SDR39U1,RRP7A,NTHL1,SNAPIN,PLK1,EHD2,TPX2,INTS5,NDUFAF3,FEN1,ARHGAP1,NUDCD3,CSRP1,FASTK,TCF19,RMI2,PIGM,TAX1BP3,UQCR10,PTPA,UCP2,AP2S1,SPRYD4,AGK,APEX2,TTC9C,RABIF,NUDT8,TACC3,HYLS1,KPNA2,AP5S1,AP2M1,PCYT2,DPM2,DNAJC30,EEFSEC,KLHDC3,DHCR24,TMEM234,LDB1,TMEM223,TMEM104,MFSD5,TIMM17B,RANGAP1,ARFGAP2,GORASP1,ZBTB45,AURKB,SLC35A4,FBXL18,CLCN7,CCDC61
12-	15	0.1271	NFYB_K562_HG19	NFYB	65	1841	1.612e-06	4.45e-05	2.008	ENCODE--ChIP-seq	ISCA2,JPT1,POP5,JPT2,CDC20,ZFPL1,IMP3,TINF2,THAP8,NAA60,CDCA8,ACD,PLK1,PYCR3,EHD1,FAM111B,PCSK7,DDA1,GYS1,TK1,UBL7,RMI2,ZDHHC12,COPZ1,MED29,RPUSD3,SDHAF1,TAX1BP3,AVPI1,URM1,PAK4,CAVIN1,SPRYD4,ALDH4A1,SHKBP1,TACC3,CCDC167,FPGS,NUDT18,KPNA2,SLC25A44,AP2M1,SLC39A3,MAP2K3,DNAJC30,FAM83D,SAC3D1,ANKRD34A,DHCR24,MAVS,LMOD1,TMEM104,FOXL2,PSRC1,CPTP,MCM5,SLC25A10,PRPS1,WBP2,HSD17B10,AURKB,AURKA,SPAG5,RNF2…
12-	16	0.1356	CTCF_MELCELLLINE_MM9	CTCF	123	4141	1.695e-06	4.46e-05	1.68	ENCODE--ChIP-seq	POP5,JPT2,UBE2L6,ZDHHC8,CCDC97,TRIM25,ABT1,CCBE1,TSPYL1,IMP3,NSMCE3,TINF2,MIF4GD,CD2BP2,TRIM14,ATP6V0D1,RIN1,ASF1B,NAA60,PEX11B,COPS7B,RRP7A,RAB11FIP5,SNAPIN,JUP,TYSND1,EHD1,EHD2,TBL3,NDUFAF3,RETREG2,CITED2,ELN,PCSK7,GYS1,MED11,CSRP1,FASTK,TK2,TK1,LDLRAP1,IKBKE,PRMT6,ZDHHC12,B3GNT9,ZADH2,MED20,GAS1,PAFAH1B3,RELA,PTPA,UCP2,HS1BP3,PAK4,SPRYD3,SPRYD4,AGK,APEX2,BLCAP,DHRS3,KBTBD4,RABIF,NUDT8,ZYX,SPC2…
12-	17	0.1441	TEAD4_A549_HG19	TEAD4	23	397	1.844e-06	4.63e-05	3.374	ENCODE--ChIP-seq	TRIM25,ABT1,KRT7,DKK1,CITED2,MED16,NUDCD3,ANKRD1,TK1,GPRC5A,AVPI1,CAVIN1,DHRS3,MAP2K3,ANXA11,FSCN1,AJUBA,AMOTL2,LDB1,LASP1,NDUFS7,ZBTB45,FBXL18
12-	18	0.1525	GATA1_MELCELLLINE_MM9	GATA1	83	2549	2.004e-06	4.81e-05	1.847	ENCODE--ChIP-seq	ISCA2,JPT1,TRAF3IP2,UBE2L6,PPP2R1A,ZFPL1,ABT1,TINF2,VPS25,ASF1B,COPS7B,ZNHIT2,GSTM4,SNAPIN,PLK1,TPX2,TBL3,NDUFAF3,CITED2,ARHGAP1,MED11,CSRP1,COPZ1,MED29,SDHAF1,PIGM,PAFAH1B3,AVPI1,UQCR10,AP2S1,PAK4,CDKN2C,SPRYD3,SPRYD4,TMUB1,APEX2,TTC9C,BLCAP,DHRS3,ALDH4A1,KBTBD4,TACC3,PPME1,FPGS,NUDT18,AP5S1,SLC25A44,AP2M1,SH3GL1,DNAJC30,ABHD4,TMEM127,ALDH3B1,THEM6,CD276,KLHDC3,MYPOP,ASPSCR1,MAVS,TMEM234,TMEM115…
12-	19	0.161	SRF_MYOCYTE_MM9	SRF	54	1467	3.131e-06	6.91e-05	2.097	ENCODE--ChIP-seq	TRAF3IP2,PPP2R1A,ZFPL1,TINF2,ALG1,SCAMP3,ATP6V0D1,CDCA8,SNAPIN,DMPK,TYSND1,TBL3,ARHGAP1,DDA1,GYS1,ANKRD1,MED20,RPUSD3,AVPI1,SERTAD4,RANBP6,ALDH4A1,ZYX,PNPLA2,PPME1,TOM1,AP5S1,AP2M1,SH3GL1,AIP,MOB3A,DPM2,DNAJC30,CNN2,TMEM127,PCIF1,RFXANK,WRAP53,ZC3H3,LMOD1,LASP1,VPS72,EVI5L,BOK,ARFGAP2,ACTA2,RNF5,AURKA,MIEN1,PDLIM7,SLC35A4,SPAG5,FBXL18,ACTC1
12-	20	0.1695	MYOG_MYOCYTE_MM9	MYOG	98	3208	4.285e-06	9.1e-05	1.729	ENCODE--ChIP-seq	OXTR,SPARC,JPT2,PPP2R1A,TRIM26,ZFPL1,CCBE1,ALG1,SOX12,NINJ1,CDIP1,ATP6V0D1,RIN1,NAA60,ATXN7L3B,NTHL1,SNAPIN,DMPK,PLK2,EHD1,EHD2,TBL3,CITED2,GYS1,CSRP1,ANKRD1,KRTAP1-5,ZDHHC12,COPZ1,CDC42EP3,SDHAF1,PIGM,CRYAB,AVPI1,SYNPO2,RELA,PTPA,UCP2,HS1BP3,RUNX1T1,CENPT,CAVIN1,SPRYD4,AGK,TMUB1,RANBP6,DHRS3,ALDH4A1,NUDT8,PKN1,LIMS2,SPPL2B,NRM,TXN2,PPME1,FPGS,NUDT18,AP2M1,SH3GL1,TGM2,MAP2K3,PCYT2,AIP,CDC25B,AJUB…
12-	21	0.178	MYOD1_MYOCYTE_MM9	MYOD1	87	2784	5.436e-06	0.00011	1.77	ENCODE--ChIP-seq	SPARC,ZDHHC8,GPR176,TRIM25,HOXA7,NINJ1,ATP6V0D1,RIN1,ASF1B,NAA60,ZNHIT2,RAB11FIP5,SNAPIN,DMPK,TYSND1,PYCR3,EHD1,NDUFAF3,CITED2,GYS1,CSRP1,ANKRD1,KRTAP1-5,PRMT6,RMI2,B3GNT9,ZADH2,CDC42EP3,GAS1,PIGM,CRYAB,AVPI1,RELA,PTPA,SERTAD4,UCP2,HS1BP3,CBR3,SPRYD4,CAVIN3,TMUB1,RANBP6,ALDH4A1,NUDT8,TACC3,PKN1,NRM,TXN2,ARHGDIA,FNTB,FPGS,NUDT18,AP5S1,SH3GL1,MAP2K3,PIAS3,SH3GLB2,DYRK1B,CDC25B,PXN,ALDH3B1,WFS1,PCIF…
12-	22	0.1864	THAP1_K562_HG19	THAP1	57	1627	7.255e-06	0.000129	1.992	ENCODE--ChIP-seq	PPP2R1A,DPF2,IMP3,ALG1,THAP8,CD2BP2,ATP6V0D1,ASF1B,ZNHIT2,MCAT,TBL3,RTL8A,LRSAM1,CITED2,MED15,NUDCD3,FASTK,SDHAF1,SF3B4,SPRYD3,SPRYD4,KBTBD4,PPME1,FNTB,ZNF688,SLC25A44,AP2M1,SH3GL1,AIP,TBC1D13,TBC1D17,EEFSEC,CBX6,RFXANK,SUPT5H,ZC3H3,TNFAIP1,TMEM104,ZNF524,EVI5L,POLH,BOK,DDX19A,TBC1D2,NDUFS7,GORASP1,AKT1S1,TBC1D7,CANT1,PRCC,ZBTB45,AURKA,REPIN1,MIEN1,TMEM203,SLC35A4,CLCN7
12-	23	0.1949	MXI1_IMR90_HG19	MXI1	62	1828	8.406e-06	0.000143	1.926	ENCODE--ChIP-seq	MRGPRF,ZDHHC8,LDOC1,ALG1,PPP1R3C,ATP6V0D1,PEX11B,RRP7A,NTHL1,JUP,PLK1,MCAT,TPX2,FEN1,CITED2,PCSK7,GYS1,MED11,FASTK,TK1,UBL7,RMI2,B3GNT9,MED25,RELA,PTPA,PAK4,SPRYD3,TMUB1,ALDH4A1,KBTBD4,NUDT8,SPC24,NRM,MPV17L2,TXN2,NUDT18,TGM2,AK1,GMPR,NCKIPSD,TMEM127,TBC1D13,GAS2L1,KLHDC3,MYPOP,WFS1,DHCR24,SUPT5H,ZC3H3,ILK,TNFAIP1,TMEM223,DDX19A,TBC1D7,MCM5,SLC25A10,CANT1,PRCC,AURKB,FBXL18,IMPDH1
12-	24	0.2034	SP2_K562_HG19	SP2	68	2063	8.559e-06	0.000143	1.87	ENCODE--ChIP-seq	ISCA2,JPT1,POP5,JPT2,CCNF,CDC20,PPP2R1A,IMP3,THAP8,ASF1B,NAA60,CDCA3,CDCA8,RRP7A,JUP,PYCR3,EHD1,TPX2,GIPC1,PCSK7,DDA1,GYS1,TK1,RMI2,ZDHHC12,COPZ1,MED29,MED20,RPUSD3,SDHAF1,PIGM,SF3B4,PAK4,SPRYD3,SPRYD4,TTC9C,SHKBP1,TACC3,SPC24,MPV17L2,NUDT18,SLC25A44,PSKH1,SH3GL1,SLC39A3,MAP2K3,PCYT2,AIP,TOM1L2,DNAJC30,ANKRD34A,WFS1,DHCR24,TAB1,LMOD1,ILK,DUSP10,TMEM104,TIMM17B,EVI5L,YDJC,ARFGAP2,CPTP,MCM5,PML,CDK…
12-	25	0.2119	USF1_MYOCYTE_MM9	USF1	59	1721	9.664e-06	0.000151	1.948	ENCODE--ChIP-seq	TRIM25,HOXA7,TSPYL1,ALG1,SCAMP3,CD2BP2,CDIP1,ATP6V0D1,RRP7A,GUCD1,ACD,PYCR3,GIPC1,RETREG2,FEN1,ARHGAP1,MED11,NUDCD3,GRAMD2B,COPZ1,B3GNT9,AVPI1,PTPA,SERTAD4,CDKN2C,SPRYD4,TMUB1,ZYX,PKN1,CCDC167,TXN2,TOM1,AP5S1,SLC25A44,AP2M1,MAP2K3,AIP,DYRK1B,DPM2,TOM1L2,TMEM127,TBC1D13,TBC1D17,CBX6,ASPSCR1,MXD3,ZC3H3,MFSD5,ACTA2,GORASP1,AKT1S1,SLC25A10,HDAC5,WBP2,AURKA,REPIN1,MIEN1,CLCN7,CCDC61
12-	26	0.2203	JUND_H1HESC_HG19	JUND	71	2199	1.099e-05	0.00016	1.831	ENCODE--ChIP-seq	JPT2,GPR176,IMP3,ALG1,SCAMP3,TRIM14,ATP6V0D1,CDCA8,COPS7B,ZNHIT2,NTHL1,GSTM4,EHD1,INTS5,RETREG2,LRSAM1,CITED2,ADM,NUDCD3,CSRP1,ANKRD1,TK1,LDLRAP1,CDC42EP3,RPUSD3,SDHAF1,SYNPO2,AGAP2-AS1,CAVIN1,NR1H2,TMUB1,RANBP6,SHKBP1,ZYX,CCDC167,NRM,SLC25A44,MAP2K3,PIAS3,AIP,ANXA11,CDC25B,FSCN1,SMYD5,CNN2,NCKIPSD,TBC1D13,KLHDC3,MYPOP,PCIF1,DHCR24,TAB1,WRAP53,LMOD1,TNFAIP1,NUP62,TIMM17B,MYBL2,YWHAH,SSTR1,ARFGAP2…
12-	27	0.2288	GABPA_CH12LX_MM9	GABPA	59	1742	1.348e-05	0.000182	1.923	ENCODE--ChIP-seq	ICAM1,ZFPL1,ABT1,NSMCE3,TINF2,CD2BP2,CDCA8,COPS7B,NTHL1,ACD,SNAPIN,TYSND1,TPX2,TBL3,NDUFAF3,PCSK7,MED15,MED11,FASTK,UBL7,PRMT6,JOSD2,MED29,PIGM,SF3B4,PTPA,RXRB,AP2S1,TMUB1,KBTBD4,TACC3,TXN2,ARHGDIA,SLC25A44,AP2M1,PSKH1,DPM2,DNAJC30,ABHD4,TMEM127,SAC3D1,EEFSEC,KLHDC3,PCIF1,TMEM234,TMEM115,TAB1,ILK,TMEM104,VPS72,TBC1D7,MCM5,HDAC5,CANT1,ZBTB45,REPIN1,TMEM203,FBXL18,CLCN7
12-	28	0.2373	FOSL2_A549_HG19	FOSL2	46	1249	1.385e-05	0.000182	2.098	ENCODE--ChIP-seq	JPT1,OXTR,ABT1,IMP3,DKK1,SCAMP3,THAP8,CD2BP2,ATP6V0D1,RIN1,VPS25,COPS7B,TYSND1,FAM111B,INTS5,ADM,GYS1,MED11,ANKRD1,TK1,MED25,SDHAF1,PAFAH1B3,AVPI1,URM1,PTPA,PAK4,CAVIN1,NR1H2,DHRS3,KBTBD4,FNTB,SH3GL1,DYRK1B,CDC25B,TBC1D17,RFXANK,SUPT5H,TMEM234,VPS72,EFHD1,AKT1S1,AURKA,MIEN1,SLC35A4,CCDC61
12-	29	0.2458	FLI1_MEGAKARYOCYTE_MM9	FLI1	61	1837	1.749e-05	0.000215	1.884	ENCODE--ChIP-seq	PPP2R1A,CCDC97,ZFPL1,IMP3,TINF2,KNSTRN,CD2BP2,VPS25,ASF1B,CDCA3,CDCA8,ATXN7L3B,ZNHIT2,NTHL1,PLK1,MCAT,TPX2,FEN1,ARHGAP1,MED15,NUDCD3,TK1,UBL7,TCF19,MED29,SIRT3,FAM234A,MED20,PIGM,URM1,RXRB,NR1H2,KBTBD4,ZYX,TXN2,PPME1,ARHGDIA,KPNA2,SLC25A44,SH3GL1,FBXW8,DPM2,ABHD4,GAS2L1,TBC1D17,CD276,TMEM234,WRAP53,TNFAIP1,NUP62,MYBL2,TBC1D2,CPTP,GORASP1,MCM5,ZBTB45,AURKB,TMEM203,SPAG5,MYO1C,CCDC61
12-	30	0.2542	NFIC_HEPG2_HG19	NFIC	49	1384	2.075e-05	0.000232	2.014	ENCODE--ChIP-seq	JPT1,DPF2,TRIM25,ABT1,TINF2,ALG1,VPS25,COPS7B,SDR39U1,ZNHIT2,PLK1,INTS5,FEN1,LRSAM1,MED15,MED11,NUDCD3,FASTK,ANKRD1,TK1,UBL7,COPZ1,MED20,RPUSD3,PIGM,AP2S1,SPRYD4,NR1H2,RANBP6,KBTBD4,SPPL2B,KPNA2,SLC25A44,TBC1D13,FAM83D,KLHDC3,RFXANK,SUPT5H,TMEM115,TAB1,ZC3H3,TNFAIP1,VPS72,NUP62,POLH,DDX19A,PRCC,TMEM203,CLCN7
12-	31	0.2627	NRF1_HELAS3_HG19	NRF1	60	1810	2.1e-05	0.000232	1.881	ENCODE--ChIP-seq	POP5,PPP2R1A,DPF2,CCDC97,NSMCE3,SCAMP3,THAP8,ATP6V0D1,ASF1B,SDR39U1,ATXN7L3B,ACD,EHD1,TPX2,INTS5,RTL8A,RETREG2,MED16,MED11,RMI2,ZDHHC12,MED25,RPUSD3,TAX1BP3,UQCR10,RELA,APEX2,RABIF,SPC24,CCDC167,SPPL2B,PPME1,ARHGDIA,SLC25A44,AP2M1,AIP,DYRK1B,MOB3A,TBC1D17,KLHDC3,MYPOP,TMEM115,TAB1,MXD3,ZC3H3,TMEM104,NUP62,POLH,YWHAH,CPTP,AKT1S1,TBC1D7,CANT1,WBP2,AURKA,SLC35A4,FBXL15,YY1AP1,CDK2AP2,CCDC61
12-	32	0.2712	TCF7L2_HELAS3_HG19	TCF7L2	79	2574	2.191e-05	0.000237	1.737	ENCODE--ChIP-seq	POP5,JPT2,CCDC97,TRIM25,ABT1,NSMCE3,TINF2,KRT7,DKK1,VPS25,NAA60,CDCA8,PLK2,TYSND1,ERAL1,MCAT,TPX2,LRSAM1,PCSK7,TK1,IKBKE,UBL7,FAM234A,GPRC5A,MED20,SDHAF1,PIGM,SYNPO2,PAK4,CDKN2C,CAVIN1,SPRYD4,CAVIN3,NR1H2,RANBP6,BLCAP,KBTBD4,TACC3,SPC24,ZNF688,KPNA2,SLC25A44,TGM2,MAP2K3,FBXW8,AIP,ARID5B,FSCN1,AJUBA,SMYD5,FAM83D,SAC3D1,EEFSEC,ANKRD34A,ASPSCR1,DAB2,TMEM115,AMOTL2,PI4KB,WRAP53,TNFAIP1,TMEM223,DUSP10…
12-	33	0.2797	BACH1_K562_HG19	BACH1	60	1814	2.229e-05	0.000237	1.877	ENCODE--ChIP-seq	POP5,ICAM1,CCDC97,TRIM25,ABT1,TINF2,MIF4GD,ASF1B,CDCA8,ZNHIT2,NTHL1,PLK1,PYCR3,EHD1,INTS5,CITED2,MED16,MED15,GYS1,LDLRAP1,UBL7,MED29,MED25,MED20,CDKN2C,TMUB1,BLCAP,ALDH4A1,KBTBD4,RABIF,FNTB,KPNA2,SH3GL1,SLC39A3,ARID5B,CDC25B,DNAJC30,FSCN1,AJUBA,SMYD5,GMPR,TMEM127,TBC1D13,RFXANK,MXD3,WRAP53,ZC3H3,TMEM223,LBH,NUP62,EVI5L,DDX19A,TBC1D2,GORASP1,MCM5,PDLIM7,HSD3B7,SLC35A4,SPAG5,YY1AP1
12-	34	0.2881	REST_MYOCYTE_MM9	REST	60	1816	2.296e-05	0.000239	1.875	ENCODE--ChIP-seq	JPT1,CDC20,PPP2R1A,TINF2,VOPP1,VPS25,NAA60,COPS7B,ATXN7L3B,SNAPIN,EHD1,INTS5,RETREG2,CSRP1,TK2,COPZ1,ZADH2,CDC42EP3,RPUSD3,TAX1BP3,PTPA,UCP2,CENPT,CAVIN1,SPRYD4,AGK,TTC9C,RANBP6,BLCAP,RABIF,HYLS1,SPC24,MPV17L2,PPME1,ARHGDIA,FPGS,PSKH1,MAP2K3,FBXW8,TOM1L2,DNAJC30,AJUBA,PXN,FAM83D,PCIF1,MAVS,AMOTL2,TAB1,LBH,TMEM104,NUP62,MYBL2,NDUFS7,TBC1D7,TRIM59,CHMP6,NXN,ZBTB45,HSD17B10,TRIM32
12-	35	0.2966	USF2_CH12LX_MM9	USF2	57	1719	3.139e-05	0.000309	1.882	ENCODE--ChIP-seq	TRIM25,ALG1,MIF4GD,SCAMP3,CDIP1,TRIM14,ATP6V0D1,SDR39U1,RRP7A,NTHL1,ACD,ERAL1,PYCR3,TBL3,GIPC1,FEN1,ARHGAP1,NUDCD3,GRAMD2B,COPZ1,B3GNT9,AVPI1,HS1BP3,SPRYD4,TMUB1,PKN1,CCDC167,NRM,MPV17L2,TXN2,TOM1,AP2M1,SH3GL1,MAP2K3,DYRK1B,DPM2,TOM1L2,TMEM127,TBC1D13,TBC1D17,CBX6,ASPSCR1,TMEM115,ZC3H3,ILK,MFSD5,MYBL2,GORASP1,AKT1S1,SLC25A10,HDAC5,WBP2,REPIN1,MIEN1,CLCN7,MLPH,CCDC61
12-	36	0.3051	ZBTB7A_HEPG2_HG19	ZBTB7A	57	1735	3.983e-05	0.000373	1.864	ENCODE--ChIP-seq	JPT1,ICAM1,ABT1,TINF2,SOX12,DKK1,NINJ1,RIN1,CDCA8,COPS7B,SDR39U1,TYSND1,LRSAM1,ARHGAP1,MED11,FAM234A,CDC42EP3,RELA,SPRYD3,AGK,TMUB1,ZYX,PKN1,SPPL2B,ARHGDIA,FPGS,TGM2,PIAS3,FBXW8,AIP,ANXA11,MOB3A,AJUBA,ABHD4,CNN2,NCKIPSD,MYPOP,ASPSCR1,DHCR24,DAB2,MAVS,TMEM234,ILK,TNFAIP1,LASP1,VPS72,ZNF524,ARFGAP2,NDUFS7,CHMP6,CANT1,NXN,ZBTB45,REPIN1,MIEN1,PTPN18,CCDC61
12-	37	0.3136	FOXA2_A549_HG19	FOXA2	45	1276	4.505e-05	0.000401	2.006	ENCODE--ChIP-seq	ZFPL1,ABT1,SOX12,DKK1,PPP1R3C,CD2BP2,ATP6V0D1,COPS7B,SDR39U1,PYCR3,TPX2,INTS5,RTL8A,MKX,CITED2,ARHGAP1,MED11,TK1,IKBKE,UBL7,RMI2,GPRC5A,AP2S1,PAK4,AGK,NR1H2,KBTBD4,ARHGDIA,ZNF688,PSKH1,SH3GL1,OSR2,DNAJC30,ABHD4,TBC1D13,TBC1D17,KLHDC3,ASPSCR1,TNFAIP1,VPS72,AKT1S1,WBP2,ATOH8,RNF26,CLCN7
12-	38	0.322	ZNF143_K562_HG19	ZNF143	59	1826	4.71e-05	0.000413	1.832	ENCODE--ChIP-seq	ISCA2,POP5,ICAM1,PPP2R1A,CCBE1,NSMCE3,TINF2,SCAMP3,VPS25,COPS7B,SDR39U1,RRP7A,SNAPIN,EHD1,TPX2,INTS5,FEN1,MED15,FASTK,TK1,MED25,FAM234A,SDHAF1,PIGM,AP2S1,HS1BP3,SPRYD4,AGK,ALDH4A1,ARHGDIA,FBXW8,DYRK1B,MOB3A,SMYD5,AK1,NCKIPSD,TBC1D13,TBC1D17,KLHDC3,PCIF1,TMEM234,TAB1,MXD3,LMOD1,ILK,LBH,POLH,FOXL2,DDX19A,GORASP1,MCM5,TRIM59,CANT1,HSD17B10,MIEN1,PDLIM7,FBXL15,PML,CCDC61
12-	39	0.3305	ETS1_CH12LX_MM9	ETS1	54	1661	7.688e-05	0.000624	1.844	ENCODE--ChIP-seq	IFIT1,TRIM25,TINF2,SCAMP3,NAA60,PEX11B,SDR39U1,NTHL1,GSTM4,PLK2,TBL3,ARHGAP1,MED15,CSRP1,FASTK,TCF19,MED29,GPRC5A,MED20,PIGM,TAX1BP3,PAFAH1B3,SF3B4,PTPA,RXRB,CBR3,NR1H2,TMUB1,TTC9C,RABIF,ZYX,CCDC167,NRM,TXN2,NUDT18,AP5S1,ANXA11,TBC1D13,SAC3D1,KLHDC3,CBX6,MAVS,LDB1,ILK,DUSP10,TMEM104,YWHAH,GORASP1,TBC1D7,HDAC5,AURKB,TMEM203,SLC35A4,CLCN7
12-	40	0.339	ELK4_HELAS3_HG19	ELK4	58	1825	8.109e-05	0.000649	1.801	ENCODE--ChIP-seq	POP5,PPP2R1A,ABT1,TINF2,CD2BP2,VPS25,NAA60,CDCA8,COPS7B,SDR39U1,ATXN7L3B,ZNHIT2,SNAPIN,TYSND1,MCAT,FAM111B,INTS5,RTL8A,RTL8C,ADM,MED11,NUDCD3,COPZ1,MED29,FAM234A,SDHAF1,PIGM,TAX1BP3,RELA,PAK4,CAVIN1,NR1H2,TMUB1,BLCAP,SHKBP1,ZYX,TXN2,FBXW8,AIP,ANXA11,MBNL1-AS1,TBC1D13,ASPSCR1,RFXANK,SUPT5H,ILK,TMEM223,MFSD5,DDX19A,CPTP,CANT1,AURKA,MIEN1,TMEM203,SLC35A4,FBXL18,YY1AP1,CCDC61
12-	41	0.3475	CUX1_K562_HG19	CUX1	58	1827	8.334e-05	0.000654	1.799	ENCODE--ChIP-seq	OXTR,ICAM1,ZFPL1,VPS25,COPS7B,SDR39U1,EHD1,EHD2,TPX2,INTS5,MED15,FASTK,TK2,TK1,UBL7,MED29,MED20,PIGM,PAFAH1B3,AVPI1,SF3B4,URM1,CAVIN1,SPRYD4,AGK,NR1H2,APEX2,RANBP6,SHKBP1,NRM,MPV17L2,CCDC28B,ARHGDIA,FNTB,KPNA2,OSR2,FBXW8,CDC25B,TMEM127,FAM83D,PCIF1,ASPSCR1,RFXANK,DAB2,DUSP10,VPS72,EFHD1,TIMM17B,PSRC1,GORASP1,BCAT2,WBP2,MIEN1,PDLIM7,YY1AP1,PML,CDK2AP2,CCDC61
12-	42	0.3559	BHLHE40_CH12LX_MM9	BHLHE40	55	1727	0.000111	0.000806	1.805	ENCODE--ChIP-seq	CCNF,ZDHHC8,TRIM25,CD2BP2,TTLL12,SDR39U1,NTHL1,GSTM4,SNAPIN,EHD2,INTS5,SUV39H1,PCSK7,NUDCD3,CSRP1,FASTK,GPRC5A,RELA,HS1BP3,SPRYD3,AGK,TMUB1,KBTBD4,RABIF,ZYX,HYLS1,CCDC167,TXN2,TOM1,KPNA2,AP5S1,SH3GL1,SH3GLB2,ANXA11,DYRK1B,DPM2,TOM1L2,SMYD5,PXN,EEFSEC,DHCR24,MFSD5,VPS72,EFHD1,ARFGAP2,GORASP1,HDAC5,ZBTB45,AURKB,REPIN1,MIEN1,TMEM203,SLC35A4,FBXL18,CLCN7
12-	43	0.3644	TFAP2A_HELAS3_HG19	TFAP2A	57	1810	0.0001144	0.00082	1.784	ENCODE--ChIP-seq	SPARC,CDC20,TRIM25,ABT1,KRT7,PPP1R3C,NINJ1,RIN1,ASF1B,DMPK,JUP,TYSND1,EHD1,NDUFAF3,LRSAM1,ADM,MED16,TRAM2,GYS1,MED11,CSRP1,ANKRD1,ZDHHC12,GPRC5A,AVPI1,KANK1,URM1,CBR3,CAVIN1,SPRYD4,CAVIN3,APEX2,TTC9C,NUDT8,KRT17,ZYX,FPGS,AP2M1,SH3GLB2,PCYT2,ANXA11,ARID5B,FSCN1,ALDH3B1,GAS2L1,TBC1D17,DAB2,AMOTL2,MXD3,TNFAIP1,MFSD5,NUP62,ACTA2,AKT1S1,SLC25A10,BCAT2,IMPDH1
12-	44	0.3729	SIX5_GM12878_HG19	SIX5	42	1222	0.0001289	0.0009	1.953	ENCODE--ChIP-seq	SCAMP3,CD2BP2,CDCA8,COPS7B,ZNHIT2,NTHL1,SNAPIN,ERAL1,TPX2,TBL3,FEN1,LRSAM1,MED15,DDA1,MED11,NUDCD3,UBL7,PRMT6,MED29,MED25,AP2S1,NR1H2,TMUB1,KBTBD4,PPME1,AP2M1,SLC39A3,EEFSEC,KLHDC3,PCIF1,RFXANK,SUPT5H,TMEM115,TNFAIP1,RANGAP1,NDUFS7,CHMP6,CANT1,WBP2,PRCC,AURKA,FBXL18
12-	45	0.3814	FOXA1_ECC1_HG19	FOXA1	19	395	0.0001538	0.000999	2.772	ENCODE--ChIP-seq	SOX12,NINJ1,CITED2,ARHGAP1,ANKRD1,RMI2,PAFAH1B3,DHRS3,ALDH4A1,PSKH1,MAP2K3,OSR2,TBC1D17,WRAP53,TNFAIP1,AKT1S1,RNF26,FBXL18,YY1AP1
12-	46	0.3898	MAFK_HELAS3_HG19	MAFK	57	1845	0.0001811	0.00111	1.749	ENCODE--ChIP-seq	TRIM25,ABT1,KRT7,SCAMP3,TRIM14,SNAPIN,PYCR3,MCAT,INTS5,RTL8C,FEN1,CITED2,FASTK,TK1,IKBKE,COPZ1,B3GNT9,MED25,FAM234A,ZADH2,SYNPO2,AGAP2-AS1,HS1BP3,ALDH4A1,SPPL2B,SLC25A44,TGM2,MAP2K3,OSR2,PIAS3,SMYD5,NCKIPSD,FAM83D,TBC1D17,SAC3D1,ANKRD34A,KLHDC3,WFS1,ASPSCR1,TMEM223,DUSP10,MFSD5,POLH,YDJC,DDX19A,TBC1D2,GORASP1,AKT1S1,MCM5,TRIM59,CHMP6,BCAT2,MIEN1,RNF26,YY1AP1,CLCN7,TRIM32
12-	47	0.3983	RELA_GM19099_HG19	RELA	56	1832	0.0002587	0.00143	1.73	ENCODE--ChIP-seq	JPT1,UBE2L6,PPP2R1A,CCDC97,ZFPL1,ABT1,TINF2,VPS25,NAA60,CDCA8,COPS7B,ZNHIT2,NTHL1,GSTM4,MCAT,INTS5,NDUFAF3,LRSAM1,DDA1,MED11,FASTK,MED20,SDHAF1,PIGM,PAFAH1B3,PAK4,CDKN2C,SPRYD4,AGK,NR1H2,KBTBD4,SHKBP1,CCDC167,TXN2,KPNA2,SLC25A44,AIP,MOB3A,DNAJC30,FSCN1,SAC3D1,EEFSEC,KLHDC3,SUPT5H,MAVS,TNFAIP1,TMEM104,VPS72,POLH,DDX19A,TBC1D7,CANT1,AURKA,REPIN1,SLC35A4,CLCN7
12-	48	0.4068	MAFF_HEPG2_HG19	MAFF	56	1834	0.0002653	0.00144	1.728	ENCODE--ChIP-seq	POP5,UBE2L6,IFIT1,PPP2R1A,TRIM25,ABT1,TSPYL1,NSMCE3,ALG1,SCAMP3,CD2BP2,ATP6V0D1,COPS7B,SDR39U1,TYSND1,EHD1,TPX2,LPAR6,INTS5,FEN1,LRSAM1,CITED2,ADM,DDA1,NUDCD3,TK1,UBL7,MED29,RPUSD3,SDHAF1,URM1,AGAP2-AS1,AP2S1,ALDH4A1,CCDC167,PPME1,FNTB,KPNA2,SLC25A44,MAP2K3,AJUBA,FAM83D,KLHDC3,SUPT5H,PI4KB,ZC3H3,TNFAIP1,TMEM104,VPS72,DDX19A,AKT1S1,HSD3B7,PTPN18,SPAG5,YY1AP1,CCDC61
12-	49	0.4153	RFX5_GM12878_HG19	RFX5	56	1845	0.0003042	0.0016	1.717	ENCODE--ChIP-seq	JPT1,OXTR,ICAM1,ZFPL1,ABT1,CD2BP2,COPS7B,SDR39U1,SNAPIN,PLK2,PLK1,TYSND1,PYCR3,MCAT,EHD1,INTS5,MED16,DDA1,FASTK,UBL7,COPZ1,SDHAF1,PIGM,HS1BP3,IL32,SPRYD4,ALDH4A1,KBTBD4,SPPL2B,KPNA2,MAP2K3,DNAJC30,FSCN1,ABHD4,TBC1D13,SAC3D1,EEFSEC,SUPT5H,MAVS,PI4KB,TAB1,WRAP53,TNFAIP1,TMEM223,DUSP10,LBH,VPS72,DDX19A,TBC1D7,MCM5,PRPS1,HSD17B10,MIEN1,PTPN18,SPAG5,PML
12-	50	0.4237	CEBPD_HEPG2_HG19	CEBPD	37	1105	0.0004686	0.00222	1.901	ENCODE--ChIP-seq	TRIM25,ZFPL1,PPP1R3C,VPS25,NTHL1,JUP,PLK1,EHD1,TPX2,INTS5,RETREG2,CITED2,FASTK,SIRT3,MED25,SPRYD4,NR1H2,RANBP6,KBTBD4,ZYX,SPPL2B,NRM,KPNA2,SLC39A3,TGM2,MOB3A,DNAJC30,FSCN1,AJUBA,FAM83D,DHCR24,MAVS,AMOTL2,ILK,ZNF524,POLH,PTPN18
12-	51	0.4322	CEBPZ_HEPG2_HG19	CEBPZ	29	801	0.000525	0.00239	2.061	ENCODE--ChIP-seq	JPT1,JPT2,PPP2R1A,RIN1,ASF1B,NAA60,CDCA3,JUP,TPX2,GYS1,COPZ1,MED29,B3GNT9,AVPI1,SPC24,MPV17L2,PPME1,TOM1,TOM1L2,TBC1D17,RFXANK,LASP1,DUSP10,ZNF524,EVI5L,AKT1S1,WBP2,CDK2AP2,CCDC61
12-	52	0.4407	CEBPB_K562_HG19	CEBPB	70	2488	0.0005365	0.00241	1.588	ENCODE--ChIP-seq	UBE2L6,IFIT1,CDC20,ZFPL1,ABT1,NSMCE3,TINF2,CD2BP2,CDCA8,SDR39U1,ZNHIT2,NTHL1,ACD,EHD2,TBL3,RTL8A,CITED2,DDA1,ANKRD1,TK2,UBL7,COPZ1,MED29,FAM234A,MED20,SDHAF1,TAX1BP3,SF3B4,SYNPO2,UQCR10,PTPA,HS1BP3,CDKN2C,AGK,NR1H2,TMUB1,ALDH4A1,RABIF,KRT17,PNPLA2,FNTB,SLC25A44,AP2M1,PIAS3,ARID5B,TOM1L2,FSCN1,TMEM127,TBC1D13,FAM83D,TBC1D17,SAC3D1,ANKRD34A,MXD3,WRAP53,TNFAIP1,DUSP10,TIMM17B,FOXL2,DDX19A,NDUFS7,AKT…
12-	53	0.4492	ZKSCAN1_HELAS3_HG19	ZKSCAN1	55	1857	0.0005801	0.00248	1.675	ENCODE--ChIP-seq	ICAM1,HOXA7,ABT1,TINF2,SCAMP3,PPP1R3C,CD2BP2,ATP6V0D1,VPS25,CDCA8,NTHL1,SNAPIN,MCAT,INTS5,RTL8C,LRSAM1,PCSK7,FASTK,GPRC5A,ZADH2,PIGM,CDKN2C,CAVIN1,SPRYD4,TMUB1,CCDC167,SPPL2B,SLC25A44,AP2M1,FBXW8,DNAJC30,ABHD4,SMYD5,ALDH3B1,EEFSEC,ANKRD34A,KLHDC3,ASPSCR1,MAVS,TMEM115,TAB1,TNFAIP1,TMEM223,VPS72,ARFGAP2,CPTP,CHMP6,BCAT2,CANT1,AURKB,REPIN1,PDLIM7,SPAG5,PML,CLCN7
12-	54	0.4576	POU2F2_GM12878_HG19	POU2F2	42	1325	0.0006273	0.00259	1.796	ENCODE--ChIP-seq	POP5,CDC20,TRIM25,ZFPL1,ABT1,TINF2,COPS7B,ZNHIT2,SNAPIN,PLK1,TYSND1,MCAT,INTS5,CITED2,MED15,MED11,TK1,ZDHHC12,MED25,TAX1BP3,PAK4,SPRYD4,NR1H2,RANBP6,BLCAP,CCDC28B,SH3GL1,FBXW8,MOB3A,DNAJC30,FAM83D,TAB1,ZC3H3,VPS72,MYBL2,POLH,DDX19A,TRIM59,HSD17B10,TMEM203,PDLIM7,CLCN7
12-	55	0.4661	ELF1_SKNSH_HG19	ELF1	54	1858	0.0009512	0.00362	1.642	ENCODE--ChIP-seq	CCDC97,ZFPL1,TINF2,SCAMP3,CD2BP2,ATP6V0D1,VPS25,ASF1B,ZNHIT2,NTHL1,TBL3,FEN1,LRSAM1,ARHGAP1,MED15,DDA1,NUDCD3,IKBKE,UBL7,PRMT6,ZDHHC12,JOSD2,COPZ1,SDHAF1,PIGM,URM1,NR1H2,APEX2,SHKBP1,TXN2,PPME1,ARHGDIA,FPGS,NUDT18,SLC25A44,AP2M1,TMEM127,ASPSCR1,SUPT5H,TMEM234,TMEM115,ZC3H3,ILK,TMEM104,VPS72,RANGAP1,TBC1D2,MCM5,CHMP6,PRCC,AURKA,MIEN1,TMEM203,CCDC61
12-	56	0.4746	NFATC1_GM12878_HG19	NFATC1	43	1407	0.00109	0.00403	1.73	ENCODE--ChIP-seq	JPT1,POP5,JPT2,RUSC1,ZFPL1,ABT1,TSPYL1,NSMCE3,SCAMP3,RIN1,COPS7B,ZNHIT2,SNAPIN,PLK1,TYSND1,TBL3,INTS5,UBL7,NR1H2,RANBP6,BLCAP,RABIF,FCMR,SPPL2B,NRM,PPME1,FNTB,MOB3A,DNAJC30,FSCN1,FAM83D,TBC1D17,SUPT5H,TAB1,TMEM223,VPS72,NUP62,POLH,DDX19A,AKT1S1,HSD3B7,SLC35A4,FBXL18
12-	57	0.4831	ARID3A_HEPG2_HG19	ARID3A	53	1828	0.001094	0.00403	1.638	ENCODE--ChIP-seq	TRIM25,ZFPL1,TSPYL1,ALG1,ATP6V0D1,VPS25,COPS7B,NTHL1,JUP,EHD1,TPX2,NUDCD3,FASTK,ANKRD1,UBL7,JOSD2,MED29,MED25,PIGM,TAX1BP3,URM1,HS1BP3,PAK4,IL32,AGK,APEX2,RANBP6,CCDC167,SPPL2B,KPNA2,SLC25A44,AP2M1,TGM2,FBXW8,ARID5B,DNAJC30,NCKIPSD,TBC1D13,TBC1D17,KLHDC3,ASPSCR1,AMOTL2,PI4KB,TAB1,DUSP10,VPS72,TBC1D2,PSRC1,CANT1,MIEN1,PDLIM7,CLCN7,CDK2AP2
12-	58	0.4915	HMGN3_K562_HG19	HMGN3	53	1830	0.001119	0.00406	1.636	ENCODE--ChIP-seq	POP5,GPR176,PRR16,CD2BP2,NTHL1,EHD1,INTS5,RTL8C,SUV39H1,TRAM2,MED25,TAX1BP3,URM1,UCP2,PAK4,SPRYD4,AGK,ALDH4A1,KBTBD4,SHKBP1,SPC24,CCDC167,NRM,MPV17L2,ARHGDIA,NUDT18,DNAJC30,PXN,TBC1D13,KLHDC3,WFS1,RFXANK,MAVS,LDB1,ZC3H3,LMOD1,DUSP10,VPS72,DDX19A,PSRC1,CPTP,TBC1D7,TRIM59,HDAC5,PRPS1,CANT1,NXN,HSD17B10,TMEM203,PDLIM7,FBXL15,CLCN7,TRIM32
12-	59	0.5	SP1_HCT116_HG19	SP1	44	1458	0.001229	0.00435	1.707	ENCODE--ChIP-seq	ISCA2,JPT2,PPP2R1A,TRIM25,ZFPL1,ABT1,ASF1B,CDCA3,JUP,TPX2,CITED2,DDA1,GYS1,RMI2,COPZ1,MED29,CDC42EP3,MED20,PIGM,PAFAH1B3,SPRYD3,ALDH4A1,SHKBP1,TACC3,SPC24,MPV17L2,TOM1,ZNF688,SLC25A44,PSKH1,SLC39A3,PCYT2,MOB3A,TOM1L2,FAM83D,WFS1,RFXANK,DUSP10,VPS72,TIMM17B,EVI5L,MCM5,RNF26,CCDC61
12-	60	0.5085	MBD4_HEPG2_HG19	MBD4	49	1672	0.001282	0.00451	1.656	ENCODE--ChIP-seq	JPT1,POP5,CCDC97,TRIM25,ABT1,TINF2,ALG1,DKK1,SCAMP3,PPP1R3C,ATP6V0D1,RIN1,VPS25,COPS7B,ZNHIT2,TYSND1,TPX2,TBL3,INTS5,LRSAM1,ARHGAP1,MED11,FASTK,B3GNT9,MED20,AVPI1,PTPA,SPRYD4,NR1H2,TTC9C,RANBP6,KBTBD4,RABIF,ARHGDIA,FNTB,SH3GL1,AIP,ANXA11,DNAJC30,ABHD4,FAM83D,RFXANK,MAVS,TMEM104,VPS72,NUP62,POLH,DDX19A,MIEN1
12-	61	0.5169	EGR1_GM12878_HG19	EGR1	72	2691	0.001564	0.00512	1.508	ENCODE--ChIP-seq	CCDC97,NINJ1,CD2BP2,TRIM14,VOPP1,ATP6V0D1,VPS25,COPS7B,RRP7A,ZNHIT2,NTHL1,ACD,SNAPIN,MCAT,EHD1,RETREG2,CITED2,ARHGAP1,TRAM2,TK1,RMI2,ZDHHC12,FAM234A,MED20,PIGM,AVPI1,SF3B4,URM1,PAK4,SPRYD4,AGK,NR1H2,TTC9C,KBTBD4,PPME1,ARHGDIA,FNTB,TOM1,AP2M1,SH3GL1,SLC39A3,FBXW8,CDC25B,MOB3A,FSCN1,SMYD5,TBC1D13,EEFSEC,PCIF1,ASPSCR1,RFXANK,TAB1,MXD3,WRAP53,TNFAIP1,LASP1,TMEM223,DUSP10,VPS72,ZNF524,YDJC,ARFGAP2,ACT…
12-	62	0.5254	STAT3_HELAS3_HG19	STAT3	51	1780	0.001653	0.00531	1.618	ENCODE--ChIP-seq	JPT1,UBE2L6,IFIT1,IFIT3,ICAM1,TRIM25,ZFPL1,IMP3,KRT7,PLK2,INTS5,CITED2,ARHGAP1,MED16,NUDCD3,ANKRD1,COPZ1,GPRC5A,ZADH2,PIGM,AVPI1,TTC9C,RANBP6,KRT17,FNTB,FPGS,SLC25A44,MAP2K3,OSR2,ANXA11,ARID5B,MBNL1-AS1,ALDH3B1,CD276,DHCR24,AMOTL2,TNFAIP1,LASP1,DUSP10,SSTR1,RANGAP1,ARFGAP2,TBC1D2,NDUFS7,CANT1,WBP2,PRCC,SLC35A4,SPAG5,PML,CD248
12-	63	0.5339	MYBL2_HEPG2_HG19	MYBL2	44	1487	0.001754	0.00556	1.673	ENCODE--ChIP-seq	POP5,CDC20,CCDC97,ABT1,PPP1R3C,CD2BP2,COPS7B,ATXN7L3B,ZNHIT2,JUP,TYSND1,MCAT,EHD1,LRSAM1,TRAM2,DDA1,NUDCD3,FASTK,ANKRD1,B3GNT9,RPUSD3,PIGM,URM1,PAK4,CDKN2C,SPRYD4,AGK,NR1H2,RANBP6,ALDH4A1,CCDC167,NRM,TXN2,NCKIPSD,ANKRD34A,SUPT5H,TAB1,TNFAIP1,DUSP10,VPS72,DDX19A,TBC1D7,PTPN18,SPAG5
12-	64	0.5424	IRF1_K562_HG19	IRF1	105	4204	0.001906	0.00582	1.405	ENCODE--ChIP-seq	JPT1,UBE2L6,IFIT1,IFIT3,RUSC1,TRIM25,ABT1,IMP3,TINF2,ALG1,MIF4GD,SCAMP3,VPS25,CDCA3,PEX11B,CDCA8,ATXN7L3B,RRP7A,ZNHIT2,NTHL1,GSTM4,JUP,ERAL1,EHD1,EHD2,INTS5,RETREG2,RTL8C,FEN1,LRSAM1,CITED2,SUV39H1,ADM,MED15,DDA1,TK1,LDLRAP1,UBL7,COPZ1,MED25,ZADH2,RPUSD3,SDHAF1,TAX1BP3,URM1,AP2S1,CDKN2C,SPRYD3,CAVIN1,SPRYD4,AGK,NR1H2,RANBP6,KBTBD4,CCDC167,SPPL2B,NRM,MPV17L2,CCDC28B,ARHGDIA,SLC25A44,OSR2,MOB3A,FSC…
12-	65	0.5508	GATA2_G1EER4_MM9	GATA2	32	996	0.001927	0.00582	1.821	ENCODE--ChIP-seq	SCAMP3,CD2BP2,TRIM14,ATP6V0D1,GSTM4,DMPK,PYCR3,INTS5,RETREG2,TRAM2,MED11,HS1BP3,SPRYD4,TXN2,SYDE1,TOM1,SLC25A44,AP2M1,SLC39A3,DYRK1B,TMEM127,TBC1D13,ASPSCR1,ZC3H3,LMOD1,BOK,GORASP1,PLEC,WBP2,AURKA,MIEN1,CLCN7
12-	66	0.5593	RUNX3_GM12878_HG19	RUNX3	45	1540	0.001988	0.00593	1.651	ENCODE--ChIP-seq	POP5,CDC20,ABT1,TINF2,VPS25,NAA60,RRP7A,NTHL1,SNAPIN,TYSND1,INTS5,ADM,MED16,MED11,TK1,UBL7,MED25,SDHAF1,TAX1BP3,PAFAH1B3,AVPI1,URM1,SPRYD4,NR1H2,ALDH4A1,SPC24,SPPL2B,NRM,KPNA2,AP2M1,SH3GL1,OSR2,MOB3A,DNAJC30,SMYD5,NCKIPSD,EEFSEC,KLHDC3,SUPT5H,ARFGAP2,TBC1D7,CANT1,HSD17B10,RNF26,TRIM32
12-	67	0.5678	ZNF384_K562_HG19	ZNF384	52	1841	0.002002	0.00594	1.595	ENCODE--ChIP-seq	JPT2,ABT1,SOX12,VPS25,COPS7B,NTHL1,GSTM4,PLK1,MCAT,EHD2,NDUFAF3,RTL8C,GYS1,NUDCD3,RPUSD3,PIGM,PAFAH1B3,HS1BP3,CDKN2C,SPRYD4,NR1H2,DHRS3,KBTBD4,CCDC167,NRM,TXN2,ARHGDIA,OSR2,FBXW8,MOB3A,FSCN1,FAM83D,EEFSEC,ASPSCR1,TAB1,MXD3,WRAP53,ILK,TNFAIP1,TMEM223,DUSP10,LBH,FOXL2,YDJC,DDX19A,GORASP1,AURKB,TMEM203,HSD3B7,PTPN18,RNF26,CLCN7
12-	68	0.5763	CTCFL_K562_HG19	CTCFL	59	2154	0.002168	0.00632	1.545	ENCODE--ChIP-seq	OXTR,UBE2L6,GPR176,MIF4GD,THAP8,TRIM14,TTLL12,ATP6V0D1,ASF1B,CDCA8,RRP7A,ZNHIT2,NTHL1,SNAPIN,JUP,ERAL1,EHD1,EHD2,TPX2,RTL8A,RETREG2,ADM,PCSK7,MED11,NUDCD3,TK1,MED20,KANK1,HS1BP3,SPRYD4,NUDT8,PKN1,NUDT18,SLC25A44,SH3GL1,TGM2,CDC25B,MOB3A,FSCN1,PXN,NCKIPSD,FAM83D,GAS2L1,PCIF1,ILK,RANGAP1,ARFGAP2,PSRC1,SLC25A10,BCAT2,PLEC,HDAC5,WBP2,ZBTB45,MIEN1,PDLIM7,HSD3B7,PTPN18,CLCN7
12-	69	0.5847	TAL1_G1EER4_MM9	TAL1	24	690	0.002384	0.00678	1.977	ENCODE--ChIP-seq	UBE2L6,CCDC97,NINJ1,TTLL12,GUCD1,TBL3,FEN1,JOSD2,PTPA,ALDH4A1,NUDT18,AP5S1,PSKH1,SH3GLB2,PCYT2,NCKIPSD,FAM83D,GAS2L1,TMEM234,TAB1,MYBL2,BCAT2,WBP2,CD248
12-	70	0.5932	CREB1_A549_HG19	CREB1	32	1013	0.002472	0.00689	1.79	ENCODE--ChIP-seq	ABT1,TINF2,ATP6V0D1,VPS25,COPS7B,RRP7A,SNAPIN,EHD1,TBL3,INTS5,RTL8A,RTL8C,CITED2,MED15,GYS1,TK1,RELA,HS1BP3,SPRYD4,PSKH1,AIP,KLHDC3,DUSP10,VPS72,FOXL2,CHMP6,CANT1,MIEN1,TMEM203,SPAG5,CLCN7,MLPH
12-	71	0.6017	PRDM1_HELAS3_HG19	PRDM1	43	1487	0.002885	0.00777	1.634	ENCODE--ChIP-seq	IFIT1,TRIM25,TRIM14,ATP6V0D1,SDR39U1,PLK2,GIPC1,CITED2,ADM,MED15,DDA1,MED11,IKBKE,ZDHHC12,MED29,GPRC5A,AVPI1,CBR3,TTC9C,CCDC167,MPV17L2,PPME1,TOM1,AP2M1,PSKH1,MBNL1-AS1,TOM1L2,ALDH3B1,TBC1D17,TMEM223,DUSP10,NUP62,EVI5L,ARFGAP2,AKT1S1,PRPS1,CANT1,WBP2,PRCC,AURKB,MIEN1,PDLIM7,SLC35A4
12-	72	0.6102	ATF2_H1HESC_HG19	ATF2	49	1749	0.002977	0.00792	1.581	ENCODE--ChIP-seq	MRGPRF,ABT1,IMP3,SCAMP3,CD2BP2,ATP6V0D1,VPS25,ZNHIT2,ACD,TYSND1,FAM111B,TBL3,FEN1,LRSAM1,CITED2,TK1,MED20,PTPA,SPRYD4,NR1H2,RANBP6,KBTBD4,ZYX,TXN2,KPNA2,SLC25A44,SH3GL1,SLC39A3,CDC25B,FSCN1,DHCR24,RFXANK,SUPT5H,MXD3,ZC3H3,ILK,TNFAIP1,LBH,VPS72,NUP62,YWHAH,DDX19A,AKT1S1,BCAT2,WBP2,HSD3B7,SLC35A4,FBXL18,CDK2AP2
12-	73	0.6186	ELK1_K562_HG19	ELK1	51	1837	0.003002	0.00793	1.567	ENCODE--ChIP-seq	UBE2L6,TRIM25,ZFPL1,ABT1,IMP3,NSMCE3,ALG1,SCAMP3,THAP8,VPS25,COPS7B,SDR39U1,ATXN7L3B,NTHL1,GSTM4,EHD2,TPX2,INTS5,RTL8A,FEN1,MED11,FASTK,UBL7,PRMT6,ZDHHC12,SDHAF1,URM1,AP2S1,PAK4,CDKN2C,NR1H2,SHKBP1,ARHGDIA,MOB3A,FSCN1,TMEM127,MXD3,TNFAIP1,VPS72,NUP62,TIMM17B,POLH,DDX19A,CPTP,TRIM59,CHMP6,CANT1,PRCC,MIEN1,TMEM203,FBXL18
12-	74	0.6271	ZBTB33_A549_HG19	ZBTB33	56	2058	0.003046	0.00801	1.535	ENCODE--ChIP-seq	JPT1,CDC20,TRIM25,ZFPL1,ABT1,TSPYL1,IMP3,DKK1,SCAMP3,VPS25,PEX11B,COPS7B,ZNHIT2,NTHL1,PLK2,EHD1,TBL3,INTS5,FEN1,LRSAM1,SUV39H1,MED16,MED11,ANKRD1,MED29,SPRYD4,NR1H2,KBTBD4,RABIF,ARHGDIA,FNTB,KPNA2,SH3GL1,SLC39A3,AIP,DYRK1B,CDC25B,AJUBA,SMYD5,TMEM127,SUPT5H,TMEM115,AMOTL2,ILK,TNFAIP1,TMEM104,VPS72,NUP62,ARFGAP2,DDX19A,AKT1S1,CHMP6,PRCC,AURKA,REPIN1,CLCN7
12-	75	0.6356	PAX5_GM12878_HG19	PAX5	56	2072	0.00347	0.00883	1.524	ENCODE--ChIP-seq	CDC20,PPP2R1A,CCDC97,TRIM25,ZFPL1,ABT1,NSMCE3,SCAMP3,COPS7B,SDR39U1,ZNHIT2,GSTM4,ACD,SNAPIN,PYCR3,MCAT,EHD1,GYS1,MED11,NUDCD3,FASTK,RMI2,FAM234A,TAX1BP3,SPRYD4,NR1H2,RANBP6,KBTBD4,SPPL2B,KPNA2,FBXW8,CDC25B,MOB3A,ABHD4,GMPR,TBC1D13,FAM83D,TBC1D17,PCIF1,ASPSCR1,RFXANK,TAB1,WRAP53,ILK,TNFAIP1,VPS72,YDJC,DDX19A,CHMP6,HSD17B10,MIEN1,TMEM203,SPAG5,RNF26,FBXL18,CDK2AP2
12-	76	0.6441	TCF12_A549_HG19	TCF12	31	1012	0.004344	0.0103	1.734	ENCODE--ChIP-seq	POP5,ABT1,TINF2,ALG1,PPP1R3C,RIN1,VPS25,COPS7B,INTS5,NUDCD3,FASTK,TK1,HS1BP3,SPRYD4,AGK,NR1H2,SHKBP1,KPNA2,PCIF1,ASPSCR1,RFXANK,ZC3H3,VPS72,ARFGAP2,DDX19A,TBC1D2,CHMP6,ZBTB45,REPIN1,HSD3B7,CLCN7
12-	77	0.6525	NR2F2_K562_HG19	NR2F2	37	1270	0.004583	0.0109	1.646	ENCODE--ChIP-seq	CCDC97,ATP6V0D1,VPS25,SDR39U1,ZNHIT2,GSTM4,TPX2,RTL8A,TK1,SDHAF1,URM1,CDKN2C,SPRYD4,NR1H2,BLCAP,KBTBD4,ZYX,SPPL2B,PPME1,FNTB,KPNA2,SLC39A3,TGM2,FBXW8,FSCN1,SUPT5H,DAB2,TMEM234,ILK,VPS72,NUP62,DDX19A,GORASP1,BCAT2,MIEN1,FBXL18,CLCN7
12-	78	0.661	NR2C2_GM12878_HG19	NR2C2	19	546	0.006093	0.0138	1.978	ENCODE--ChIP-seq	SDR39U1,ZNHIT2,PYCR3,DDA1,ZADH2,SDHAF1,SF3B4,PAK4,TTC9C,FCMR,SPPL2B,ANXA11,SMYD5,TNFAIP1,LASP1,VPS72,GORASP1,AURKA,FBXL15
12-	79	0.6695	STAT2_K562_HG19	STAT2	11	252	0.006746	0.0149	2.504	ENCODE--ChIP-seq	UBE2L6,IFIT1,IFIT3,ICAM1,TRIM25,TRIM14,MED16,SLC25A44,GMPR,YDJC,PML
12-	80	0.678	SREBF2_GM12878_HG19	SREBF2	14	366	0.007736	0.0168	2.182	ENCODE--ChIP-seq	PPP2R1A,ABT1,NTHL1,MED16,DDA1,NR1H2,KBTBD4,TACC3,FBXW8,TMEM127,DHCR24,TNFAIP1,LASP1,NDUFS7
12-	81	0.6864	NR3C1_HEPG2_HG19	NR3C1	9	190	0.008146	0.0172	2.728	ENCODE--ChIP-seq	TBL3,LRSAM1,RANBP6,TBC1D17,PCIF1,ZNF524,AKT1S1,AURKA,FBXL18
12-	82	0.6949	TCF3_GM12878_HG19	TCF3	36	1302	0.01061	0.0213	1.56	ENCODE--ChIP-seq	ALG1,MIF4GD,NINJ1,RIN1,FAM111B,INTS5,NDUFAF3,RETREG2,CITED2,ARHGAP1,RMI2,ZDHHC12,URM1,IL32,SPRYD4,KBTBD4,ZYX,SPPL2B,NUDT18,KPNA2,OSR2,MOB3A,TBC1D13,EEFSEC,SUPT5H,TAB1,WRAP53,TMEM104,VPS72,MYBL2,RANGAP1,DDX19A,TBC1D2,TRIM59,MIEN1,CLCN7
12-	83	0.7034	TFAP2C_HELAS3_HG19	TFAP2C	47	1822	0.01349	0.0255	1.453	ENCODE--ChIP-seq	CDC20,TRIM25,SOX12,PPP1R3C,RIN1,ASF1B,DMPK,JUP,TYSND1,LRSAM1,ADM,MED16,TRAM2,GYS1,MED11,CSRP1,ANKRD1,ZDHHC12,GPRC5A,SDHAF1,AVPI1,KANK1,URM1,UQCR10,SPRYD4,CAVIN3,APEX2,NUDT8,KRT17,ZYX,FPGS,NUDT18,SH3GLB2,GAS2L1,TBC1D17,DAB2,AMOTL2,MXD3,TNFAIP1,LASP1,MFSD5,NUP62,ACTA2,AKT1S1,SLC25A10,BCAT2,IMPDH1
12-	84	0.7119	STAT1_K562_HG19	STAT1	12	321	0.01512	0.0276	2.131	ENCODE--ChIP-seq	UBE2L6,IFIT1,IFIT3,ICAM1,TRIM25,TRIM14,MED16,NR1H2,SLC25A44,GMPR,PSRC1,PML
12-	85	0.7203	GTF2B_K562_HG19	GTF2B	47	1855	0.01765	0.0315	1.426	ENCODE--ChIP-seq	JPT1,JPT2,ABT1,VPS25,COPS7B,JUP,PLK1,ERAL1,TPX2,DDA1,FASTK,TK1,PRMT6,MED29,MED25,SDHAF1,PIGM,TAX1BP3,PTPA,CAVIN1,SPRYD4,ALDH4A1,KBTBD4,NUDT8,ZYX,PPME1,ARHGDIA,FSCN1,SMYD5,GMPR,ASPSCR1,SUPT5H,MAVS,TMEM234,TAB1,DUSP10,LBH,POLH,DDX19A,GORASP1,BCAT2,PRCC,PTPN18,SPAG5,RNF26,PML,CLCN7
12-	86	0.7288	STAT5A_GM12878_HG19	STAT5A	33	1230	0.01978	0.0347	1.513	ENCODE--ChIP-seq	ISCA2,UBE2L6,ZFPL1,ABT1,ALG1,COPS7B,MCAT,INTS5,FEN1,SDHAF1,PAFAH1B3,URM1,HS1BP3,SPRYD4,NR1H2,RANBP6,BLCAP,KBTBD4,SPPL2B,SLC25A44,OSR2,TBC1D13,FAM83D,EEFSEC,RFXANK,SUPT5H,ZC3H3,LBH,RANGAP1,DDX19A,TRIM59,BCAT2,PRCC
12-	87	0.7373	ZNF263_K562_HG19	ZNF263	24	849	0.02422	0.0404	1.596	ENCODE--ChIP-seq	IMP3,TRIM14,DMPK,EHD1,EHD2,CITED2,ARHGAP1,MED15,FASTK,CRYAB,KANK1,CDKN2C,TMUB1,TTC9C,ZYX,SYDE1,NUDT18,ARID5B,TBC1D17,SAC3D1,YDJC,AKT1S1,BCAT2,REPIN1
12-	88	0.7458	NFE2_GM12878_HG19	NFE2	46	1854	0.02503	0.0414	1.396	ENCODE--ChIP-seq	ICAM1,GPR176,TRIM25,HOXA7,ALG1,SCAMP3,CD2BP2,ATP6V0D1,SDR39U1,NTHL1,ACD,TYSND1,NDUFAF3,RETREG2,FEN1,NUDCD3,RMI2,COPZ1,MED20,RPUSD3,SPRYD3,SPRYD4,ALDH4A1,CCDC167,SPPL2B,ARHGDIA,FNTB,DYRK1B,ABHD4,TBC1D17,ANKRD34A,KLHDC3,CBX6,ASPSCR1,DUSP10,NUP62,DDX19A,AKT1S1,HDAC5,WBP2,REPIN1,MIEN1,SLC35A4,CLCN7,CDK2AP2,CCDC61
12-	89	0.7542	ZZZ3_GM12878_HG19	ZZZ3	10	271	0.02685	0.0434	2.102	ENCODE--ChIP-seq	CCDC97,VPS25,COPS7B,INTS5,ARHGAP1,SYNPO2,NR1H2,KBTBD4,TXN2,NDUFS7
12-	90	0.7627	SREBF1_GM12878_HG19	SREBF1	30	1133	0.02872	0.0457	1.492	ENCODE--ChIP-seq	CDCA3,CDCA8,COPS7B,NTHL1,MED15,DDA1,PAFAH1B3,AP2S1,CENPT,ALDH4A1,TACC3,SPPL2B,AP2M1,MBNL1-AS1,SMYD5,TMEM127,TBC1D17,KLHDC3,ASPSCR1,TMEM115,WRAP53,TNFAIP1,TIMM17B,RANGAP1,AKT1S1,CANT1,WBP2,PRCC,YY1AP1,CLCN7
12-	91	0.7712	E2F6_H1HESC_HG19	E2F6	44	1802	0.03401	0.0516	1.373	ENCODE--ChIP-seq	JPT2,TINF2,THAP8,PRR16,TRIM14,PLK2,PLK1,MCAT,RTL8B,CSRP1,TK1,RMI2,FAM234A,GPRC5A,AVPI1,PAK4,SPRYD4,AGK,NR1H2,CCDC167,CCDC28B,PPME1,FPGS,FBXW8,GMPR,TBC1D13,FAM83D,EEFSEC,DHCR24,SUPT5H,TAB1,MXD3,TMEM104,MYBL2,BOK,DDX19A,MCM5,BCAT2,ZBTB45,AURKB,SLC35A4,FBXL18,CLCN7,MLPH
12-	92	0.7797	ESRRA_GM12878_HG19	ESRRA	25	934	0.03762	0.0557	1.509	ENCODE--ChIP-seq	ZFPL1,SOX12,CDCA3,NTHL1,GSTM4,TBL3,JOSD2,KBTBD4,NUDT8,TACC3,MPV17L2,NUDT18,SLC39A3,TGM2,CDC25B,FSCN1,TMEM127,ASPSCR1,TMEM115,TNFAIP1,LBH,YDJC,NDUFS7,FBXL15,YY1AP1
12-	93	0.7881	GATA3_SKNSH_HG19	GATA3	27	1054	0.0494	0.0694	1.442	ENCODE--ChIP-seq	ISCA2,SPARC,IFIT1,IFIT3,TRIM25,KRT7,DKK1,VOPP1,JUP,CITED2,ANKRD1,GPRC5A,CDC42EP3,GAS1,RUNX1T1,RANBP6,ALDH4A1,MAP2K3,ARID5B,MBNL1-AS1,FSCN1,DAB2,AMOTL2,RANGAP1,TRIM59,WBP2,MAB21L1
12-	94	0.7966	HNF4A_HEPG2_HG19	HNF4A	55	2396	0.05194	0.0726	1.289	ENCODE--ChIP-seq	ISCA2,IMP3,SOX12,DKK1,NINJ1,CD2BP2,TRIM14,VOPP1,ATP6V0D1,ASF1B,COPS7B,SDR39U1,RRP7A,GSTM4,JUP,TPX2,RETREG2,CITED2,ARHGAP1,TK1,MED20,SDHAF1,AVPI1,RELA,PTPA,HS1BP3,PAK4,IL32,BLCAP,DHRS3,NUDT8,FCMR,NUDT18,KPNA2,PCYT2,AJUBA,SMYD5,TMEM127,FAM83D,EEFSEC,PCIF1,DHCR24,TMEM115,AMOTL2,LASP1,SSTR1,DDX19A,TBC1D2,NDUFS7,SLC25A10,CHMP6,AURKB,AURKA,REPIN1,PTPN18
12-	95	0.8051	KDM5B_H1HESC_HG19	KDM5B	43	1846	0.06288	0.0845	1.309	ENCODE--ChIP-seq	CCNF,GPR176,DPF2,KRT7,PPP1R3C,SDR39U1,KCNN2,RAB11FIP5,ACD,MCAT,EHD1,MKX,CITED2,PRMT6,ZDHHC12,JOSD2,GPRC5A,GAS1,PAFAH1B3,URM1,CENPT,CAVIN1,AP2M1,MAP2K3,OSR2,SH3GLB2,DNAJC30,ABHD4,NCKIPSD,DHCR24,LDB1,EFHD1,POLH,YWHAH,RANGAP1,TBC1D2,GORASP1,PRCC,ZBTB45,MIEN1,MARVELD1,PML,CD248
12-	96	0.8136	E2F1_HELAS3_HG19	E2F1	43	1854	0.06606	0.0883	1.303	ENCODE--ChIP-seq	JPT2,CCNF,GPR176,IMP3,SOX12,THAP8,RRP7A,FEN1,SUV39H1,ADM,CSRP1,FASTK,UBL7,ZDHHC12,B3GNT9,MED25,GPRC5A,SDHAF1,AVPI1,CDKN2C,AGK,APEX2,SPPL2B,ARHGDIA,PITX1,AP2M1,SH3GL1,OSR2,NCKIPSD,ASPSCR1,DHCR24,AMOTL2,ILK,LASP1,MYBL2,POLH,YWHAH,TBC1D7,SLC25A10,BCAT2,REPIN1,PTPN18,SPAG5
12-	97	0.822	RXRA_SKNSH_HG19	RXRA	5	121	0.06831	0.0906	2.365	ENCODE--ChIP-seq	TRIM25,GPRC5A,RUNX1T1,DHRS3,NDUFS7
12-	98	0.8305	MYB_MELCELLLINE_MM9	MYB	16	594	0.07679	0.1	1.519	ENCODE--ChIP-seq	CDC20,CCDC97,NDUFAF3,GYS1,CDC42EP3,MED20,URM1,PTPA,CDKN2C,HYLS1,TAB1,TIMM17B,POLH,AURKA,CD248,CCDC61
12-	99	0.839	SPI1_K562_HG19	SPI1	33	1415	0.08879	0.115	1.31	ENCODE--ChIP-seq	ICAM1,PPP2R1A,ZFPL1,ABT1,SCAMP3,CD2BP2,ATP6V0D1,COPS7B,ATXN7L3B,RRP7A,TBL3,FEN1,ARHGAP1,PCSK7,MED15,JOSD2,MED20,RPUSD3,SDHAF1,PIGM,NR1H2,ARHGDIA,NUDT18,TBC1D17,ANKRD34A,TMEM234,WRAP53,AKT1S1,TRIM59,WBP2,AURKA,PTPN18,PML
12-	100	0.8475	FOXP2_SKNMC_HG19	FOXP2	11	391	0.09994	0.127	1.588	ENCODE--ChIP-seq	TRIM25,ATP6V0D1,SDR39U1,INTS5,UBL7,SPRYD4,OSR2,AIP,TAB1,TNFAIP1,WBP2
12-	101	0.8559	ATF1_K562_HG19	ATF1	41	1833	0.1033	0.131	1.255	ENCODE--ChIP-seq	ZFPL1,ABT1,IMP3,NSMCE3,TINF2,MIF4GD,SCAMP3,VPS25,PEX11B,SDR39U1,NTHL1,EHD1,TPX2,LRSAM1,CSRP1,TK1,GRAMD2B,FAM234A,AP2S1,SPRYD4,NR1H2,RANBP6,PNPLA2,FNTB,SLC25A44,PSKH1,DNAJC30,FSCN1,KLHDC3,SUPT5H,TMEM234,WRAP53,FOXL2,RANGAP1,DDX19A,GORASP1,AKT1S1,PRPS1,TMEM203,RNF26,FBXL18
12-	102	0.8644	FOSL1_C2C12_MM9	FOSL1	7	221	0.1065	0.133	1.795	ENCODE--ChIP-seq	TRAF3IP2,DMPK,ANKRD1,KRTAP1-5,SERTAD4,MAP2K3,RANGAP1
12-	103	0.8729	SETDB1_K562_HG19	SETDB1	59	2798	0.1357	0.165	1.182	ENCODE--ChIP-seq	GPR176,TRIM25,ABT1,MIF4GD,SCAMP3,ATP6V0D1,VPS25,CDCA8,SDR39U1,ERAL1,MCAT,INTS5,RETREG2,CITED2,DDA1,NUDCD3,TK2,TK1,UBL7,PRMT6,MED20,RPUSD3,TAX1BP3,AGK,TTC9C,BLCAP,KBTBD4,NUDT8,SPPL2B,PPME1,ARHGDIA,FNTB,SLC25A44,FBXW8,AIP,FSCN1,TBC1D13,FAM83D,EEFSEC,ANKRD34A,PCIF1,DHCR24,TAB1,WRAP53,ZC3H3,HSPB7,LMOD1,TNFAIP1,VPS72,POLH,FOXL2,YDJC,DDX19A,TRIM59,PRPS1,HSD17B10,REPIN1,FBXL15,CLCN7
12-	104	0.8814	EBF1_GM12878_HG19	EBF1	56	2676	0.1536	0.184	1.173	ENCODE--ChIP-seq	JPT1,POP5,UBE2L6,DPF2,CCDC97,TRIM25,TSPYL1,ALG1,MIF4GD,SCAMP3,TRIM14,RIN1,VPS25,SDR39U1,GSTM4,MCAT,LRSAM1,NUDCD3,UBL7,MED20,AP2S1,SPRYD3,SPRYD4,TTC9C,RANBP6,ALDH4A1,KBTBD4,SHKBP1,MPV17L2,SLC25A44,SH3GL1,SLC39A3,TGM2,AIP,CDC25B,FSCN1,NCKIPSD,TBC1D13,ANKRD34A,KLHDC3,RFXANK,MAVS,PI4KB,TAB1,ILK,TNFAIP1,TMEM223,LBH,VPS72,YWHAH,DDX19A,TBC1D2,CANT1,TMEM203,PML,CLCN7
12-	105	0.8898	HSF1_HEPG2_HG19	HSF1	6	222	0.2119	0.245	1.524	ENCODE--ChIP-seq	ABT1,CENPT,IL32,LASP1,RANGAP1,NDUFS7
12-	106	0.8983	MEF2C_GM12878_HG19	MEF2C	4	135	0.2254	0.26	1.675	ENCODE--ChIP-seq	SLC39A3,ARID5B,YWHAH,NDUFS7
12-	107	0.9068	MEF2A_K562_HG19	MEF2A	7	279	0.2387	0.272	1.412	ENCODE--ChIP-seq	SH3GL1,DYRK1B,ANKRD34A,YWHAH,PLEC,HDAC5,SPAG5
12-	108	0.9153	ZNF217_MCF7_HG19	ZNF217	29	1423	0.276	0.309	1.141	ENCODE--ChIP-seq	ISCA2,IMP3,KRT7,DKK1,RIN1,DMPK,PLK1,MCAT,EHD1,CITED2,ANKRD1,IKBKE,MED25,GPRC5A,SF3B4,SYNPO2,CBR3,FNTB,SH3GLB2,AJUBA,DHCR24,AMOTL2,VPS72,TBC1D2,NDUFS7,TRIM59,PRPS1,FBXL18,MLPH
12-	109	0.9237	ESR1_ECC1_HG19	ESR1	12	554	0.2974	0.332	1.215	ENCODE--ChIP-seq	HOXA7,TRIM14,EHD1,LRSAM1,ANKRD1,DHRS3,ANXA11,GAS2L1,AMOTL2,LDB1,YDJC,MLPH
12-	110	0.9322	IKZF1_GM12878_HG19	IKZF1	36	1836	0.3248	0.359	1.097	ENCODE--ChIP-seq	OXTR,IFIT1,IFIT3,ICAM1,TRIM25,NSMCE3,TRIM14,VOPP1,EHD1,FAM111B,TPX2,CITED2,PCSK7,IKBKE,UBL7,RELA,AP2S1,IL32,CAVIN3,TTC9C,BLCAP,RABIF,CCDC167,NRM,MPV17L2,CCDC28B,PPME1,FPGS,MAP2K3,NCKIPSD,PI4KB,LASP1,NUP62,GORASP1,AURKB,REPIN1
12-	111	0.9407	BATF_GM12878_HG19	BATF	14	676	0.3334	0.367	1.16	ENCODE--ChIP-seq	IFIT3,TRIM25,NSMCE3,NINJ1,RIN1,PYCR3,INTS5,UBL7,ZADH2,CAVIN3,OSR2,AIP,DUSP10,NDUFS7
12-	112	0.9492	ZEB1_HEPG2_HG19	ZEB1	4	169	0.3603	0.394	1.33	ENCODE--ChIP-seq	JUP,TACC3,PCYT2,FBXL15
12-	113	0.9576	IRF4_GM12878_HG19	IRF4	33	1715	0.3709	0.402	1.076	ENCODE--ChIP-seq	ICAM1,ABT1,NSMCE3,CD2BP2,RIN1,COPS7B,RRP7A,PYCR3,TBL3,INTS5,LRSAM1,ARHGAP1,MED15,DDA1,UBL7,FAM234A,MED20,CAVIN3,NR1H2,KBTBD4,TXN2,SLC39A3,RFXANK,SUPT5H,LASP1,VPS72,NUP62,YDJC,ACTA2,DDX19A,NDUFS7,ZBTB45,YY1AP1
12-	114	0.9661	HNF4G_HEPG2_HG19	HNF4G	10	556	0.539	0.57	1.005	ENCODE--ChIP-seq	NINJ1,VOPP1,ADM,TK1,PTPA,PAK4,IL32,SMYD5,LASP1,AURKA
12-	115	0.9746	ZNF274_K562_HG19	ZNF274	13	887	0.7982	0.816	0.8161	ENCODE--ChIP-seq	ABT1,TBL3,SUV39H1,MED15,NUDCD3,TK2,ARHGDIA,FSCN1,TMEM127,YDJC,NDUFS7,MYO1C,CDK2AP2
12-	116	0.9831	BCL11A_GM12878_HG19	BCL11A	15	1038	0.8261	0.838	0.8045	ENCODE--ChIP-seq	ICAM1,NSMCE3,RIN1,EHD1,PCSK7,GRAMD2B,FAM234A,CDC42EP3,CAVIN3,ARID5B,MOB3A,FSCN1,CBX6,ACTA2,PLEC
12-	117	0.9915	NANOG_H1HESC_HG19	NANOG	1	102	0.8416	0.851	0.5432	ENCODE--ChIP-seq	BLCAP
12-	118	1	CBX2_K562_HG19	CBX2	24	1781	0.932	0.934	0.7494	ENCODE--ChIP-seq	POP5,OXTR,UBE2L6,ZDHHC8,GPR176,HOXA7,NSMCE3,MT1E,ELN,GPRC5A,CDC42EP3,KANK1,SERTAD4,CBR3,CDKN2C,LIMS2,AP2M1,ARID5B,DAB2,BOK,SHROOM3,ATOH8,IMPDH1,MAB21L1
6-	1	0.008475	JUND_A549_HG19	JUND	9	598	0.0002303	0.127	4.836	ENCODE--ChIP-seq	ADM,TNFAIP1,RND3,AEN,CDC42EP3,REPIN1,FOSL1,NECAP2,BCAR1
6-	2	0.01695	GATA3_SKNSH_HG19	GATA3	11	1054	0.001085	0.189	3.338	ENCODE--ChIP-seq	CITED2,ARID5B,DKK1,CDC42EP3,RPN2,USP53,STC1,SOCS2,MAB21L1,ID3,AMOTL2
6-	3	0.02542	PBX3_A549_HG19	PBX3	16	1958	0.001445	0.189	2.607	ENCODE--ChIP-seq	CITED2,ADM,LBH,CHAC1,STARD7,ATP6AP2,DKK1,HGS,RPN2,AURKB,KLHDC3,PLK2,PLK1,FOSL1,AMOTL2,RNPS1
6-	4	0.0339	TEAD4_ECC1_HG19	TEAD4	15	1871	0.002283	0.189	2.558	ENCODE--ChIP-seq	ARHGAP1,TNFAIP1,RND3,SYDE1,CHAC1,SHROOM3,HGS,SF3B4,USP53,REPIN1,PLK2,BLCAP,FOSL1,ZYX,AMOTL2
6-	5	0.04237	BHLHE40_MELCELLLINE_MM9	BHLHE40	14	1702	0.002438	0.189	2.625	ENCODE--ChIP-seq	CITED2,ARHGAP1,CHAC1,ATP6AP2,CDC42EP3,SF3B4,HDAC5,ASAH1,USP53,SOCS2,STC2,KLHDC3,CBX6,ID3
6-	6	0.05085	ZNF263_K562_HG19	ZNF263	9	849	0.002523	0.189	3.391	ENCODE--ChIP-seq	CCDC71L,CITED2,ARHGAP1,SYDE1,ARID5B,KMT2B,REPIN1,STC2,ZYX
6-	7	0.05932	MYOD1_C2C12_MM9	MYOD1	9	860	0.002741	0.189	3.347	ENCODE--ChIP-seq	COL18A1,CHAC1,CDC42EP3,ASAH1,FBLN2,REPIN1,STC2,FOSL1,BCAR1
6-	8	0.0678	FOSL2_MCF7_HG19	FOSL2	5	299	0.003279	0.196	5.382	ENCODE--ChIP-seq	RPN2,REPIN1,GPNMB,ZYX,BCAR1
6-	9	0.07627	STAT3_HELAS3_HG19	STAT3	14	1780	0.003551	0.196	2.509	ENCODE--ChIP-seq	CITED2,ARHGAP1,TNFAIP1,ARID5B,AEN,SSTR1,ZNF598,RPN2,USP53,AMIGO2,STC2,PLK2,ID3,AMOTL2
6-	10	0.08475	CTCF_ECC1_HG19	CTCF	10	1079	0.003918	0.197	2.96	ENCODE--ChIP-seq	CCDC71L,RND3,RGS3,DKK1,CEMIP,CEBPD,KMT2B,SOCS2,CBX6,ZYX
6-	11	0.09322	SRF_HEPG2_HG19	SRF	8	816	0.006484	0.257	3.133	ENCODE--ChIP-seq	ARHGAP1,ADM,RND3,LACTB,RPN2,AURKB,FOSL1,ZYX
6-	12	0.1017	MXI1_MELCELLLINE_MM9	MXI1	13	1760	0.007569	0.279	2.355	ENCODE--ChIP-seq	ARHGAP1,TNFAIP1,CHAC1,HGS,SF3B4,USP53,KMT2B,AURKB,PLK1,PMM2,ZYX,ID3,RNPS1
6-	13	0.1102	CEBPB_MCF7_HG19	CEBPB	9	1083	0.0112	0.344	2.652	ENCODE--ChIP-seq	CITED2,CHAC1,ARID5B,ZNF598,HDAC5,ASAH1,STC1,SOCS2,STC2
6-	14	0.1186	PRDM1_HELAS3_HG19	PRDM1	11	1487	0.01251	0.35	2.358	ENCODE--ChIP-seq	CITED2,ADM,RND3,CHAC1,CEBPD,AMIGO2,AURKB,STC2,PLK2,RCAN1,ID3
6-	15	0.1271	NFIC_ECC1_HG19	NFIC	6	576	0.01268	0.35	3.331	ENCODE--ChIP-seq	CITED2,ADAMTS1,CHAC1,SHROOM3,CDC42EP3,BCAR1
6-	16	0.1356	USF1_C2C12_MM9	USF1	12	1719	0.01434	0.35	2.225	ENCODE--ChIP-seq	ARHGAP1,CHAC1,GRAMD2B,HDAC5,REPIN1,SOCS2,STC2,CBX6,PMM2,MAPK12,RCAN1,ZYX
6-	17	0.1441	ZBTB7A_HEPG2_HG19	ZBTB7A	12	1735	0.01525	0.35	2.204	ENCODE--ChIP-seq	ARHGAP1,TNFAIP1,LACTB,DKK1,CDC42EP3,CEMIP,CEBPD,REPIN1,PMM2,FN1,MAPK12,ZYX
6-	18	0.1525	REST_SKNSH_HG19	REST	11	1538	0.01552	0.35	2.28	ENCODE--ChIP-seq	CITED2,ADM,RND3,FGF5,ADAMTS1,AURKB,REPIN1,PMM2,NECAP2,MAB21L1,AMOTL2
6-	19	0.161	MAFK_ESE14_MM9	MAFK	9	1169	0.01727	0.35	2.455	ENCODE--ChIP-seq	CITED2,SHROOM3,HGS,CDC42EP3,KMT2B,CBX6,BLCAP,FOSL1,BCAR1
6-	20	0.1695	E2F4_MYOCYTE_MM9	E2F4	12	1794	0.01901	0.35	2.131	ENCODE--ChIP-seq	CITED2,TNFAIP1,RND3,LBH,STARD7,ASAH1,RPN2,FBLN2,PLK1,PMM2,FN1,AMOTL2
6-	21	0.178	TFAP2A_HELAS3_HG19	TFAP2A	12	1810	0.02013	0.35	2.112	ENCODE--ChIP-seq	CCDC71L,ADM,TNFAIP1,RND3,ARID5B,HGS,STC1,STC2,FOSL1,ZYX,AMOTL2,BCAR1
6-	22	0.1864	USF2_MELCELLLINE_MM9	USF2	12	1814	0.02042	0.35	2.107	ENCODE--ChIP-seq	ARHGAP1,CHAC1,ATP6AP2,PLEKHO1,HDAC5,SOCS2,STC2,CBX6,PMM2,RCAN1,ZYX,BCAR1
6-	23	0.1949	TCF7L2_HEK293_HG19	TCF7L2	12	1821	0.02094	0.35	2.099	ENCODE--ChIP-seq	COL18A1,CITED2,ADAMTS1,ARID5B,DKK1,STC1,REPIN1,SOCS2,STC2,FN1,ID3,AMOTL2
6-	24	0.2034	ZNF217_MCF7_HG19	ZNF217	10	1423	0.02207	0.358	2.24	ENCODE--ChIP-seq	COL18A1,CITED2,DKK1,SF3B4,USP53,STC1,GPNMB,STC2,PLK1,AMOTL2
6-	25	0.2119	STAT1_HELAS3_HG19	STAT1	7	856	0.02445	0.382	2.609	ENCODE--ChIP-seq	CCDC71L,TNFAIP1,RND3,LACTB,SSTR1,FOSL1,ID3
6-	26	0.2203	NR3C1_A549_HG19	NR3C1	11	1661	0.02493	0.382	2.11	ENCODE--ChIP-seq	CITED2,ADM,LACTB,DKK1,CDC42EP3,AMIGO2,KMT2B,BLCAP,MAPK12,AMOTL2,BCAR1
6-	27	0.2288	FOXA2_A549_HG19	FOXA2	9	1276	0.02775	0.393	2.248	ENCODE--ChIP-seq	CITED2,ARHGAP1,TNFAIP1,RND3,DKK1,ZNF598,RPN2,USP53,KLHDC3
6-	28	0.2373	TCF3_MYOCYTE_MM9	TCF3	11	1708	0.02943	0.396	2.051	ENCODE--ChIP-seq	RND3,CHAC1,CDC42EP3,ASAH1,USP53,REPIN1,STC2,RCAN1,ZYX,AMOTL2,BCAR1
6-	29	0.2458	MAX_MELCELLLINE_MM9	MAX	11	1728	0.0315	0.404	2.027	ENCODE--ChIP-seq	TNFAIP1,AEN,HGS,SF3B4,HDAC5,AURKB,STC2,KLHDC3,CBX6,PMM2,RNPS1
6-	30	0.2542	JUN_CH12LX_MM9	JUN	9	1325	0.03377	0.412	2.164	ENCODE--ChIP-seq	CITED2,TNFAIP1,LBH,ATP6AP2,AURKB,FN1,FOSL1,ZYX,RNPS1
6-	31	0.2627	MAZ_MELCELLLINE_MM9	MAZ	11	1766	0.03571	0.412	1.984	ENCODE--ChIP-seq	SF3B4,HDAC5,ASAH1,KMT2B,SOCS2,STC2,CBX6,RCAN1,NECAP2,ZYX,BCAR1
6-	32	0.2712	MYC_MCF10A_HG19	MYC	17	3112	0.03586	0.412	1.738	ENCODE--ChIP-seq	ARHGAP1,RND3,STARD7,ARID5B,SHROOM3,DKK1,SOCS2,GPNMB,KLHDC3,CBX6,PLK2,PMM2,BLCAP,FOSL1,NECAP2,AMOTL2,BCAR1
6-	33	0.2797	FOXA1_ECC1_HG19	FOXA1	4	395	0.04093	0.425	3.237	ENCODE--ChIP-seq	CITED2,ARHGAP1,TNFAIP1,ASAH1
6-	34	0.2881	FOS_ENDOTHELIALCELLOFUMBILICALVEIN_HG19	FOS	11	1814	0.04157	0.425	1.931	ENCODE--ChIP-seq	CITED2,TNFAIP1,DKK1,HGS,CDC42EP3,PLEKHO1,RPN2,FN1,FOSL1,ID3,BCAR1
6-	35	0.2966	FOSL1_K562_HG19	FOSL1	6	773	0.04314	0.425	2.476	ENCODE--ChIP-seq	HGS,RPN2,CBX6,PLK1,FOSL1,ZYX
6-	36	0.3051	RXRA_H1HESC_HG19	RXRA	2	106	0.04619	0.425	6.086	ENCODE--ChIP-seq	ADM,SOCS2
6-	37	0.3136	ARID3A_K562_HG19	ARID3A	11	1857	0.04734	0.425	1.886	ENCODE--ChIP-seq	CCDC71L,CITED2,ARHGAP1,TNFAIP1,STARD7,HGS,CDC42EP3,SOCS2,PMM2,FOSL1,NECAP2
6-	38	0.322	TBP_MELCELLLINE_MM9	TBP	10	1687	0.05556	0.443	1.887	ENCODE--ChIP-seq	CCDC71L,ARHGAP1,LACTB,CHAC1,ATP6AP2,AURKB,CBX6,PLK1,NECAP2,ID3
6-	39	0.3305	ZNF384_ESE14_MM9	ZNF384	10	1690	0.05606	0.443	1.884	ENCODE--ChIP-seq	SYDE1,SHROOM3,AEN,KMT2B,STC1,CBX6,PMM2,FN1,BLCAP,ID3
6-	40	0.339	SP1_GM12878_HG19	SP1	8	1263	0.05894	0.443	2.017	ENCODE--ChIP-seq	CITED2,TNFAIP1,LACTB,LBH,CHAC1,AEN,AURKB,FOSL1
6-	41	0.3475	YY1_SKNSH_HG19	YY1	14	2657	0.06258	0.443	1.676	ENCODE--ChIP-seq	CCDC71L,CITED2,TNFAIP1,RND3,LACTB,STARD7,HGS,CDC42EP3,HDAC5,ASAH1,SOCS2,BLCAP,NECAP2,MAB21L1
6-	42	0.3559	ATF3_K562_HG19	ATF3	8	1295	0.06579	0.46	1.967	ENCODE--ChIP-seq	TNFAIP1,HGS,ZNF598,HDAC5,SOCS2,CBX6,FOSL1,RNPS1
6-	43	0.3644	MYOG_MYOCYTE_MM9	MYOG	16	3208	0.07249	0.482	1.586	ENCODE--ChIP-seq	CITED2,TNFAIP1,FGF5,ADAMTS1,CHAC1,CDC42EP3,ASAH1,CEBPD,REPIN1,CBX6,PLK2,FOSL1,RCAN1,AMOTL2,RNPS1,BCAR1
6-	44	0.3729	GATA2_ENDOTHELIALCELLOFUMBILICALVEIN_HG19	GATA2	10	1809	0.07841	0.484	1.759	ENCODE--ChIP-seq	CITED2,ADM,ARID5B,DKK1,RPN2,AMIGO2,STC1,PLK2,BLCAP,ID3
6-	45	0.3814	SREBF1_GM12878_HG19	SREBF1	7	1133	0.08055	0.484	1.967	ENCODE--ChIP-seq	TNFAIP1,HGS,ASAH1,RPN2,KMT2B,KLHDC3,FOSL1
6-	46	0.3898	GATA1_MELCELLLINE_MM9	GATA1	13	2549	0.08337	0.484	1.622	ENCODE--ChIP-seq	CITED2,ARHGAP1,TNFAIP1,LACTB,HGS,RPN2,STC1,KLHDC3,PLK1,BLCAP,RCAN1,NECAP2,ID3
6-	47	0.3983	RFX5_K562_HG19	RFX5	10	1844	0.08587	0.489	1.726	ENCODE--ChIP-seq	CITED2,TNFAIP1,LBH,STARD7,AEN,AURKB,PLK1,BLCAP,NECAP2,ZYX
6-	48	0.4068	ZKSCAN1_HELAS3_HG19	ZKSCAN1	10	1857	0.08874	0.49	1.713	ENCODE--ChIP-seq	CCDC71L,TNFAIP1,RND3,HGS,AURKB,REPIN1,KLHDC3,FOSL1,NECAP2,BCAR1
6-	49	0.4153	THAP1_K562_HG19	THAP1	9	1627	0.09006	0.49	1.76	ENCODE--ChIP-seq	CITED2,TNFAIP1,HGS,SF3B4,REPIN1,CBX6,RCAN1,NECAP2,RNPS1
6-	50	0.4237	IRF3_GM12878_HG19	IRF3	10	1865	0.09054	0.49	1.706	ENCODE--ChIP-seq	ARHGAP1,CHAC1,STARD7,ATP6AP2,AEN,HGS,SF3B4,RPN2,AURKB,PLK1
6-	51	0.4322	TCF12_SKNSH_HG19	TCF12	5	744	0.09678	0.514	2.141	ENCODE--ChIP-seq	ARID5B,GPNMB,ID3,AMOTL2,BCAR1
6-	52	0.4407	ETS1_CH12LX_MM9	ETS1	9	1661	0.09855	0.518	1.724	ENCODE--ChIP-seq	ARHGAP1,ATP6AP2,SF3B4,HDAC5,AURKB,KLHDC3,CBX6,PLK2,ZYX
6-	53	0.4492	HNF4A_HEPG2_HG19	HNF4A	12	2396	0.1009	0.526	1.593	ENCODE--ChIP-seq	CITED2,ARHGAP1,STARD7,SSTR1,DKK1,ASAH1,AURKB,REPIN1,STC2,BLCAP,RCAN1,AMOTL2
6-	54	0.4576	NR2F2_MCF7_HG19	NR2F2	4	551	0.1052	0.54	2.314	ENCODE--ChIP-seq	CITED2,DKK1,PLK2,AMOTL2
6-	55	0.4661	RELA_GM18526_HG19	RELA	5	769	0.1071	0.54	2.071	ENCODE--ChIP-seq	CITED2,ARID5B,KMT2B,REPIN1,NECAP2
6-	56	0.4746	NR2C2_K562_HG19	NR2C2	3	355	0.1082	0.54	2.697	ENCODE--ChIP-seq	TNFAIP1,LACTB,SF3B4
6-	57	0.4831	E2F6_K562_HG19	E2F6	12	2432	0.1087	0.54	1.569	ENCODE--ChIP-seq	COL18A1,AEN,CDC42EP3,PRR16,CEBPD,USP53,FBLN2,AURKB,REPIN1,RCAN1,NECAP2,RNPS1
6-	58	0.4915	ESR1_T47D_HG19	ESR1	3	382	0.1267	0.593	2.505	ENCODE--ChIP-seq	CITED2,STC2,AMOTL2
6-	59	0.5	BACH1_K562_HG19	BACH1	9	1814	0.142	0.599	1.578	ENCODE--ChIP-seq	CITED2,LBH,ARID5B,ZNF598,ASAH1,SOCS2,PLK1,BLCAP,FOSL1
6-	60	0.5085	PAX5_GM12892_HG19	PAX5	3	404	0.1426	0.599	2.368	ENCODE--ChIP-seq	CITED2,PLEKHO1,REPIN1
6-	61	0.5169	CREB1_HEPG2_HG19	CREB1	7	1325	0.1433	0.599	1.681	ENCODE--ChIP-seq	ATP6AP2,HGS,HDAC5,KLHDC3,FN1,FOSL1,RNPS1
6-	62	0.5254	ELK4_HEK293_HG19	ELK4	9	1822	0.1444	0.599	1.571	ENCODE--ChIP-seq	ARHGAP1,AEN,HGS,SF3B4,RPN2,KMT2B,KLHDC3,PMM2,NECAP2
6-	63	0.5339	NFYA_HELAS3_HG19	NFYA	9	1834	0.1482	0.599	1.561	ENCODE--ChIP-seq	CCDC71L,TNFAIP1,RND3,AEN,HGS,RPN2,PLK2,PLK1,FOSL1
6-	64	0.5424	KDM5B_H1HESC_HG19	KDM5B	9	1846	0.152	0.599	1.55	ENCODE--ChIP-seq	CITED2,FGF5,ADAMTS1,STARD7,ZNF598,RPN2,USP53,AMIGO2,PMM2
6-	65	0.5508	NFYB_HELAS3_HG19	NFYB	9	1852	0.154	0.599	1.545	ENCODE--ChIP-seq	CCDC71L,TNFAIP1,RND3,CHAC1,AEN,HGS,AURKB,KLHDC3,PLK1
6-	66	0.5593	SP2_HEPG2_HG19	SP2	7	1388	0.1677	0.612	1.604	ENCODE--ChIP-seq	STARD7,ATP6AP2,AEN,HGS,ZNF598,RPN2,NECAP2
6-	67	0.5678	CTCFL_K562_HG19	CTCFL	10	2154	0.1688	0.612	1.476	ENCODE--ChIP-seq	ADM,RND3,LACTB,HGS,ZNF598,HDAC5,CEMIP,SOCS2,RCAN1,NECAP2
6-	68	0.5763	SIX5_H1HESC_HG19	SIX5	6	1145	0.1696	0.612	1.667	ENCODE--ChIP-seq	TNFAIP1,SYDE1,KMT2B,KLHDC3,PMM2,RCAN1
6-	69	0.5847	SPI1_HL60_HG19	SPI1	6	1160	0.1764	0.624	1.645	ENCODE--ChIP-seq	ARHGAP1,HGS,RPN2,SOCS2,NECAP2,ID3
6-	70	0.5932	EGR1_H1HESC_HG19	EGR1	5	971	0.2064	0.653	1.638	ENCODE--ChIP-seq	CITED2,TNFAIP1,ZNF598,ZYX,AMOTL2
6-	71	0.6017	GABPA_CH12LX_MM9	GABPA	8	1742	0.2068	0.653	1.46	ENCODE--ChIP-seq	CCDC71L,SF3B4,HDAC5,REPIN1,KLHDC3,PMM2,NECAP2,RNPS1
6-	72	0.6102	CBX2_K562_HG19	CBX2	8	1781	0.2224	0.653	1.428	ENCODE--ChIP-seq	ARID5B,SHROOM3,DKK3,CDC42EP3,PLEKHO1,FBLN2,FN1,MAB21L1
6-	73	0.6186	FOXM1_ECC1_HG19	FOXM1	3	525	0.2384	0.653	1.819	ENCODE--ChIP-seq	AURKB,PLK1,AMOTL2
6-	74	0.6271	TFAP2C_HELAS3_HG19	TFAP2C	8	1822	0.2393	0.653	1.396	ENCODE--ChIP-seq	ADM,TNFAIP1,HGS,USP53,STC1,ZYX,AMOTL2,BCAR1
6-	75	0.6356	BCL11A_GM12878_HG19	BCL11A	5	1038	0.2442	0.653	1.532	ENCODE--ChIP-seq	GRAMD2B,ARID5B,AEN,CDC42EP3,CBX6
6-	76	0.6441	MAFF_HEPG2_HG19	MAFF	8	1834	0.2444	0.653	1.386	ENCODE--ChIP-seq	CITED2,ADM,TNFAIP1,LACTB,STARD7,RPN2,KLHDC3,PMM2
6-	77	0.6525	FLI1_MEGAKARYOCYTE_MM9	FLI1	8	1837	0.2456	0.653	1.384	ENCODE--ChIP-seq	ARHGAP1,TNFAIP1,AEN,AURKB,PLK1,NECAP2,ZYX,RNPS1
6-	78	0.661	ELK1_HELAS3_HG19	ELK1	8	1844	0.2486	0.653	1.379	ENCODE--ChIP-seq	TNFAIP1,RND3,ARID5B,HGS,REPIN1,BLCAP,FOSL1,NECAP2
6-	79	0.6695	EBF1_GM12878_HG19	EBF1	11	2676	0.253	0.653	1.306	ENCODE--ChIP-seq	TNFAIP1,LACTB,LBH,HGS,RPN2,USP53,SOCS2,KLHDC3,PMM2,NECAP2,RNPS1
6-	80	0.678	CEBPZ_HEPG2_HG19	CEBPZ	4	801	0.2577	0.653	1.588	ENCODE--ChIP-seq	STARD7,ATP6AP2,HGS,ASAH1
6-	81	0.6864	ELF1_HEPG2_HG19	ELF1	8	1875	0.2617	0.653	1.356	ENCODE--ChIP-seq	CITED2,TNFAIP1,AEN,HGS,KLHDC3,BLCAP,NECAP2,ZYX
6-	82	0.6949	NANOG_H1HESC_HG19	NANOG	1	102	0.2783	0.664	3.133	ENCODE--ChIP-seq	BLCAP
6-	83	0.7034	SP4_H1HESC_HG19	SP4	6	1367	0.2789	0.664	1.395	ENCODE--ChIP-seq	TNFAIP1,KLHDC3,PLK2,PMM2,BLCAP,FOSL1
6-	84	0.7119	ESRRA_HEPG2_HG19	ESRRA	1	108	0.2919	0.68	2.958	ENCODE--ChIP-seq	STARD7
6-	85	0.7203	ZNF274_K562_HG19	ZNF274	4	887	0.3173	0.685	1.434	ENCODE--ChIP-seq	RPN2,KMT2B,SOCS2,FOSL1
6-	86	0.7288	CEBPD_K562_HG19	CEBPD	3	638	0.3344	0.685	1.495	ENCODE--ChIP-seq	HDAC5,SOCS2,BLCAP
6-	87	0.7373	ZBTB33_A549_HG19	ZBTB33	8	2058	0.3425	0.685	1.235	ENCODE--ChIP-seq	TNFAIP1,RND3,DKK1,HGS,REPIN1,PLK2,PMM2,AMOTL2
6-	88	0.7458	MEF2C_GM12878_HG19	MEF2C	1	135	0.3503	0.685	2.362	ENCODE--ChIP-seq	ARID5B
6-	89	0.7542	ATF2_GM12878_HG19	ATF2	6	1502	0.3512	0.685	1.269	ENCODE--ChIP-seq	CITED2,TNFAIP1,LBH,KLHDC3,FOSL1,NECAP2
6-	90	0.7627	FOXP2_SKNMC_HG19	FOXP2	2	391	0.355	0.685	1.627	ENCODE--ChIP-seq	TNFAIP1,NECAP2
6-	91	0.7712	CUX1_K562_HG19	CUX1	7	1827	0.3699	0.685	1.217	ENCODE--ChIP-seq	LACTB,CHAC1,SF3B4,SOCS2,PMM2,FOSL1,NECAP2
6-	92	0.7797	NFE2_GM12878_HG19	NFE2	7	1854	0.3832	0.685	1.199	ENCODE--ChIP-seq	AEN,HDAC5,REPIN1,KLHDC3,CBX6,PMM2,RCAN1
6-	93	0.7881	GTF2B_K562_HG19	GTF2B	7	1855	0.3837	0.685	1.199	ENCODE--ChIP-seq	LACTB,LBH,CHAC1,STARD7,PLK1,NECAP2,ZYX
6-	94	0.7966	SETDB1_K562_HG19	SETDB1	10	2798	0.4066	0.699	1.135	ENCODE--ChIP-seq	CCDC71L,CITED2,TNFAIP1,USP53,REPIN1,SOCS2,PMM2,BLCAP,FOSL1,NECAP2
6-	95	0.8051	POU2F2_GM12878_HG19	POU2F2	5	1325	0.4165	0.707	1.199	ENCODE--ChIP-seq	CITED2,HGS,PLK1,BLCAP,NECAP2
6-	96	0.8136	ZZZ3_HELAS3_HG19	ZZZ3	1	199	0.4699	0.75	1.598	ENCODE--ChIP-seq	ARHGAP1
6-	97	0.822	ZEB1_GM12878_HG19	ZEB1	3	803	0.4713	0.75	1.187	ENCODE--ChIP-seq	AEN,USP53,FOSL1
6-	98	0.8305	NRF1_HEPG2_HG19	NRF1	6	1812	0.5159	0.762	1.051	ENCODE--ChIP-seq	STARD7,HGS,USP53,KLHDC3,CBX6,PLK1
6-	99	0.839	TAL1_K562_HG19	TAL1	6	1825	0.5225	0.762	1.044	ENCODE--ChIP-seq	CCDC71L,TNFAIP1,SOCS2,KLHDC3,PLK1,NECAP2
6-	100	0.8475	ZNF143_K562_HG19	ZNF143	6	1826	0.523	0.762	1.043	ENCODE--ChIP-seq	CCDC71L,LBH,CHAC1,HGS,KLHDC3,PMM2
6-	101	0.8559	HMGN3_K562_HG19	HMGN3	6	1830	0.525	0.762	1.041	ENCODE--ChIP-seq	HGS,PRR16,ZNF598,HDAC5,CEBPD,KLHDC3
6-	102	0.8644	HNF4G_HEPG2_HG19	HNF4G	2	556	0.5281	0.762	1.142	ENCODE--ChIP-seq	ADM,STARD7
6-	103	0.8729	E2F1_HELAS3_HG19	E2F1	6	1854	0.537	0.764	1.027	ENCODE--ChIP-seq	ADM,CHAC1,CEBPD,REPIN1,AMOTL2,RNPS1
6-	104	0.8814	RUNX3_GM12878_HG19	RUNX3	5	1540	0.5409	0.766	1.031	ENCODE--ChIP-seq	ADM,LACTB,SOCS2,KLHDC3,FOSL1
6-	105	0.8898	MEF2A_K562_HG19	MEF2A	1	279	0.5885	0.812	1.138	ENCODE--ChIP-seq	HDAC5
6-	106	0.8983	MBD4_HEPG2_HG19	MBD4	5	1672	0.6103	0.83	0.9492	ENCODE--ChIP-seq	ARHGAP1,DKK1,USP53,PMM2,NECAP2
6-	107	0.9068	ATF1_K562_HG19	ATF1	5	1833	0.6855	0.843	0.8656	ENCODE--ChIP-seq	GRAMD2B,HGS,KLHDC3,PMM2,FOSL1
6-	108	0.9153	IKZF1_GM12878_HG19	IKZF1	5	1836	0.6868	0.843	0.8642	ENCODE--ChIP-seq	CITED2,USP53,AURKB,REPIN1,BLCAP
6-	109	0.9237	SREBF2_GM12878_HG19	SREBF2	1	366	0.6873	0.843	0.867	ENCODE--ChIP-seq	TNFAIP1
6-	110	0.9322	IRF1_K562_HG19	IRF1	11	4204	0.7601	0.895	0.8302	ENCODE--ChIP-seq	CCDC71L,CITED2,ADM,LBH,AEN,HGS,USP53,AURKB,KLHDC3,FOSL1,NECAP2
6-	111	0.9407	NFATC1_GM12878_HG19	NFATC1	3	1407	0.8175	0.937	0.6762	ENCODE--ChIP-seq	PLK1,BLCAP,NECAP2
6-	112	0.9492	MYBL2_HEPG2_HG19	MYBL2	3	1487	0.8441	0.944	0.6397	ENCODE--ChIP-seq	TNFAIP1,FOSL1,NECAP2
6-	113	0.9576	MYB_MELCELLLINE_MM9	MYB	1	594	0.8468	0.944	0.5337	ENCODE--ChIP-seq	CDC42EP3
6-	114	0.9661	STAT5A_GM12878_HG19	STAT5A	2	1230	0.8971	0.981	0.5154	ENCODE--ChIP-seq	LBH,BLCAP
6-	115	0.9746	IRF4_GM12878_HG19	IRF4	3	1715	0.902	0.981	0.5545	ENCODE--ChIP-seq	ARHGAP1,RCAN1,RNPS1
6-	116	0.9831	BATF_GM12878_HG19	BATF	0	676	1	1	0	ENCODE--ChIP-seq
6-	117	0.9915	STAT2_K562_HG19	STAT2	0	252	1	1	0	ENCODE--ChIP-seq
6-	118	1	HSF1_HEPG2_HG19	HSF1	0	222	1	1	0	ENCODE--ChIP-seq
24+	1	0.008475	MAZ_MELCELLLINE_MM9	MAZ	133	1766	5.969e-13	3.3e-10	2.126	ENCODE--ChIP-seq	TLNRD1,ZC3H12C,CEP95,JUNB,REV1,RC3H1,DDIT4,FAR1,ZNF276,FAM171A2,ZBTB7B,ZBTB7A,HACE1,CHKA,SETD1A,MEX3A,SETD5,GLI1,NINL,BRD1,DUSP1,FOS,MED26,SIRT1,ITPKC,ZSWIM6,GPR157,HIPK2,CLCF1,YPEL2,CCNT2,EDC4,PIM1,KMT5B,PIM3,PPTC7,DYRK1A,LARP4B,FBXO11,HIC2,MOB3C,ERF,KMT2C,ATXN7,ABL2,SOCS7,BRPF1,ATP8B2,BRPF3,GFPT2,OGA,MAFF,MAP3K10,ZNF512B,NGRN,DDI2,TLK2,DNMT3A,VPS37D,MSL1,RNF38,RCHY1,LRP6,BAHD1,ATXN1L,FEM1C,RBBP…
24+	2	0.01695	USF1_GM12878_HG19	USF1	126	1990	4.694e-08	1.16e-05	1.764	ENCODE--ChIP-seq	ZNF292,SYNGAP1,ADNP2,CEP95,JUNB,IER2,REV1,MAFG-DT,RC3H2,DDIT3,TXNIP,ATF4,GRPEL2,HMOX1,PIP5K1A,HMGXB3,RREB1,MTHFR,NFATC1,NR1D1,SMG1,GLI1,MED13,PIP4P1,BATF3,DUSP2,TIGD5,DUSP1,SLC39A10,SIRT1,SNX30,ZSWIM8,LINC-PINT,ZSWIM4,SLC26A11,ZNF324,TLE3,DYRK1A,NEAT1,ERF,DGKH,DLX2,INSIG1,ANKRD12,RLF,SBNO2,ZNF669,ANKRD27,MFHAS1,MAFG,MAFF,ZNF778,ZC3H8,SLC37A3,PLEKHG2,HDAC4,RCHY1,ZBTB40,ATXN1L,TP53INP1,RBBP6,FNIP1,…
24+	3	0.02542	SREBF2_GM12878_HG19	SREBF2	37	366	7.019e-08	1.16e-05	2.935	ENCODE--ChIP-seq	ZNF276,KCNQ1OT1,VTRNA2-1,MTHFR,GMEB2,CSAD,LDLR,EDC4,RALGAPB,DMTF1,INSIG1,ZNF416,MAP3K10,PLEKHG2,HMGCS1,LINC00324,MIR4521,CCDC71,ZNF740,TRIM41,KLF6,CYB5D2,KLKP1,EAF1,RNU6ATAC,B3GNT2,IGHMBP2,ZNF7,HSPA6,BRWD1,POLG,VTRNA1-2,VTRNA1-1,VTRNA1-3,MVD,HMGCR,CLCN6
24+	4	0.0339	CEBPB_MYOCYTE_MM9	CEBPB	47	535	1.096e-07	1.16e-05	2.514	ENCODE--ChIP-seq	CEP95,IER2,RC3H2,DDIT3,DDIT4,ATF3,ATF4,DEDD2,HMOX1,HMGXB3,ZBTB7B,MTHFR,SETD5,HIPK3,NEAT1,FBXO11,ZBTB10,MAFF,R3HCC1L,PPP1R15B,CEBPG,RCHY1,TRIM46,SH2B2,EIF4A1,GCC1,IKZF5,TRIB3,TRIB1,PPP1R10,OTUD7B,PCF11,IDS,ARHGEF2,MNT,NFIL3,SMAD7,IL6,BHLHE40,ZCCHC2,NFKBIZ,KDM6B,ARID1A,KDM7A,HLX,SPRY4,CLCN6
24+	5	0.04237	TCF3_MYOCYTE_MM9	TCF3	110	1708	1.19e-07	1.16e-05	1.797	ENCODE--ChIP-seq	TLNRD1,ZNF292,ADNP2,CEP95,JUNB,IER2,REV1,RFX7,DDIT4,ATF3,ATF4,ZNF276,FAM171A2,HMOX1,CHKA,HOMER1,SETD1A,NR1D1,FOSL2,EIF5,SNAI1,SETD5,ING1,JAK2,BRD2,DUSP5,BRD1,DUSP2,TIGD5,DUSP1,SLC39A10,SIRT1,TUBB2B,TET3,SNX30,FARP2,HIPK3,GID4,YPEL2,DGKE,PIM1,KMT5B,TLE3,CASD1,NEAT1,CACNB1,ERF,NOTCH1,INSIG1,KMT2C,MCL1,ZBTB10,CNTROB,ONECUT3,PMEPA1,DNMT3A,MSL1,DNAJB1,BAHD1,FEM1C,KLF3,KLF6,CCNL1,TRIB1,PAXIP1,N4BP2,EGR…
24+	6	0.05085	MEF2A_GM12878_HG19	MEF2A	66	871	1.256e-07	1.16e-05	2.14	ENCODE--ChIP-seq	ZNF296,ZC3H12C,JUNB,IER2,IER3,FNBP4,TXNIP,ATF3,JUN,REL,CDK12,DUSP2,DUSP8,SIRT1,ZNF236,ZSWIM6,ZNF335,DGKD,DYRK1A,NEAT1,DMTF1,MDM4,PLEKHG2,PPP1R15A,ZBTB40,TP53INP1,MIR4521,TRIM41,KLF2,KLF6,TRIM33,CBLB,EPC1,CCNL1,MFSD2A,KLKP1,PAXIP1,HIVEP1,INTS6,RCOR1,USPL1,RHOB,ARHGEF2,SLC20A1,PVT1,DOT1L,KMT2E-AS1,EP300,SLC41A2,PMAIP1,POU2F1,DENND4B,BHLHE40,CLASRP,NFKBIZ,RNU4ATAC,POLG,KLF11,VTRNA1-2,VTRNA1-1,ARID1A…
24+	7	0.05932	EGR1_ECC1_HG19	EGR1	129	2158	6.271e-07	4.94e-05	1.659	ENCODE--ChIP-seq	TRRAP,SLC4A3,JUNB,IER2,PRKCD,REV1,CLPX,RC3H2,DDIT4,ZNF276,WDR59,CHKA,MLLT10,EIF5,REL,SNAI1,CSAD,MED10,FLVCR1,NINL,DUSP5,DUSP2,SIRT1,MED22,ZNF592,SNX30,ZSWIM4,GPR157,FARP2,ZNF584,CLCF1,ZNF335,YPEL2,ANKRD37,CCNT2,EDC4,GRB10,ZBTB34,CASD1,MOB3C,DMTF1,DGKQ,ERF,NOTCH3,ZNF671,DLX2,RLF,SBNO2,BTBD1,KIAA1522,PLXNA3,BRPF3,YEATS2,ZNF764,PTBP2,LCOR,USP27X,LENG8,LRP6,HECTD2,FNIP1,CCDC71,E2F6,ZNF740,KLF3,KLF2,K…
24+	8	0.0678	BHLHE40_A549_HG19	BHLHE40	113	1842	8.039e-07	5.02e-05	1.706	ENCODE--ChIP-seq	ZNF296,ZNF292,EPB41L4A-AS1,IER2,REV1,DDIT4,TXNIP,ZNF394,DEDD2,GRPEL2,PIP5K1A,HMGXB3,ZBTB7B,CHKA,EIF2AK3,MTHFR,NR1D1,FOSL2,CPEB2,SMG1,ING1,PIP4P1,TIGD5,DUSP1,FOS,SIRT1,SNX30,CLCF1,ZNF696,ZNF574,ANKRD37,CCNT2,SLC26A11,NEAT1,DMTF1,DGKH,DLX2,INSIG1,ANKRD12,ZNF669,ANKRD27,OGA,ZBTB10,FBXO30,CNOT6,YEATS2,MDM4,LMBR1L,PLEKHF1,ZC3H8,HMGCS1,RCHY1,ZBTB40,ATXN1L,TP53INP1,RBBP6,FNIP1,E2F6,KLF4,KLF6,EIF4A1,ARRD…
24+	9	0.07627	PBX3_A549_HG19	PBX3	118	1958	1.122e-06	5.02e-05	1.674	ENCODE--ChIP-seq	TLNRD1,CEP95,JUNB,IER3,CLPX,MAFG-DT,DDIT3,FAR1,ATF4,ZNF398,HMOX1,SETD1A,EIF2AK3,VTRNA2-1,MTHFR,FOSL2,EIF5,CPEB2,CSAD,DUSP5,FOS,ZSWIM8,ZSWIM4,CLCF1,ZNF335,ZNF696,YPEL2,ZNF211,ZNF574,ZNF691,EDC4,PIM3,ZNF555,ZNF431,ZNF430,ZNF669,KHDC4,ANKRD27,OGA,ZNF778,MAP3K14,LMBR1L,NGRN,HMGCS1,ZNF75A,PPP1R15A,PPP1R15B,CEBPG,LRP6,DNAJB1,ATXN1L,ZNF740,IRX2,EIF4A1,JMJD1C,CBLB,CYB5D2,EPC1,MAPK8IP3,JMJD6,SNHG15,SNHG12…
24+	10	0.08475	ZBTB7A_HEPG2_HG19	ZBTB7A	107	1735	1.151e-06	5.02e-05	1.715	ENCODE--ChIP-seq	PGAP1,TRRAP,ZC3H12C,ADNP2,JUNB,IER3,REV1,MAFG-DT,ZNF398,ZNF276,FAM171A2,RREB1,ZBTB7A,HACE1,WDR59,CHKA,MTHFR,MLLT10,EIF5,AGO4,SNAI1,GTF2IRD1,ZNF250,FLVCR1,TET1,TUBB2B,SRSF12,ZNF581,HIPK2,SPSB1,KMT5B,SLC26A11,KPNA5,ZNF442,COL27A1,CASD1,NEAT1,FBXO11,CACNB1,ERF,KMT2C,HMBOX1,ANKRD27,BRPF3,YEATS2,ZNF512B,TRPC1,DNMT3A,VPS37D,PTBP2,ARL4D,PPP1R15A,LRP6,ZBTB40,ATXN1L,ZNF746,TRIM47,FNIP1,CCDC71,TRIM41,SMOX,…
24+	11	0.09322	FOS_K562_HG19	FOS	113	1858	1.181e-06	5.02e-05	1.69	ENCODE--ChIP-seq	ZNF292,ADNP2,FNBP4,TSPYL2,DDIT3,DDIT4,TXNIP,FAR1,ATF4,KCNQ1OT1,ZBTB7B,JUN,WDR59,CHKA,EIF2AK3,MTHFR,FOSL2,EIF5,GTF2IRD1,SETD5,ZNF43,ZNF44,ING1,PIP4P1,FAM126B,ZNF473,ZSWIM4,YPEL2,ZNF211,ZNF574,ZNF691,SESN2,PIM3,CSNK1G3,TLE3,ANKRD49,ZNF555,ZNF675,ZNF431,ZNF430,DLX2,KMT2A,INSIG1,ANKRD12,ZNF669,ANKRD27,BRPF3,CNOT6,ZNF416,MAP3K14,LMBR1L,HMGCS1,HDAC4,LINC00240,CEBPG,ZBTB40,BAHD1,ZNF627,FNIP1,KLF6,EIF4A1…
24+	12	0.1017	SP2_K562_HG19	SP2	123	2063	1.183e-06	5.02e-05	1.655	ENCODE--ChIP-seq	EPB41L4A-AS1,CSPP1,IER2,FNBP4,ZNF16,DDIT3,DDIT4,FAR1,ATF4,ZNF398,ZNF394,KCNQ1OT1,ZBTB7B,JUN,WDR59,CHKA,EIF2AK3,EIF5,ZNF134,SETD5,ZNF250,ZNF43,ZNF44,ING1,FLVCR1,SIRT1,ZSWIM4,FARP2,ZNF584,ZNF212,ZNF696,YPEL2,ZNF211,ZNF574,ZNF691,ANKRD36,ZNF324,ZBTB39,ZNF440,ANKRD49,ERF,ZNF555,ZNF431,ZNF430,ZNF671,ZNF669,KHDC4,ANKRD27,ZNF416,MDM4,MAP3K14,LMBR1L,NGRN,HMGCS1,ZNF75A,HDAC4,LINC00240,PPP1R15B,VPS4B,CEBPG…
24+	13	0.1102	ETS1_MELCELLLINE_MM9	ETS1	100	1614	1.931e-06	7.11e-05	1.724	ENCODE--ChIP-seq	TLNRD1,JUNB,IER3,PRKAB1,DDIT3,DDIT4,TXNIP,ATF3,HMOX1,RREB1,ZBTB7A,HACE1,HOMER1,NR1D1,REL,MED13,PIP4P1,NINL,BRD2,CNOT6L,DUSP1,FOS,DUSP8,SIRT1,SNX30,ZSWIM8,ZSWIM6,YPEL2,ANKRD36,ZFP36,SESN2,PIM1,SLC26A11,ZBTB39,NEAT1,FBXO11,MOB3C,ERF,KMT2C,MOAP1,MAFG,MAFF,SPIRE1,MAP3K14,MSL1,ARL4D,SOS2,PPP1R15A,RCHY1,ZNRF3,FNIP1,KLF3,KLF6,TRIM39,DNAJA4,GCC1,SIK3,TRIB3,STX1A,PPP1R37,HIVEP1,N4BP2,EGR1,EAF1,CSRNP1,PPP1…
24+	14	0.1186	JUND_HELAS3_HG19	JUND	87	1356	2.083e-06	7.19e-05	1.789	ENCODE--ChIP-seq	CAPN15,ZC3H12A,ADNP2,FNBP4,DDIT4,ATF3,ZNF276,PIP5K1A,JUN,WDR59,MTHFR,NR1D1,FOSL2,GTF2IRD1,GLI1,JAK2,DUSP1,SLC39A10,ITPKC,ZSWIM6,CLCF1,ZNF335,CSNK1G3,DYRK1A,CASD1,NEAT1,ZNF431,INSIG1,MCL1,TNFRSF10D,MAFF,MAP3K10,CNTROB,ZNF512B,PLEKHG2,HMGCS1,BDP1,SOS2,LINC00324,PPP1R15A,PPP1R15B,ZBTB43,SNORD114-21,KLF4,KLF6,CYB5D2,IFIT2,ARRDC3,SNHG15,FAM76B,TRIB1,DCUN1D3,HIVEP1,N4BP2,OSGIN1,NBEAL1,CSRNP1,RHOB,VAV2,…
24+	15	0.1271	RFX5_SKNSH_HG19	RFX5	65	938	2.996e-06	9.73e-05	1.943	ENCODE--ChIP-seq	SYNGAP1,JUNB,TSPYL2,RFX7,DDIT4,TXNIP,FAR1,MEG3,DEDD2,KCNQ1OT1,CHKA,EIF2AK3,SNAI1,PIP4P1,RAPGEF2,WRN,ZNF212,YPEL2,ZNF574,KMT5B,ZNF555,ANKRD36B,ZNF431,INSIG1,KMT2C,SOCS7,MAP3K14,HMGCS1,PPP1R15A,DNAJB1,BAHD1,ZNF627,TP53INP1,E2F6,MFSD2A,ARRDC3,ZNF714,SIK3,DHX34,N4BP2,PCF11,ZMYM5,RHOB,DCP2,SLC43A2,ZNF8,ARNTL,SERTAD1,KIAA1841,PER3,MIDN,ARID4A,POGZ,KCTD9,ARHGAP21,RCL1,BRWD1,MXD1,ZCCHC2,KDM6B,KLF10,GPCPD…
24+	16	0.1356	JUN_K562_HG19	JUN	202	3802	3.491e-06	0.000107	1.465	ENCODE--ChIP-seq	ZNF292,SYNGAP1,ADNP2,CEP95,JUNB,REV1,ZNF12,PRKAB1,MAFG-DT,RC3H2,DDIT3,DDIT4,TXNIP,ATF3,ATF4,ZNF398,ZNF276,ZNF394,ARPP19,DEDD2,FAM171A2,HMGXB3,ZBTB7B,CTC1,JUN,WDR59,HOMER1,SETD1A,MTHFR,NR1D1,FOSL2,EIF5,GTF2IRD1,CDK12,SETD5,GLI1,FLVCR1,JAK2,DUSP1,TET1,FOS,DUSP8,SIRT1,ITPKC,HBEGF,LDLR,FARP2,ZNF581,ZNF335,ZNF212,ZNF696,ZNF211,ZNF331,ANKRD37,DGKE,ZNF691,EDC4,SESN2,PIM3,ZNF324,TLE3,DYRK1A,NEAT1,DMTF1,Z…
24+	17	0.1441	GATA1_ERYTHROBLAST_HG19	GATA1	121	2088	4.97e-06	0.000137	1.606	ENCODE--ChIP-seq	MAPKBP1,JUNB,PRKAB1,DDIT4,TXNIP,FAR1,ATF4,CEP85L,ARPP19,RREB1,ZBTB7A,JUN,EIF2AK3,MTHFR,EIF5,CDK12,CPEB2,PHF23,PIP4P1,MED10,JAK2,DUSP1,FOS,FAM126B,SIRT1,ITPKC,WRN,ZNF584,HIPK3,ZNF335,PIM3,TLE3,NEAT1,MOB3C,RALGAPB,ZNF675,DGKH,INSIG1,HMBOX1,BTBD1,ZNF669,MCL1,BRPF1,OGA,MFHAS1,ZNF416,MDM4,LMBR1L,ZC3H8,DDI2,ZNF764,HMGCS1,VPS37D,RABGGTB,PPP1R15A,PPP1R15B,ZBTB40,ATXN1L,FEM1C,RBBP6,DCAF12,E2F6,KLF3,TRIM33…
24+	18	0.1525	ZNF274_K562_HG19	ZNF274	61	887	7.116e-06	0.000181	1.928	ENCODE--ChIP-seq	CEP95,IER3,PRKAB1,ZNF398,ZNF276,CEP85L,KCNQ1OT1,HMGXB3,JUN,MTHFR,FLVCR1,TIGD5,CNOT6L,DUSP1,WRN,LINC-PINT,HIPK3,ZNF335,ZNF696,NEAT1,DMTF1,ZNF555,INSIG1,KMT2C,HMBOX1,HMGCS1,MSL2,LINC00324,PPP1R15A,LRP6,MIR4521,KLF6,CCNL1,ARRDC2,SNHG15,SNHG12,PCBP1-AS1,PPP1R37,EGR1,SNHG1,OTUD7B,NBPF1,RNU6ATAC,B3GNT2,KMT2E-AS1,HSPA6,BHLHE40,BRWD1,RNU4ATAC,POLG,RBM15,VTRNA1-2,VTRNA1-1,ARID1A,VTRNA1-3,SLC3A2,ATAD2B,CYT…
24+	19	0.161	FOSL1_K562_HG19	FOSL1	55	773	7.233e-06	0.000181	1.999	ENCODE--ChIP-seq	CAPN15,FNBP4,DDIT3,DDIT4,ATF3,ZNF276,ZBTB7B,MTHFR,NR1D1,FOSL2,EIF5,GTF2IRD1,JAK2,SLC39A10,ITPKC,HBEGF,NEAT1,MOB3C,INSIG1,ZNF778,ZNF512B,DDI2,ZNF764,PPP1R15A,ZBTB43,FNIP1,KLF6,KLKP1,ARC,TRIB1,STX1A,N4BP2,OSGIN1,NBEAL1,CSRNP1,MNT,SERTAD1,RELT,MIDN,FAM83G,KLHL21,CLK4,COL5A3,BHLHE40,ZCCHC2,RBM27,USP38,MAST2,KLF10,VTRNA1-1,KDM3A,USP12,CLCN6,COL7A1,NAA16
24+	20	0.1695	SP1_K562_HG19	SP1	74	1148	8.656e-06	0.000208	1.798	ENCODE--ChIP-seq	ATF4,CEP85L,KCNQ1OT1,ZBTB7B,SETD1A,EIF2AK3,EIF5,CDK12,SETD5,GLI1,ING1,TIGD5,DUSP1,TET1,FAM126B,ZSWIM4,WWP1,ZNF574,ZNF691,SESN2,PIM1,NEAT1,FBXO11,ZNF555,KMT2A,KMT2C,SUZ12P1,ZNF669,ANKRD27,BRPF1,OGA,CNOT6,PLEKHG2,LINC00240,ZBTB40,ATXN1L,E2F6,FBXL19,KLF6,EIF4A1,ARRDC3,ZNF714,TTBK2,SNHG1,USPL1,OTUD7B,ZMYM2,ZMYM5,KIF1B,DCP2,ZNF8,MNT,SERTAD1,KMT2E-AS1,ARID4A,KCTD9,PLD6,ARHGAP21,BHLHE40,PHF13,BRWD1,MXD1…
24+	21	0.178	HSF1_HEPG2_HG19	HSF1	23	222	1.168e-05	0.000269	3.017	ENCODE--ChIP-seq	DEDD2,DUSP1,ZNF473,DGKE,NEAT1,LINC00324,DNAJB1,RP9P,MIR4521,JMJD6,SIK3,USPL1,CCDC117,B3GNT2,AHSA2P,RSRC2,LONRF1,HSPA6,TENT4B,POLG,VTRNA1-2,VTRNA1-1,VTRNA1-3
24+	22	0.1864	SRF_MYOCYTE_MM9	SRF	89	1467	1.302e-05	0.000288	1.686	ENCODE--ChIP-seq	JUNB,IER2,TSPYL2,DDIT4,TXNIP,ATF3,ATF4,ZBTB7B,ZBTB7A,WDR59,HOMER1,MTHFR,NR1D1,FOSL2,SETD5,GMEB2,ZNF250,FLVCR1,JAK2,DUSP5,DUSP2,FOS,MED26,HBEGF,ZSWIM6,ZSWIM4,WWP1,SPSB1,CCNT2,CRAMP1,ZFP36,TLE3,INSIG1,BTBD1,MCL1,BRPF1,MAP3K14,LMBR1L,PLEKHG2,BDP1,PPP1R15A,DCAF12,KLF6,EIF4A1,ATXN7L3,ARRDC2,MAPK8IP3,JMJD6,ARC,SNHG12,FAM76B,DCUN1D3,TTBK2,EGR1,INTS6,TFEB,GAN,B3GNT2,FAM193A,DOT1L,HSD17B7,MNT,NFIL3,SERTAD…
24+	23	0.1949	RELA_GM12891_HG19	RELA	107	1852	1.658e-05	0.000352	1.6	ENCODE--ChIP-seq	TLNRD1,ZNF292,FNBP4,PRKCD,RC3H2,FAR1,ZNF398,KCNQ1OT1,RREB1,CTC1,MTHFR,MLLT10,EIF5,REL,CPEB2,SETD5,SMG1,ING1,DUSP5,DUSP2,FAM126B,MED26,SIRT1,CDYL2,MED22,ZNF581,HIPK3,ZNF335,CCNT2,ZFP36,PIM3,PPTC7,DYRK1A,INO80D,KMT2A,ANKRD12,FBXO46,SBNO2,MCL1,BRPF3,OGA,MDM4,DDI2,LCOR,PPP1R15A,PPP1R15B,CEBPG,LENG8,LRP6,ATXN1L,TRIM33,EPC1,CCNL1,MFSD2A,ARRDC2,SNHG12,SIK3,FAM76B,PCBP1-AS1,TRIB1,CCDC82,ZNF708,SNHG1,INTS…
24+	24	0.2034	BACH1_K562_HG19	BACH1	105	1814	1.805e-05	0.000369	1.604	ENCODE--ChIP-seq	MAPKBP1,EPB41L4A-AS1,CEP95,JUNB,NFRKB,FNBP4,CLPX,DDIT3,ATF4,ZNF398,ZNF276,GRPEL2,JUN,HACE1,SETD1A,VTRNA2-1,NR1D1,ZNF136,ZNF43,MED10,JAK2,CNOT6L,CROCCP2,DUSP1,TET1,FOS,ZSWIM8,LINC-PINT,LDLR,ZNF584,CLCF1,ZNF335,ZNF212,ZNF696,ZNF691,EDC4,MOB3C,DMTF1,ZNF555,ZNF430,KMT2A,INSIG1,KHDC4,BRPF1,OGA,FBXO30,ZNF778,ZNF777,CNTROB,ZC3H8,FSD1L,SLC37A3,HMGCS1,PPP1R15A,PPP1R15B,LENG8,DNAJB1,RP9P,ZNF627,E2F6,KLF3,J…
24+	25	0.2119	E2F1_HELAS3_HG19	E2F1	105	1854	4.091e-05	0.000645	1.567	ENCODE--ChIP-seq	ZNF296,ZNF292,ZC3H12C,IER3,REV1,MAFG-DT,ARPP19,HACE1,CHKA,FOSL2,GTF2IRD1,GMEB2,FLVCR1,DUSP2,TIGD5,SIRT1,HBEGF,ZNF473,ZNF592,ZNF584,HIPK3,ZNF696,CCNT2,PIM1,PIM3,ANKRD49,ZBTB34,DMTF1,KMT2A,INSIG1,BTBD1,KIAA1522,KHDC4,MOAP1,CNOT6,YEATS2,MAFG,MAP3K14,PLEKHF1,ZFP82,FSD1L,LCOR,CEBPG,HECTD2,KLF4,TRIM33,EPC1,ARRDC2,SNHG15,SNHG12,PCBP1-AS1,TRIB1,CCDC82,PPP1R37,PAXIP1,N4BP2,RIMKLB,SNHG1,FBXL3,INTS6,USPL1,O…
24+	26	0.2203	TEAD4_A549_HG19	TEAD4	32	397	5.005e-05	0.000747	2.288	ENCODE--ChIP-seq	IER2,IER3,ZNF16,DUSP1,ITPKC,CLCF1,NEAT1,PLEKHG2,HMGCS1,LINC00324,PPP1R15B,RCHY1,LRP6,MIR4521,E2F6,TRIM41,TRIB1,CSRNP1,RNU6ATAC,B3GNT2,MNT,RSRC2,KMT2E-AS1,HRH1,HSPA6,CLK1,RNU4ATAC,POLG,VTRNA1-2,VTRNA1-1,VTRNA1-3,COL7A1
24+	27	0.2288	ESRRA_GM12878_HG19	ESRRA	60	934	5.625e-05	0.000796	1.792	ENCODE--ChIP-seq	CAPN15,JUNB,ATF4,ZNF276,ZNF394,JUN,CHKA,MEX3A,SMG1,ZNF44,ING1,DUSP2,TIGD5,MED26,ZSWIM6,LDLR,ZNF581,ZNF211,CCNT2,EDC4,PIM3,PPTC7,ZNF430,NOTCH1,KMT2A,KMT2C,MCL1,CNOT6,ZNF764,DNMT3A,VPS37D,ZBTB40,ZNF746,E2F6,CYB5D2,CCNL1,MAPK8IP3,SNHG12,SIK3,CARMIL2,RCOR1,LARP1B,ZNF805,TFEB,VAV2,GAN,DOT1L,IGHMBP2,MIDN,PRDM4,NR3C1,DNAJC27,HSPA6,BRWD1,USP36,USP31,POLG,USP42,CYTH1,HES4
24+	28	0.2373	TFAP2A_HELAS3_HG19	TFAP2A	102	1810	6.068e-05	0.000837	1.559	ENCODE--ChIP-seq	MAPKBP1,TLNRD1,PWWP2B,CAPN15,ZC3H12C,ZC3H12A,JUNB,IER3,MAFG-DT,DDIT4,HMGXB3,ZBTB7B,NR1D1,REL,SNAI1,CPEB2,SMG1,ING1,JAK2,JARID2,BATF3,DUSP2,CNOT6L,ITPKC,ZSWIM8,ZSWIM6,ZSWIM4,HIPK3,CLCF1,ZNF335,DGKD,ANKRD36,PIM3,NEAT1,MOB3C,DGKQ,DGKH,NOTCH1,KMT2A,FBXO46,BTBD1,MAFG,MAP3K14,NGRN,PLEKHG2,LCOR,HDAC4,PPP1R15B,TRIM47,SH2B2,KLF3,KLF6,PITPNB,CCNL1,ATXN7L3,YOD1,MAPK8IP3,SNHG15,FAM76B,FAM76A,TRIB1,KCTD15,N4B…
24+	29	0.2458	TCF7L2_HCT116_HG19	TCF7L2	102	1832	9.28e-05	0.0012	1.539	ENCODE--ChIP-seq	ZNF296,REV1,PRKAB1,MAFG-DT,DDIT4,ARPP19,DEDD2,HMOX1,HMGXB3,HOMER1,AGO4,GTF2IRD1,CDK12,GMEB2,CSAD,ING1,FLVCR1,ZNF592,ZNF212,CCNT2,EDC4,SESN2,PIM1,ZNF324,CSNK1G3,RALGAPB,ZNF431,INSIG1,RLF,ANKRD27,FBXO30,MFHAS1,CNOT6,SPIRE1,ZNF777,CNTROB,MAP3K14,LMBR1L,FSD1L,TRPC1,PPP1R15B,CEBPG,LENG8,DNAJB1,TP53INP1,FEM1C,RBBP6,KLF2,GCC1,IKZF5,MFSD2A,ARRDC2,SNHG15,ARC,SNHG12,ZNF714,ULK1,FAM76A,CDKN2AIP,MAP2,NBEAL1,…
24+	30	0.2542	NR3C1_A549_HG19	NR3C1	94	1661	9.35e-05	0.0012	1.566	ENCODE--ChIP-seq	ZNF292,CEP95,JUNB,IER3,DDIT4,TXNIP,ZNF276,CEP85L,HMOX1,ZBTB7B,EIF2AK3,NR1D1,FOSL2,MIR222,CDK12,CPEB2,SETD5,CSAD,AREG,DUSP1,FOS,ITPKC,ZNF592,LINC-PINT,CLCF1,ZNF335,ANKRD36,ZFP36,TLE3,DYRK1A,NEAT1,HIC2,ERF,ANKRD36B,NOTCH3,ZNF512B,PMEPA1,PLEKHG2,HMGCS1,LINC00240,DNAJB1,ATXN1L,TRIM47,E2F6,ZNF740,SMOX,KLF3,KLF6,EPC1,CCNL1,ATXN7L3,ARRDC2,ARC,SIK3,PCBP1-AS1,ULK1,TRIB1,KCTD15,N4BP2,RCOR1,CSRNP1,USPL1,SLC…
24+	31	0.2627	USF2_MELCELLLINE_MM9	USF2	101	1814	9.919e-05	0.00124	1.539	ENCODE--ChIP-seq	ZNF292,ADNP2,CEP95,PRKCD,RC3H1,RC3H2,DDIT3,ATF4,GRPEL2,HMOX1,PIP5K1A,RREB1,MTHFR,NR1D1,MLLT10,SNAI1,GTF2IRD1,CPEB2,SMG1,MED13,PIP4P1,BRD2,DUSP1,SIRT1,ZSWIM4,FARP2,GID4,YPEL2,CCNT2,DGKD,KMT5B,SLC26A11,DYRK1A,NEAT1,INSIG1,ANKRD12,BRPF3,MAFG,LMBR1L,SLC37A3,USP27X,RCHY1,ZBTB40,ZNRF3,TRIM46,RBBP6,FNIP1,E2F6,KLF3,KLF6,EIF4A1,YOD1,SIK3,FAM76A,BCORL1,CBARP,HIVEP1,MED13L,INTS6,PARP6,TOP3A,TFEB,B3GNT2,SLC2…
24+	32	0.2712	CEBPD_K562_HG19	CEBPD	44	638	0.0001023	0.00125	1.933	ENCODE--ChIP-seq	JUNB,FNBP4,PRKAB1,RC3H2,DDIT3,DDIT4,TXNIP,ATF4,ZNF398,ZNF276,ZBTB7A,JUN,DUSP1,FOS,LDLR,ZFP36,DMTF1,KMT2A,KMT2C,BTBD1,ZNF669,MCL1,KLF6,EIF4A1,CCNL1,ARRDC3,SNHG15,PCBP1-AS1,TRIB3,TRIB1,DCUN1D3,CDKN2AIP,INTS6,RCOR1,NFIL3,MIDN,IL6R,DNAJC27,CHD2,CXCL2,RNU4ATAC,KDM3A,TAF1D,SPRY4
24+	33	0.2797	PAX5_GM12891_HG19	PAX5	53	817	0.0001097	0.00127	1.811	ENCODE--ChIP-seq	ZC3H12C,JUNB,IER3,REV1,ARPP19,REL,CDK12,CPEB2,ZNF136,SETD5,GMEB2,ING1,DUSP5,ZNF584,CCNT2,TLE3,PPTC7,CASD1,ERF,ANKRD12,HMGCS1,VPS37D,BDP1,PPP1R15A,CEBPG,HECTD2,KLF2,KLF6,CCNL1,KLKP1,SIK3,TRIB1,PPP1R37,PAXIP1,ZNF821,USPL1,OTUD7B,TFEB,CAB39,KMT2E-AS1,PLD6,DENND4B,SMAD7,BHLHE40,NFKBID,TENT4A,VCPKMT,POLG,KLF10,KLF13,ARID1A,ATAD2B,GNA13
24+	34	0.2881	TFAP2C_HELAS3_HG19	TFAP2C	101	1822	0.0001154	0.00127	1.532	ENCODE--ChIP-seq	MAPKBP1,TLNRD1,CAPN15,ZC3H12C,CSPP1,RC3H2,DDIT4,HMOX1,HMGXB3,MLLT10,REL,SNAI1,SMG1,ING1,MED10,JAK2,JARID2,CDYL2,ITPKC,ZSWIM8,HIPK3,CLCF1,ZNF335,ANKRD36,PIM3,ANKRD49,ZBTB34,NEAT1,MOB3C,ZNF675,ANKRD36B,DGKH,FBXO46,BTBD1,SPIRE1,MAP3K14,NGRN,PLEKHG2,LCOR,PPP1R15A,PPP1R15B,LENG8,DNAJB1,HECTD2,ZNF746,CCDC71,KLF3,PITPNB,IKZF5,CCNL1,YOD1,MAPK8IP3,SNHG15,SNHG12,FAM76B,TRIB3,FAM76A,TRIB1,CDKN2AIP,ZNF708,N4…
24+	35	0.2966	NFE2_K562_HG19	NFE2	23	258	0.00012	0.0013	2.554	ENCODE--ChIP-seq	ZNF292,SYNGAP1,ADNP2,MAFG-DT,MTHFR,EIF5,PIP4P1,LINC-PINT,CLCF1,ANKRD12,FBXO30,MAFG,PPP1R15A,ZBTB40,ULK1,TOP3A,PLD6,KLHL21,CREBZF,RBM15,VTRNA1-2,VTRNA1-1,CLCN6
24+	36	0.3051	CTCFL_K562_HG19	CTCFL	116	2154	0.0001288	0.00137	1.486	ENCODE--ChIP-seq	TRRAP,EPB41L4A-AS1,ZC3H12C,CSPP1,IER2,IER3,REV1,PRKAB1,MAFG-DT,RFX7,FAR1,ZNF398,MTMR3,DEDD2,FAM171A2,KCNQ1OT1,HMGXB3,ZBTB7B,RREB1,SETD1A,EIF5,SNAI1,ZNF250,BATF3,CNOT6L,DUSP1,SIRT1,ZNF236,ZNF592,ZSWIM8,ZNF584,ZNF212,CCNT2,ZNF691,ANKRD36,TLE3,ZBTB39,ZBTB34,ZNF555,KMT2C,BRPF1,MAFG,MAFF,ZNF777,ZNF764,SLC37A3,PLEKHG2,HAUS3,VPS37D,LINC00240,USP27X,CEBPG,LENG8,BAHD1,ZNF746,RPL32P3,RBBP6,MAPK8IP3,JMJD6,S…
24+	37	0.3136	IRF3_HELAS3_HG19	IRF3	94	1688	0.0001588	0.00165	1.539	ENCODE--ChIP-seq	FNBP4,TSPYL2,ZNF12,TXNIP,FAR1,ATF4,PIP5K1A,ZBTB7B,WDR59,EIF2AK3,NR1D1,EIF5,GTF2IRD1,SETD5,ZNF44,ING1,MED13,PIP4P1,JARID2,TIGD5,FAM126B,ITPKC,ZNF473,WRN,ZSWIM4,YPEL2,ZNF211,ZNF574,ZNF691,CSNK1G3,TLE3,ANKRD49,ZNF555,ZNF431,ZNF430,INSIG1,ZNF669,ANKRD27,BRPF3,CNOT6,ZNF416,MAP3K14,LMBR1L,HMGCS1,HDAC4,LINC00240,CEBPG,BAHD1,MIR4521,KLF6,DNAJA4,EIF4A1,CBLB,ARRDC3,ZNF714,FAM76B,FAM76A,TTBK2,ZNF823,RBAK,MT…
24+	38	0.322	MYOD1_MYOCYTE_MM9	MYOD1	142	2784	0.0002897	0.00281	1.403	ENCODE--ChIP-seq	ZNF292,SLC4A3,NDST1,ZC3H12C,ZC3H12A,PRKCD,REV1,RFX7,DDIT4,ATF3,ATF4,ZNF276,DEDD2,FAM171A2,HMOX1,SETD1A,FOSL2,SNAI1,CPEB2,AREG,PIP4P1,JAK2,DUSP5,BRD1,DUSP1,SLC39A10,FOS,ITPKC,TUBB2B,TET3,SNX30,FARP2,WWP1,HIPK3,GID4,YPEL2,CCNT2,ZFP36,PIM1,PIM3,LARP4B,NEAT1,CACNB1,MOB3C,DMTF1,ERF,NOTCH1,INSIG1,KMT2C,HMBOX1,BTBD1,PLXNA3,MAP3K10,LMBR1L,DDI2,SLC37A3,CHUK,DNMT3A,RABGGTB,LRP6,DNAJB1,ZNRF3,TRIM47,FEM1C,TR…
24+	39	0.3305	FOSL2_HEPG2_HG19	FOSL2	30	401	0.0002983	0.00281	2.111	ENCODE--ChIP-seq	FNBP4,DDIT3,MTHFR,FOSL2,NINL,DUSP1,MCL1,MAFF,NGRN,ZNF764,PPP1R15A,ZBTB43,SNORD114-21,ZBTB40,DNAJB1,KLF6,TRIB1,OSGIN1,CSRNP1,USPL1,IDS,HSD17B7,FAM83G,RNU4ATAC,POLG,KLF10,VTRNA1-2,VTRNA1-1,VTRNA1-3,UBE2Q2P1
24+	40	0.339	PRDM1_HELAS3_HG19	PRDM1	83	1487	0.0003191	0.00294	1.543	ENCODE--ChIP-seq	TRRAP,FNBP4,TSPYL2,TXNIP,ATF3,GRPEL2,JUN,WDR59,CHKA,EIF2AK3,NR1D1,AGO4,REL,SMG1,GLI1,JARID2,ZNF473,ZNF592,ZSWIM6,ZNF691,ZNF329,PIM1,KPNA5,CSNK1G3,ANKRD49,DYRK1A,DMTF1,NOTCH1,SOCS7,MCL1,BRPF1,ZBTB10,MAP3K14,LMBR1L,HDAC4,USP27X,PITPNB,IFIT2,MFSD2A,FAM76A,TRIB1,HIVEP1,LIF,OSGIN1,CSRNP2,MTRNR2L1,LARP1B,PCF11,HSD17B7,KIAA1841,NFYA,RSRC2,MPP6,MIDN,INPPL1,ARID4B,NR3C1,KCTD9,CCDC142,DNAJC27,PMAIP1,POU2F1…
24+	41	0.3475	ZNF263_K562_HG19	ZNF263	52	849	0.0004706	0.00406	1.703	ENCODE--ChIP-seq	FNBP1L,IER3,RC3H2,DDIT4,ZNF398,KCNQ1OT1,RREB1,JUN,HOMER1,SETD1B,SETD1A,FOSL2,SLC6A8,CPEB2,PHF23,CSAD,FOS,SNX30,ZSWIM8,LINC-PINT,HIPK2,DYRK1A,INSIG1,DDI2,SPACA6,ZNF740,FBXL19,TRIM33,CBLB,MAPK8IP3,CDKN2AIP,HIVEP1,EGR1,CSRNP1,LARP1B,KIF1B,NBPF1,ZNF8,MSX1,MAP4K3,MPP3,MPP6,VEGFA,KMT2E-AS1,TTC7A,BHLHE40,FBXL19-AS1,ETV3,BICRA,USP25,SPATA2L,SPRY2
24+	42	0.3559	ATF3_GM12878_HG19	ATF3	72	1278	0.0005561	0.00469	1.558	ENCODE--ChIP-seq	ZNF292,SYNGAP1,ADNP2,REV1,MAFG-DT,DDIT3,ATF4,HMOX1,PIP5K1A,HMGXB3,CTC1,MTHFR,MED13,PIP4P1,TIGD5,DUSP1,SIRT1,LINC-PINT,ZNF331,CCNT2,TLE3,DYRK1A,KMT2A,INSIG1,ANKRD12,RLF,MFHAS1,MAFG,ZNF778,DDI2,SLC37A3,BDP1,HDAC4,VPS4B,RCHY1,ZBTB40,ATXN1L,RBBP6,FNIP1,FBXL19,CYB5D2,EPC1,SIK3,ZNF805,PARP6,TOP3A,TFEB,GAN,SLC20A1,ARNTL,PRPF39,CCNYL1,ARID4A,CAPN7,CHMP4A,PLD6,FAM83G,KLHL28,SMAD7,USP31,FLCN,FBXL19-AS1,KDM…
24+	43	0.3644	SREBF1_HEPG2_HG19	SREBF1	32	455	0.000561	0.00469	1.974	ENCODE--ChIP-seq	SYNGAP1,RFX7,KCNQ1OT1,EIF2AK3,MTHFR,NR1D1,GMEB2,PIP4P1,FLVCR1,LDLR,YPEL2,DYRK1A,ZNF669,HMGCS1,ZBTB40,TP53INP1,KLF6,YOD1,SIK3,SLC20A1,HSD17B7,PNPLA3,PLD6,ARHGAP21,LONRF1,BHLHE40,USP32,KLF11,MVD,HMGCR,SPATA2L,CLCN6
24+	44	0.3729	THAP1_K562_HG19	THAP1	88	1627	0.0005723	0.00472	1.492	ENCODE--ChIP-seq	ZNF292,EPB41L4A-AS1,IER2,REV1,PRKAB1,MAFG-DT,ZNF398,ZNF276,DEDD2,GRPEL2,HMGXB3,ZBTB7A,MTHFR,MED26,SIRT1,ZSWIM8,ZSWIM4,HIPK2,ZNF331,ANKRD37,CCNT2,ZFP36,TLE3,ZBTB34,NEAT1,ANAPC1,DLX2,KMT2A,ANKRD12,RLF,KHDC4,BRPF1,MAFG,ZC3H8,ZNF764,SLC37A3,TRPC1,BDP1,VPS4B,LENG8,ZBTB40,ZNF746,RPL32P3,RBBP6,ZNF740,MAPK8IP3,SNHG12,SIK3,FAM76B,CDKN2AIP,TTBK2,SNHG1,RBAK,CSRNP1,USPL1,TOP3A,NBPF1,FAM193B,IGHMBP2,ZNF8,NFYA…
24+	45	0.3814	CEBPZ_HEPG2_HG19	CEBPZ	48	801	0.001148	0.00868	1.664	ENCODE--ChIP-seq	ADNP2,FNBP4,PRKCD,ZNF398,EIF2AK3,NR1D1,SETD5,ZNF44,ZSWIM4,ZNF211,ZNF574,ZNF691,EDC4,PIM1,CASD1,NEAT1,ZNF555,ZNF430,MAP3K14,LMBR1L,HMGCS1,HDAC4,KLF6,EIF4A1,CBLB,ZNF714,TTBK2,ZNF823,APOE,PPP1R21,ZMYM2,PCF11,ZMYM5,NBPF1,FAM193B,SLC20A1,ARID4A,BHLHE40,MXD1,RBM27,USP32,CHD2,RBM15,USP42,MVD,KDM7A,CYTH1,KDM4B
24+	46	0.3898	NFYA_GM12878_HG19	NFYA	97	1873	0.001231	0.00906	1.426	ENCODE--ChIP-seq	MAPKBP1,ADNP2,FNBP4,TSPYL2,DDIT3,DDIT4,TXNIP,FAR1,KCNQ1OT1,PIP5K1A,JUN,WDR59,CHKA,EIF2AK3,EIF5,ZNF136,ZNF44,FAM126B,ZSWIM4,ZNF584,YPEL2,ZNF211,ZNF574,ZNF691,ZNF442,TLE3,ZNF440,ANKRD49,ZNF555,ZNF675,ZNF431,ZNF430,ZNF671,DLX2,ZNF669,ANKRD27,OGA,CNOT6,ZNF416,MAP3K14,ZNF773,LMBR1L,HMGCS1,VPS4B,CEBPG,LENG8,ZNF627,TP53INP1,FNIP1,KLF6,EIF4A1,CBLB,ZNF844,MFSD2A,ARRDC3,JMJD6,ZNF714,FAM76A,TTBK2,DHX34,ZNF8…
24+	47	0.3983	MYC_ENDOTHELIALCELLOFUMBILICALVEIN_HG19	MYC	95	1830	0.001267	0.0092	1.429	ENCODE--ChIP-seq	FNBP1L,CAPN15,FNBP4,TSPYL2,RPL21,ZNF12,CLPX,FAR1,GRPEL2,HMOX1,CTC1,WDR59,HOMER1,EIF2AK3,NR1D1,CDK12,ZNF124,FAM126B,MED22,ZNF234,HBEGF,LDLR,WWP1,ZNF71,ZNF696,CCNT2,KMT5B,CSNK1G3,ANKRD49,NEAT1,DMTF1,ERF,INO80D,ZNF669,ANKRD27,CNOT6,MAFF,ZNF778,MDM4,ZNF773,ZFP82,CHUK,DNMT3A,PTBP2,BDP1,VPS4B,EP400P1,DNAJB1,ZNF627,ZNF746,CCDC71,JMJD1C,GCC1,EPC1,MFSD2A,YOD1,FAM76B,PPP1R37,ZNF829,ZUP1,RBAK,IDS,CCDC117,NB…
24+	48	0.4068	TBP_HEPG2_HG19	TBP	95	1833	0.001327	0.00951	1.427	ENCODE--ChIP-seq	MAPKBP1,TRRAP,ZNF292,FNBP1L,CSPP1,ADNP2,JUNB,IER2,PRKCD,PRKAB1,ZNF398,ZNF394,GRPEL2,HMOX1,ZBTB7A,CDK12,ZNF44,DUSP5,MED22,ZSWIM6,LDLR,FARP2,SPSB1,ZNF335,YPEL2,ZNF211,DGKD,PAPOLG,SESN2,SLC26A11,KPNA5,ZNF324,ZNF433,ANAPC1,ZNF431,HMBOX1,SBNO2,MFHAS1,ZNF773,LMBR1L,DDI2,SLC37A3,HAUS3,VPS37D,ARL4D,ZNF746,CCDC71,DCAF12,E2F6,SMOX,JMJD1C,CBLB,GCC1,ZNF844,JMJD6,ZNF821,EAF1,NBEAL1,FBXL3,RBAK,CSRNP2,ZMYM5,IDS…
24+	49	0.4153	NFIC_SKNSH_HG19	NFIC	37	587	0.001629	0.0107	1.756	ENCODE--ChIP-seq	ZC3H12C,PRKCD,ZBTB7B,JUN,FOSL2,DUSP2,TIGD5,DUSP1,SLC39A10,FAM126B,ITPKC,ZSWIM4,CLCF1,ZNF331,SLC26A11,NEAT1,BTBD1,OGA,SLC37A3,ZNF746,TRIM47,KLF6,STX1A,N4BP2,OSGIN1,NFIL3,PLEKHA3,KMT2E-AS1,GEM,PLD6,HRH1,IL6,BHLHE40,USP31,KLF10,GPCPD1,SPRY4
24+	50	0.4237	MEF2C_GM12878_HG19	MEF2C	13	135	0.001632	0.0107	2.781	ENCODE--ChIP-seq	ZNF296,JUN,DYRK1A,NEAT1,KLF2,KLF6,CCNL1,RCOR1,RHOB,KMT2E-AS1,DENND4B,KLF11,ARID1A
24+	51	0.4322	STAT3_HELAS3_HG19	STAT3	92	1780	0.001655	0.0107	1.423	ENCODE--ChIP-seq	EPB41L4A-AS1,CSPP1,JUNB,IER3,FNBP4,DDIT4,TXNIP,ATF3,ZNF276,PIP5K1A,JUN,HACE1,CHKA,EIF2AK3,NR1D1,GTF2IRD1,SMG1,DUSP2,DUSP1,SLC39A10,FOS,ITPKC,ZNF473,LINC-PINT,LDLR,HIPK3,CLCF1,ANKRD37,PIM1,CASD1,NEAT1,ZNF431,SBNO2,MCL1,TNFRSF10D,MAFF,MAP3K14,SLC37A3,HMGCS1,RABGGTB,LINC00324,PPP1R15B,DNAJB1,RBBP6,MIR4521,E2F6,KLF6,CYB5D2,CCNL1,ARRDC3,TRIB1,DCUN1D3,HIVEP1,N4BP2,EGR1,OSGIN1,USPL1,PCF11,ZMYM5,KIF1B,RH…
24+	52	0.4407	IRF4_GM12878_HG19	IRF4	89	1715	0.001717	0.011	1.429	ENCODE--ChIP-seq	MAPKBP1,EPB41L4A-AS1,ZC3H12C,CEP95,RPL21,RC3H2,DDIT4,ATF4,ZNF398,GRPEL2,WDR59,SETD1A,EIF2AK3,VTRNA2-1,CDK12,SETD5,SMG1,ZNF44,JAK2,ZNF124,FAM126B,ITPKC,MED22,ZNF581,ZNF335,ANKRD36,ZBTB34,NEAT1,ANAPC1,ANKRD36B,ZNF431,KHDC4,FSD1L,BDP1,LINC00240,VPS4B,LRP6,TRIM46,MIR4521,MFSD14C,CCNL1,KLKP1,FAM76B,TRIB3,TRIB1,EGR1,SNHG1,USPL1,MTRNR2L1,ZMYM5,B3GNT2,DCP2,PVT1,IGHMBP2,HSD17B7,OTUD4,PRDM4,NR3C1,AMMECR1L,…
24+	53	0.4492	GATA2_ENDOTHELIALCELLOFUMBILICALVEIN_HG19	GATA2	93	1809	0.001827	0.0116	1.415	ENCODE--ChIP-seq	ZNF292,ZC3H12C,CEP95,PRKCD,PRKAB1,TXNIP,ZNF276,CEP85L,GRPEL2,JUN,EIF2AK3,VTRNA2-1,NFATC1,FOSL2,GTF2IRD1,ZNF136,ZNF44,JARID2,BATF3,DUSP1,FOS,ITPKC,ZSWIM4,WWP1,YPEL2,PIM1,NEAT1,FBXO11,DMTF1,ERF,INSIG1,ZNF669,ZBTB10,TNFRSF10D,YEATS2,MDM4,LMBR1L,ZC3H8,PLEKHG2,LINC00324,PPP1R15A,RCHY1,MIR4521,EPC1,CCNL1,YOD1,TRIB1,CCDC82,KCTD15,STX1A,DCUN1D3,DHX34,ZNF823,N4BP2,EAF1,MED13L,PCF11,IDS,RNU6ATAC,B3GNT2,DCP…
24+	54	0.4576	IKZF1_GM12878_HG19	IKZF1	94	1836	0.001953	0.0121	1.408	ENCODE--ChIP-seq	PGAP1,TLNRD1,ZNF292,ZC3H12C,IER3,FNBP4,PRKCD,ATF3,ZBTB7B,CTC1,CPEB2,ZNF136,SMG1,PHF23,JAK2,JARID2,BATF3,DUSP2,CNOT6L,SIRT1,LINC-PINT,ZSWIM4,ANKRD49,NEAT1,DMTF1,DGKH,INO80D,FBXO46,HMBOX1,MCL1,FBXO30,TNFRSF10D,YEATS2,DDI2,MSL2,EVC,LCOR,LINC00324,ZBTB43,RCHY1,LRP6,ZNF627,TRIM47,MIR4521,DCAF12,E2F6,CBLB,CCNL1,MFSD2A,KLKP1,SIK3,TRIB1,DCUN1D2,HIVEP1,USPL1,PCF11,CCDC117,B3GNT2,ARHGEF2,PVT1,DOT1L,KMT2E-A…
24+	55	0.4661	REST_MYOCYTE_MM9	REST	93	1816	0.00203	0.0124	1.409	ENCODE--ChIP-seq	TLNRD1,ZNF292,CEP95,TSPYL2,RC3H1,DDIT3,FAR1,ZNF276,KCNQ1OT1,GRPEL2,HMGXB3,CHKA,SNAI1,SMG1,PHF23,FLVCR1,BRD2,BRD1,SIRT1,MED22,ZSWIM8,ZSWIM6,LDLR,EDC4,ZFP36,SESN2,PIM1,KMT5B,NEAT1,FBXO11,RALGAPB,INSIG1,SBNO2,ABL2,BRPF1,BRPF3,FBXO30,MAP3K14,ZC3H8,DDI2,PMEPA1,CHUK,ARL4D,BDP1,USP27X,ZBTB43,ZNRF3,IRX2,KLF6,EPC1,CCNL1,MAPK8IP3,SNHG12,ULK1,TRIB1,DCUN1D2,CBARP,RBAK,CSRNP2,KIF1B,RHOB,PVT1,DOT1L,SERTAD1,PLE…
24+	56	0.4746	KDM5B_H1HESC_HG19	KDM5B	94	1846	0.002263	0.0134	1.4	ENCODE--ChIP-seq	PGAP1,TLNRD1,ZNF292,FNBP4,RC3H2,DDIT3,ZNF398,ARPP19,GRPEL2,PIP5K1A,HMGXB3,JUN,HOMER1,ZNF134,SETD5,FLVCR1,BRD1,DUSP2,CNOT6L,TET1,ZNF592,ZNF581,HIPK3,ANKRD37,CCNT2,KMT5B,PIM3,CSNK1G3,PPTC7,DYRK1A,ZBTB34,CASD1,CACNB1,BTBD1,MOAP1,TNFRSF10D,MFHAS1,CNOT6,ONECUT3,NGRN,DDI2,MSL2,HAUS3,PPP1R15B,CEBPG,ZBTB43,ZBTB40,ZNRF3,TRIM47,DCAF12,TRIM33,PITPNB,JMJD1C,EPC1,SNHG12,DCUN1D3,DCUN1D2,INPP5E,EGR1,SNHG1,ID4,L…
24+	57	0.4831	GTF2B_K562_HG19	GTF2B	94	1855	0.002578	0.0151	1.393	ENCODE--ChIP-seq	CSPP1,JUNB,IER3,REV1,ZNF394,ARPP19,KCNQ1OT1,HMGXB3,ZBTB7A,JUN,WDR59,REL,SNAI1,CPEB2,ZNF44,MED10,FLVCR1,DUSP5,DUSP1,FOS,SIRT1,ZNF473,LDLR,ZNF691,EDC4,CSNK1G3,ZNF555,ZNF675,ZNF431,INO80D,RLF,ZNF669,KHDC4,MCL1,MDM4,ZC3H8,NGRN,DDI2,RABGGTB,ZNF75A,PPP1R15A,PPP1R15B,VPS4B,RCHY1,DNAJB1,ZNF627,RBBP6,DCAF12,E2F6,KLF4,ZNF844,ARRDC2,YOD1,JMJD6,ZNF714,TRIB1,CDKN2AIP,ZNF823,EAF1,FBXL3,CSRNP1,CSRNP2,OTUD7B,ZMY…
24+	58	0.4915	MAFK_CH12LX_MM9	MAFK	83	1616	0.003	0.0171	1.413	ENCODE--ChIP-seq	TLNRD1,ZC3H12A,ADNP2,CEP95,IER3,PRKCD,RC3H1,FAR1,ATF3,GRPEL2,HMOX1,HMGXB3,RREB1,NR1D1,SLC6A8,PIP4P1,FLVCR1,BRD2,BATF3,TIGD5,DUSP1,FOS,DUSP8,WRN,ZSWIM4,GPR157,YPEL2,ANKRD37,TLE3,NEAT1,ANAPC1,NOTCH1,FBXO30,MAFF,TLK2,PMEPA1,SLC37A3,PLEKHG2,CHUK,RABGGTB,VPS4B,LENG8,ZNRF3,HECTD2,BAHD1,FNIP1,E2F6,TRIM41,FBXL19,SEMA4C,TRIM39,CCNL1,MFSD2A,ARRDC2,TRIB3,HIVEP1,PPP1R21,EAF1,OSGIN1,PPP1R10,RHOB,B3GNT2,SLC43A…
24+	59	0.5	HNF4A_HEPG2_HG19	HNF4A	117	2396	0.003079	0.0173	1.34	ENCODE--ChIP-seq	PGAP1,JUNB,PRKCD,CLPX,MAFG-DT,RFX7,DDIT3,DDIT4,TXNIP,ZNF398,ZNF276,ZBTB7B,RREB1,MTHFR,NR1D1,FOSL2,MLLT10,EIF5,MEX3A,REL,GTF2IRD1,ING1,NINL,DUSP1,DUSP8,ITPKC,ZNF234,ZSWIM8,LDLR,HIPK2,ZNF696,ANKRD37,CCNT2,PIM1,COL27A1,PPTC7,CASD1,NEAT1,ZNF319,ERF,DLX2,HMBOX1,SBNO2,KIAA1522,BRPF3,MAFG,ZNF512B,NGRN,DDI2,ZNF764,PLEKHG2,HMGCS1,DNMT3A,MSL2,VPS37D,RABGGTB,HDAC4,PPP1R15B,RNF38,ZBTB40,BAHD1,TRIM47,FEM1C,FN…
24+	60	0.5085	MAX_K562_HG19	MAX	164	3506	0.003479	0.0191	1.281	ENCODE--ChIP-seq	ZNF296,ZNF292,SYNGAP1,ADNP2,CEP95,IER3,TSPYL2,REV1,PRKAB1,MAFG-DT,RC3H2,ZNF16,DDIT3,TXNIP,FAM171A2,GRPEL2,PIP5K1A,HMGXB3,CTC1,MTHFR,NR1D1,FOSL2,SNAI1,GTF2IRD1,ZNF136,ZNF44,MED13,PIP4P1,TIGD5,FAM126B,SIRT1,MED22,TUBB2B,ZNF473,SNX30,LINC-PINT,LDLR,ZNF581,ZNF335,ZNF212,ZNF696,ZNF211,ZNF331,ANKRD37,ZFP36,PIM3,SLC26A11,ZNF324,CSNK1G3,TLE3,ZBTB39,ZNF440,DYRK1A,ANAPC1,ZNF431,DLX2,INO80D,INSIG1,ANKRD12,R…
24+	61	0.5169	ZNF217_MCF7_HG19	ZNF217	74	1423	0.0035	0.0191	1.432	ENCODE--ChIP-seq	PGAP1,CSPP1,CEP95,RPL21,RC3H2,PIP5K1A,ZBTB7B,EIF2AK3,NR1D1,FOSL2,CDK12,MED13,FOS,FAM126B,ITPKC,WWP1,CLCF1,ZNF335,ZNF212,YPEL2,GRB10,CASD1,NEAT1,ZNF433,ZNF430,ZNF669,KHDC4,FSD1L,DDI2,SLC37A3,PLEKHG2,TRPC1,LINC00324,ZBTB43,MIR4521,KLF6,CBLB,CCNL1,ARRDC3,TRIB1,DCUN1D3,TTBK2,OSGIN1,PUM2,USPL1,PCF11,NBPF1,RNU6ATAC,B3GNT2,SLC20A1,AHSA2P,PLEKHA3,KMT2E-AS1,DENND5B,TTC7A,TBC1D12,KLHL28,ARHGAP32,BHLHE40,PH…
24+	62	0.5254	ARID3A_K562_HG19	ARID3A	92	1857	0.004996	0.0262	1.36	ENCODE--ChIP-seq	MAPKBP1,JUNB,IER2,FNBP4,MAFG-DT,DDIT4,ZNF398,ZNF394,CEP85L,HMGXB3,JUN,VTRNA2-1,MTHFR,NR1D1,EIF5,ZNF136,ZNF43,ZNF44,FLVCR1,JARID2,FOS,LDLR,FARP2,ZNF335,ZNF696,ZNF691,EDC4,ERF,ZNF555,ZNF431,ZNF430,INO80D,BTBD1,ZNF669,ANKRD27,MDM4,MAP3K14,LMBR1L,SLC37A3,BDP1,ZBTB43,RCHY1,ZBTB40,DNAJB1,ZNF627,ZNF746,FNIP1,DCAF12,E2F6,JMJD1C,GCC1,CYB5D2,EPC1,SNHG15,SNHG12,ZNF714,ULK1,TRIB1,INPP5E,ZNF823,ZNF701,ZUP1,RB…
24+	63	0.5339	RXRA_SKNSH_HG19	RXRA	11	121	0.005521	0.0281	2.61	ENCODE--ChIP-seq	IER3,ZBTB7B,ZSWIM4,CLCF1,NEAT1,STX1A,HIVEP1,OTUD7B,BHLHE40,USP32,KLF10
24+	64	0.5424	TCF12_GM12878_HG19	TCF12	51	941	0.005985	0.0292	1.496	ENCODE--ChIP-seq	CSPP1,ZC3H12A,JUNB,IER2,CTC1,MTHFR,EIF5,CDK12,ZNF136,SMG1,ZNF124,DUSP2,ZSWIM6,ZNF581,ZNF696,ZNF331,EDC4,HIC2,FBXO46,SBNO2,SLC37A3,DNMT3A,EP400P1,ZBTB40,MIR4521,TRIM41,KLF6,MFSD14C,JMJD1C,EPC1,MAPK8IP3,PCBP1-AS1,CDKN2AIP,TTBK2,RBAK,USPL1,ZMYM5,IGHMBP2,HSD17B7,OTUD4,CAPN7,TTC7A,GEM,KCTD7,PLD6,KLHL28,BRWD1,POLG,USP12,MKNK2,CLCN6
24+	65	0.5508	TAL1_K562_HG19	TAL1	90	1825	0.006025	0.0292	1.354	ENCODE--ChIP-seq	IER3,FNBP4,TSPYL2,PRKAB1,ZNF276,ZNF394,HMGXB3,JUN,HACE1,WDR59,EIF5,CDK12,JAK2,ZNF473,LDLR,ZNF335,ZNF212,ZNF696,DGKE,EDC4,ZFP36,PAPOLG,SESN2,KPNA5,CSNK1G3,ZNF440,PPTC7,ERF,ANAPC1,ZNF431,RLF,SBNO2,BTBD1,ZNF669,MFHAS1,LMBR1L,ZC3H8,NGRN,DDI2,SLC37A3,ZNF75A,PPP1R15B,ZBTB43,ZBTB40,DNAJB1,ATXN1L,ZNF746,FNIP1,E2F6,GCC1,ZNF844,ARRDC2,FAM76A,TRIB1,CCDC82,CDKN2AIP,TTBK2,OSGIN1,RCOR1,ZMYM5,TOP3A,RHOB,GAN,CAB…
24+	66	0.5593	ZBTB33_A549_HG19	ZBTB33	100	2058	0.006125	0.0293	1.333	ENCODE--ChIP-seq	MAPKBP1,ZNF292,ADNP2,CEP95,IER3,PRKAB1,RC3H2,ZNF398,ZNF276,ZNF394,GRPEL2,PIP5K1A,HMGXB3,WDR59,MTHFR,ZNF136,ZNF250,PHF23,DUSP1,MED22,ZNF473,ZNF584,ZNF581,ZNF335,ZNF696,ZNF331,CCNT2,ZNF691,EDC4,TLE3,ANKRD49,NEAT1,DMTF1,ERF,ANAPC1,FBXO46,KHDC4,OGA,ZNF416,MDM4,CNTROB,ZNF773,ZNF512B,NGRN,CHUK,RABGGTB,ZNF75A,PPP1R15B,LRP6,MIR4521,E2F6,TRIM41,EIF4A1,CYB5D2,IKZF5,YOD1,MAPK8IP3,SNHG15,SNHG12,PCBP1-AS1,TRI…
24+	67	0.5678	E2F6_K562_HG19	E2F6	116	2432	0.006154	0.0293	1.307	ENCODE--ChIP-seq	ZNF296,TRRAP,PWWP2B,ZNF292,FNBP1L,CSPP1,IER3,REV1,PRKAB1,CLPX,RC3H2,DDIT3,FAR1,GRPEL2,ZBTB7A,EIF2AK3,TET1,SIRT1,HBEGF,SNX30,ZSWIM8,FARP2,WWP1,ZNF331,DGKE,ZNF691,EDC4,ZNF324,ZBTB39,CACNB1,DMTF1,ERF,ANAPC1,ANKRD36B,DLX2,ANKRD12,SBNO2,PLXNA3,ANKRD27,OGA,ZBTB10,FBXO30,MDM4,MAP3K14,PLEKHF1,ZFP82,NGRN,FSD1L,DDI2,ZNF764,SLC37A3,HMGCS1,HAUS3,PTBP2,DNAJB1,ZNF746,FEM1C,RBBP6,FNIP1,KLF2,MFSD14C,TRIM33,PITPN…
24+	68	0.5763	SETDB1_K562_HG19	SETDB1	130	2798	0.008928	0.0394	1.272	ENCODE--ChIP-seq	ZNF292,SYNGAP1,CSPP1,RPL21,ZNF12,RC3H2,FAR1,ATF4,ZNF398,MEG3,ZNF394,ARPP19,KCNQ1OT1,GRPEL2,PIP5K1A,HMGXB3,JUN,HACE1,FZD8,NR1D1,MLLT10,REL,SNAI1,CDK12,ZNF134,ZNF44,JAK2,BATF3,CROCCP2,FAM126B,MED26,ZNF473,ZSWIM6,LDLR,HIPK2,ZNF212,ZNF696,ZNF331,DGKE,CCNT2,ZFP36,PAPOLG,PIM3,ANKRD49,CASD1,RALGAPB,ZNF671,INSIG1,FBXO46,RLF,HMBOX1,BTBD1,ZNF669,KHDC4,MDM4,NGRN,SLC37A3,MSL2,RABGGTB,ZNF75A,BDP1,HDAC4,PPP1R1…
24+	69	0.5847	IRF1_K562_HG19	IRF1	188	4204	0.01014	0.0429	1.222	ENCODE--ChIP-seq	TLNRD1,ZNF292,FNBP1L,CSPP1,ZC3H12A,ADNP2,JUNB,NFRKB,IER3,FNBP4,TSPYL2,DDIT4,TXNIP,ZNF276,ZNF394,CEP85L,ARPP19,DEDD2,FAM171A2,KCNQ1OT1,PIP5K1A,HMGXB3,ZBTB7A,JUN,HACE1,VTRNA2-1,MTHFR,GTF2IRD1,CDK12,ZNF136,GMEB2,ZNF43,ZNF44,ING1,MED10,JARID2,DUSP5,TET1,FOS,ZSWIM6,LDLR,SPSB1,ZNF335,ZNF212,ZNF696,ZNF211,ANKRD37,ZNF691,EDC4,ZFP36,PAPOLG,SESN2,KMT5B,PIM3,SLC26A11,KPNA5,TLE3,ZNF440,ANKRD49,MOB3C,ERF,ZNF6…
24+	70	0.5932	MYOG_C2C12_MM9	MYOG	18	269	0.01248	0.0513	1.872	ENCODE--ChIP-seq	JUNB,JUN,ZFP36,PIM3,NEAT1,BTBD1,PMEPA1,IRX2,CCNL1,INPP5E,EGR1,RHOB,SLC43A2,WDFY3,USP36,CXCL1,KLF10,SPRY2
24+	71	0.6017	CTCF_HELAS3_HG19	CTCF	136	2982	0.01309	0.0522	1.247	ENCODE--ChIP-seq	MAPKBP1,EPB41L4A-AS1,ZC3H12C,CSPP1,IER2,IER3,TSPYL2,REV1,DDIT3,DDIT4,ZNF398,ARPP19,FAM171A2,HMOX1,ZBTB7A,SETD1A,SNAI1,CSAD,JAK2,FOS,FAM126B,MED26,SIRT1,ZNF234,HBEGF,ZNF592,CLCF1,ZNF335,ZNF212,ZNF696,ZNF211,DGKD,ZNF691,CSNK1G3,TLE3,ZBTB39,CASD1,NEAT1,RALGAPB,ZNF319,ZNF555,ANAPC1,INO80D,FBXO46,BTBD1,KHDC4,MCL1,BRPF1,MFHAS1,ZNF416,MAP3K10,MDM4,LMBR1L,FSD1L,PMEPA1,ZNF764,SLC37A3,HMGCS1,DNMT3A,VPS37D,…
24+	72	0.6102	E2F4_MYOCYTE_MM9	E2F4	86	1794	0.01317	0.0522	1.314	ENCODE--ChIP-seq	TLNRD1,ADNP2,IER2,FNBP4,PRKAB1,TXNIP,HMOX1,HACE1,EIF2AK3,EIF5,GTF2IRD1,PHF23,AREG,ING1,JAK2,ZIK1,BRD1,FOS,SIRT1,TET3,LDLR,HIPK3,GID4,CCNT2,PIM3,LARP4B,ANAPC1,FBXO46,MOAP1,CNTROB,PLEKHG2,HAUS3,RABGGTB,BDP1,PPP1R15A,CEBPG,DNAJB1,FNIP1,DCAF12,KLF4,EIF4A1,IFIT2,ARC,SNHG12,TRIB1,PPP1R37,OSGIN1,PUM2,ZUP1,USPL1,TFEB,RHOB,B3GNT2,SLC20A1,IGHMBP2,CAMKK1,SERTAD1,RELT,NFYA,VEGFA,DENND5B,SBF1,KCTD7,LONRF1,CLK…
24+	73	0.6186	GATA3_MCF7_HG19	GATA3	90	1890	0.01348	0.0528	1.305	ENCODE--ChIP-seq	ZNF292,JUNB,IER3,DDIT4,PIP5K1A,ZBTB7B,RREB1,EIF2AK3,FOSL2,GTF2IRD1,CDK12,SETD5,ZNF44,JARID2,DUSP2,SLC39A10,FOS,ITPKC,PHLPP2,LINC-PINT,WWP1,CLCF1,ZNF212,ZNF331,PIM1,CASD1,NEAT1,FBXO11,ZNF433,NOTCH1,KMT2A,INSIG1,ATXN7,ZNF669,YEATS2,MDM4,ZC3H8,DDI2,SLC37A3,PPP1R15A,ZBTB43,TP53INP1,RPL32P3,TRIM41,KLF6,TRIM33,JMJD6,TRIB1,KCTD15,DCUN1D3,ZNF829,HIVEP1,ZNF823,N4BP2,PPP1R26,MED13L,USPL1,OTUD7B,PCF11,IDS,I…
24+	74	0.6271	ELK4_HEK293_HG19	ELK4	87	1822	0.0139	0.0536	1.309	ENCODE--ChIP-seq	CAPN15,SYNGAP1,CEP95,IER2,RPL21,ZNF12,PRKAB1,ATF4,ZNF398,GRPEL2,HMGXB3,JUN,HOMER1,EIF2AK3,SETD5,PHF23,ING1,DUSP5,FOS,FAM126B,ZNF473,ZSWIM8,ZNF335,ZNF696,ZNF691,PIM3,ZNF324,CSNK1G3,MOB3C,RALGAPB,DMTF1,ZNF319,ZNF675,HMBOX1,SBNO2,BTBD1,MCL1,MOAP1,ZNF416,ZNF778,MDM4,CNTROB,MAP3K14,PLEKHG2,CHUK,ZNF75A,PPP1R15B,VPS4B,LENG8,DNAJB1,RPL32P3,CCDC71,EIF4A1,CCNL1,MAPK8IP3,ARC,FAM76B,CDKN2AIP,EGR1,EAF1,RBAK,U…
24+	75	0.6356	POU2F2_GM12878_HG19	POU2F2	65	1325	0.0174	0.0636	1.346	ENCODE--ChIP-seq	CSPP1,ADNP2,TSPYL2,DDIT3,TXNIP,ZNF276,ARPP19,GRPEL2,HMOX1,HMGXB3,CHKA,SNAI1,CDK12,ZNF136,FOS,ZNF331,DGKE,EDC4,ZNF442,TLE3,PPTC7,DMTF1,ERF,ZNF671,FBXO46,RLF,SBNO2,KHDC4,ZNF416,MDM4,MAP3K14,ZNF773,ZNF764,CHUK,HMGCS1,RABGGTB,RCHY1,ZBTB40,RBBP6,FNIP1,ARRDC2,TRIB1,CDKN2AIP,ZNF701,N4BP2,SNHG1,OTUD7B,RHOB,DCP2,IGHMBP2,RELT,CCNYL1,PRDM4,USP36,KDM5C,CGAS,CHD2,MYSM1,VCPKMT,VTRNA1-1,KDM3A,ATAD2B,TDG,USP24,S…
24+	76	0.6441	YY1_GM12878_HG19	YY1	87	1849	0.01895	0.0666	1.289	ENCODE--ChIP-seq	MAPKBP1,PGAP1,CSPP1,ZC3H12A,PRKAB1,ZNF16,DDIT3,ZNF276,ARPP19,HMGXB3,SETD1B,CDK12,ZNF134,MED10,ZNF473,ZSWIM6,FARP2,ZNF71,ZNF212,ZNF696,ZNF211,ZNF331,CCNT2,PIM3,TLE3,ZBTB39,ANKRD49,FBXO11,SBNO2,KHDC4,OGA,YEATS2,MDM4,ZNF773,FSD1L,ZNF764,SLC37A3,CHUK,VPS37D,LINC00240,PPP1R15A,LENG8,RP9P,E2F6,FBXL19,ARRDC2,PCBP1-AS1,CDKN2AIP,INPP5E,SNHG1,PPP1R21,ZUP1,RBAK,CSRNP2,ZNF805,CCDC117,ARHGEF2,SLC20A1,RELT,RSR…
24+	77	0.6525	ZKSCAN1_CH12LX_MM9	ZKSCAN1	52	1034	0.02	0.0694	1.382	ENCODE--ChIP-seq	PRKCD,ZBTB7A,JUN,HACE1,HOMER1,NR1D1,SETD5,MED13,BRD2,EDC4,KMT5B,PIM3,NEAT1,INO80D,NOTCH1,ANKRD27,TLK2,PMEPA1,MSL1,CEBPG,LRP6,DNAJB1,BAHD1,ATXN1L,RBBP6,CCDC71,TRIM39,EPC1,TRIB1,CBARP,MAP2,CSRNP1,USPL1,CBFA2T2,SLC43A2,NFIL3,AHSA2P,MAP4K3,PRPF39,PNPLA3,CRTC2,MIDN,AMMECR1L,SLC41A2,KLHL21,IL6,DOCK6,ARHGEF10L,OASL,VCPKMT,KDM6B,KDM4B
24+	78	0.661	BCL11A_GM12878_HG19	BCL11A	52	1038	0.02126	0.0733	1.376	ENCODE--ChIP-seq	ZNF296,ZC3H12C,CEP95,JUNB,IER3,ATF3,CHKA,REL,SETD5,SMG1,GMEB2,ZNF124,DUSP5,DUSP2,LINC-PINT,ZSWIM4,PIM3,NEAT1,KMT2C,PLEKHG2,EVC,LINC00240,TRIM41,MFSD14C,EIF4A1,CCNL1,SIK3,HIVEP1,ZUP1,MTRNR2L1,MTRNR2L3,IDS,TSC22D1,KMT2E-AS1,OTUD4,NR3C1,SLC41A2,PMAIP1,DENND4B,BHLHE40,NFKBID,PKD1,TENT4B,NFKBIZ,RNU4ATAC,KLF13,VTRNA1-1,ARID1A,UBE2Q2P1,ATAD2B,CYTH1,SDHAP1
24+	79	0.6695	SP4_H1HESC_HG19	SP4	66	1367	0.02227	0.0759	1.324	ENCODE--ChIP-seq	MAPKBP1,ZNF292,ADNP2,IER3,RPL21,REV1,DDIT3,ZNF276,GRPEL2,HMGXB3,WDR59,REL,ZNF44,FARP2,ZNF581,ZNF696,ZNF331,DGKE,EDC4,ZNF440,ZNF433,SBNO2,ZNF669,ANKRD27,ZNF778,LMBR1L,DNMT3A,ZNF75A,VPS4B,ZBTB43,RCHY1,ZBTB40,ZNF627,MIR4521,FNIP1,E2F6,IRX2,TRIM41,PITPNB,JMJD1C,GCC1,IKZF5,ZNF844,CCDC82,CDKN2AIP,DHX34,SNHG1,FBXL3,CSRNP2,USPL1,OTUD7B,ZMYM2,DCP2,CAB39,IGHMBP2,RSRC2,LIG4,GEM,CCDC142,RCL1,RBM27,USP36,CHD2…
24+	80	0.678	STAT1_HELAS3_HG19	STAT1	43	856	0.03143	0.0991	1.38	ENCODE--ChIP-seq	SYNGAP1,JUNB,REV1,ZNF276,JUN,FOSL2,SMG1,JAK2,JARID2,TIGD5,FOS,ITPKC,ZNF473,LDLR,HIPK3,ZNF331,TLE3,PPTC7,NEAT1,CACNB1,SBNO2,BTBD1,MAFF,PLEKHG2,HDAC4,PPP1R15B,DNAJB1,MIR4521,CCNL1,TTBK2,EGR1,TOP3A,SERTAD3,NFIL3,KMT2E-AS1,HRH1,LONRF1,BHLHE40,RBM27,USP32,CHD1,CXCL2,BICRA
24+	81	0.6864	CREB1_K562_HG19	CREB1	79	1715	0.03509	0.108	1.26	ENCODE--ChIP-seq	ADNP2,TSPYL2,REV1,FAR1,ZNF394,ARPP19,HMGXB3,JUN,HACE1,WDR59,CHKA,VTRNA2-1,PIP4P1,DUSP5,DUSP1,FOS,LDLR,ZNF331,KPNA5,DMTF1,ERF,RLF,ZNF669,KHDC4,CNOT6,ZNF778,MDM4,CHUK,HMGCS1,ZNF75A,BDP1,PPP1R15B,VPS4B,RCHY1,ZBTB40,ATXN1L,ZNF746,FEM1C,RBBP6,KLF6,MFSD14C,PITPNB,CYB5D2,IKZF5,SNHG15,SNHG12,TRIB1,CDKN2AIP,PPP1R21,USPL1,LARP1B,ZNF805,TOP3A,CCDC117,CBFA2T2,GAN,IGHMBP2,NFIL3,RELT,KLHL2,PRDM4,KLHL28,BRWD1,Z…
24+	82	0.6949	ZNF384_GM12878_HG19	ZNF384	83	1843	0.04791	0.14	1.231	ENCODE--ChIP-seq	MAPKBP1,CSPP1,JUNB,FNBP4,PRKAB1,CLPX,RC3H2,DDIT4,ZNF394,ARPP19,PIP5K1A,CTC1,WDR59,SETD1A,CDK12,MED10,CNOT6L,FOS,FAM126B,RAPGEF2,SPSB1,ZNF71,ZNF696,ANKRD37,CCNT2,CSNK1G3,TLE3,ANKRD49,NEAT1,DMTF1,DGKH,ZNF671,INO80D,SUZ12P1,MCL1,TNFRSF10D,DDI2,SLC37A3,HMGCS1,DNMT3A,MSL2,RABGGTB,HDAC4,VPS4B,LENG8,ZBTB40,ZNF627,RBBP6,DCAF12,JMJD1C,CYB5D2,IFIT2,IKZF5,EPC1,JMJD6,PCBP1-AS1,TRIB3,CCDC82,ZNF708,ZUP1,USPL1,…
24+	83	0.7034	ATF2_H1HESC_HG19	ATF2	79	1749	0.04941	0.143	1.235	ENCODE--ChIP-seq	MAPKBP1,ZNF292,ADNP2,RPL21,RC3H2,DDIT4,TXNIP,ATF4,ZNF394,ARPP19,GRPEL2,HMGXB3,CTC1,FOSL2,CDK12,DUSP1,TET1,TUBB2B,LDLR,ZNF335,ZNF331,TLE3,DMTF1,INO80D,HMBOX1,ZNF669,OGA,MAFF,MDM4,CNTROB,NGRN,ZNF764,CHUK,ZNF75A,BDP1,PPP1R15A,PPP1R15B,VPS4B,ZBTB40,ATXN1L,RBBP6,MIR4521,E2F6,KLF6,JMJD1C,GCC1,IKZF5,ARRDC3,MAPK8IP3,SNHG15,SNHG12,INTS6,CSRNP2,USPL1,RHOB,IGHMBP2,SERTAD1,RSRC2,CRTC2,LIG4,GEM,CCDC142,DNAJC2…
24+	84	0.7119	NRF1_GM12878_HG19	NRF1	83	1848	0.05022	0.144	1.227	ENCODE--ChIP-seq	CSPP1,NFRKB,IER2,TSPYL2,DDIT4,MTMR3,NR1D1,MLLT10,EIF5,ZNF44,DUSP5,CNOT6L,ZNF234,FARP2,ZNF71,ZNF335,ZNF574,DGKE,ZNF691,ZFP36,ZNF329,ANKRD49,MOB3C,DGKQ,ZNF555,ANAPC1,ZNF671,INSIG1,KMT2C,TNFRSF10D,MFHAS1,YEATS2,MAFF,CNTROB,PLEKHF1,ZC3H8,ZFP82,DNMT3A,RABGGTB,ZNF75A,PPP1R15A,CEBPG,ZBTB43,DNAJB1,RP9P,DCAF12,E2F6,TRIM33,JMJD1C,GCC1,YOD1,MAPK8IP3,SNHG15,SNHG12,STX1A,ZNF821,N4BP2,ZUP1,RBAK,ZNF805,ZMYM5,ID…
24+	85	0.7203	STAT5A_K562_HG19	STAT5A	12	200	0.07017	0.185	1.666	ENCODE--ChIP-seq	PRKAB1,DDIT4,ZNF398,ZNF276,ZNF473,KMT2A,HMBOX1,PPP1R15A,RCHY1,NBPF1,RNU4ATAC,GPCPD1
24+	86	0.7288	ESR1_T47D_HG19	ESR1	20	382	0.07931	0.198	1.442	ENCODE--ChIP-seq	NDST1,ZNF44,TUBB2B,ZSWIM6,WWP1,NEAT1,ZNF669,KLF6,KCTD15,DCUN1D3,ZNF823,MED13L,FBXL3,ERN1,KLHL21,BHLHE40,PHF13,USP31,KLF10,KDM4B
24+	87	0.7373	ATF1_K562_HG19	ATF1	80	1833	0.08424	0.206	1.191	ENCODE--ChIP-seq	ADNP2,JUNB,IER2,FNBP4,PRKAB1,DDIT4,TXNIP,ZNF394,GRPEL2,HMGXB3,CHKA,VTRNA2-1,CDK12,ZNF136,ZNF43,ZNF44,DUSP5,LDLR,ZNF335,ZNF211,ZNF331,ZNF324,DMTF1,ERF,ZNF675,ZNF430,ZNF669,KHDC4,ANKRD27,MAFF,ZNF778,MDM4,LMBR1L,CHUK,ZNF75A,ARL4D,PPP1R15A,VPS4B,LENG8,RCHY1,ZBTB40,ZNF627,ATXN1L,FNIP1,KLF6,EIF4A1,GCC1,IKZF5,SNHG15,ZNF714,ZNF708,RBAK,CSRNP2,IDS,TOP3A,CCDC117,RHOB,IGHMBP2,RELT,KLHL2,RSRC2,CRTC2,GEM,TBC1…
24+	88	0.7458	FOXA2_A549_HG19	FOXA2	57	1276	0.09204	0.221	1.22	ENCODE--ChIP-seq	IER2,IER3,GRPEL2,MLLT10,CDK12,DUSP1,CDYL2,ZNF581,ZNF212,CSNK1G3,TLE3,CASD1,HMBOX1,BRPF1,OGA,CNOT6,LMBR1L,VPS37D,BDP1,PPP1R15A,ZBTB40,E2F6,ZNF740,KLF3,JMJD1C,CBLB,MAPK8IP3,INTS6,OTUD7B,RHOB,GAN,IGHMBP2,ARNTL,PLEKHA3,RSRC2,POGZ,KLHL28,RCL1,ZCCHC3,CXCL2,MYSM1,SIX4,VCPKMT,KDM6A,POLG,KLF10,VTRNA1-2,VTRNA1-1,GPCPD1,VTRNA1-3,MVD,KDM3A,ATAD2B,TAF1D,HES1,USP24,PAXBP1
24+	89	0.7542	FOXA1_HEPG2_HG19	FOXA1	89	2074	0.09649	0.227	1.17	ENCODE--ChIP-seq	PGAP1,EPB41L4A-AS1,JUNB,IER2,IER3,CLPX,TXNIP,SETD1A,EIF2AK3,NR1D1,CDK12,CPEB2,ZNF250,CSAD,ING1,JARID2,TIGD5,DUSP1,SLC39A10,FOS,WRN,ZSWIM8,ZSWIM4,LDLR,PIM1,TLE3,ANKRD49,CASD1,NEAT1,ANKRD36B,INO80D,BTBD1,OGA,ZBTB10,FBXO30,CNOT6,CNTROB,DDI2,PTBP2,HDAC4,LINC00240,PPP1R15A,VPS4B,RNF38,LRP6,ZBTB40,RPL32P3,MIR4521,ZNF740,KLF6,CBLB,ARRDC2,PCBP1-AS1,TRIB1,PAXIP1,CDKN2AIP,ZNF821,N4BP2,MED13L,FBXL3,INTS6,OT…
24+	90	0.7627	CUX1_GM12878_HG19	CUX1	79	1845	0.113	0.26	1.168	ENCODE--ChIP-seq	MAPKBP1,ZNF296,CSPP1,ADNP2,JUNB,FNBP4,PRKAB1,MAFG-DT,DDIT4,TXNIP,ZNF394,HMOX1,HACE1,SETD1A,ZNF44,ITPKC,ZNF234,ZSWIM6,LINC-PINT,ZNF584,ZNF211,CCNT2,ZNF691,PAPOLG,MOB3C,DMTF1,ZNF430,ZNF671,INO80D,FBXO46,SBNO2,BTBD1,KHDC4,BRPF1,TNFRSF10D,MAFG,ZNF778,LMBR1L,HMGCS1,RABGGTB,ZNF75A,ZBTB40,TP53INP1,FNIP1,DCAF12,KLF6,IFIT2,EPC1,CCNL1,ARRDC2,FAM76B,TRIB1,DCUN1D2,CDKN2AIP,ZNF708,DHX34,ZMYM5,CCDC117,IGHMBP2,…
24+	91	0.7712	ELK1_GM12878_HG19	ELK1	79	1851	0.1182	0.266	1.164	ENCODE--ChIP-seq	ZC3H12A,JUNB,PRKAB1,MAFG-DT,ZNF276,WDR59,MLLT10,CDK12,ZNF43,ZNF44,ING1,JAK2,DUSP2,ZNF696,ZNF691,EDC4,PAPOLG,SESN2,ZNF329,PIM3,ZNF324,CSNK1G3,ZNF675,ZNF431,ZNF671,INO80D,RLF,HMBOX1,SBNO2,ANKRD27,TNFRSF10D,LMBR1L,HMGCS1,DNMT3A,HAUS3,LINC00240,PPP1R15A,PPP1R15B,RNF38,RCHY1,ZBTB40,RBBP6,CCDC71,JMJD1C,GCC1,EPC1,ARRDC2,YOD1,FAM76B,TRIB1,CCDC82,ZNF708,ZNF829,DHX34,N4BP2,EAF1,RBAK,CSRNP1,CSRNP2,OTUD7B,ZM…
24+	92	0.7797	ELF1_SKNSH_HG19	ELF1	79	1858	0.1245	0.277	1.159	ENCODE--ChIP-seq	TLNRD1,JUNB,IER2,RPL21,PRKAB1,DDIT3,ZNF394,GRPEL2,EIF2AK3,PHF23,ZNF43,PIP4P1,MED10,ZNF234,ZNF473,ZSWIM8,ZSWIM6,ZNF335,ZNF211,ZNF331,ZNF324,CSNK1G3,ANKRD49,DMTF1,ZNF675,ZNF430,FBXO46,HMBOX1,SBNO2,ZNF669,KHDC4,MCL1,ZNF416,ZNF778,MDM4,ZNF773,ZNF764,CHUK,PPP1R15B,VPS4B,RNF38,LENG8,RCHY1,BAHD1,RPL32P3,CCDC71,TRIM41,EIF4A1,GCC1,CYB5D2,ARRDC2,FAM76B,PCBP1-AS1,ZNF708,ZNF701,PPP1R21,EAF1,ZUP1,USPL1,TOP3A,…
24+	93	0.7881	MXI1_HEPG2_HG19	MXI1	78	1838	0.1293	0.282	1.157	ENCODE--ChIP-seq	PGAP1,ZNF292,FNBP1L,ADNP2,NFRKB,IER3,PRKAB1,DDIT3,ZNF398,FAM171A2,HMGXB3,ZBTB7A,EIF2AK3,ZNF136,ZNF44,PIP4P1,FAM126B,SIRT1,ITPKC,ZNF234,ZNF212,ANKRD37,ZFP36,ZNF324,ZNF442,CACNB1,RALGAPB,ANAPC1,ZNF431,DLX2,ANKRD12,SBNO2,MOAP1,CNTROB,ZNF773,PLEKHF1,ZNF764,HMGCS1,DNMT3A,LINC00240,VPS4B,RCHY1,RPL32P3,FEM1C,SMOX,KLF3,PITPNB,GCC1,ZNF844,MAPK8IP3,ZNF823,ZNF701,EGR1,PPP1R21,RBAK,B3GNT2,ARHGEF2,PVT1,ARNTL,…
24+	94	0.7966	NFYB_K562_HG19	NFYB	77	1841	0.1579	0.317	1.139	ENCODE--ChIP-seq	MAPKBP1,ADNP2,JUNB,DDIT4,TXNIP,FAR1,JUN,WDR59,MTHFR,EIF5,GTF2IRD1,ZNF136,ZNF43,ZNF44,FLVCR1,ZNF234,FARP2,YPEL2,ZNF211,ZNF574,ANKRD37,ZNF691,ZNF324,CSNK1G3,TLE3,ZNF440,ZNF555,ZNF433,ZNF675,ZNF431,ZNF430,ZNF671,ANKRD12,RLF,GFPT2,ZNF416,CNTROB,LMBR1L,ARL4D,BDP1,PPP1R15B,VPS4B,ZBTB40,ZNF627,TP53INP1,KLF6,ZNF844,MFSD2A,ARC,ZNF714,TTBK2,ZNF708,DHX34,ZNF823,INTS6,ZMYM2,ZMYM5,RHOB,B3GNT2,DCP2,SLC20A1,ZNF…
24+	95	0.8051	SPI1_GM12878_HG19	SPI1	79	1895	0.1614	0.319	1.135	ENCODE--ChIP-seq	ZNF296,TLNRD1,ZC3H12C,FNBP4,PRKCD,PRKAB1,MAFG-DT,ARPP19,HOMER1,VTRNA2-1,EIF5,REL,GTF2IRD1,CPEB2,SMG1,PHF23,ZNF44,AREG,ZNF124,DUSP5,DUSP2,ZNF234,ZSWIM8,ZSWIM6,ZSWIM4,ZNF574,CSNK1G3,ZNF555,ZNF675,ANAPC1,ZNF430,INSIG1,MCL1,MAFG,MAP3K14,LMBR1L,ZC3H8,DDI2,TLK2,MSL2,PPP1R15A,DCAF12,SEMA4C,MFSD14C,EIF4A1,SIK3,FAM76B,PCBP1-AS1,PPP1R37,CDKN2AIP,HIVEP1,ZUP1,PCF11,TSC22D1,TOP3A,ARHGEF2,DCP2,CAB39,SLC43A2,PV…
24+	96	0.8136	ZNF143_K562_HG19	ZNF143	76	1826	0.1694	0.331	1.133	ENCODE--ChIP-seq	MAPKBP1,JUNB,DDIT3,DDIT4,ZNF276,FAM171A2,KCNQ1OT1,HMGXB3,HACE1,HOMER1,ZNF44,ITPKC,ZNF212,ZNF696,DGKE,EDC4,ANKRD49,NEAT1,ZNF431,ZNF669,MCL1,OGA,ZBTB10,ZNF778,LMBR1L,ZFP82,FSD1L,HMGCS1,HAUS3,RABGGTB,PTBP2,ZNF75A,LINC00240,PPP1R15B,ZBTB40,ZNF627,TP53INP1,ZNF746,KLF3,EIF4A1,JMJD1C,IKZF5,SNHG15,ULK1,ZNF708,ZNF821,EGR1,OSGIN1,FBXL3,CSRNP2,OTUD7B,IDS,TOP3A,DCP2,RSRC2,MPP6,PRPF39,EP300,CCDC142,FAM83G,TBC…
24+	97	0.822	BATF_GM12878_HG19	BATF	30	676	0.1804	0.341	1.212	ENCODE--ChIP-seq	ATF3,FOSL2,SMG1,ANKRD36B,NOTCH1,SOCS7,ZBTB10,MAFF,LINC00240,MIR4521,FNIP1,MFSD14C,IFIT2,KLKP1,MTRNR2L1,MTRNR2L3,HSD17B7,KMT2E-AS1,NR3C1,ERN1,PMAIP1,BHLHE40,RBM27,TENT4B,RNU4ATAC,VTRNA1-2,VTRNA1-1,VTRNA1-3,UBE2Q2P1,FBRS
24+	98	0.8305	HNF4G_HEPG2_HG19	HNF4G	25	556	0.1876	0.35	1.229	ENCODE--ChIP-seq	JUNB,ZBTB7B,MEX3A,ITPKC,ZNF696,PPTC7,NEAT1,ERF,DLX2,OGA,ZNF764,HMGCS1,RABGGTB,TRIM47,FNIP1,CDKN2AIP,APOE,CSRNP1,B3GNT2,SLC20A1,VEGFA,DENND5B,CCDC142,LRRC75B,ARID1A
24+	99	0.839	RUNX3_GM12878_HG19	RUNX3	64	1540	0.1934	0.356	1.132	ENCODE--ChIP-seq	MAPKBP1,PGAP1,ADNP2,TSPYL2,RPL21,FAM171A2,GRPEL2,SETD1B,MTHFR,REL,CDK12,ZNF44,FOS,FAM126B,CDYL2,LDLR,ZNF696,ZNF331,DGKE,KMT5B,ZNF324,CSNK1G3,TLE3,FBXO11,DGKH,ATXN7,KHDC4,ZNF416,MAP3K14,ZNF773,NGRN,SLC37A3,DNMT3A,LINC00240,PPP1R15B,LENG8,RP9P,CCDC71,GCC1,IKZF5,ZNF844,SNHG1,OTUD7B,CCDC117,VAV2,DCP2,ZNF7,MPP6,PRPF39,CAPN7,IL6R,LIG4,TBC1D12,CLK2,BHLHE40,CHD2,VCPKMT,RBM5,VTRNA1-2,VTRNA1-3,BICRA,TP73-A…
24+	100	0.8475	FOXP2_SKNMC_HG19	FOXP2	18	391	0.2043	0.37	1.26	ENCODE--ChIP-seq	MAPKBP1,JUNB,HMGXB3,TLE3,BDP1,PPP1R15A,RCHY1,ZBTB40,USPL1,ZMYM2,CCDC117,IGHMBP2,ARID4A,PMAIP1,CLK1,VCPKMT,FBXL19-AS1,SPRY4
24+	101	0.8559	NFATC1_GM12878_HG19	NFATC1	58	1407	0.2225	0.396	1.122	ENCODE--ChIP-seq	MAPKBP1,IER3,RPL21,RC3H2,ZNF398,ZNF276,ZNF394,GRPEL2,SETD1A,REL,CDK12,PHF23,SIRT1,MED22,ZNF335,KPNA5,CSNK1G3,DMTF1,ANAPC1,ZNF671,INO80D,OGA,MDM4,NGRN,CHUK,RABGGTB,ZBTB40,TRIM41,KLF6,CYB5D2,ARRDC3,SNHG15,TRIB1,INPP5E,SNHG1,USPL1,PCF11,ZMYM5,CAB39,IGHMBP2,ZNF8,RSRC2,MLH3,NR3C1,GEM,PLD6,DNAJC27,CLASRP,KDM5C,CHD2,NFKBIZ,VCPKMT,RNU4ATAC,VTRNA1-1,KDM3A,ATAD2B,TDG,PAXBP1
24+	102	0.8644	EBF1_GM12878_HG19	EBF1	107	2676	0.2288	0.402	1.087	ENCODE--ChIP-seq	MAPKBP1,ZNF292,ADNP2,IER3,CLPX,RFX7,ZNF398,ZNF276,ZNF394,GRPEL2,HMOX1,HMGXB3,EIF2AK3,VTRNA2-1,ZNF136,ZNF44,BRD1,ZNF234,ZNF581,HIPK3,CLCF1,YPEL2,ZNF211,ZNF331,EDC4,ZFP36,PAPOLG,SESN2,ZNF442,CASD1,ZNF555,NOTCH1,FBXO46,BTBD1,ZNF669,MCL1,ANKRD27,MDM4,CNTROB,ZFP82,NGRN,DDI2,ZNF764,CHUK,HMGCS1,DNMT3A,MSL2,HAUS3,RABGGTB,EVC,BDP1,PPP1R15A,ZBTB40,ZNF627,TP53INP1,JMJD1C,GCC1,CYB5D2,ZNF844,ARRDC2,ZNF714,ZNF…
24+	103	0.8729	FOXM1_ECC1_HG19	FOXM1	23	525	0.2335	0.405	1.196	ENCODE--ChIP-seq	TLNRD1,IER3,TXNIP,ZBTB7B,SETD5,PIP4P1,JARID2,FOS,LDLR,CLCF1,PIM1,PIM3,DYRK1A,INSIG1,LRP6,KLF6,PCBP1-AS1,ARNTL,KMT2E-AS1,KCTD9,BHLHE40,HES1,USP24
24+	104	0.8814	SIX5_H1HESC_HG19	SIX5	47	1145	0.2563	0.425	1.117	ENCODE--ChIP-seq	CAPN15,CSPP1,CLPX,ARPP19,ZBTB7A,HACE1,WDR59,MEX3A,ZNF134,PHF23,JARID2,ZNF234,ZNF473,ZSWIM8,ZNF584,ZNF211,ZNF331,ZNF691,SESN2,FBXO46,HMBOX1,OGA,CNOT6,ZNF416,MAP3K10,ZNF773,SLC37A3,RPL32P3,FBXL19,SNHG12,ZNF829,ZUP1,AHCTF1,CSRNP2,ZNF805,TFEB,CCDC117,SERTAD3,CRTC2,ARID4B,KLHL28,BHLHE40,PHF13,USP31,FLCN,FBXL19-AS1,TOGARAM1
24+	105	0.8898	HMGN3_K562_HG19	HMGN3	73	1830	0.2763	0.44	1.084	ENCODE--ChIP-seq	ZNF296,ZNF292,PRKAB1,FAR1,ZNF398,GMEB2,PHF23,ITPKC,MED22,TUBB2B,WWP1,CLCF1,ZNF211,ZNF574,CRAMP1,ZFP36,ZNF324,ZNF440,DGKQ,ANAPC1,ZNF431,DLX2,INSIG1,FBXO46,SBNO2,KHDC4,MOAP1,ANKRD27,ZNF416,MDM4,CNTROB,PLEKHF1,ZFP82,NGRN,ZNF764,VPS37D,ARL4D,LINC00240,RCHY1,HECTD2,ATXN1L,TP53INP1,TRIM46,FNIP1,CCDC71,SMOX,FBXL19,KLF3,KLF6,IKZF5,MFSD2A,MAPK8IP3,SIK3,CCDC82,CDKN2AIP,APOE,PPP1R21,NBEAL1,USPL1,TOP3A,GEM,E…
24+	106	0.8983	MYB_MELCELLLINE_MM9	MYB	25	594	0.2837	0.445	1.147	ENCODE--ChIP-seq	TLNRD1,CSPP1,DDIT3,HMGXB3,RREB1,MIR222,SNAI1,SETD5,CNOT6L,MED26,WRN,EDC4,NEAT1,ANAPC1,ANKRD12,CNTROB,CYB5D2,SIK3,TTBK2,EAF1,KCTD7,KCTD9,KDM5C,CBL,RASD1
24+	107	0.9068	NR2F2_MCF7_HG19	NR2F2	23	551	0.3068	0.468	1.137	ENCODE--ChIP-seq	IER3,DDIT3,PIP5K1A,ZBTB7A,MTHFR,FOSL2,ZNF44,SIRT1,WWP1,ZNF212,CASD1,NEAT1,ZNF433,ZNF764,PPP1R15B,CCDC71,N4BP2,OTUD7B,SLC20A1,CRTC2,DNAJC27,DENND4B,HES1
24+	108	0.9153	GABPA_MELCELLLINE_MM9	GABPA	5	102	0.3253	0.489	1.345	ENCODE--ChIP-seq	KCNQ1OT1,HOMER1,BRD2,NEAT1,BRWD1
24+	109	0.9237	NR2C2_HEPG2_HG19	NR2C2	52	1343	0.3875	0.544	1.051	ENCODE--ChIP-seq	CEP95,JUNB,IER3,CLPX,MAFG-DT,ARPP19,HMGXB3,GMEB2,CSAD,FAM126B,MED26,HIPK2,CCNT2,ZBTB34,NEAT1,HMBOX1,SBNO2,KHDC4,SOCS7,FBXO30,TNFRSF10D,MAFG,ZNF512B,FSD1L,ZNF764,ZBTB43,EP400P1,ZBTB40,RPL32P3,CCDC71,ZNF740,FBXL19,PCBP1-AS1,TOP3A,RNU6ATAC,FAM193B,SLC20A1,PLEKHA3,SGSM2,CRTC2,PRDM4,CCDC142,KLHL28,RCL1,CLASRP,USP38,FBXL19-AS1,RNU4ATAC,MVD,UBE2Q2P1,TOGARAM1,TP73-AS1
24+	110	0.9322	ZZZ3_HELAS3_HG19	ZZZ3	8	199	0.4544	0.604	1.093	ENCODE--ChIP-seq	CDK12,MED13,FAM126B,MED22,NEAT1,HMBOX1,PCF11,PAXBP1
24+	111	0.9407	MBD4_HEPG2_HG19	MBD4	63	1672	0.4553	0.604	1.022	ENCODE--ChIP-seq	MAPKBP1,ZNF292,IER2,RPL21,DDIT3,ATF4,ZNF394,ARPP19,GRPEL2,PIP5K1A,JUN,SETD1A,FOSL2,SNAI1,CDK12,FOS,FAM126B,MED22,ZNF473,ZNF581,ZNF335,ANKRD37,EDC4,KPNA5,DMTF1,INO80D,KHDC4,TNFRSF10D,ZC3H8,NGRN,RABGGTB,ARL4D,LRP6,ZBTB40,RBBP6,E2F6,EIF4A1,SNHG12,TRIB1,PPP1R37,APOE,EAF1,NBEAL1,USPL1,OTUD7B,CCDC117,RNU6ATAC,DCP2,RSRC2,MIDN,CHMP4A,DNAJC27,CLK1,ZCCHC3,RNU4ATAC,VTRNA1-2,VTRNA1-1,VTRNA1-3,ATAD2B,GNA13,TA…
24+	112	0.9492	ZEB1_GM12878_HG19	ZEB1	29	803	0.5734	0.691	0.9779	ENCODE--ChIP-seq	MAPKBP1,ZNF292,RPL21,CLPX,RC3H2,DDIT4,CDK12,DUSP2,TUBB2B,ZNF581,EDC4,FBXO46,BTBD1,PLEKHF1,VPS37D,TRIM46,JMJD1C,SNHG12,CSRNP1,CSRNP2,USPL1,ZNF805,ARHGEF2,IL6R,LIG4,RBM27,TOPBP1,KLF13,TP73-AS1
24+	113	0.9576	MAFF_HEPG2_HG19	MAFF	65	1834	0.6436	0.74	0.959	ENCODE--ChIP-seq	EPB41L4A-AS1,IER2,IER3,ZNF12,PRKAB1,KCNQ1OT1,HMOX1,HMGXB3,JUN,SETD1A,FOSL2,ZNF136,ZNF44,ING1,DUSP1,LINC-PINT,LDLR,ZNF335,ZNF211,ZNF691,TLE3,ZNF440,ANKRD49,ANKRD12,ZNF669,TNFRSF10D,MDM4,ZNF764,HMGCS1,DNMT3A,RABGGTB,BDP1,PPP1R15A,VPS4B,ZBTB40,TP53INP1,DCAF12,CYB5D2,IKZF5,EPC1,ZNF714,PCBP1-AS1,TRIB1,SNHG1,OTUD7B,ZMYM5,RHOB,IGHMBP2,SERTAD3,SERTAD1,RSRC2,CRTC2,CCDC142,DNAJC27,KLHL28,CLK1,USP36,VTRNA1-…
24+	114	0.9661	FLI1_MEGAKARYOCYTE_MM9	FLI1	65	1837	0.6484	0.74	0.9574	ENCODE--ChIP-seq	JUNB,IER2,PRKAB1,DDIT3,TXNIP,ATF4,GRPEL2,HMGXB3,MTHFR,EIF5,PHF23,ING1,ITPKC,ZSWIM8,EDC4,ZFP36,DMTF1,MCL1,MOAP1,BRPF1,ATP8B2,MDM4,CNTROB,NGRN,PLEKHG2,CHUK,BDP1,PPP1R15B,VPS4B,ZBTB43,LENG8,RCHY1,DNAJB1,CCDC71,DCAF12,TRIM41,GCC1,CCNL1,MAPK8IP3,JMJD6,FAM76B,DHX34,EAF1,AHCTF1,USPL1,PPP1R10,OTUD7B,CBFA2T2,DCP2,IGHMBP2,MNT,RSRC2,CRTC2,LIG4,KLHL28,BHLHE40,CLASRP,CREBZF,USP36,USP38,TOPBP1,POLG,TWNK,TOGARA…
24+	115	0.9746	MYBL2_HEPG2_HG19	MYBL2	52	1487	0.6692	0.755	0.9458	ENCODE--ChIP-seq	MAPKBP1,JUNB,IER2,FNBP4,RC3H2,DDIT3,ZNF398,ZNF394,ARPP19,GRPEL2,ZNF136,ZNF44,JAK2,FOS,ZNF331,EDC4,PAPOLG,CSNK1G3,ANAPC1,MCL1,MDM4,CNTROB,LMBR1L,NGRN,DNMT3A,BDP1,LINC00240,PPP1R15B,ZNF627,EIF4A1,JMJD1C,GCC1,EAF1,OSGIN1,CSRNP2,OTUD7B,ZNF805,CCDC117,IGHMBP2,ZNF7,RSRC2,KLHL28,CHD2,VCPKMT,VTRNA1-2,GPCPD1,VTRNA1-3,MVD,TAF1D,AFG3L1P,TDG,OTUD3
24+	116	0.9831	NANOG_H1HESC_HG19	NANOG	3	102	0.7307	0.808	0.7909	ENCODE--ChIP-seq	RP9P,KLF6,CCDC142
24+	117	0.9915	STAT2_K562_HG19	STAT2	7	252	0.8235	0.883	0.7457	ENCODE--ChIP-seq	SYNGAP1,TXNIP,DGKE,RBBP6,IFIT2,KMT2E-AS1,OASL
24+	118	1	CBX2_K562_HG19	CBX2	38	1781	0.9999	1	0.569	ENCODE--ChIP-seq	PGAP1,ZC3H12C,RPL21,ATF3,HMGXB3,HOMER1,CPEB2,FOS,GPR157,HIPK2,SPSB1,COL27A1,GFPT2,TNFRSF10D,ZNF777,HDAC4,ZBTB40,ZNF746,E2F6,KLF6,MFSD2A,KIF1B,TSC22D1,NBPF1,GAN,ARNTL,KLHL2,CAPN7,GEM,SLC41A2,HRH1,SMAD7,NR4A1,ARHGEF10L,CXCL1,FRMD6-AS1,OASL,ACVR1B
24-	1	0.008475	TCF12_SKNSH_HG19	TCF12	57	744	4.395e-14	2.43e-11	3.532	ENCODE--ChIP-seq	MRGPRF,MPV17,VOPP1,COL1A2,TINAGL1,PRSS23,RNF150,OLFML3,DHRS3,COL3A1,TMEM158,LY6K,DAB2,NES,FHL2,TRIM55,CCL2,POLR2L,MFAP4,SPARC,MT2A,ARL6IP5,CCDC80,MXRA8,PCDH18,ITGBL1,TENM2,ANKRD1,PDCD1LG2,SERTAD4,LMNA,CA12,AIG1,KRT19,COMT,LOXL1,ARHGDIB,HCFC1R1,COTL1,IL11RA,LMO7,VCL,NNMT,FBLN5,CNN2,DPP4,CAV1,TMEM119,IL7R,HSPB6,HSPB3,SGSH,BDKRB1,CARMN,DDAH1,TMEM205,LUM
24-	2	0.01695	NFIC_SKNSH_HG19	NFIC	43	587	1.521e-10	4.2e-08	3.365	ENCODE--ChIP-seq	GJA1,MPV17,CDCA3,LDHA,OLFML3,SQOR,ZYX,CFL1,PHYHD1,IGFBP5,FKBP7,ADAMTS1,SELENBP1,CCL2,POLR2L,MFAP4,ICAM1,MT2A,ARL6IP5,GCAT,MXRA8,CITED2,SECTM1,ANKRD1,PDCD1LG2,SERTAD4,LMNA,CAVIN1,SCD5,KRT19,PLAT,LOXL1,HCFC1R1,COTL1,IL11RA,NNMT,ALDH3B1,CAV1,IL7R,SGSH,BDKRB1,DDAH1,TMEM205
24-	3	0.02542	GATA3_SKNSH_HG19	GATA3	57	1054	1.847e-08	2.55e-06	2.434	ENCODE--ChIP-seq	GJA1,ARMC9,DKK1,VOPP1,RPN2,JUP,COL1A2,SUMF2,CDC42EP3,GAS1,PAPSS2,OLFML3,TMEM154,COL3A1,TMEM158,LY6K,IGFBP3,DAB2,FHL2,CCL2,MFAP4,MAB21L1,SPARC,MT2A,ARL6IP5,TM4SF1,CCDC80,PCDH18,TSPAN5,ITGBL1,CITED2,ANKRD1,PDCD1LG2,NEXN,CA12,ALDH4A1,KRT19,KRT18,LOXL1,RGS4,ARHGDIB,HCFC1R1,COTL1,LMO7,VCL,NNMT,USP53,DPP4,CAV1,IL7R,HSPB3,SGSH,BDKRB1,GREM2,DDAH1,TMEM205,LUM
24-	4	0.0339	MYOD1_C2C12_MM9	MYOD1	49	860	3.297e-08	3.64e-06	2.572	ENCODE--ChIP-seq	MYL9,GSDMD,JUP,EDEM2,COL1A2,PPT1,SSPN,PRSS23,ANXA6,KRTAP1-5,TK1,CDC42EP3,ANGPTL2,CRYAB,SULF1,DHRS3,FGF7,CFL1,TPM2,NES,SERINC2,TRIM55,PBXIP1,ANGPT1,MFAP4,IFITM3,ARL6IP5,ALG3,NINJ1,RIN1,STC2,NDUFAF3,ANKRD1,NEXN,SERTAD4,ATP6V0E2,AIG1,RAMP1,F2RL2,CD82,LOX,COL4A1,CNN2,ARHGAP24,TMEM119,TMEM109,PTGIR,THBS1,CDK2AP2
24-	5	0.04237	FOSL2_SKNSH_HG19	FOSL2	27	412	2.336e-06	0.000203	2.986	ENCODE--ChIP-seq	MPV17,VOPP1,URM1,DHRS3,ZYX,LY6K,TPM2,ARL6IP5,RIN1,ITGBL1,BABAM1,ANKRD1,PDCD1LG2,NEXN,SERTAD4,LMNA,KRT19,LOXL1,HCFC1R1,COTL1,LMO7,NNMT,CAV1,IL7R,HSPB6,NDUFS7,TMEM205
24-	6	0.05085	GATA2_ENDOTHELIALCELLOFUMBILICALVEIN_HG19	GATA2	76	1809	2.568e-06	0.000203	1.867	ENCODE--ChIP-seq	ARMC9,DKK1,RPN2,FZD2,TINAGL1,CSRP1,SUMF2,MRPL52,MGLL,PCYOX1,LMAN1,AP2S1,TMEM154,EFEMP1,PLS3,PCYT2,IGFBP3,GMPR,SDF2L1,DAB2,G6PC3,WDR1,RNPEP,DPCD,DRAM1,CCDC85B,CCL2,ANGPT1,SPARC,ICAM1,MT2A,ARL6IP5,TRIM22,TM4SF1,TMEM161A,MGST2,SCFD2,TSPAN5,VAT1,POLA2,CITED2,ANKRD1,RAC2,CTSC,CAP1,COMMD1,PDCD1LG2,AMIGO2,SERTAD4,YIPF3,AIG1,YIF1B,ALDH4A1,KRT18,LOXL2,RGS4,PTTG1,ARHGDIB,TGM2,LMO7,PPIC,NNMT,DHRS7B,LPXN,CAV…
24-	7	0.05932	JUN_ENDOTHELIALCELLOFUMBILICALVEIN_HG19	JUN	44	877	3.871e-06	0.000267	2.249	ENCODE--ChIP-seq	MPV17,DKK1,VOPP1,RPN2,FAM111B,SUMF2,SLC7A8,PAPSS2,AP2S1,TMEM154,LY6K,DRAM1,CCL2,SPARC,TXNDC15,MT2A,ARL6IP5,TM4SF1,COL8A1,RIN1,ALDH7A1,ITGBL1,SLC22A18,ANKRD1,PDCD1LG2,NEXN,SERTAD4,LMNA,CYTOR,CAVIN3,KRT19,KRT18,ARHGDIB,HCFC1R1,COTL1,NNMT,COBLL1,LPXN,IL7R,SRGN,ACTA2,DDAH1,TMEM205,KISS1
24-	8	0.0678	TEAD4_SKNSH_HG19	TEAD4	27	432	5.537e-06	0.00034	2.838	ENCODE--ChIP-seq	TK1,OLFML3,LY6K,CCDC85B,CCL2,POLR2L,MFAP4,SPARC,MT2A,ITGBL1,ANKRD1,PDCD1LG2,NEXN,CAVIN1,LOXL1,HCFC1R1,COTL1,LMO7,VCL,NNMT,CNN2,CAV1,IL7R,HSPB6,DDAH1,NDUFS7,TMEM205
24-	9	0.07627	TFAP2A_HELAS3_HG19	TFAP2A	72	1810	2.383e-05	0.0012	1.764	ENCODE--ChIP-seq	MPV17,ETHE1,LDHA,GSDMD,JUP,FUCA1,TINAGL1,PRSS23,CSRP1,ANXA6,KANK1,URM1,TTLL1,ZYX,LY6K,RUVBL2,PLS3,PCYT2,TPM2,FKBP7,LY6E,TKFC,DAB2,G6PC3,PUDP,RNPEP,SLC25A10,MCM2,DRAM1,POLR2L,SPARC,CDC20,MT2A,ARL6IP5,DAG1,ALG6,ALG3,JMJD8,NINJ1,KIF20A,RIN1,ALDH7A1,MGST2,STC2,ITGBL1,NDUFAF3,CLIC3,ANKRD1,ZDHHC12,CAVIN1,YIPF3,CAVIN3,KRT19,KRT18,KRT17,PLAT,LOXL2,COTL1,G6PD,ANXA11,NNMT,DPP3,ALDH3B1,CAV1,COQ2,LMNB1,ABHD1…
24-	10	0.08475	CTCF_THYMUS_MM9	CTCF	68	1758	8.193e-05	0.00348	1.713	ENCODE--ChIP-seq	LIPA,CCBE1,PRR16,VOPP1,NCSTN,NTHL1,EHD2,COL1A2,PPT1,HEXB,C1QTNF2,CSRP2,CSRP1,SSR2,TMEM175,MRPL52,PIGK,ANGPTL2,MOCS1,ENG,GSN,PSMB9,TMEM154,TTLL1,LY6K,PLOD1,CFL1,FHL2,GM2A,ACP2,NIPSNAP1,PBXIP1,MIEN1,NDUFA3,TXNDC15,CDC20,CPNE1,ALG6,TALDO1,ALG1,NINJ1,KIF20A,ALDH7A1,TMEM161A,XRCC6,POLA2,BABAM1,CTSC,COMMD1,ZDHHC24,LMNA,EMC7,KRT17,NRM,PTTG1,HCFC1R1,PDIA3,MASP1,PPIB,IDH2,COQ2,KIF4A,TMEM109,TBC1D2,DDAH1,N…
24-	11	0.09322	NFYB_HELAS3_HG19	NFYB	70	1852	0.0001268	0.00455	1.672	ENCODE--ChIP-seq	POP5,LIPA,STMN1,ARMC9,NCSTN,FUCA1,PLK1,CSRP1,ANXA6,TK1,COPZ1,MED29,GRN,LMAN1,DHRS1,SULF1,CEP41,TMEM179B,SLC39A3,GM2A,SIGMAR1,EDF1,MCM5,MCM2,HSD17B10,IDH3G,ACTB,CDC20,MT2A,ALG3,P3H1,TALDO1,PIMREG,JMJD8,GCAT,HLA-E,ALDH7A1,TMEM161A,SCFD2,XRCC6,SURF4,PYCR3,ALDH6A1,AKR1B1,TAX1BP3,ZDHHC24,ATP5F1B,LMNA,MPP1,CAVIN1,ALDH4A1,KRT19,B9D1,CCDC167,ENPP2,PDIA3,OSR2,IL11RA,PPIB,PMF1,HSPA2,KIF4A,PXMP4,LGALS3BP,MA…
24-	12	0.1017	FOS_HELAS3_HG19	FOS	36	780	0.000129	0.00455	2.06	ENCODE--ChIP-seq	MPV17,CDCA3,JUP,FAM111B,COPZ1,CENPM,LY6K,PLS3,PCYT2,CNPY3,PHPT1,SDF2L1,CCDC61,MT2A,TMEM161A,ALDH6A1,ITGBL1,TENM2,BABAM1,SLC22A18,ANKRD1,MPND,ATP5F1B,LMNA,KRT19,KRT18,HCFC1R1,COTL1,NNMT,LPXN,PXMP4,IL7R,HSPB6,TMEM205,PNKD,CDK2AP2
24-	13	0.1102	JUND_SKNSH_HG19	JUND	56	1403	0.0001377	0.00455	1.77	ENCODE--ChIP-seq	POP5,MPV17,VOPP1,RPN2,FAM111B,HEXB,PRSS23,SUMF2,PAFAH1B3,TMEM158,ZYX,LY6K,TPM2,MOXD1,ADAMTS1,SIGMAR1,CCDC85B,CCL2,POLR2L,SPARC,TXNDC15,MT2A,COL8A1,RIN1,MT1E,SYNGR1,ITGBL1,TENM2,BABAM1,SLC22A18,ANKRD1,PDCD1LG2,NEXN,LMNA,CYTOR,ATP5F1D,ALDH4A1,KRT19,KRT18,PLAT,LOXL1,ARHGDIB,HCFC1R1,COTL1,LMO7,PPIB,VCL,NNMT,NDUFB10,DPP4,CNN1,CAV1,IL7R,BDKRB1,PLA2G4C,TMEM205
24-	14	0.1186	MYOG_MYOCYTE_MM9	MYOG	110	3208	0.00014	0.00455	1.512	ENCODE--ChIP-seq	CCBE1,ARMC9,MYL9,LDHA,NTHL1,GSDMD,EHD2,PRSS23,CSRP1,ANXA6,KRTAP1-5,APPL2,TPI1,COPZ1,MRPL52,MMP11,CDC42EP3,TMEM106C,ANGPTL2,CRYAB,MGLL,SYNPO2,PTGS1,UCP2,ANO10,GSN,G0S2,SULF1,DHRS3,FGF5,PHYHD1,PLS3,PCYT2,TPM2,SNRPC,GMPR,TNFRSF11B,MPDU1,NES,SERINC2,WDR1,FHL1,FHL2,GM2A,ADAMTS1,ACP2,EDF1,TRIM55,PBXIP1,HSD17B10,LMF1,TPD52L1,OXTR,SPARC,ACTB,MT2A,PPP2R1A,ARL6IP5,DAG1,ALG6,ALG3,TALDO1,ALG1,NINJ1,RIN1,SYNG…
24-	15	0.1271	FOSL1_K562_HG19	FOSL1	35	773	0.0002223	0.00669	2.019	ENCODE--ChIP-seq	MPV17,RPN2,PLK1,HEXB,DHRS3,ZYX,TMEM179B,PCYT2,TPM2,CNPY3,TKFC,DPCD,MT2A,ECH1,RIN1,VAT1,CLIC3,BABAM1,SLC22A18,CAPG,LMNA,CAVIN1,KRT19,KRT18,LOXL1,AKR7A2,HCFC1R1,VCL,NNMT,PMF1,LPXN,SRGN,MAN1B1,TMEM205,PDLIM7
24-	16	0.1356	TBP_CH12LX_MM9	TBP	64	1695	0.0002303	0.00669	1.671	ENCODE--ChIP-seq	NTHL1,GSDMD,JUP,CSRP2,TMEM175,MOCS1,CDKN2C,PET100,DHRS1,PSMB9,TMEM158,TMEM179B,PLOD1,PCYT2,PHPT1,G6PC3,CPM,SLC25A10,MCM2,PBXIP1,DPCD,HSD17B10,LMF1,CCDC85B,IDH3G,NDUFA3,ATOX1,CPNE1,TALDO1,ALG1,JMJD8,GCAT,MXRA8,POLA2,CITED2,MRPS14,BABAM1,DBNL,TAX1BP3,ZDHHC24,UQCR10,LMNA,CCDC167,RGS4,ARHGDIB,HCFC1R1,COTL1,LMO7,SDHC,NDUFB10,DPP3,LPXN,ATP5MF,UQCC2,EPHX1,GALK1,DNPH1,SRGN,ALDH1A1,MAN1B1,AURKB,STOM,PDLIM…
24-	17	0.1441	CEBPB_C2C12_MM9	CEBPB	51	1285	0.0002852	0.0075	1.759	ENCODE--ChIP-seq	GJA1,STMN1,FDXR,JUP,FUCA1,PPT1,TINAGL1,TK1,MRPL52,FAM234A,GAS1,FSTL1,TTLL1,RUVBL2,PLS3,CNPY3,THEM6,G6PC3,FHL2,ACP2,DRAM1,ANGPT1,TPD52L1,IFITM3,IFITM2,ARL6IP5,ALG1,PIMREG,JMJD8,CYP27A1,COL8A1,MGST2,XRCC6,GLIPR1,ANKRD1,ZDHHC24,UQCR10,AIG1,LOXL2,COTL1,ENPP2,LOX,TMEM258,MASP1,RTN3,DHRS7B,ARHGAP24,SRGN,NDUFS7,MAN1B1,CDK2AP2
24-	18	0.1525	E2F4_MCF10A_HG19	E2F4	67	1839	0.0004311	0.0106	1.61	ENCODE--ChIP-seq	STMN1,MPV17,GSTK1,ETHE1,NCSTN,GSTM4,FUCA1,EHD2,HEXB,C1QTNF2,SUMF2,TMEM175,MRPL52,FAM234A,TMEM106C,URM1,SQOR,DHRS1,CEP41,AK1,GPR89A,LBH,RNPEP,ACP2,MCM2,C1R,POLR2L,GADD45GIP1,ANGPT1,IFITM3,OXTR,MT1L,CPNE1,P3H1,HLA-E,CCDC80,MT1E,TSPAN5,VAT1,RTL8B,RTL8C,MRPS14,DBNL,COMMD1,ZDHHC24,CAPG,MPP1,CAVIN3,SCD5,CCDC167,PLAT,ACTG2,LOXL2,TGM2,PDIA3,IL11RA,SDHC,DPM3,ATP5MF,CAV1,IDH2,LMOD1,TBC1D2,POLD2,GBP1,PDLIM7…
24-	19	0.161	RXRA_SKNSH_HG19	RXRA	10	121	0.0005424	0.0115	3.835	ENCODE--ChIP-seq	DHRS3,CEP41,ECH1,PDCD1LG2,LMNA,HCFC1R1,BDKRB1,DDAH1,NDUFS7,TMEM205
24-	20	0.1695	MAFK_HELAS3_HG19	MAFK	66	1845	0.0007291	0.0149	1.579	ENCODE--ChIP-seq	LIPA,FUCA1,EDEM2,PIGU,CSRP2,TK1,IKBKE,SSR2,COPZ1,TMEM175,FAM234A,TMEM106C,SYNPO2,SQOR,DHRS1,CEP41,PLOD1,TKFC,G6PC3,WDR1,ACP2,RNASET2,SIGMAR1,GPX8,MCM5,PBXIP1,MIEN1,ATOX1,IFITM3,NUDT1,CPNE1,ECH1,HLA-E,DECR1,VAT1,SURF4,PYCR3,RTL8C,CITED2,MRPS14,ZDHHC24,ATP5F1B,YIPF3,ATP5F1D,ALDH4A1,KRT19,PTTG1,TGM2,OSR2,LIG1,LOX,VCL,RTN3,NDUFB10,DHRS7B,ATP5MF,CAV1,EPHX1,HSPA2,KIF4A,TBC1D2,TMEM214,THBS1,POC1A,GBP1,S…
24-	21	0.178	STAT3_HELAS3_HG19	STAT3	64	1780	0.0007564	0.0149	1.588	ENCODE--ChIP-seq	MPV17,GSTK1,RPN2,LDHA,GSDMD,EDEM2,COPZ1,FSTL1,PAPSS2,G0S2,TMEM154,LY6K,TMEM179B,FNTB,PLS3,PHPT1,PUDP,GPX8,CD248,IFITM3,UBE2L6,ICAM1,MT2A,ARL6IP5,LIMCH1,WFDC21P,TM4SF1,HLA-E,KIF20A,STC2,ITGBL1,TENM2,CITED2,ANKRD1,CTSC,PDCD1LG2,AMIGO2,LMNA,CA12,AIG1,KRT19,KRT18,KRT17,HCFC1R1,COTL1,OSR2,ANXA11,LOX,NNMT,USP53,ALDH3B1,ARHGAP24,IL7R,LGALS3BP,LMNB1,BDKRB1,ABHD14A,SSTR1,TBC1D2,NDUFS7,MVP,TMEM205,POC1A,GB…
24-	22	0.1864	MYC_ENDOTHELIALCELLOFUMBILICALVEIN_HG19	MYC	65	1830	0.0009304	0.0172	1.568	ENCODE--ChIP-seq	POP5,LIPA,STMN1,DHRS4L2,MPV17,ETHE1,NCSTN,NTHL1,ADI1,APPL2,MRPL52,GRN,IDUA,FSTL1,LMAN1,DHRS1,TMEM59,ZYX,RUVBL2,CFL1,CNPY3,AK1,TKFC,ACO2,NES,RNPEP,MCM5,MCM2,NDUFB7,HSD17B10,MIEN1,GADD45GIP1,MT1L,NUDT1,UBE2L6,CPNE1,ECH1,TM4SF1,HLA-E,COL8A1,KIF20A,ALDH7A1,MGST2,SCFD2,ALDH6A1,MRPS14,ANKRD1,RAC2,DBNL,TAX1BP3,UQCR10,CA12,ATP5F1D,F2RL2,PLAT,LIG1,DPM3,PPIB,NDUFB10,DPP3,CAV1,TMEM109,TMEM205,PDLIM7,SLIRP
24-	23	0.1949	MAX_C2C12_MM9	MAX	63	1780	0.001173	0.02	1.562	ENCODE--ChIP-seq	STMN1,FDXR,ARMC9,EDEM2,PIGU,TK1,APPL2,JOSD2,TMEM175,MRPL52,TMEM106C,GRN,IDUA,GSN,CEP41,TMEM179B,RUVBL2,FNTB,PCYT2,CNPY3,FKBP7,SNRPC,MPDU1,PIN4,ACO2,NES,FHL2,ACP2,EDF1,MCM5,MCM2,LMF1,MIEN1,CCDC85B,CDC20,MT2A,ALG3,RIN1,SCFD2,TSPAN5,XRCC6,POLA2,CITED2,DBNL,ZDHHC24,LIMA1,EMC7,ATP5F1D,YIF1B,LOXL1,PMF1,DHRS7B,ATP5MF,IDH2,GALK1,ILK,DNPH1,MFSD3,ABHD14A,TBC1D2,NDUFS7,STOM,CDK2AP2
24-	24	0.2034	RFX5_HELAS3_HG19	RFX5	64	1832	0.001461	0.0231	1.541	ENCODE--ChIP-seq	PGAP3,LIPA,STMN1,ARMC9,ETHE1,LHPP,FUCA1,EDEM2,EHD2,TINAGL1,HEXB,PRSS23,TK1,IKBKE,APPL2,MRPL52,TMEM106C,DHRS1,CFL1,GM2A,ADAMTS1,ACP2,RNASET2,GPX8,MCM2,NDUFB7,PBXIP1,SELENBP1,GADD45GIP1,IFITM3,NUDT1,ACTB,ALG3,TALDO1,JMJD8,KIF20A,SCFD2,VAT1,POLA2,MRPS14,ZDHHC24,MPP1,YIPF3,ATP5F1D,KRT19,CCDC167,PLAT,LOXL2,COTL1,PDIA3,OSR2,IL11RA,LOX,NDUFB10,LPXN,ATP5MF,ARHGAP24,LGALS3BP,DCXR,TMEM214,MVP,POLD2,POC1A,G…
24-	25	0.2119	ESR1_ECC1_HG19	ESR1	25	554	0.001569	0.0241	2.012	ENCODE--ChIP-seq	SSPN,TINAGL1,QPRT,ANXA6,PAPSS2,TP53I11,G0S2,DHRS3,LY6E,CPM,GADD45GIP1,TPD52L1,MT2A,SURF4,ANKRD1,CA12,PLAT,RGS4,ANXA11,COQ2,MFSD3,DDAH1,THBS1,TMEM205,MLPH
24-	26	0.2203	ZNF143_GM12878_HG19	ZNF143	64	1841	0.001629	0.0242	1.533	ENCODE--ChIP-seq	STMN1,MPV17,CCBE1,GSTK1,PRR16,VOPP1,HACD4,GSTM4,EDEM2,EHD2,SSR2,SUMF2,MRPL52,CDC42EP3,TMEM106C,MOCS1,MGLL,ANO10,TP53I11,DHRS1,TMEM158,LY6E,AK1,GMPR,TKFC,G6PC3,MOXD1,ACP2,IDH3G,TPD52L1,NUDT1,CPNE1,P3H1,TALDO1,ALG1,HLA-E,MT1E,SYNGR1,VAT1,NDUFAF3,GLIPR1,CTSC,ATP5F1B,YIPF3,ATP5F1D,LIG1,IL11RA,DPM3,RTN3,TMED10,NDUFB10,PMF1,DHRS7B,ATP5MF,IDH2,HSPA2,ARHGAP24,PXMP4,SRGN,TBC1D2,TMEM214,MAN1B1,STOM,PDLIM7
24-	27	0.2288	PBX3_SKNSH_HG19	PBX3	66	1919	0.001806	0.0251	1.516	ENCODE--ChIP-seq	MPV17,DKK1,NCSTN,JUP,PLK1,TK1,TPI1,COPZ1,MED29,SUMF2,OLFML3,ANO10,F10,TMEM59,LY6K,TMEM179B,CFL1,PLS3,SLC39A3,PCYT2,DAB2,WDR1,ADAMTS1,SLC25A10,TRIM55,POLR2L,MFAP4,MAB21L1,CCDC61,IFITM3,PPP2R1A,ARL6IP5,TM4SF1,SFRP1,CCDC80,TMEM161A,PCDH18,BABAM1,ANKRD1,DBNL,COMMD1,ZDHHC24,ATP5F1B,MPP1,CAVIN1,YIF1B,PLAT,ARHGDIB,LIG1,IL11RA,PMF1,DHRS7B,LPXN,HSPA2,PXMP4,ILK,LMNB1,DCXR,MMP3,DDAH1,TMEM214,THBS1,TMEM205,P…
24-	28	0.2373	MXI1_MELCELLLINE_MM9	MXI1	61	1760	0.00214	0.0284	1.529	ENCODE--ChIP-seq	STMN1,ARMC9,NCSTN,LHPP,GSTM4,EDEM2,PLK1,WDR54,PIGS,CSRP1,ANXA6,SSR2,TMEM175,ANO10,GSN,PET100,TMEM59,TTLL1,ZYX,CEP41,RUVBL2,SDF2L1,PIN4,WDR1,DPCD,LMF1,SELENBP1,IDH3G,CCDC61,IFITM2,TXNDC15,ICAM1,PPP2R1A,ARL6IP5,DAG1,JMJD8,TMEM161A,SYNGR1,TSPAN5,NDUFAF3,MRPS14,CTSC,COMMD1,MPND,EMC7,MPP1,B9D1,CCDC167,HCFC1R1,ANXA11,USP53,UQCC2,EPHX1,COQ2,KIF4A,MFSD3,AURKB,POLD2,POC1A,STOM,CDK2AP2
24-	29	0.2458	NFYA_GM12878_HG19	NFYA	64	1873	0.002371	0.0304	1.506	ENCODE--ChIP-seq	POP5,PGAP3,LIPA,RPN2,FZD2,JUP,FAM111B,PIGS,ANXA6,TK1,COPZ1,MED29,GRN,ANO10,CENPM,CEP41,SLC39A3,CNPY3,SDF2L1,PIN4,GM2A,EDF1,MCM5,PBXIP1,HSD17B10,IDH3G,CCDC61,ACTB,CDC20,PIMREG,JMJD8,GCAT,HLA-E,KIF20A,TMEM161A,SCFD2,PYCR3,ALDH6A1,AKR1B1,BABAM1,ZDHHC12,TAX1BP3,ZDHHC24,ATP5F1B,ALDH4A1,B9D1,COTL1,ENPP2,IL11RA,PPIB,VCL,TMED10,PMF1,DPP3,DHRS7B,HSPA2,PXMP4,DCXR,AURKB,TMEM205,POLD2,POC1A,PNKD,CDK2AP2
24-	30	0.2542	REST_MYOCYTE_MM9	REST	61	1816	0.004073	0.0461	1.48	ENCODE--ChIP-seq	STMN1,VOPP1,LDHA,PPT1,CSRP1,APPL2,COPZ1,CDC42EP3,PCYOX1,FSTL1,LMAN1,UCP2,GSN,TMEM179B,CFL1,TPM2,FKBP7,SNRPC,MPDU1,SDF2L1,WDR1,LBH,ACP2,SIGMAR1,HSD17B10,LMF1,GADD45GIP1,ATOX1,CDC20,PPP2R1A,ARL6IP5,ALG3,KIF20A,PTTG1IP,ALDH6A1,MRPS14,TAX1BP3,MPND,ATP5F1B,LMNA,CAVIN1,YIPF3,PDIA3,LOX,TMEM258,COL4A1,VCL,PPIC,NDUFB10,USP53,DPP3,ATP5MF,LAYN,COQ2,TMEM119,GALK1,LMNB1,NDUFS7,TMEM214,THBS1,POLD2
24-	31	0.2627	STAT1_HELAS3_HG19	STAT1	33	856	0.00409	0.0461	1.707	ENCODE--ChIP-seq	GSTK1,ETHE1,GSDMD,EDEM2,COL1A2,GAS1,PAPSS2,TMEM59,PLS3,PHPT1,LY6E,DAB2,DRAM1,CCL2,POLR2L,IFITM3,UBE2L6,ICAM1,MT2A,ARL6IP5,HLA-E,TENM2,SECTM1,PDCD1LG2,CYTOR,KRT17,CCDC167,NNMT,LGALS3BP,SSTR1,ACTA2,MVP,FAM167B
24-	32	0.2712	ZBTB7A_ECC1_HG19	ZBTB7A	59	1753	0.004424	0.0479	1.483	ENCODE--ChIP-seq	STMN1,GSTK1,ARMC9,ETHE1,MYL9,HACD4,LDHA,NCSTN,APPL2,JOSD2,MMP11,CDC42EP3,FSTL1,GSN,SQOR,ZYX,CEP41,PLOD1,RNASET2,SLC25A10,DPCD,LMF1,DRAM1,MIEN1,GADD45GIP1,IFITM3,ACTB,CDC20,CPNE1,ALG6,NINJ1,RIN1,SYNGR1,RTL8B,CLIC3,AKR1B1,WFDC1,PRMT6,TAGLN,AMIGO2,CAVIN1,RAMP1,COMT,TGM2,PDIA3,CYBA,COL4A1,NDUFB10,FBLN5,CNN1,GALK1,ILK,LMNB1,SGSH,MFSD3,TBC1D2,THBS1,TMEM205,CDK2AP2
24-	33	0.2797	IRF3_HELAS3_HG19	IRF3	57	1688	0.0047	0.0499	1.488	ENCODE--ChIP-seq	POP5,FDXR,CDCA3,RPN2,JUP,FAM111B,PIGS,ANXA6,TK1,COPZ1,MED29,GRN,UCP2,ANO10,CENPM,CEP41,RUVBL2,SLC39A3,CNPY3,PHPT1,SDF2L1,PIN4,ACO2,EDF1,PCCB,MCM5,PBXIP1,IDH3G,CCDC61,ACTB,CDC20,PPP2R1A,HLA-E,KIF20A,TMEM161A,ALDH6A1,BABAM1,ZDHHC12,MPND,ZDHHC24,ATP5F1B,ALDH4A1,B9D1,IL11RA,TMED10,PMF1,DPP3,HSPA2,PXMP4,HSPB6,LMNB1,DCXR,AURKB,TMEM205,POLD2,PNKD,CDK2AP2
24-	34	0.2881	NR3C1_A549_HG19	NR3C1	56	1661	0.005156	0.0537	1.485	ENCODE--ChIP-seq	MPV17,DKK1,LDHA,NTHL1,GSDMD,JOSD2,MED29,CDC42EP3,CRYAB,PAFAH1B3,SQOR,DHRS3,LY6K,RUVBL2,PHYHD1,PLS3,TPM2,SLC38A11,PIN4,SELENBP1,POLR2L,MFAP4,MT1X,UBE2L6,ACTB,MT2A,LIMCH1,ECH1,TM4SF1,CYP27A1,DECR1,ITGBL1,CITED2,ANKRD1,TAX1BP3,AMIGO2,LMNA,CD82,COTL1,ANXA11,VCL,NNMT,DPP3,ALDH3B1,CAV1,ARHGAP24,GALK1,HSPB3,SRGN,DDAH1,MVP,THBS1,TMEM204,TMEM205,STOM,MLPH
24-	35	0.2966	SRF_MYOCYTE_MM9	SRF	50	1467	0.006267	0.0606	1.502	ENCODE--ChIP-seq	FDXR,MYL9,LDHA,ANXA6,PET100,COL3A1,ZYX,RUVBL2,CFL1,TPM2,SNRPC,MPDU1,ACO2,WDR1,FHL2,TRIM55,MIEN1,IFITM3,ACTB,PPP2R1A,ALG1,ALDH7A1,TMEM161A,XRCC6,GLIPR1,ANKRD1,CAP1,TAGLN,NEXN,ZDHHC24,SERTAD4,LMNA,EMC7,ATP5F1D,YIF1B,ALDH4A1,CD82,PPIB,VCL,DPP3,CNN2,COQ2,LMOD1,ACTA2,MAN1B1,THBS1,TMEM205,PDLIM7,PNKD,ACTC1
24-	36	0.3051	FOXM1_ECC1_HG19	FOXM1	22	525	0.00655	0.0607	1.862	ENCODE--ChIP-seq	LHPP,PLK1,TINAGL1,TK1,COPZ1,UCP2,CDKN2C,PLS3,CDC20,PIMREG,KIF20A,ANKRD1,TAGLN,PTTG1,HCFC1R1,KIF4A,LMNB1,ACTA2,DDAH1,AURKB,TMEM205,CDK2AP2
24-	37	0.3136	USF1_SKNSH_HG19	USF1	78	2480	0.006891	0.0614	1.382	ENCODE--ChIP-seq	STMN1,FDXR,MPV17,ARMC9,RPN2,LDHA,NTHL1,PPT1,HEXB,C1QTNF2,ANXA6,TK1,COPZ1,MRPL52,FAM234A,MOCS1,PAFAH1B3,GRN,IDUA,SYNPO2,URM1,LMAN1,AP2S1,TMEM59,TMEM158,CENPM,PCYT2,SNRPC,TKFC,G6PC3,RNASET2,SIGMAR1,TRIM55,MCM2,NDUFB7,PBXIP1,HSD17B10,MIEN1,CCDC61,NUDT1,ARL6IP5,ECH1,ALG3,ALG1,GCAT,HLA-E,PTTG1IP,SCFD2,FAM180A,RTL8C,MRPS14,CTSC,CAP1,COMMD1,MPND,ATP6V0E2,YIPF3,ATP5F1D,ALDH4A1,CCDC167,AKR7A2,HCFC1R1,CYBA…
24-	38	0.322	FOXA1_ECC1_HG19	FOXA1	17	395	0.0119	0.0884	1.915	ENCODE--ChIP-seq	PAFAH1B3,DHRS3,TMEM154,PLS3,SIGMAR1,SELENBP1,POLR2L,NINJ1,ALDH6A1,CITED2,ANKRD1,ALDH4A1,KRT19,KRT18,OSR2,VCL,TMEM205
24-	39	0.3305	GATA1_MELCELLLINE_MM9	GATA1	78	2549	0.01218	0.0884	1.344	ENCODE--ChIP-seq	FDXR,GSTK1,RPN2,LDHA,NCSTN,GSTM4,PLK1,C1QTNF1,CSRP1,APPL2,SERPINB7,COPZ1,MED29,SUMF2,MRPL52,PAFAH1B3,PCYOX1,PAPSS2,AP2S1,CDKN2C,PET100,DHRS1,DHRS3,TTLL1,CEP41,CFL1,CNPY3,PHPT1,SNRPC,THEM6,MPDU1,PIN4,ACO2,ACP2,SIGMAR1,NDUFB7,PBXIP1,ANGPT1,ATOX1,CCDC61,UBE2L6,ACTB,PPP2R1A,JMJD8,SCFD2,VAT1,XRCC6,NDUFAF3,CITED2,MRPS14,BABAM1,SLC22A18,COMMD1,CAPG,UQCR10,LIMA1,EMC7,YIF1B,ALDH4A1,PLAT,ARHGDIB,HCFC1R1,CY…
24-	40	0.339	TCF3_MYOCYTE_MM9	TCF3	55	1708	0.01234	0.0884	1.417	ENCODE--ChIP-seq	STMN1,MYL9,LDHA,GSDMD,EDEM2,SSPN,ANXA6,KRTAP1-5,CDC42EP3,ANGPTL2,CRYAB,MGLL,GSN,G0S2,SULF1,ZYX,TPM2,NES,SERINC2,EDF1,TRIM55,PBXIP1,DPCD,POLR2L,TXNDC15,ACTB,DAG1,ALG6,STC2,TSPAN5,NDUFAF3,ANKRD1,NEXN,ATP5F1B,SERTAD4,LMNA,CAVIN3,AIG1,RAMP1,CD82,COTL1,USP53,CNN2,COBLL1,ARHGAP24,TMEM119,GALK1,LMOD1,HSPB3,TMEM109,PTGIR,ACTA2,DDAH1,THBS1,PDLIM7
24-	41	0.3475	MAZ_IMR90_HG19	MAZ	58	1843	0.01577	0.105	1.383	ENCODE--ChIP-seq	GJA1,LDOC1,HACD4,LDHA,NTHL1,WDR54,TK1,JOSD2,TMEM106C,CRYAB,PCYOX1,URM1,DHRS1,ZYX,CEP41,LY6K,TPM2,TKFC,SDF2L1,PUDP,SLC25A10,NDUFB7,C1R,DPCD,DRAM1,IDH3G,MFAP4,IFI27L2,IFITM2,SPARC,LIMCH1,ALG3,XRCC6,ALDH6A1,CITED2,MRPS14,ZDHHC12,COMMD1,SCD5,AIG1,ATP5F1D,YIF1B,PLAT,COTL1,TGM2,LIG1,IL11RA,SDHC,TMED10,ATP5MF,HSPA2,ARHGAP24,HSPB6,ILK,SGSH,TBC1D2,CDK2AP2,PTX3
24-	42	0.3559	USF2_H1HESC_HG19	USF2	57	1819	0.01769	0.113	1.377	ENCODE--ChIP-seq	MPV17,GSTK1,ARMC9,LDHA,NTHL1,GSTM4,FUCA1,PIGU,HEXB,QPRT,C1QTNF2,ANXA6,TK1,JOSD2,TMEM175,FAM234A,GRN,IDUA,TMEM59,CENPM,TMEM179B,PCYT2,TKFC,LBH,EFHD1,ACP2,PCCB,MCM5,SLC25A10,MCM2,NDUFB7,PBXIP1,GADD45GIP1,CCDC61,ECH1,ALG3,ALG1,HLA-E,CYP27A1,SCFD2,CITED2,CAP1,DBNL,ZDHHC24,CA12,CCDC167,TMED10,DPP4,HSPA2,LGALS3BP,ILK,SGSH,PLA2G4C,TMEM214,POC1A,MLPH,CDK2AP2
24-	43	0.3644	CUX1_K562_HG19	CUX1	57	1827	0.01901	0.118	1.371	ENCODE--ChIP-seq	EHD2,TK1,MED29,SUMF2,PIGK,TMEM106C,PAFAH1B3,URM1,LMAN1,DHRS1,TMEM154,CENPM,TMEM179B,FNTB,CNPY3,SDF2L1,DAB2,G6PC3,EFHD1,ACP2,RNASET2,NDUFB7,MIEN1,TPD52L1,CCDC61,IFITM3,OXTR,IFITM2,ACTB,ICAM1,MT2A,ARL6IP5,CPNE1,ALG6,ECH1,TALDO1,HLA-E,VAT1,POLA2,MRPS14,COMMD1,CAVIN1,YIPF3,AIG1,KRT19,NRM,OSR2,NDUFB10,DPP3,DHRS7B,ATP5MF,LMNB1,MFSD3,TMEM109,SRGN,PDLIM7,CDK2AP2
24-	44	0.3729	ZKSCAN1_MELCELLLINE_MM9	ZKSCAN1	10	204	0.02119	0.126	2.194	ENCODE--ChIP-seq	NTHL1,GM2A,SELENBP1,ICAM1,SLC22A18,SCD5,PTTG1,SDHC,CNN2,LMNB1
24-	45	0.3814	SP1_GM12878_HG19	SP1	41	1263	0.02311	0.136	1.428	ENCODE--ChIP-seq	STMN1,MPV17,FUCA1,TK1,MRPL52,AP2S1,TMEM59,TMEM179B,SLC39A3,GPR89A,WDR1,LBH,ACP2,MCM5,HSD17B10,MIEN1,CPNE1,P3H1,JMJD8,HLA-E,TMEM161A,SCFD2,XRCC6,CITED2,MRPS14,AKR1B1,RAC2,COMMD1,ZDHHC24,ATP5F1B,CYTOR,ALDH4A1,DPP3,DHRS7B,ATP5MF,HSPA2,PXMP4,MAN1B1,AURKB,POLD2,PDLIM7
24-	46	0.3898	GTF2B_K562_HG19	GTF2B	57	1855	0.02424	0.139	1.35	ENCODE--ChIP-seq	PGAP3,JUP,EDEM2,PLK1,ADI1,HEXB,QPRT,TK1,APPL2,MED29,MRPL52,TMEM59,ZYX,CNPY3,GMPR,LBH,ACP2,SELENBP1,POLR2L,GADD45GIP1,NDUFA3,ATOX1,NUDT1,MT1X,ACTB,CPNE1,ECH1,TALDO1,TMEM161A,SURF4,POLA2,CTSC,PRMT6,TAX1BP3,LMNA,ATP6V0E2,MPP1,CAVIN1,YIPF3,AIG1,ATP5F1D,ALDH4A1,KRT19,AKR7A2,PTTG1,COTL1,PDIA3,VCL,RTN3,TMED10,DPP3,ATP5MF,EPHX1,IDH2,KIF4A,SRGN,STOM
24-	47	0.3983	TFAP2C_HELAS3_HG19	TFAP2C	56	1822	0.0251	0.141	1.35	ENCODE--ChIP-seq	ETHE1,GSDMD,JUP,FUCA1,WDR54,PRSS23,CSRP1,ANXA6,ENG,KANK1,URM1,TTLL1,ZYX,LY6K,PLS3,FKBP7,TKFC,DAB2,G6PC3,PUDP,RNPEP,ACP2,SLC25A10,MCM2,SELENBP1,DRAM1,IDH3G,CDC20,ALG6,ALG3,JMJD8,RIN1,ALDH7A1,MGST2,CLIC3,ANKRD1,ZDHHC12,UQCR10,YIPF3,CAVIN3,KRT18,KRT17,CD82,LOXL2,ARHGDIB,G6PD,USP53,DPP3,IDH2,COQ2,MFSD3,ABHD14A,ACTA2,MAN1B1,POC1A,STOM
24-	48	0.4068	ELK1_K562_HG19	ELK1	56	1837	0.02847	0.156	1.339	ENCODE--ChIP-seq	PGAP3,MPV17,LDHA,NTHL1,GSTM4,FUCA1,EDEM2,EHD2,HEXB,APPL2,SSR2,TMEM175,MRPL52,TMEM106C,URM1,AP2S1,CDKN2C,G0S2,DHRS1,TMEM179B,CFL1,FKBP7,SDF2L1,PUDP,GM2A,NDUFB7,DPCD,MIEN1,GADD45GIP1,ATOX1,NUDT1,UBE2L6,ECH1,ALG1,JMJD8,PTTG1IP,SCFD2,SURF4,CTSC,PRMT6,DBNL,ZDHHC12,MPP1,YIPF3,KRT19,AKR7A2,PTTG1,SDHC,TMED10,NDUFB10,DPP3,LPXN,ATP5MF,LMNB1,MFSD3,SLIRP
24-	49	0.4153	IRF1_K562_HG19	IRF1	118	4204	0.02914	0.158	1.229	ENCODE--ChIP-seq	STMN1,MPV17,ETHE1,CDCA3,LDHA,NTHL1,LHPP,GSTM4,JUP,FUCA1,EDEM2,EHD2,QPRT,TK1,SSR2,COPZ1,PIGK,GRN,IDUA,URM1,AP2S1,CDKN2C,GSN,DHRS1,TMEM59,TMEM158,TTLL1,TMEM179B,PLOD1,CFL1,LY6E,GMPR,TKFC,SDF2L1,ACO2,LBH,RNPEP,RNASET2,MCM2,NDUFB7,C1R,DPCD,HSD17B10,DRAM1,MIEN1,GADD45GIP1,IDH3G,TPD52L1,IFITM3,IFITM2,NUDT1,UBE2L6,TXNDC15,MT2A,CPNE1,ALG6,ECH1,TALDO1,ALG1,JMJD8,HLA-E,CCDC80,MXRA8,KIF20A,TMEM161A,PTTG1IP,…
24-	50	0.4237	TCF7L2_PANC1_HG19	TCF7L2	56	1846	0.03066	0.161	1.332	ENCODE--ChIP-seq	POP5,STMN1,ARMC9,RPN2,LDHA,FUCA1,PLK1,PIGU,TMEM175,FAM234A,PIGK,PAPSS2,SQOR,CFL1,FNTB,PIN4,ACP2,SIGMAR1,MCM2,HSD17B10,TPD52L1,ATOX1,MT1X,UBE2L6,ACTB,CDC20,MT2A,ARL6IP5,CPNE1,ECH1,JMJD8,APCDD1,SURF4,CAP1,DBNL,TAX1BP3,YIPF3,CCDC167,AKR7A2,PTTG1,HCFC1R1,G6PD,SDHC,DPM3,PPIC,RTN3,NDUFB10,LPXN,IDH2,ARHGAP24,ILK,TMEM214,MAN1B1,AURKB,POC1A,SLIRP
24-	51	0.4322	ESRRA_HEPG2_HG19	ESRRA	6	108	0.03947	0.186	2.504	ENCODE--ChIP-seq	GSTM4,ADI1,PCYT2,NIPSNAP1,VCL,NDUFS7
24-	52	0.4407	BACH1_K562_HG19	BACH1	54	1814	0.04318	0.2	1.306	ENCODE--ChIP-seq	POP5,STMN1,MPV17,LDHA,NTHL1,FUCA1,PLK1,PIGS,PIGU,TPI1,MED29,SUMF2,MRPL52,IDUA,CDKN2C,TMEM59,TMEM179B,PLOD1,FNTB,SLC39A3,FKBP7,SNRPC,GMPR,ACO2,LBH,RNASET2,MCM5,NDUFB7,ACTB,ICAM1,CCDC80,TMEM161A,MGST2,PYCR3,POLA2,CITED2,MRPS14,BABAM1,CTSC,CAP1,ATP5F1B,ALDH4A1,COMT,COTL1,DPM3,NNMT,PMF1,PXMP4,LMNB1,TBC1D2,TMEM214,TMEM205,POC1A,PDLIM7
24-	53	0.4492	SP2_H1HESC_HG19	SP2	34	1095	0.05659	0.231	1.364	ENCODE--ChIP-seq	CDCA3,RPN2,NCSTN,JUP,FAM111B,COPZ1,MED29,GRN,CENPM,RUVBL2,CFL1,PLS3,SLC39A3,CNPY3,PHPT1,NDUFB7,IDH3G,CCDC61,PPP2R1A,TMEM161A,NDUFAF3,MPND,ZDHHC24,ATP5F1B,B9D1,IL11RA,PMF1,DPP3,HSPA2,HSPB6,ILK,TMEM205,PNKD,CDK2AP2
24-	54	0.4576	RELA_GM18951_HG19	RELA	53	1815	0.05778	0.231	1.281	ENCODE--ChIP-seq	FDXR,ARMC9,NCSTN,PIGU,CSRP2,ANXA6,COPZ1,TMEM175,PIGK,TMEM106C,PAFAH1B3,URM1,LMAN1,AP2S1,SQOR,TMEM59,PLOD1,G6PC3,PUDP,NDUFB7,CCDC85B,POLR2L,GADD45GIP1,NDUFA3,ATOX1,NUDT1,ICAM1,PPP2R1A,ECH1,P3H1,DECR1,XRCC6,POLA2,CITED2,MRPS14,RAC2,COMMD1,ATP5F1B,YIF1B,B9D1,CCDC167,NRM,CYBA,NDUFB10,DPP3,LPXN,ATP5MF,HSPA2,ARHGAP24,SRGN,TMEM214,AURKB,POC1A
24-	55	0.4661	HMGN3_K562_HG19	HMGN3	53	1830	0.06429	0.246	1.27	ENCODE--ChIP-seq	POP5,PGAP3,ARMC9,ETHE1,PRR16,MYL9,PLAC9,NTHL1,TINAGL1,QPRT,URM1,UCP2,SQOR,IGFBP4,GM2A,MCM2,NDUFB7,HSD17B10,IDH3G,GCAT,TMEM161A,TSPAN5,SURF4,RTL8C,RAC2,CAP1,COMMD1,TAX1BP3,CA12,YIPF3,AIG1,ALDH4A1,B9D1,CCDC167,NRM,COMT,LOXL1,PTTG1,PDIA3,IL11RA,COL4A1,PPIB,PPIC,TMED10,NDUFB10,HSPB6,LMOD1,MFSD3,MAN1B1,MVP,TMEM205,STOM,PDLIM7
24-	56	0.4746	PRDM1_HELAS3_HG19	PRDM1	44	1487	0.06482	0.246	1.298	ENCODE--ChIP-seq	LIPA,FZD2,PIGU,TINAGL1,IKBKE,MED29,FSTL1,TTLL1,TMEM179B,EFEMP1,PHPT1,PUDP,RNPEP,ACP2,DRAM1,MIEN1,IDH3G,MT2A,ARL6IP5,GCAT,STC2,DECR1,SURF4,ALDH6A1,ITGBL1,CITED2,SECTM1,BABAM1,ZDHHC12,CDCP1,MPND,AMIGO2,LMNA,CCDC167,CD82,IL11RA,NNMT,ALDH3B1,PXMP4,LGALS3BP,AURKB,GBP1,PDLIM7,PNKD
24-	57	0.4831	ZNF384_K562_HG19	ZNF384	53	1841	0.0694	0.25	1.262	ENCODE--ChIP-seq	PGAP3,MPV17,LDHA,NTHL1,GSTM4,PLK1,EHD2,QPRT,TMEM106C,PAFAH1B3,GRN,CDKN2C,G0S2,DHRS1,DHRS3,TMEM59,TTLL1,LY6K,TMEM179B,SNRPC,LBH,ACP2,RNASET2,NIPSNAP1,NDUFB7,TPD52L1,NUDT1,ARL6IP5,ALG6,TALDO1,JMJD8,KIF20A,VAT1,SURF4,NDUFAF3,RTL8C,CTSC,ZDHHC24,LMNA,CYTOR,MPP1,YIPF3,CCDC167,NRM,PTTG1,OSR2,G6PD,DPP3,ARHGAP24,ILK,LMNB1,AURKB,SLIRP
24-	58	0.4915	STAT2_K562_HG19	STAT2	10	252	0.06951	0.25	1.759	ENCODE--ChIP-seq	GSTK1,GMPR,IFITM3,IFITM2,UBE2L6,ICAM1,MT2A,TRIM22,HLA-E,LGALS3BP
24-	59	0.5	YY1_SKNSH_HG19	YY1	74	2657	0.06952	0.25	1.22	ENCODE--ChIP-seq	POP5,PGAP3,STMN1,GSTK1,ARMC9,NCSTN,NTHL1,LHPP,EHD2,HEXB,RNF150,SSR2,COPZ1,MRPL52,MMP11,CDC42EP3,GRN,SYNPO2,AP2S1,TMEM59,TMEM179B,RUVBL2,TKFC,ACO2,RNPEP,ACP2,GPX8,EDF1,MCM2,NDUFB7,DPCD,MIEN1,POLR2L,IDH3G,NDUFA3,MAB21L1,NUDT1,MT1X,MT2A,PPP2R1A,ECH1,ALG3,JMJD8,CCDC80,KIF20A,RTL8C,CITED2,MRPS14,BABAM1,CTSC,COMMD1,MPND,UQCR10,YIPF3,ATP5F1D,YIF1B,CCDC167,NRM,COMT,DPM3,PPIB,TMED10,NDUFB10,PMF1,COBLL1,LP…
24-	60	0.5085	ETS1_K562_HG19	ETS1	41	1382	0.06968	0.25	1.302	ENCODE--ChIP-seq	LHPP,TK1,APPL2,SSR2,COPZ1,FAM234A,URM1,PLOD1,RUVBL2,TKFC,G6PC3,LBH,RNASET2,EDF1,MCM2,NDUFB7,IDH3G,NDUFA3,TPD52L1,ECH1,ALG1,TMEM161A,SURF4,CLIC3,MRPS14,BABAM1,PRMT6,DBNL,ZDHHC12,ATP5F1D,PDIA3,ANXA11,SDHC,DPM3,PPIB,NDUFB10,DPP3,MFSD3,AURKB,POC1A,SLIRP
24-	61	0.5169	NFE2_GM12878_HG19	NFE2	53	1854	0.07579	0.268	1.253	ENCODE--ChIP-seq	STMN1,MPV17,ARMC9,NTHL1,FUCA1,EDEM2,ANXA6,COPZ1,TMEM106C,GRN,TMEM59,CENPM,FNTB,MPDU1,G6PC3,ACO2,ACP2,MCM2,C1R,PBXIP1,MIEN1,CCDC61,ICAM1,ALG1,JMJD8,HLA-E,KIF20A,SCFD2,XRCC6,NDUFAF3,BABAM1,GLIPR1,RAC2,CTSC,ATP5F1B,ATP6V0E2,YIPF3,ALDH4A1,B9D1,CCDC167,AKR7A2,ARHGDIB,HCFC1R1,SDHC,TMED10,PMF1,LPXN,ATP5MF,LMNB1,PLA2G4C,MAN1B1,POC1A,CDK2AP2
24-	62	0.5254	MAFF_HEPG2_HG19	MAFF	52	1834	0.0858	0.287	1.242	ENCODE--ChIP-seq	POP5,GJA1,MPV17,RPN2,LDHA,FUCA1,EDEM2,TK1,SSR2,MED29,SUMF2,TMEM175,MRPL52,GRN,URM1,AP2S1,F10,DHRS1,FNTB,GM2A,PCCB,TPD52L1,CCDC61,MT1X,UBE2L6,ACTB,MT2A,PPP2R1A,CPNE1,ALG3,P3H1,ALG1,HLA-E,TMEM161A,XRCC6,CITED2,MRPS14,ATP5F1B,ATP6V0E2,YIPF3,ATP5F1D,ALDH4A1,CCDC167,HCFC1R1,SDHC,PPIB,RTN3,LPXN,ATP5MF,LGALS3BP,POC1A,PNKD
24-	63	0.5339	CEBPD_HEPG2_HG19	CEBPD	33	1105	0.0872	0.29	1.311	ENCODE--ChIP-seq	MPV17,NCSTN,NTHL1,JUP,PLK1,TINAGL1,PCYOX1,LMAN1,ZYX,TMEM179B,SLC39A3,ACP2,DRAM1,POLR2L,GADD45GIP1,ATOX1,ACTB,CPNE1,CITED2,COMMD1,LIMA1,LMNA,YIPF3,YIF1B,NRM,AKR7A2,TGM2,PDIA3,IL11RA,ARHGAP24,LGALS3BP,ILK,TMEM214
24-	64	0.5424	NR2F2_MCF7_HG19	NR2F2	18	551	0.09284	0.303	1.438	ENCODE--ChIP-seq	DKK1,CSRP1,MOCS1,LY6E,ECH1,RIN1,ALDH7A1,MGST2,CLIC3,CITED2,ANKRD1,YIF1B,KRT19,KRT18,IL11RA,TMED10,MFSD3,SLIRP
24-	65	0.5508	NRF1_H1HESC_HG19	NRF1	51	1836	0.1111	0.33	1.216	ENCODE--ChIP-seq	STMN1,GSTK1,HACD4,LDHA,LHPP,FUCA1,EDEM2,TK1,SUMF2,TMEM175,FAM234A,TMEM106C,GRN,PLOD1,CNPY3,PUDP,GM2A,ADAMTS1,PCCB,GADD45GIP1,ATOX1,CCDC61,PPP2R1A,CPNE1,ALG6,ALG3,ALG1,PTTG1IP,SYNGR1,RTL8C,CTSC,CDCP1,TAX1BP3,UQCR10,LIMA1,YIPF3,CCDC167,AKR7A2,PDIA3,PPIC,RTN3,NDUFB10,USP53,EPHX1,COQ2,KIF4A,ILK,TBC1D2,MAN1B1,THBS1,POC1A
24-	66	0.5593	ELK4_HELAS3_HG19	ELK4	50	1825	0.1315	0.368	1.199	ENCODE--ChIP-seq	POP5,PGAP3,MPV17,NCSTN,LHPP,EDEM2,FAM111B,PIGU,SSR2,COPZ1,MED29,TMEM175,MRPL52,FAM234A,TMEM106C,GRN,ZYX,TMEM179B,CFL1,TKFC,ACP2,NDUFB7,DPCD,MIEN1,CCDC61,ACTB,PPP2R1A,ECH1,JMJD8,SURF4,POLA2,RTL8C,CAP1,TAX1BP3,CAVIN1,YIPF3,G6PD,IL11RA,ANXA11,SDHC,DPM3,PPIB,TMED10,DPP3,DHRS7B,ATP5MF,ILK,LMNB1,TMEM214,POC1A
24-	67	0.5678	ELF1_HEPG2_HG19	ELF1	51	1875	0.1393	0.378	1.19	ENCODE--ChIP-seq	POP5,LIPA,CDCA3,NTHL1,GSTM4,FUCA1,HEXB,TK1,APPL2,SSR2,AP2S1,DHRS1,TTLL1,ZYX,CEP41,TMEM179B,TKFC,SDF2L1,G6PC3,GM2A,NDUFB7,SELENBP1,IDH3G,ATOX1,NUDT1,CPNE1,ECH1,HLA-E,RIN1,SURF4,CITED2,MRPS14,AKR1B1,BABAM1,ANKRD1,CTSC,PRMT6,DBNL,TAX1BP3,YIPF3,ATP5F1D,COMT,SDHC,DPM3,PPIB,TMED10,NDUFB10,DPP3,LGALS3BP,DCXR,SLIRP
24-	68	0.5763	EBF1_GM12878_HG19	EBF1	71	2676	0.1397	0.378	1.16	ENCODE--ChIP-seq	POP5,LIPA,STMN1,MPV17,GSTK1,RPN2,HACD4,NCSTN,GSTM4,EDEM2,RNF150,SSR2,SUMF2,TMEM175,PIGK,AP2S1,G0S2,DHRS1,LY6K,TMEM179B,SLC39A3,FKBP7,ACO2,LBH,RNPEP,PBXIP1,DPCD,DRAM1,GADD45GIP1,UBE2L6,ECH1,ALG1,PIMREG,JMJD8,HLA-E,RIN1,MGST2,SURF4,MRPS14,RAC2,CAP1,ZDHHC24,CAPG,CYTOR,ATP5F1D,ALDH4A1,B9D1,HCFC1R1,TGM2,SDHC,DPM3,PPIB,NDUFB10,USP53,DPP3,LPXN,ATP5MF,CAV1,IDH2,HSPA2,ARHGAP24,PXMP4,GALK1,LGALS3BP,ILK,TME…
24-	69	0.5847	FOXA2_HEPG2_HG19	FOXA2	11	328	0.1408	0.379	1.477	ENCODE--ChIP-seq	TK1,DHRS3,ACP2,MT2A,TM4SF1,CYP27A1,ALDH6A1,CITED2,ANKRD1,LOX,TMEM205
24-	70	0.5932	SIX5_H1HESC_HG19	SIX5	32	1145	0.1604	0.412	1.224	ENCODE--ChIP-seq	CDCA3,NTHL1,LHPP,EDEM2,PIGU,SSR2,JOSD2,MOCS1,PAFAH1B3,AP2S1,TMEM59,CFL1,FNTB,ACP2,GPX8,NDUFA3,ECH1,TMEM161A,BABAM1,PRMT6,UQCR10,ATP5F1D,HCFC1R1,DPM3,TMED10,NDUFB10,LPXN,ATP5MF,HSPB6,TMEM109,POC1A,PNKD
24-	71	0.6017	E2F6_H1HESC_HG19	E2F6	48	1802	0.1795	0.436	1.165	ENCODE--ChIP-seq	LIPA,STMN1,ARMC9,ETHE1,PRR16,EDEM2,PLK1,WDR54,COL1A2,PRSS23,C1QTNF2,CSRP1,ANXA6,TK1,TMEM175,FAM234A,GRN,CEP41,TMEM179B,PLOD1,IGFBP3,TPM2,GMPR,SDF2L1,G6PC3,RNASET2,SIGMAR1,EDF1,MCM5,MCM2,JMJD8,GCAT,TM4SF1,TMEM161A,SCFD2,RTL8B,AKR1B1,CTSC,CA12,CCDC167,PDIA3,COBLL1,HSPA2,DCXR,AURKB,POLD2,STOM,MLPH
24-	72	0.6102	BHLHE40_CH12LX_MM9	BHLHE40	46	1727	0.1848	0.444	1.165	ENCODE--ChIP-seq	STMN1,MPV17,LDHA,NTHL1,GSTM4,EHD2,PIGS,HEXB,C1QTNF2,CSRP2,CSRP1,ANXA6,PIGK,MGLL,IDUA,TMEM154,ZYX,MPDU1,WDR1,EFHD1,MCM2,PBXIP1,MIEN1,ATOX1,ACTB,CPNE1,TALDO1,JMJD8,XRCC6,CTSC,CCDC167,LOXL1,HCFC1R1,PAMR1,ANXA11,TMEM258,PPIB,VCL,RTN3,COX7A1,FBLN5,IDH2,LGALS3BP,DNPH1,SGSH,AURKB
24-	73	0.6186	TAL1_K562_HG19	TAL1	48	1825	0.2017	0.453	1.15	ENCODE--ChIP-seq	GSTK1,FUCA1,PLK1,HEXB,TK1,SSR2,MED29,MRPL52,PAFAH1B3,GRN,LMAN1,AP2S1,CDKN2C,CENPM,TMEM179B,PLOD1,CNPY3,FKBP7,TKFC,GM2A,NDUFB7,POLR2L,GADD45GIP1,TPD52L1,CCDC61,NUDT1,ECH1,ALG1,GCAT,KIF20A,POLA2,BABAM1,MPP1,YIPF3,YIF1B,KRT19,TGM2,OSR2,RTN3,TMED10,ATP5MF,IDH2,ABHD14A,TMEM214,STOM,GALNT5,PNKD,CDK2AP2
24-	74	0.6271	ATF3_H1HESC_HG19	ATF3	34	1262	0.2042	0.453	1.179	ENCODE--ChIP-seq	STMN1,FDXR,NTHL1,ADI1,PIGU,C1QTNF2,ANXA6,COPZ1,TMEM175,PIGK,GRN,SYNPO2,AP2S1,DHRS1,PLS3,SNRPC,G6PC3,ACO2,EDF1,MCM2,MIEN1,CCDC85B,NDUFA3,ALG1,SCFD2,ATP5F1D,HCFC1R1,TMED10,LPXN,LMNB1,PLA2G4C,MAN1B1,POC1A,CDK2AP2
24-	75	0.6356	GABPA_MELCELLLINE_MM9	GABPA	4	102	0.2088	0.453	1.738	ENCODE--ChIP-seq	FDXR,TALDO1,TSPAN5,ARHGDIB
24-	76	0.6441	ATF1_K562_HG19	ATF1	48	1833	0.2097	0.453	1.145	ENCODE--ChIP-seq	STMN1,NCSTN,NTHL1,EDEM2,PIGU,CSRP1,TK1,GRAMD2B,SSR2,TMEM175,MRPL52,FAM234A,GRN,AP2S1,G0S2,DHRS1,TMEM179B,CFL1,FNTB,FKBP7,ACO2,GPR89A,MCM2,NDUFB7,IDH3G,IFITM2,CPNE1,GCAT,HLA-E,SCFD2,XRCC6,GLIPR1,CYTOR,B9D1,ARHGDIB,HCFC1R1,PDIA3,SDHC,RTN3,DPP3,COQ2,PXMP4,SRGN,TMEM214,MAN1B1,POLD2,POC1A,PNKD
24-	77	0.6525	MYB_MELCELLLINE_MM9	MYB	17	594	0.2161	0.461	1.254	ENCODE--ChIP-seq	LIPA,MRPL52,CDC42EP3,URM1,PTGS1,CDKN2C,RUVBL2,TKFC,G6PC3,GM2A,CD248,CCDC61,CDC20,KIF20A,NDUFAF3,NDUFB10,LPXN
24-	78	0.661	CEBPZ_HEPG2_HG19	CEBPZ	22	801	0.2322	0.477	1.202	ENCODE--ChIP-seq	CDCA3,NCSTN,GSDMD,JUP,EDEM2,COPZ1,MED29,MMP11,RUVBL2,CNPY3,FKBP7,SDF2L1,PBXIP1,CCDC61,PPP2R1A,RIN1,BABAM1,ATP5F1B,HSPB6,MAN1B1,TMEM205,CDK2AP2
24-	79	0.6695	EGR1_K562_HG19	EGR1	46	1773	0.2323	0.477	1.134	ENCODE--ChIP-seq	MPV17,GSTK1,ARMC9,ETHE1,VOPP1,CDCA3,FUCA1,ADI1,TK1,APPL2,SUMF2,PTGS1,LMAN1,TMEM59,TMEM179B,PLOD1,FNTB,SLC39A3,TKFC,MPDU1,RNASET2,PCCB,HSD17B10,ATOX1,ALG6,MRPS14,RAC2,CTSC,AMIGO2,ZDHHC24,CAPG,LIMA1,MPP1,YIPF3,ATP5F1D,KRT18,LOXL2,TGM2,OSR2,G6PD,PPIB,ATP5MF,ACTA2,POC1A,STOM,PNKD
24-	80	0.678	ZNF263_K562_HG19	ZNF263	23	849	0.2455	0.495	1.185	ENCODE--ChIP-seq	GSDMD,EHD2,C1QTNF2,CRYAB,KANK1,IDUA,CDKN2C,ZYX,PYCARD,PHPT1,SDF2L1,RNPEP,DRAM1,CCDC85B,ACTB,STC2,CITED2,DBNL,ATP6V0E2,COTL1,LPXN,CAV1,TMEM119
24-	81	0.6864	ARID3A_HEPG2_HG19	ARID3A	47	1828	0.2477	0.497	1.123	ENCODE--ChIP-seq	ETHE1,LDHA,NTHL1,LHPP,JUP,EDEM2,APPL2,JOSD2,MED29,TMEM106C,MOCS1,GRN,URM1,F10,SNRPC,PIN4,NDUFB7,SELENBP1,DRAM1,MIEN1,TPD52L1,ACTB,CPNE1,ALG1,ANKRD1,CTSC,DBNL,TAX1BP3,ZDHHC24,ATP6V0E2,YIPF3,ATP5F1D,CCDC167,HCFC1R1,TGM2,G6PD,PPIB,VCL,RTN3,NDUFB10,ARHGAP24,TBC1D2,TMEM214,STOM,PDLIM7,CDK2AP2,SLIRP
24-	82	0.6949	ZNF217_MCF7_HG19	ZNF217	37	1423	0.2537	0.501	1.137	ENCODE--ChIP-seq	MPV17,DKK1,PLK1,ANXA6,IKBKE,SYNPO2,GSN,FNTB,FKBP7,LY6E,ACP2,GPX8,NIPSNAP1,TPD52L1,ATOX1,MT2A,ECH1,RIN1,MGST2,STC2,TSPAN5,DECR1,CLIC3,CITED2,MRPS14,ANKRD1,CA12,KRT19,KRT18,USP53,SCIN,LMNB1,TBC1D2,NDUFS7,THBS1,TMEM205,MLPH
24-	83	0.7034	SREBF1_HEPG2_HG19	SREBF1	13	455	0.2543	0.501	1.252	ENCODE--ChIP-seq	LIPA,ARMC9,WDR54,QPRT,MED29,UCP2,CEP41,PCYT2,GM2A,DPCD,ECH1,HCFC1R1,POLD2
24-	84	0.7119	MBD4_HEPG2_HG19	MBD4	43	1672	0.2573	0.503	1.124	ENCODE--ChIP-seq	POP5,PGAP3,ARMC9,DKK1,LDHA,EDEM2,ADI1,PIGU,SUMF2,MRPL52,DHRS1,TMEM179B,FNTB,FKBP7,MPDU1,G6PC3,ACP2,NDUFB7,MIEN1,ECH1,ALG1,GCAT,KIF20A,RIN1,ALDH7A1,SCFD2,DECR1,XRCC6,MRPS14,COMMD1,ATP5F1B,YIPF3,IL11RA,ANXA11,USP53,PMF1,LPXN,ATP5MF,ARHGAP24,LMNB1,DCXR,TMEM214,POC1A
24-	85	0.7203	HNF4A_HEPG2_HG19	HNF4A	60	2396	0.2799	0.529	1.093	ENCODE--ChIP-seq	PGAP3,GSTK1,DKK1,VOPP1,MYL9,LDHA,GSDMD,GSTM4,JUP,ADI1,TINAGL1,QPRT,ANXA6,TK1,F10,DHRS1,DHRS3,PHYHD1,PCYT2,TKFC,PIN4,WDR1,RNPEP,ACP2,NIPSNAP1,SLC25A10,SELENBP1,CYP27A1,SFRP1,NINJ1,MGST2,STC2,DECR1,SURF4,ALDH6A1,CITED2,SECTM1,MPND,CAPG,SUSD2,AIG1,IL11RA,MASP1,NDUFB10,DPP4,DHRS7B,ATP5MF,HSPA2,COQ2,PXMP4,GALK1,LMNB1,MFSD3,CARMN,SSTR1,TBC1D2,NDUFS7,THBS1,AURKB,POC1A
24-	86	0.7288	MYBL2_HEPG2_HG19	MYBL2	38	1487	0.2836	0.53	1.116	ENCODE--ChIP-seq	POP5,LDHA,NCSTN,JUP,FUCA1,SUMF2,MRPL52,TMEM106C,URM1,CDKN2C,TMEM179B,NDUFB7,DRAM1,GADD45GIP1,IFITM2,NUDT1,CDC20,GCAT,CYP27A1,KIF20A,SURF4,AKR1B1,ANKRD1,LIMA1,CYTOR,YIPF3,ALDH4A1,CCDC167,NRM,PTTG1,PDIA3,LIG1,TMED10,NDUFB10,HSPA2,ARHGAP24,KIF4A,SLIRP
24-	87	0.7373	ZZZ3_GM12878_HG19	ZZZ3	8	271	0.2881	0.53	1.295	ENCODE--ChIP-seq	SYNPO2,G0S2,FGF7,IGFBP4,GLIPR1,NDUFS7,GBP1,SLIRP
24-	88	0.7458	PAX5_GM12878_HG19	PAX5	52	2072	0.2892	0.53	1.096	ENCODE--ChIP-seq	LDHA,NCSTN,LHPP,GSTM4,EDEM2,TPI1,SUMF2,FAM234A,TMEM106C,IDUA,TMEM179B,GMPR,TKFC,PUDP,WDR1,GM2A,ACP2,MCM2,NDUFB7,DPCD,HSD17B10,MIEN1,ACTB,CDC20,PPP2R1A,PTTG1IP,SURF4,PYCR3,MRPS14,AKR1B1,RAC2,CTSC,COMMD1,TAX1BP3,ATP5F1B,ATP5F1D,RIPOR2,PTTG1,PDIA3,CYBA,DPM3,PPIB,RTN3,NDUFB10,DHRS7B,ATP5MF,PXMP4,ILK,SRGN,TMEM205,CDK2AP2,SLIRP
24-	89	0.7542	KDM5B_H1HESC_HG19	KDM5B	46	1846	0.3176	0.558	1.088	ENCODE--ChIP-seq	RPN2,JOSD2,GAS1,PAFAH1B3,ENG,URM1,G0S2,TMEM59,TTLL1,FGF5,TPM2,MPDU1,MOXD1,ADAMTS1,EFHD1,ACP2,PCCB,DPCD,MIEN1,CD248,MT1X,MT2A,P3H1,TSPAN5,KCNN2,CITED2,RAC2,CTSC,PRMT6,ZDHHC12,AMIGO2,CAVIN1,LOXL2,HCFC1R1,OSR2,SDHC,COL4A1,PPIB,VCL,TMED10,USP53,SCIN,ATP5MF,CAV1,HSPA2,TBC1D2
24-	90	0.7627	CREB1_H1HESC_HG19	CREB1	43	1731	0.3309	0.566	1.085	ENCODE--ChIP-seq	STMN1,MPV17,RPN2,NCSTN,NTHL1,FUCA1,GRN,URM1,AP2S1,DHRS1,TMEM59,CEP41,FKBP7,WDR1,SIGMAR1,EDF1,MCM2,MIEN1,IDH3G,NDUFA3,CPNE1,ECH1,GCAT,HLA-E,TMEM161A,SURF4,RTL8C,LIMA1,CAVIN1,ATP5F1D,YIF1B,KRT18,CCDC167,AKR7A2,PPIB,NDUFB10,CNN1,DHRS7B,LPXN,HSPA2,MAN1B1,AURKB,POLD2
24-	91	0.7712	SREBF2_GM12878_HG19	SREBF2	10	366	0.3362	0.568	1.196	ENCODE--ChIP-seq	FDXR,NTHL1,MPDU1,NUDT1,PPP2R1A,JMJD8,DPM3,HSPB6,NDUFS7,POLD2
24-	92	0.7797	ZEB1_HEPG2_HG19	ZEB1	5	169	0.3489	0.579	1.298	ENCODE--ChIP-seq	JUP,TINAGL1,PCYT2,COBLL1,MFSD3
24-	93	0.7881	POU2F2_GM12878_HG19	POU2F2	33	1325	0.3492	0.579	1.087	ENCODE--ChIP-seq	POP5,GSTK1,PLK1,TK1,APPL2,SUMF2,SQOR,TMEM59,TMEM179B,NDUFB7,HSD17B10,DRAM1,GADD45GIP1,ATOX1,CDC20,JMJD8,SURF4,CITED2,MRPS14,DBNL,ZDHHC12,COMMD1,TAX1BP3,ATP5F1B,COMT,SDHC,PPIB,DPP3,HSPA2,SRGN,DCXR,PDLIM7,SLIRP
24-	94	0.7966	BATF_GM12878_HG19	BATF	17	676	0.3895	0.612	1.098	ENCODE--ChIP-seq	OLFML3,CNPY3,ARL6IP5,NINJ1,RIN1,PYCR3,PDCD1LG2,CYTOR,CAVIN3,ENPP2,OSR2,LPXN,IL7R,SRGN,GREM2,NDUFS7,GBP1
24-	95	0.8051	HNF4G_HEPG2_HG19	HNF4G	14	556	0.4037	0.624	1.1	ENCODE--ChIP-seq	GSTK1,VOPP1,GSDMD,TINAGL1,QPRT,TK1,F10,NIPSNAP1,CYP27A1,NINJ1,MGST2,SURF4,ALDH6A1,MASP1
24-	96	0.8136	SPI1_GM12891_HG19	SPI1	24	985	0.4166	0.635	1.063	ENCODE--ChIP-seq	PGAP3,MPV17,RNF150,IKBKE,APPL2,TMEM154,CFL1,CNPY3,GM2A,MCM5,ACTB,SCFD2,ALDH6A1,NDUFAF3,RAC2,DBNL,PDCD1LG2,CYTOR,RIPOR2,ARHGDIB,TMEM119,IL7R,ACTA2,MAN1B1
24-	97	0.822	ATF2_GM12878_HG19	ATF2	36	1502	0.4253	0.647	1.045	ENCODE--ChIP-seq	MPV17,GSTM4,CSRP1,SUMF2,URM1,AP2S1,DHRS1,G6PC3,LBH,ACP2,NDUFB7,DRAM1,GADD45GIP1,UBE2L6,CDC20,CPNE1,JMJD8,HLA-E,KIF20A,SCFD2,CITED2,MRPS14,AKR1B1,GLIPR1,RAC2,PDCD1LG2,ATP5F1B,YIPF3,ATP5F1D,ARHGDIB,DPM3,PPIB,DPP3,LPXN,COQ2,SLIRP
24-	98	0.8305	CBX2_K562_HG19	CBX2	41	1781	0.5165	0.712	1.003	ENCODE--ChIP-seq	POP5,WDR54,ELN,PRSS23,C1QTNF2,CDC42EP3,KANK1,PTGS1,CDKN2C,TMEM158,CEP41,EFEMP1,MTLN,DAB2,MOXD1,FHL1,FHL2,SIGMAR1,MAB21L1,OXTR,MT1L,UBE2L6,CYP27A1,COL8A1,MT1E,TSPAN5,WFDC1,NEXN,SERTAD4,ATP6V0E2,SCD5,RIPOR2,COMT,PAMR1,MASP1,PPIC,FBLN5,SCIN,ARHGAP24,COQ2,SHROOM3
24-	99	0.839	FOXP2_SKNMC_HG19	FOXP2	9	391	0.5436	0.736	1.003	ENCODE--ChIP-seq	MPV17,SUMF2,OLFML3,TMEM179B,ACP2,HCFC1R1,OSR2,RTN3,CAV1
24-	100	0.8475	SP4_H1HESC_HG19	SP4	31	1367	0.5529	0.738	0.9878	ENCODE--ChIP-seq	STMN1,MPV17,NTHL1,JUP,FUCA1,PIGU,CSRP2,TK1,FAM234A,GRN,TKFC,PIN4,GM2A,ACP2,MCM2,PBXIP1,CCDC85B,P3H1,ALG1,GCAT,BABAM1,TAX1BP3,YIPF3,ALDH4A1,CCDC167,PTTG1,DPP3,ATP5MF,HSPA2,TBC1D2,PDLIM7
24-	101	0.8559	E2F1_HELAS3_HG19	E2F1	42	1854	0.5563	0.738	0.9868	ENCODE--ChIP-seq	STMN1,LDHA,PPT1,PRSS23,CSRP2,CSRP1,TMEM106C,CDKN2C,SQOR,TMEM59,TTLL1,TMEM179B,IGFBP3,CNPY3,MPDU1,PUDP,WDR1,SLC25A10,MCM2,DRAM1,NUDT1,MT2A,LIMCH1,TALDO1,AKR1B1,CTSC,ZDHHC12,ZDHHC24,AIG1,B9D1,AKR7A2,HCFC1R1,OSR2,LIG1,PPIC,RTN3,COBLL1,IDH2,HSPA2,ILK,TMEM214,POLD2
24-	102	0.8644	NR2C2_K562_HG19	NR2C2	8	355	0.5702	0.749	0.9815	ENCODE--ChIP-seq	TTLL1,ACO2,NDUFB7,DPCD,ANXA11,TMED10,LPXN,SLIRP
24-	103	0.8729	HSF1_HEPG2_HG19	HSF1	5	222	0.579	0.755	0.9809	ENCODE--ChIP-seq	WDR54,ADI1,PLOD1,YIPF3,NDUFS7
24-	104	0.8814	FLI1_MEGAKARYOCYTE_MM9	FLI1	41	1837	0.5926	0.762	0.9719	ENCODE--ChIP-seq	PGAP3,ARMC9,CDCA3,LDHA,NCSTN,NTHL1,PLK1,TK1,APPL2,SSR2,MED29,MRPL52,FAM234A,URM1,PET100,TTLL1,ZYX,CEP41,TMEM179B,CFL1,SNRPC,ACP2,MCM5,ATOX1,CCDC61,NUDT1,PPP2R1A,MRPS14,CAP1,DBNL,YIPF3,YIF1B,SDHC,DPM3,TMEM258,PPIB,SRGN,TBC1D2,MAN1B1,AURKB,POC1A
24-	105	0.8898	MEF2C_GM12878_HG19	MEF2C	3	135	0.6019	0.769	0.9676	ENCODE--ChIP-seq	SLC39A3,AKR1B1,NDUFS7
24-	106	0.8983	THAP1_K562_HG19	THAP1	35	1627	0.6704	0.808	0.936	ENCODE--ChIP-seq	STMN1,GSTK1,LHPP,WDR54,TMEM175,LMAN1,TMEM59,CEP41,FNTB,CNPY3,MPDU1,SDF2L1,G6PC3,EDF1,MCM2,MIEN1,POLR2L,GADD45GIP1,TXNDC15,PPP2R1A,ECH1,ALG1,JMJD8,PTTG1IP,CITED2,COMT,HCFC1R1,CYBA,TMED10,NDUFB10,COQ2,MFSD3,TBC1D2,NDUFS7,MAN1B1
24-	107	0.9068	ZBTB33_HCT116_HG19	ZBTB33	21	993	0.6754	0.81	0.9198	ENCODE--ChIP-seq	LDHA,JOSD2,MRPL52,AP2S1,FNTB,SNRPC,ACO2,CCDC85B,POLR2L,IDH3G,CDC20,ALG6,MRPS14,COMMD1,YIPF3,HCFC1R1,USP53,PMF1,LPXN,ILK,NDUFS7
24-	108	0.9153	NFATC1_GM12878_HG19	NFATC1	30	1407	0.68	0.811	0.9275	ENCODE--ChIP-seq	POP5,LDHA,NCSTN,PLK1,SUMF2,TMEM179B,FNTB,G6PC3,ACO2,ACP2,PBXIP1,POLR2L,GADD45GIP1,ECH1,JMJD8,RIN1,POLA2,MRPS14,CTSC,PDCD1LG2,ATP5F1B,NRM,ARHGDIB,CYBA,PPIB,PMF1,DPP3,LPXN,LMNB1,SRGN
24-	109	0.9237	STAT5A_GM12878_HG19	STAT5A	26	1230	0.688	0.814	0.9194	ENCODE--ChIP-seq	MPV17,NCSTN,SUMF2,PAFAH1B3,URM1,SQOR,CEP41,G6PC3,LBH,ACP2,PCCB,C1R,CCDC85B,POLR2L,UBE2L6,ALG1,KIF20A,COMMD1,PDCD1LG2,OSR2,SDHC,DPM3,TMED10,PMF1,LMNB1,SLIRP
24-	110	0.9322	SETDB1_U2OS_HG19	SETDB1	38	1803	0.7186	0.826	0.9166	ENCODE--ChIP-seq	LDHA,FZD2,PLK1,FAM111B,PPT1,SULF1,TTLL1,CENPM,LY6K,CNPY3,SNRPC,MPDU1,NES,EFHD1,GPX8,EDF1,NIPSNAP1,ANGPT1,HLA-E,CCDC80,KIF20A,ALDH7A1,SCFD2,RTL8B,MRPS14,AKR1B1,BABAM1,PRMT6,ATP6V0E2,ENPP2,PPIC,USP53,DHRS7B,LPXN,COQ2,LMNB1,MFSD3,GREM2
24-	111	0.9407	RUNX3_GM12878_HG19	RUNX3	30	1540	0.8337	0.916	0.8458	ENCODE--ChIP-seq	POP5,LDHA,NTHL1,LHPP,TK1,PIGK,PAFAH1B3,URM1,SQOR,CEP41,EDF1,NDUFB7,HSD17B10,CDC20,ARL6IP5,JMJD8,TMEM161A,SURF4,TAX1BP3,ZDHHC24,ALDH4A1,NRM,PDIA3,OSR2,PPIB,VCL,HSPA2,DCXR,POC1A,STOM
24-	112	0.9492	IKZF1_GM12878_HG19	IKZF1	36	1836	0.8422	0.919	0.8515	ENCODE--ChIP-seq	VOPP1,HACD4,FAM111B,ANXA6,IKBKE,AP2S1,CNPY3,TNFRSF11B,ACP2,PBXIP1,OXTR,ICAM1,MT2A,ARL6IP5,TRIM22,KIF20A,PTTG1IP,ALDH6A1,CITED2,CTSC,PDCD1LG2,CYTOR,CAVIN3,CCDC167,NRM,IL11RA,USP53,LPXN,ARHGAP24,IL7R,LMNB1,TMEM109,SRGN,PTGIR,PLA2G4C,AURKB
24-	113	0.9576	ZNF274_K562_HG19	ZNF274	16	887	0.8606	0.933	0.7821	ENCODE--ChIP-seq	RPN2,TPI1,TMEM179B,FGF7,SDF2L1,WDR1,CCDC85B,GADD45GIP1,ACTB,YIF1B,AKR7A2,MFSD3,NDUFS7,STOM,FAM167B,CDK2AP2
24-	114	0.9661	CTCFL_K562_HG19	CTCFL	41	2154	0.8945	0.954	0.8261	ENCODE--ChIP-seq	MYL9,NTHL1,LHPP,JUP,EHD2,TK1,TMEM175,PCYOX1,KANK1,IDUA,OLFML3,TP53I11,LY6K,CFL1,IGFBP4,PUDP,PCCB,SLC25A10,NDUFB7,MIEN1,CCDC85B,IDH3G,TPD52L1,OXTR,UBE2L6,TALDO1,SYNGR1,DECR1,LIMA1,AIG1,AKR7A2,HCFC1R1,TGM2,RTN3,NDUFB10,EPHX1,COQ2,ILK,MFSD3,DCXR,PDLIM7
24-	115	0.9746	NANOG_H1HESC_HG19	NANOG	1	102	0.9063	0.96	0.4215	ENCODE--ChIP-seq	PGAP3
24-	116	0.9831	BCL11A_H1HESC_HG19	BCL11A	1	108	0.9184	0.965	0.3979	ENCODE--ChIP-seq	DHRS3
24-	117	0.9915	MEF2A_GM12878_HG19	MEF2A	12	871	0.978	0.994	0.5947	ENCODE--ChIP-seq	WDR54,CFL1,CNPY3,SNRPC,ACTB,ARL6IP5,MRPS14,AKR1B1,CTSC,LPXN,LMNB1,NDUFS7
24-	118	1	IRF4_GM12878_HG19	IRF4	23	1715	0.9977	0.998	0.5787	ENCODE--ChIP-seq	DHRS4L2,FAM234A,SLC39A3,PUDP,GPR89A,ACP2,IFITM2,TXNDC15,ICAM1,JMJD8,HLA-E,RIN1,PYCR3,CAP1,PDCD1LG2,CYTOR,CAVIN3,CYBA,DPP4,LPXN,SRGN,ACTA2,NDUFS7
12+	1	0.008475	TCF3_MYOCYTE_MM9	TCF3	63	1708	2.165e-10	1.2e-07	2.688	ENCODE--ChIP-seq	ATF1,NUDT4,NAMPT,CCNL1,JUNB,RPS10,IER2,CD2AP,DDIT4,TRIB1,ATF4,PPP3R1,HMOX1,CDK17,EGR1,HOMER1,NBEAL1,PUM2,EIF5,SNAI1,DENND1B,AHCTF1,BRD2,BRD1,DUSP2,DUSP1,SIRT1,AEBP2,SAMD8,SLC20A1,NFIL3,SERTAD1,RNF138,HAS2,MAP4K3,HIPK3,VEGFA,MIDN,SLK,PHLDA1,USP7,DNAJB14,CGRRF1,KCTD9,INSIG1,HTRA1,OSBPL2,AFDN,AFF4,PMEPA1,ARHGEF10,ELF1,GTF2A1,NFAT5,USP12,STRN3,DNAJB1,HES1,SPRY4,SLC4A7,SPRY2,NAA16,PPIL4
12+	2	0.01695	RELA_GM12892_HG19	RELA	43	1200	1.799e-07	4.97e-05	2.608	ENCODE--ChIP-seq	PPAT,CCNL1,JUNB,RPS10,IER2,IER3,FNBP4,PRKCD,SNHG15,MCMBP,ZNF143,ANP32E,INTS6,SMG1,RIOK1,DUSP2,BAZ1A,SIRT1,MTF2,B3GNT2,SLC20A1,TANK,PLAU,CSGALNACT2,GEM,TBC1D12,NDUFV2,HSPA8,OGA,CLK4,DNAJC18,BHLHE40,NFKBID,CGAS,CHD1,SENP6,ARL5B,NFKBIZ,NFAT5,MKNK2,ATE1,HNRNPAB,RPL13AP5
12+	3	0.02542	REST_MYOCYTE_MM9	REST	55	1816	9.691e-07	0.000178	2.192	ENCODE--ChIP-seq	NUDT4,CCNL1,RPS10,RC3H1,FAR1,TRIB1,HS3ST3A1,SLC5A3,CBARP,PPP3R1,MCMBP,TGDS,ANP32E,SNAI1,SMG1,BRD2,BRD1,SIRT1,ZDHHC17,MTF2,TMF1,PTGS2,SERTAD1,PCGF6,PLEKHA3,VEGFA,TAOK3,TAOK1,ARID4B,ZFP36,PSMD12,INSIG1,MBIP,NDUFV2,HSPA8,OSBPL2,HOOK3,CLK4,MOB1B,GCLC,LRCH1,ZC3H8,ARL5B,ZC3H7A,PMEPA1,RBM5,CHUK,BDP1,RGS17,HES1,IRX2,SPRY4,HNRNPAB,NAA16,PPIL4
12+	4	0.0339	CEBPD_K562_HG19	CEBPD	26	638	3.761e-06	0.000519	2.981	ENCODE--ChIP-seq	CCNL1,JUNB,FNBP4,ARRDC3,RC3H2,SNHG15,DDIT4,TXNIP,TRIB1,ATF4,PPP3R1,INTS6,DUSP1,FOS,MTF2,NFIL3,RNF138,MIDN,ZFP36,BTBD1,SLC2A3,AFF4,STRN3,SPRY4,HNRNPAB,RPL13AP5
12+	5	0.04237	MAZ_MELCELLLINE_MM9	MAZ	51	1766	7.362e-06	0.000687	2.087	ENCODE--ChIP-seq	IL27RA,NAMPT,JUNB,PRKACB,ARRDC3,RC3H1,DDIT4,FAR1,MCMBP,CDK17,EGR1,PUM2,STRN,TUT4,WASL,BRD1,DUSP1,FOS,SIRT1,AEBP2,SAMD8,XIAP,SERTAD1,RNF138,GDF15,KLHL2,MPP6,DCBLD2,HIPK2,TAOK3,CLCF1,TAOK1,CLU,PHLDA1,USP7,GEM,MBIP,GFPT2,OGA,BHLHE40,SLC2A3,AFF4,GATAD1,ELF1,NFAT5,USP12,STRN3,SMOX,SPRY4,PTPN12,DNAJA1
12+	6	0.05085	FOS_ENDOTHELIALCELLOFUMBILICALVEIN_HG19	FOS	52	1814	7.465e-06	0.000687	2.071	ENCODE--ChIP-seq	TMEM41B,NAMPT,JUNB,ARRDC2,FAR1,CCDC82,ATF4,MIER1,ZNF143,NBEAL1,ANP32E,STRN,WASL,IL11,DUSP1,BAZ1A,FOS,DUSP6,AEBP2,CAB39,SLC20A1,PTGS2,SERTAD1,KIAA1841,PCGF6,GDF15,CLCF1,MIDN,CLU,PHLDA1,CSGALNACT2,PSMD12,ANKRD12,BTBD1,TNFRSF10D,CLK1,GCLC,ULBP2,CXCL8,AFF4,CHUK,HMGCS1,VTRNA1-2,VTRNA1-1,ELF1,VTRNA1-3,NFAT5,HES1,ATE1,DNAJA1,SPRY2,NAA16
12+	7	0.05932	E2F6_K562_HG19	E2F6	64	2432	1.235e-05	0.000892	1.897	ENCODE--ChIP-seq	LTV1,PITPNB,JMJD1C,FNBP1L,NUDT4,RASSF1,NAMPT,PRKACB,RPL39,RPS10,IER3,RC3H2,SNHG15,FAR1,CCDC82,HS3ST3A1,MIER1,ATP6V0A2,MCMBP,ZNF143,NBEAL1,GPR180,DENND1B,WASL,RIOK1,SIRT1,ZDHHC17,GAL,GAN,MTF2,HBEGF,SLC20A1,HSPA14,MAP4K3,KLHL2,DCBLD2,ZNF331,FMR1,METRNL,PLAU,PHLDA1,CSGALNACT2,DNAJB14,DLX2,ANKRD12,NDUFV2,SMURF1,OGA,CLK4,CLK1,BHLHE40,AFF4,CDC73,NFKBIZ,CERS6,HMGCS1,AXIN1,SPOPL,USP12,DNAJB1,TDG,ATE1,USP…
12+	8	0.0678	E2F1_HELAS3_HG19	E2F1	52	1854	1.3e-05	0.000892	2.025	ENCODE--ChIP-seq	TMEM41B,RASSF1,PRKACB,RPL39,IER3,ARRDC2,SNHG15,TRIB1,CCDC82,SLC5A3,PPP3R1,MCMBP,PLEK2,ZNF143,GPR180,ANP32E,INTS6,WASL,DUSP2,SIRT1,B3GNT2,HBEGF,SLC20A1,PTGS2,NFIL3,KIAA1841,SUZ12,KLHL2,MPP6,HIPK3,FMR1,PHLDA1,CSGALNACT2,INSIG1,HTRA1,BTBD1,CLK1,BHLHE40,CDC73,SENP6,TOPBP1,APAF1,EED,SPOPL,NUP58,GTF2A1,USP12,TDG,HES1,USP25,HNRNPAB,KCNK1
[truncated: 228 more rows]

## Sheet: C
comparision_change	Upstream Regulator	Molecule Type	p-value of overlap	Target Molecules in Dataset
[truncated: 6,552 more rows]

[truncated: 1 more sheets: D]
