# Supplementary material for: Multi-omics characterization of the monkeypox virus infection
Source: Nat Commun. 2024 Aug 8;15:6778. doi: 10.1038/s41467-024-51074-6 (PMC11310467; doi:10.1038/s41467-024-51074-6)
Supplement: Supplementary file 10 — Supplementary Dataset 7 [file 41467_2024_51074_MOESM10_ESM.xlsx]

## Sheet: Legend
	Supplementary data 7: Literature intersection	Intersection of our proteomic and phosphoproteomic data with previous studies.
	A - Overview of previous studies used for intersection
	Column	Description
	Study	Study
	DOI	DOI of the study
	Experimental type	Type of omics layer investigated in the study
	Model	Cellular models used for infection
	Virus	Poxviruses used in the study
	Time points	Time points when samples were extracted and measured
	Host Coverage	Number of detected host proteins/phosphosites
	Regulated	Number of significantly changing proteins/phosphosites, as defined by the author of individual studies
	Overlap with this study	Significant changes that were confirmed by this study
	Viral Coverage	Number of detected viral proteins/phosphosites
	B - Gene set enrichment	Global enrichment analysis of biological functions and pathways regulated in different studies. The one-sided p-values were calculated by Fisher's Exact test (see materials and methods); no multiple hypothesis correction was performed.
	Column	Description
	dataset	Source study of the significantly changing genes
	virus	Virus used in the corresponding study
	time	Comparison of infected versus non-infected cells at the given time point post infection. Note that for the other two studies, the time at which the protein was significantly changing was not given, thus the maximum infection time (18h) was used.
	change	Direction of the change for a given comparison: up-regulated (+), down-regulated (-)
	term_collection	Database that was used for the annotation
	term_id	ID of the annotation term
	term_name	Name of the annotation term
	term_description	Description of the annotation term
	set_overlap_log10pvalue	Log10 p-value of the enrichment analysis for a given comparison and change
	set_overlap_pvalue	P-value of the enrichment analysis for a given comparison and change
	n_overlap	Number of overlapping genes that are significantly changing in the given comparison and that are also part of the annotation term
	n_dataset	Total number of significantly changing genes in the given comparison
	n_non-overlapping_term	Number of non-overlapping genes between significantly changing genes in the given comparison and genes of the annotation term
	genes_overlap	Genes that are overlapping between the given comparison and annotation term

## Sheet: A
Study	DOI	Experiment Type	Model	Virus	Time points/h.p.i.	Host Coverage	Regulated	Overlap with this study	Viral Coverage
Chou et al., 2012	10.1128/JVI.06084-11	Proteomics	HEK293T	VACV (WR)	20 (+/- AraC)	3403	190	impossible to compare due to incomplete information	136
Soday et al., 2019	10.1016/j.celrep.2019.04.042	Proteomics	HFFF-TERT	VACV (WR)	2, 4, 6(+/- AraC), 8, 12, 18	8991	335	63	172
Albarnaz et al., 2022 (preprint)	10.21203/rs.3.rs-1850393/v1	Proteomics	HFFF-TERT	MVA, MVA-HI	2, 4, 8, 12, 18 (all +/- AraC)	7545	449	84	144
this study		Transcriptomics, proteomics, phosphoproteomics	HFF	MPXV	6, 12, 24	7540 (protein groups)	1066	/	161
Matson et al., 2014	10.1016/j.virol.2014.01.012	Phosphoproteomics	HeLa	VACV (WR)	/	/	/	/	189
Novy et al., 2018	10.1038/s41564-018-0142-6	Phosphoproteomics	HeLa	VACV (WR)	12	4109	not analysed	/	105
this study		Transcriptomics, proteomics, phosphoproteomics	HFF	MPXV	6, 12, 24	10024	1826	/	127

## Sheet: B
dataset	virus	time	change	term_collection	term_id	term_name	term_description	set_overlap_log10pvalue	set_overlap_pvalue	n_overlap	n_dataset	n_non-overlapping_term	genes_overlap
this study	MPXV	24	-	GO_CC	GO:0097487	multivesicular body, internal vesicle	multivesicular body, internal vesicle	-0.847061	0.142213	1	475	2	EGFR
this study	MPXV	12	-	GO_CC	GO:0097487	multivesicular body, internal vesicle	multivesicular body, internal vesicle	-2.01189	0.00972993	2	554	1	CD63 EGFR
this study	MPXV	24	-	GO_CC	GO:0008385	IkappaB kinase complex	IkappaB kinase complex	-0.52153	0.300933	1	475	6	IFIT5
Soday	VACV	18	-	GO_CC	GO:0008385	IkappaB kinase complex	IkappaB kinase complex	-0.773167	0.16859	1	248	6	IFIT5
this study	MPXV	12	-	GO_CC	GO:0008385	IkappaB kinase complex	IkappaB kinase complex	-0.465291	0.342538	1	554	6	IFIT5
this study	MPXV	6	-	GO_CC	GO:0008385	IkappaB kinase complex	IkappaB kinase complex	-2.54299	0.00286424	2	114	5	CHUK IFIT5
this study	MPXV	24	-	GO_CC	GO:0034668	integrin alpha4-beta1 complex	integrin alpha4-beta1 complex	-2.14316	0.00719178	2	475	1	EMILIN1 ITGA4
this study	MPXV	12	-	GO_CC	GO:0034668	integrin alpha4-beta1 complex	integrin alpha4-beta1 complex	-2.01189	0.00972993	2	554	1	ITGA4 ITGB1
this study	MPXV	24	-	GO_CC	GO:0034674	integrin alpha5-beta1 complex	integrin alpha5-beta1 complex	-1.01231	0.0972059	1	475	1	ITGA5
this study	MPXV	12	-	GO_CC	GO:0034674	integrin alpha5-beta1 complex	integrin alpha5-beta1 complex	-2.47191	0.00337361	2	554	0	ITGA5 ITGB1
this study	MPXV	6	-	GO_CC	GO:0034674	integrin alpha5-beta1 complex	integrin alpha5-beta1 complex	-1.62374	0.0237826	1	114	1	ITGA5
this study	MPXV	24	-	GO_CC	GO:0032059	bleb	bleb	-1.3559	0.0440654	2	475	5	ANLN FHOD1
Albarnaz	MVA	18	-	GO_CC	GO:0032059	bleb	bleb	-0.673433	0.212113	1	319	6	SDF4
this study	MPXV	12	-	GO_CC	GO:0032059	bleb	bleb	-2.24159	0.00573342	3	554	4	ANLN FHOD1 PANX1
this study	MPXV	24	-	GO_CC	GO:0005863	striated muscle myosin thick filament	striated muscle myosin thick filament	-2.60567	0.00247932	2	475	0	MYOM1 TRIM32
this study	MPXV	12	-	GO_CC	GO:0005863	striated muscle myosin thick filament	striated muscle myosin thick filament	-0.947341	0.112891	1	554	1	TRIM32
this study	MPXV	24	-	GO_CC	GO:0097128	cyclin D1-CDK4 complex	cyclin D1-CDK4 complex	-2.60567	0.00247932	2	475	0	CCND1 CDK4
Albarnaz	MVA	18	-	GO_CC	GO:0097128	cyclin D1-CDK4 complex	cyclin D1-CDK4 complex	-1.18158	0.0658294	1	319	1	CDK4
this study	MPXV	12	-	GO_CC	GO:0097128	cyclin D1-CDK4 complex	cyclin D1-CDK4 complex	-0.947341	0.112891	1	554	1	CCND1
Albarnaz	MVA	18	-	GO_CC	GO:0044614	nuclear pore cytoplasmic filaments	nuclear pore cytoplasmic filaments	-1.01276	0.0971057	1	319	2	GLE1
this study	MPXV	12	-	GO_CC	GO:0044614	nuclear pore cytoplasmic filaments	nuclear pore cytoplasmic filaments	-2.01189	0.00972993	2	554	1	GLE1 RANBP2
this study	MPXV	24	-	GO_CC	GO:0031304	intrinsic component of mitochondrial inner membrane	intrinsic component of mitochondrial inner membrane	-0.0330142	0.926799	1	475	50	MCUR1
Albarnaz	MVA	18	-	GO_CC	GO:0031304	intrinsic component of mitochondrial inner membrane	intrinsic component of mitochondrial inner membrane	-0.0837267	0.824657	1	319	50	COX16
this study	MPXV	12	-	GO_CC	GO:0031304	intrinsic component of mitochondrial inner membrane	intrinsic component of mitochondrial inner membrane	-0.239583	0.575992	3	554	48	CHCHD3 MTX1 Q5TGZ0
this study	MPXV	24	+	GO_CC	GO:0031304	intrinsic component of mitochondrial inner membrane	intrinsic component of mitochondrial inner membrane	-2.05848	0.00874011	5	239	46	AFG3L2 MCU MPC1 MTX2 Q5TGZ0
this study	MPXV	24	-	GO_CC	GO:0098890	extrinsic component of postsynaptic membrane	extrinsic component of postsynaptic membrane	-0.52153	0.300933	1	475	6	KPNA2
Soday	VACV	18	-	GO_CC	GO:0098890	extrinsic component of postsynaptic membrane	extrinsic component of postsynaptic membrane	-0.773167	0.16859	1	248	6	SCRIB
this study	MPXV	12	-	GO_CC	GO:0098890	extrinsic component of postsynaptic membrane	extrinsic component of postsynaptic membrane	-2.24159	0.00573342	3	554	4	CRKL FARP1 KPNA2
this study	MPXV	6	-	GO_CC	GO:0098890	extrinsic component of postsynaptic membrane	extrinsic component of postsynaptic membrane	-1.09251	0.0808143	1	114	6	CRKL
this study	MPXV	24	+	GO_CC	GO:0098890	extrinsic component of postsynaptic membrane	extrinsic component of postsynaptic membrane	-0.788002	0.162929	1	239	6	HIP1
this study	MPXV	24	-	GO_CC	GO:0031233	intrinsic component of external side of plasma membrane	intrinsic component of external side of plasma membrane	-1.3559	0.0440654	2	475	5	ADAM9 PRNP
Soday	VACV	18	-	GO_CC	GO:0031233	intrinsic component of external side of plasma membrane	intrinsic component of external side of plasma membrane	-0.773167	0.16859	1	248	6	PRNP
this study	MPXV	12	-	GO_CC	GO:0031233	intrinsic component of external side of plasma membrane	intrinsic component of external side of plasma membrane	-2.24159	0.00573342	3	554	4	ADAM9 CD59 PRNP
this study	MPXV	6	-	GO_CC	GO:0031233	intrinsic component of external side of plasma membrane	intrinsic component of external side of plasma membrane	-1.09251	0.0808143	1	114	6	PRNP
this study	MPXV	24	-	GO_CC	GO:0043202	lysosomal lumen	lysosomal lumen	-2.94357	0.00113876	11	475	64	BGN CSPG4 GLA GPC1 HSPG2 LUM MAN2B2 PDGFRB PLD3 SDC1 SDC4
Albarnaz	MVA	18	+	GO_CC	GO:0043202	lysosomal lumen	lysosomal lumen	-0.41088	0.388257	1	62	74	GPC6
Soday	VACV	18	-	GO_CC	GO:0043202	lysosomal lumen	lysosomal lumen	-3.87651	0.000132891	9	248	66	CTSL DCN GPC1 LUM PRELP PSAP SDC1 SDC2 SDC4
Albarnaz	MVA	18	-	GO_CC	GO:0043202	lysosomal lumen	lysosomal lumen	-4.44466	3.59203e-05	11	319	64	BGN CTSK CTSL DCN GPC1 LGMN LUM PLD3 PSAP SMPD1 TPP1
this study	MPXV	12	-	GO_CC	GO:0043202	lysosomal lumen	lysosomal lumen	-1.95437	0.0111079	10	554	65	GALC GALNS GPC1 HSPG2 LUM MAN2B2 NPC2 PDGFRB SDC1 SDC4
this study	MPXV	6	-	GO_CC	GO:0043202	lysosomal lumen	lysosomal lumen	-0.645738	0.22608	2	114	73	GALNS GPC1
Soday	VACV	18	+	GO_CC	GO:0043202	lysosomal lumen	lysosomal lumen	-0.370611	0.42598	1	70	74	SDC3
this study	MPXV	24	+	GO_CC	GO:0043202	lysosomal lumen	lysosomal lumen	-0.536789	0.290544	3	239	72	GLB1 GYG1 HSPA8
this study	MPXV	24	-	GO_CC	GO:0043219	lateral loop	lateral loop	-1.85669	0.0139095	2	475	2	SIRT2 STX4
this study	MPXV	12	-	GO_CC	GO:0043219	lateral loop	lateral loop	-3.12617	0.000747882	3	554	1	Q8N3R9 SIRT2 STX4
this study	MPXV	6	-	GO_CC	GO:0043219	lateral loop	lateral loop	-1.32786	0.0470044	1	114	3	Q8N3R9
this study	MPXV	24	-	GO_CC	GO:0097038	perinuclear endoplasmic reticulum	perinuclear endoplasmic reticulum	-0.769503	0.170019	2	475	13	ADAM10 CYBA
Albarnaz	MVA	18	+	GO_CC	GO:0097038	perinuclear endoplasmic reticulum	perinuclear endoplasmic reticulum	-1.02998	0.0933308	1	62	14	CYBA
Soday	VACV	18	-	GO_CC	GO:0097038	perinuclear endoplasmic reticulum	perinuclear endoplasmic reticulum	-2.20184	0.00628288	3	248	12	CREB3L2 CYBA TRIM13
this study	MPXV	12	-	GO_CC	GO:0097038	perinuclear endoplasmic reticulum	perinuclear endoplasmic reticulum	-0.226917	0.593038	1	554	14	CYBA
this study	MPXV	24	+	GO_CC	GO:0033018	sarcoplasmic reticulum lumen	sarcoplasmic reticulum lumen	-2.22491	0.00595789	2	239	3	HSP90B1 MANF
this study	MPXV	24	-	GO_CC	GO:0016942	insulin-like growth factor binding protein complex	insulin-like growth factor binding protein complex	-2.14316	0.00719178	2	475	1	IGFBP5 IGFBP6
Soday	VACV	18	-	GO_CC	GO:0016942	insulin-like growth factor binding protein complex	insulin-like growth factor binding protein complex	-1.11883	0.076063	1	248	2	IGFBP6
this study	MPXV	12	-	GO_CC	GO:0016942	insulin-like growth factor binding protein complex	insulin-like growth factor binding protein complex	-2.01189	0.00972993	2	554	1	IGFBP5 IGFBP6
Albarnaz	MVA	18	+	GO_CC	GO:0031838	haptoglobin-hemoglobin complex	haptoglobin-hemoglobin complex	-3.3859	0.000411247	2	62	3	HBA1 HBE1
this study	MPXV	6	-	GO_CC	GO:0031838	haptoglobin-hemoglobin complex	haptoglobin-hemoglobin complex	-1.23352	0.0584092	1	114	4	HBA1
this study	MPXV	24	+	GO_CC	GO:0031838	haptoglobin-hemoglobin complex	haptoglobin-hemoglobin complex	-0.923419	0.119284	1	239	4	HBA1
this study	MPXV	24	-	GO_CC	GO:1990023	mitotic spindle midzone	mitotic spindle midzone	-0.338413	0.458761	1	475	11	AURKB
Albarnaz	MVA	18	-	GO_CC	GO:1990023	mitotic spindle midzone	mitotic spindle midzone	-0.474243	0.33555	1	319	11	HNRNPU
this study	MPXV	12	-	GO_CC	GO:1990023	mitotic spindle midzone	mitotic spindle midzone	-2.41531	0.00384319	4	554	8	AURKB NUMA1 PRC1 RCC2
this study	MPXV	24	-	GO_CC	GO:0005583	fibrillar collagen trimer	fibrillar collagen trimer	-4.21028	6.16202e-05	5	475	5	COL1A2 COL3A1 COL5A1 COL5A2 LUM
Soday	VACV	18	-	GO_CC	GO:0005583	fibrillar collagen trimer	fibrillar collagen trimer	-13.3338	4.63629e-14	9	248	1	COL11A1 COL1A1 COL1A2 COL2A1 COL3A1 COL5A1 COL5A2 COL5A3 LUM
Albarnaz	MVA	18	-	GO_CC	GO:0005583	fibrillar collagen trimer	fibrillar collagen trimer	-10.2119	6.1385e-11	8	319	2	COL11A1 COL1A1 COL1A2 COL2A1 COL3A1 COL5A1 COL5A2 LUM
this study	MPXV	12	-	GO_CC	GO:0005583	fibrillar collagen trimer	fibrillar collagen trimer	-5.19012	6.45476e-06	6	554	4	COL16A1 COL1A2 COL3A1 COL5A1 COL5A2 LUM
this study	MPXV	6	-	GO_CC	GO:0005583	fibrillar collagen trimer	fibrillar collagen trimer	-0.945253	0.113435	1	114	9	COL1A2
this study	MPXV	24	-	GO_CC	GO:0005584	collagen type I trimer	collagen type I trimer	-1.01231	0.0972059	1	475	1	COL1A2
Soday	VACV	18	-	GO_CC	GO:0005584	collagen type I trimer	collagen type I trimer	-3.17099	0.000674541	2	248	0	COL1A1 COL1A2
Albarnaz	MVA	18	-	GO_CC	GO:0005584	collagen type I trimer	collagen type I trimer	-2.95192	0.00111706	2	319	0	COL1A1 COL1A2
this study	MPXV	12	-	GO_CC	GO:0005584	collagen type I trimer	collagen type I trimer	-0.947341	0.112891	1	554	1	COL1A2
this study	MPXV	6	-	GO_CC	GO:0005584	collagen type I trimer	collagen type I trimer	-1.62374	0.0237826	1	114	1	COL1A2
Soday	VACV	18	-	GO_CC	GO:0005589	collagen type VI trimer	collagen type VI trimer	-1.28928	0.0513716	1	248	1	COL6A1
Albarnaz	MVA	18	-	GO_CC	GO:0005589	collagen type VI trimer	collagen type VI trimer	-2.95192	0.00111706	2	319	0	COL6A1 COL6A3
this study	MPXV	24	-	GO_CC	GO:0097197	tetraspanin-enriched microdomain	tetraspanin-enriched microdomain	-2.43127	0.00370452	3	475	4	ADAM10 CD81 TSPAN14
this study	MPXV	12	-	GO_CC	GO:0097197	tetraspanin-enriched microdomain	tetraspanin-enriched microdomain	-3.4642	0.000343403	4	554	3	CD81 SAMHD1 TSPAN14 TSPAN9
this study	MPXV	6	-	GO_CC	GO:0097197	tetraspanin-enriched microdomain	tetraspanin-enriched microdomain	-1.09251	0.0808143	1	114	6	TSPAN9
this study	MPXV	24	-	GO_CC	GO:0097179	protease inhibitor complex	protease inhibitor complex	-1.48767	0.0325337	2	475	4	CASP1 SERPINE1
Albarnaz	MVA	18	-	GO_CC	GO:0097179	protease inhibitor complex	protease inhibitor complex	-1.81463	0.0153238	2	319	4	PLAU SERPINE1
this study	MPXV	12	-	GO_CC	GO:0097179	protease inhibitor complex	protease inhibitor complex	-1.36372	0.0432794	2	554	4	CASP1 SERPINE1
this study	MPXV	6	-	GO_CC	GO:0097179	protease inhibitor complex	protease inhibitor complex	-2.68571	0.00206199	2	114	4	CASP1 PLAU
Soday	VACV	18	-	GO_CC	GO:0031379	RNA-directed RNA polymerase complex	RNA-directed RNA polymerase complex	-2.70141	0.00198879	2	248	1	TERT ZNFX1
Albarnaz	MVA	18	-	GO_CC	GO:0031379	RNA-directed RNA polymerase complex	RNA-directed RNA polymerase complex	-1.01276	0.0971057	1	319	2	TERT
this study	MPXV	24	-	GO_CC	GO:0031371	ubiquitin conjugating enzyme complex	ubiquitin conjugating enzyme complex	-2.24342	0.00570921	3	475	5	RNF20 STUB1 UBE2A
this study	MPXV	24	-	GO_CC	GO:1990812	growth cone filopodium	growth cone filopodium	-2.14316	0.00719178	2	475	1	APP ITGA3
Soday	VACV	18	-	GO_CC	GO:1990812	growth cone filopodium	growth cone filopodium	-1.11883	0.076063	1	248	2	APP
Albarnaz	MVA	18	-	GO_CC	GO:1990812	growth cone filopodium	growth cone filopodium	-1.01276	0.0971057	1	319	2	APP
this study	MPXV	12	-	GO_CC	GO:1990812	growth cone filopodium	growth cone filopodium	-2.01189	0.00972993	2	554	1	APP ITGA3
this study	MPXV	24	+	GO_CC	GO:0030905	retromer, tubulation complex	retromer, tubulation complex	-2.43952	0.00363477	2	239	2	SNX2 SNX6
this study	MPXV	24	-	GO_CC	GO:0005930	axoneme	axoneme	-0.0266839	0.940408	1	475	54	MAP1LC3B
Albarnaz	MVA	18	+	GO_CC	GO:0005930	axoneme	axoneme	-2.26689	0.00540886	3	62	52	DNAH11 DNHD1 DZIP1L
Albarnaz	MVA	18	-	GO_CC	GO:0005930	axoneme	axoneme	-0.0720659	0.847099	1	319	54	EFHC1
this study	MPXV	12	-	GO_CC	GO:0005930	axoneme	axoneme	-0.0768884	0.837745	2	554	53	ATG16L1 ATG7
Soday	VACV	18	+	GO_CC	GO:0005930	axoneme	axoneme	-0.476106	0.334113	1	70	54	DNAH10
this study	MPXV	24	-	GO_CC	GO:0005604	basement membrane	basement membrane	-9.33388	4.63573e-10	17	475	37	ADAMTS1 COL15A1 COL18A1 COL5A1 COL7A1 DAG1 EFEMP2 FBLN1 FBN1 FN1 HSPG2 LAMB2 LAMC1 LOXL2 NID2 SPARC TIMP1
Albarnaz	MVA	18	+	GO_CC	GO:0005604	basement membrane	basement membrane	-1.31867	0.0480095	2	62	52	SERPINF1 THBS4
Soday	VACV	18	-	GO_CC	GO:0005604	basement membrane	basement membrane	-4.15867	6.93958e-05	8	248	46	COL2A1 COL5A1 FBLN1 LAMA4 LAMB2 SPARC THBS2 TIMP1
Albarnaz	MVA	18	-	GO_CC	GO:0005604	basement membrane	basement membrane	-9.84748	1.42077e-10	15	319	39	COL18A1 COL2A1 COL4A2 COL5A1 FBLN1 FBN1 LAMA1 LAMA2 LAMA4 LAMB2 NID1 NID2 SPARC THBS2 TIMP1
this study	MPXV	12	-	GO_CC	GO:0005604	basement membrane	basement membrane	-2.4426	0.00360915	9	554	45	ADAMTS1 COL18A1 COL4A1 COL5A1 DAG1 FBLN1 HSPG2 LOXL2 SPARC
this study	MPXV	6	-	GO_CC	GO:0005604	basement membrane	basement membrane	-0.865916	0.136171	2	114	52	ADAMTS1 SPARC
Soday	VACV	18	+	GO_CC	GO:0005604	basement membrane	basement membrane	-1.22479	0.0595944	2	70	52	HMCN1 LOXL1
this study	MPXV	24	-	GO_CC	GO:0005608	laminin-3 complex	laminin-3 complex	-1.01231	0.0972059	1	475	1	LAMB2
Soday	VACV	18	-	GO_CC	GO:0005608	laminin-3 complex	laminin-3 complex	-1.28928	0.0513716	1	248	1	LAMB2
Albarnaz	MVA	18	-	GO_CC	GO:0005608	laminin-3 complex	laminin-3 complex	-2.95192	0.00111706	2	319	0	LAMA1 LAMB2
this study	MPXV	24	-	GO_CC	GO:0005677	chromatin silencing complex	chromatin silencing complex	-1.71386	0.0193261	3	475	9	BAHD1 RB1 SIRT2
this study	MPXV	12	-	GO_CC	GO:0005677	chromatin silencing complex	chromatin silencing complex	-2.41531	0.00384319	4	554	8	BAHD1 RB1 RRP8 SIRT2
this study	MPXV	6	-	GO_CC	GO:0005677	chromatin silencing complex	chromatin silencing complex	-2.06264	0.00865686	2	114	10	BAHD1 RRP8
this study	MPXV	24	-	GO_CC	GO:0016342	catenin complex	catenin complex	-2.81838	0.00151922	4	475	7	CTNNA1 CTNNA2 CTNNB1 CTNND1
this study	MPXV	12	-	GO_CC	GO:0016342	catenin complex	catenin complex	-2.57115	0.00268439	4	554	7	CTNNA1 CTNNA2 CTNNB1 CTNND1
this study	MPXV	24	-	GO_CC	GO:0042612	MHC class I protein complex	MHC class I protein complex	-2.99733	0.00100618	4	475	6	B2M HLA-A HLA-B HLA-C
Soday	VACV	18	-	GO_CC	GO:0042612	MHC class I protein complex	MHC class I protein complex	-0.634746	0.231875	1	248	9	HLA-C
Albarnaz	MVA	18	-	GO_CC	GO:0042612	MHC class I protein complex	MHC class I protein complex	-0.53959	0.288676	1	319	9	HLA-E
this study	MPXV	12	-	GO_CC	GO:0042612	MHC class I protein complex	MHC class I protein complex	-1.76336	0.0172439	3	554	7	B2M HLA-B HLA-C
this study	MPXV	6	-	GO_CC	GO:0042612	MHC class I protein complex	MHC class I protein complex	-0.945253	0.113435	1	114	9	HLA-C
Albarnaz	MVA	18	+	GO_CC	GO:0042627	chylomicron	chylomicron	-3.21163	0.000614284	2	62	4	APOE APOH
Soday	VACV	18	+	GO_CC	GO:0042627	chylomicron	chylomicron	-3.10638	0.000782744	2	70	4	APOA4 APOE
this study	MPXV	24	-	GO_CC	GO:0071953	elastic fiber	elastic fiber	-2.94266	0.00114115	3	475	2	EFEMP2 FBLN1 FBLN5
Soday	VACV	18	-	GO_CC	GO:0071953	elastic fiber	elastic fiber	-0.908186	0.123542	1	248	4	FBLN1
Albarnaz	MVA	18	-	GO_CC	GO:0071953	elastic fiber	elastic fiber	-0.805316	0.156561	1	319	4	FBLN1
this study	MPXV	12	-	GO_CC	GO:0071953	elastic fiber	elastic fiber	-1.52296	0.0299941	2	554	3	FBLN1 FBLN5
this study	MPXV	6	-	GO_CC	GO:0071953	elastic fiber	elastic fiber	-1.23352	0.0584092	1	114	4	FBLN5
this study	MPXV	24	+	GO_CC	GO:0008250	oligosaccharyltransferase complex	oligosaccharyltransferase complex	-3.63683	0.000230766	4	239	9	DAD1 DDOST MLEC STT3B
this study	MPXV	12	-	GO_CC	GO:0031080	nuclear pore outer ring	nuclear pore outer ring	-0.346068	0.450747	1	554	9	AHCTF1
this study	MPXV	6	-	GO_CC	GO:0031080	nuclear pore outer ring	nuclear pore outer ring	-2.22219	0.00599527	2	114	8	AHCTF1 NUP98
this study	MPXV	24	-	GO_CC	GO:0031093	platelet alpha granule lumen	platelet alpha granule lumen	-2.51763	0.00303647	8	475	42	A2M APP FN1 MAGED2 SERPINE1 SPARC THBS1 TIMP1
Albarnaz	MVA	18	+	GO_CC	GO:0031093	platelet alpha granule lumen	platelet alpha granule lumen	-2.38353	0.00413496	3	62	47	A2M FGA SERPINF2
Soday	VACV	18	-	GO_CC	GO:0031093	platelet alpha granule lumen	platelet alpha granule lumen	-2.74958	0.00178	6	248	44	APP QSOX1 SPARC TIMP1 TMSB4X VWF
Albarnaz	MVA	18	-	GO_CC	GO:0031093	platelet alpha granule lumen	platelet alpha granule lumen	-4.45375	3.51761e-05	9	319	41	ACTN1 APP GAS6 QSOX1 SERPINE1 SPARC TGFB1 THBS1 TIMP1
this study	MPXV	12	-	GO_CC	GO:0031093	platelet alpha granule lumen	platelet alpha granule lumen	-1.61016	0.0245379	7	554	43	APP MAGED2 SERPINE1 SPARC TGFB1 THBS1 TMSB4X
this study	MPXV	6	-	GO_CC	GO:0031093	platelet alpha granule lumen	platelet alpha granule lumen	-0.343916	0.452985	1	114	49	SPARC
Soday	VACV	18	+	GO_CC	GO:0031093	platelet alpha granule lumen	platelet alpha granule lumen	-3.32193	0.000476502	4	70	46	A2M F13A1 FGB PLG
this study	MPXV	24	+	GO_CC	GO:0031093	platelet alpha granule lumen	platelet alpha granule lumen	-0.445952	0.358136	2	239	48	FGG QSOX1
this study	MPXV	24	-	GO_CC	GO:0031092	platelet alpha granule membrane	platelet alpha granule membrane	-1.71386	0.0193261	3	475	9	APLP2 CD109 SPARC
Soday	VACV	18	-	GO_CC	GO:0031092	platelet alpha granule membrane	platelet alpha granule membrane	-1.42612	0.0374869	2	248	10	APLP2 SPARC
Albarnaz	MVA	18	-	GO_CC	GO:0031092	platelet alpha granule membrane	platelet alpha granule membrane	-1.22855	0.059081	2	319	10	APLP2 SPARC
this study	MPXV	12	-	GO_CC	GO:0031092	platelet alpha granule membrane	platelet alpha granule membrane	-1.53774	0.0289906	3	554	9	APLP2 CD109 SPARC
this study	MPXV	6	-	GO_CC	GO:0031092	platelet alpha granule membrane	platelet alpha granule membrane	-2.06264	0.00865686	2	114	10	LHFPL2 SPARC
this study	MPXV	24	+	GO_CC	GO:0031092	platelet alpha granule membrane	platelet alpha granule membrane	-0.580296	0.262848	1	239	11	PHACTR2
this study	MPXV	24	-	GO_CC	GO:0018995	host cellular component	host cellular component	-2.24342	0.00570921	3	475	5	AXL IFIT1 KPNA2
Soday	VACV	18	-	GO_CC	GO:0018995	host cellular component	host cellular component	-1.76883	0.0170281	2	248	6	AXL IFIT1
Albarnaz	MVA	18	-	GO_CC	GO:0018995	host cellular component	host cellular component	-0.622502	0.238505	1	319	7	AXL
this study	MPXV	12	-	GO_CC	GO:0018995	host cellular component	host cellular component	-2.05649	0.00878031	3	554	5	AXL IFIT1 KPNA2
this study	MPXV	6	-	GO_CC	GO:0018995	host cellular component	host cellular component	-2.42145	0.0037892	2	114	6	AXL IFIT1
this study	MPXV	24	-	GO_CC	GO:0030062	mitochondrial tricarboxylic acid cycle enzyme complex	mitochondrial tricarboxylic acid cycle enzyme complex	-0.99457	0.101258	2	475	9	DBT IDH3G
Albarnaz	MVA	18	-	GO_CC	GO:0030062	mitochondrial tricarboxylic acid cycle enzyme complex	mitochondrial tricarboxylic acid cycle enzyme complex	-0.505135	0.312511	1	319	10	BCKDK
this study	MPXV	12	-	GO_CC	GO:0030062	mitochondrial tricarboxylic acid cycle enzyme complex	mitochondrial tricarboxylic acid cycle enzyme complex	-2.57115	0.00268439	4	554	7	DBT DLD IDH3A IDH3G
this study	MPXV	24	-	GO_CC	GO:0030934	anchoring collagen complex	anchoring collagen complex	-2.14316	0.00719178	2	475	1	COL12A1 COL7A1
Soday	VACV	18	-	GO_CC	GO:0030934	anchoring collagen complex	anchoring collagen complex	-1.11883	0.076063	1	248	2	COL12A1
Albarnaz	MVA	18	-	GO_CC	GO:0030934	anchoring collagen complex	anchoring collagen complex	-2.48454	0.00327686	2	319	1	COL12A1 COL14A1
this study	MPXV	12	-	GO_CC	GO:0030934	anchoring collagen complex	anchoring collagen complex	-0.78391	0.164471	1	554	2	COL12A1
this study	MPXV	12	+	GO_BP	GO:0032922	circadian regulation of gene expression	circadian regulation of gene expression	-0.881193	0.131464	1	26	46	HDAC3
this study	MPXV	24	-	GO_BP	GO:0032922	circadian regulation of gene expression	circadian regulation of gene expression	-0.158888	0.693604	2	439	45	HDAC1 MAGED1
Soday	VACV	18	-	GO_BP	GO:0032922	circadian regulation of gene expression	circadian regulation of gene expression	-0.456187	0.349795	2	228	45	AHR MAGED1
Albarnaz	MVA	18	-	GO_BP	GO:0032922	circadian regulation of gene expression	circadian regulation of gene expression	-1.14839	0.0710582	4	291	43	AHR HNRNPU ID1 MYCBP2
this study	MPXV	12	-	GO_BP	GO:0032922	circadian regulation of gene expression	circadian regulation of gene expression	-0.276266	0.529339	3	513	44	HDAC1 MAGED1 PPP1CB
Soday	VACV	18	+	GO_BP	GO:0032922	circadian regulation of gene expression	circadian regulation of gene expression	-4.65461	2.21507e-05	5	64	42	EGR1 ID1 ID3 NRIP1 PER1
this study	MPXV	24	+	GO_BP	GO:0032922	circadian regulation of gene expression	circadian regulation of gene expression	-0.938919	0.115101	3	220	44	HDAC3 NAMPT PPP1CC
this study	MPXV	24	-	GO_BP	GO:0032914	positive regulation of transforming growth factor beta1 production	positive regulation of transforming growth factor beta1 production	-2.92811	0.00118003	3	439	2	ATP6AP2 LUM THBS1
Soday	VACV	18	-	GO_BP	GO:0032914	positive regulation of transforming growth factor beta1 production	positive regulation of transforming growth factor beta1 production	-2.18833	0.00648144	2	228	3	ATP6AP2 LUM
Albarnaz	MVA	18	-	GO_BP	GO:0032914	positive regulation of transforming growth factor beta1 production	positive regulation of transforming growth factor beta1 production	-5.22504	5.95612e-06	4	291	1	ATP6AP2 LUM SERPINB7 THBS1
this study	MPXV	12	-	GO_BP	GO:0032914	positive regulation of transforming growth factor beta1 production	positive regulation of transforming growth factor beta1 production	-1.51195	0.0307644	2	513	3	LUM THBS1
this study	MPXV	12	+	GO_BP	GO:0043631	RNA polyadenylation	RNA polyadenylation	-1.09445	0.0804547	1	26	27	LEO1
this study	MPXV	24	-	GO_BP	GO:0043631	RNA polyadenylation	RNA polyadenylation	-1.30044	0.0500677	4	439	24	AHCYL1 APP GRSF1 SSU72
Soday	VACV	18	-	GO_BP	GO:0043631	RNA polyadenylation	RNA polyadenylation	-0.279923	0.5249	1	228	27	APP
Albarnaz	MVA	18	-	GO_BP	GO:0043631	RNA polyadenylation	RNA polyadenylation	-0.211425	0.614575	1	291	27	APP
this study	MPXV	12	-	GO_BP	GO:0043631	RNA polyadenylation	RNA polyadenylation	-2.29809	0.00503398	6	513	22	AHCYL1 APP GRSF1 PAF1 SSU72 SYMPK
this study	MPXV	24	+	GO_BP	GO:0043631	RNA polyadenylation	RNA polyadenylation	-0.804333	0.156916	2	220	26	CSTF3 LEO1
this study	MPXV	24	-	GO_BP	GO:0043615	astrocyte cell migration	astrocyte cell migration	-0.728205	0.18698	1	439	3	MMP14
Soday	VACV	18	-	GO_BP	GO:0043615	astrocyte cell migration	astrocyte cell migration	-2.40263	0.00395707	2	228	2	APCDD1 SCRIB
Albarnaz	MVA	18	-	GO_BP	GO:0043615	astrocyte cell migration	astrocyte cell migration	-2.19456	0.00638909	2	291	2	APCDD1 MMP14
this study	MPXV	12	-	GO_BP	GO:0043615	astrocyte cell migration	astrocyte cell migration	-0.666136	0.215707	1	513	3	MMP14
this study	MPXV	24	-	GO_BP	GO:0032897	negative regulation of viral transcription	negative regulation of viral transcription	-1.51433	0.0305961	3	439	11	IFITM3 TRIM32 UBP1
Soday	VACV	18	-	GO_BP	GO:0032897	negative regulation of viral transcription	negative regulation of viral transcription	-1.2965	0.0505237	2	228	12	IFITM3 TRIM13
Albarnaz	MVA	18	-	GO_BP	GO:0032897	negative regulation of viral transcription	negative regulation of viral transcription	-0.421439	0.378932	1	291	13	TRIM27
this study	MPXV	12	-	GO_BP	GO:0032897	negative regulation of viral transcription	negative regulation of viral transcription	-2.12937	0.00742393	4	513	10	IFITM3 TRIM21 TRIM32 UBP1
this study	MPXV	6	-	GO_BP	GO:0032897	negative regulation of viral transcription	negative regulation of viral transcription	-0.829578	0.148055	1	99	13	IFITM3
this study	MPXV	24	+	GO_BP	GO:0032897	negative regulation of viral transcription	negative regulation of viral transcription	-0.520937	0.301344	1	220	13	ZFP36
this study	MPXV	24	-	GO_BP	GO:0043567	regulation of insulin-like growth factor receptor signaling pathway	regulation of insulin-like growth factor receptor signaling pathway	-3.42069	0.000379586	4	439	4	IGFBP4 IGFBP5 IGFBP6 ZFAND2B
Soday	VACV	18	-	GO_BP	GO:0043567	regulation of insulin-like growth factor receptor signaling pathway	regulation of insulin-like growth factor receptor signaling pathway	-3.04546	0.000900614	3	228	5	AR IGFBP4 IGFBP6
this study	MPXV	12	-	GO_BP	GO:0043567	regulation of insulin-like growth factor receptor signaling pathway	regulation of insulin-like growth factor receptor signaling pathway	-2.04031	0.00911365	3	513	5	IGFBP4 IGFBP5 IGFBP6
this study	MPXV	24	-	GO_BP	GO:0006487	protein N-linked glycosylation	protein N-linked glycosylation	-0.127424	0.74572	2	439	50	ALG1 ALG2
Albarnaz	MVA	18	-	GO_BP	GO:0006487	protein N-linked glycosylation	protein N-linked glycosylation	-0.0808192	0.830196	1	291	51	ALG3
this study	MPXV	12	-	GO_BP	GO:0006487	protein N-linked glycosylation	protein N-linked glycosylation	-0.222726	0.59879	3	513	49	ALG1 ALG2 ALG5
this study	MPXV	6	-	GO_BP	GO:0006487	protein N-linked glycosylation	protein N-linked glycosylation	-0.347518	0.449244	1	99	51	ALG1
this study	MPXV	24	+	GO_BP	GO:0006487	protein N-linked glycosylation	protein N-linked glycosylation	-2.01086	0.00975297	5	220	47	DAD1 DDOST GFPT2 MLEC STT3B
Soday	VACV	18	-	GO_BP	GO:0044691	tooth eruption	tooth eruption	-2.40263	0.00395707	2	228	2	ADAMTS5 COL1A1
Albarnaz	MVA	18	-	GO_BP	GO:0044691	tooth eruption	tooth eruption	-0.895628	0.127166	1	291	3	COL1A1
this study	MPXV	24	-	GO_BP	GO:0019800	peptide cross-linking via chondroitin 4-sulfate glycosaminoglycan	peptide cross-linking via chondroitin 4-sulfate glycosaminoglycan	-1.00739	0.0983128	1	439	1	BGN
Soday	VACV	18	-	GO_BP	GO:0019800	peptide cross-linking via chondroitin 4-sulfate glycosaminoglycan	peptide cross-linking via chondroitin 4-sulfate glycosaminoglycan	-1.28655	0.0516947	1	228	1	DCN
Albarnaz	MVA	18	-	GO_BP	GO:0019800	peptide cross-linking via chondroitin 4-sulfate glycosaminoglycan	peptide cross-linking via chondroitin 4-sulfate glycosaminoglycan	-2.9533	0.00111353	2	291	0	BGN DCN
Albarnaz	MVA	18	-	GO_BP	GO:0032875	regulation of DNA endoreduplication	regulation of DNA endoreduplication	-2.9533	0.00111353	2	291	0	FBXO5 SENP2
this study	MPXV	24	-	GO_BP	GO:0030199	collagen fibril organization	collagen fibril organization	-4.11915	7.60056e-05	10	439	36	COL12A1 COL1A2 COL3A1 COL5A1 COL5A2 GREM1 LOX LOXL2 LUM PXDN
Albarnaz	MVA	18	+	GO_BP	GO:0030199	collagen fibril organization	collagen fibril organization	-0.589369	0.257414	1	56	45	SERPINF2
Soday	VACV	18	-	GO_BP	GO:0030199	collagen fibril organization	collagen fibril organization	-7.7306	1.85953e-08	11	228	35	COL11A1 COL12A1 COL1A1 COL1A2 COL2A1 COL3A1 COL5A1 COL5A2 COL5A3 LOX LUM
Albarnaz	MVA	18	-	GO_BP	GO:0030199	collagen fibril organization	collagen fibril organization	-7.66096	2.18291e-08	12	291	34	COL11A1 COL12A1 COL14A1 COL1A1 COL1A2 COL2A1 COL3A1 COL5A1 COL5A2 LOXL3 LUM PXDN
this study	MPXV	12	-	GO_BP	GO:0030199	collagen fibril organization	collagen fibril organization	-3.56123	0.000274643	10	513	36	COL12A1 COL1A2 COL3A1 COL5A1 COL5A2 GREM1 LOX LOXL2 LUM PXDN
this study	MPXV	6	-	GO_BP	GO:0030199	collagen fibril organization	collagen fibril organization	-0.387326	0.409896	1	99	45	COL1A2
Soday	VACV	18	+	GO_BP	GO:0030199	collagen fibril organization	collagen fibril organization	-0.53995	0.288436	1	64	45	LOXL1
this study	MPXV	24	+	GO_BP	GO:0030199	collagen fibril organization	collagen fibril organization	-0.159355	0.692859	1	220	45	P4HA1
this study	MPXV	24	-	GO_BP	GO:0090314	positive regulation of protein targeting to membrane	positive regulation of protein targeting to membrane	-3.47345	0.000336162	6	439	14	AKT2 CDK5 CEMIP MFF PRNP TCAF1
Soday	VACV	18	-	GO_BP	GO:0090314	positive regulation of protein targeting to membrane	positive regulation of protein targeting to membrane	-0.384906	0.412186	1	228	19	PRNP
this study	MPXV	12	-	GO_BP	GO:0090314	positive regulation of protein targeting to membrane	positive regulation of protein targeting to membrane	-3.11121	0.000774086	6	513	14	AKT2 CDK5 CEMIP FIS1 PRNP TCAF1
this study	MPXV	6	-	GO_BP	GO:0090314	positive regulation of protein targeting to membrane	positive regulation of protein targeting to membrane	-1.67184	0.0212892	2	99	18	AKT2 PRNP
this study	MPXV	24	-	GO_BP	GO:0006888	endoplasmic reticulum to Golgi vesicle-mediated transport	endoplasmic reticulum to Golgi vesicle-mediated transport	-0.0370589	0.918208	3	439	106	GBF1 PPP6C TRAPPC12
Soday	VACV	18	-	GO_BP	GO:0006888	endoplasmic reticulum to Golgi vesicle-mediated transport	endoplasmic reticulum to Golgi vesicle-mediated transport	-0.0243032	0.945577	1	228	108	CREB3L2
this study	MPXV	12	-	GO_BP	GO:0006888	endoplasmic reticulum to Golgi vesicle-mediated transport	endoplasmic reticulum to Golgi vesicle-mediated transport	-0.715728	0.19243	9	513	100	ERGIC3 GOSR2 NRBP1 SAR1A SEC16A TMED2 TMED3 TRAPPC12 ZW10
Soday	VACV	18	+	GO_BP	GO:0006888	endoplasmic reticulum to Golgi vesicle-mediated transport	endoplasmic reticulum to Golgi vesicle-mediated transport	-0.255841	0.554828	1	64	108	RANGRF
this study	MPXV	24	+	GO_BP	GO:0006888	endoplasmic reticulum to Golgi vesicle-mediated transport	endoplasmic reticulum to Golgi vesicle-mediated transport	-2.20436	0.00624661	8	220	101	CUL3 ERGIC3 GOSR1 LMAN1 SAR1B TICAM2 TMED7 TRAPPC8 VAPB
this study	MPXV	12	-	GO_BP	GO:0016237	lysosomal microautophagy	lysosomal microautophagy	-3.1615	0.000689445	4	513	4	ATG16L1 ATG4B ATG7 ULK1
this study	MPXV	24	-	GO_BP	GO:0016264	gap junction assembly	gap junction assembly	-2.13331	0.00735677	2	439	1	CTNNA1 GJA1
this study	MPXV	12	-	GO_BP	GO:0016264	gap junction assembly	gap junction assembly	-0.778375	0.166581	1	513	2	CTNNA1
this study	MPXV	24	-	GO_BP	GO:0090179	planar cell polarity pathway involved in neural tube closure	planar cell polarity pathway involved in neural tube closure	-2.22943	0.00589617	3	439	5	FZD2 PTK7 SFRP1
this study	MPXV	12	-	GO_BP	GO:0090179	planar cell polarity pathway involved in neural tube closure	planar cell polarity pathway involved in neural tube closure	-2.04031	0.00911365	3	513	5	FZD2 PTK7 SFRP1
this study	MPXV	6	-	GO_BP	GO:0090179	planar cell polarity pathway involved in neural tube closure	planar cell polarity pathway involved in neural tube closure	-2.46496	0.00342801	2	99	6	PTK7 SFRP1
this study	MPXV	12	+	GO_BP	GO:0031915	positive regulation of synaptic plasticity	positive regulation of synaptic plasticity	-1.74981	0.0177905	1	26	5	PTGS2
Albarnaz	MVA	18	+	GO_BP	GO:0031915	positive regulation of synaptic plasticity	positive regulation of synaptic plasticity	-1.42034	0.0379895	1	56	5	PTGS2
Soday	VACV	18	-	GO_BP	GO:0031915	positive regulation of synaptic plasticity	positive regulation of synaptic plasticity	-0.831983	0.147237	1	228	5	EPHB2
Albarnaz	MVA	18	-	GO_BP	GO:0031915	positive regulation of synaptic plasticity	positive regulation of synaptic plasticity	-0.73384	0.18457	1	291	5	CDC20
Soday	VACV	18	+	GO_BP	GO:0031915	positive regulation of synaptic plasticity	positive regulation of synaptic plasticity	-1.36334	0.043317	1	64	5	PTGS2
this study	MPXV	24	+	GO_BP	GO:0031915	positive regulation of synaptic plasticity	positive regulation of synaptic plasticity	-2.04979	0.00891682	2	220	4	EPHB2 PTGS2
this study	MPXV	24	-	GO_BP	GO:0039529	RIG-I signaling pathway	RIG-I signaling pathway	-1.23624	0.0580449	2	439	6	DDX58 TRIM25
this study	MPXV	12	-	GO_BP	GO:0039529	RIG-I signaling pathway	RIG-I signaling pathway	-2.04031	0.00911365	3	513	5	DDX58 PHB TRIM25
this study	MPXV	6	-	GO_BP	GO:0039529	RIG-I signaling pathway	RIG-I signaling pathway	-1.05816	0.087466	1	99	7	TRIM25
Albarnaz	MVA	18	-	GO_BP	GO:0099173	postsynapse organization	postsynapse organization	-2.18728	0.00649711	3	291	9	ACTN1 INA POTEKP
Albarnaz	MVA	18	+	GO_BP	GO:0015671	oxygen transport	oxygen transport	-3.39643	0.000401389	2	56	3	HBA1 HBE1
this study	MPXV	6	-	GO_BP	GO:0015671	oxygen transport	oxygen transport	-1.25499	0.0555913	1	99	4	HBA1
this study	MPXV	24	+	GO_BP	GO:0015671	oxygen transport	oxygen transport	-0.920278	0.120149	1	220	4	HBA1
Soday	VACV	18	-	GO_BP	GO:0110077	vesicle-mediated intercellular transport	vesicle-mediated intercellular transport	-3.16563	0.000682925	2	228	0	EPHB2 PEG10
this study	MPXV	24	+	GO_BP	GO:0110077	vesicle-mediated intercellular transport	vesicle-mediated intercellular transport	-1.30186	0.0499041	1	220	1	EPHB2
Soday	VACV	18	-	GO_BP	GO:0002326	B cell lineage commitment	B cell lineage commitment	-2.40263	0.00395707	2	228	2	TCF3 TP53
this study	MPXV	24	-	GO_BP	GO:0014037	Schwann cell differentiation	Schwann cell differentiation	-4.70246	1.984e-05	8	439	17	AKT1 AKT2 ARHGEF10 CDK5 DAG1 GPC1 LAMB2 SIRT2
Soday	VACV	18	-	GO_BP	GO:0014037	Schwann cell differentiation	Schwann cell differentiation	-0.858719	0.138446	2	228	23	GPC1 LAMB2
Albarnaz	MVA	18	-	GO_BP	GO:0014037	Schwann cell differentiation	Schwann cell differentiation	-0.692716	0.202901	2	291	23	GPC1 LAMB2
this study	MPXV	12	-	GO_BP	GO:0014037	Schwann cell differentiation	Schwann cell differentiation	-3.34836	0.000448369	7	513	18	AKT2 ARHGEF10 CDK5 DAG1 GPC1 Q8N3R9 SIRT2
this study	MPXV	6	-	GO_BP	GO:0014037	Schwann cell differentiation	Schwann cell differentiation	-3.78076	0.000165668	4	99	21	AKT2 ARHGEF10 GPC1 Q8N3R9
this study	MPXV	24	-	GO_BP	GO:0003383	apical constriction	apical constriction	-0.842269	0.143791	1	439	2	FRMD6
Soday	VACV	18	-	GO_BP	GO:0003383	apical constriction	apical constriction	-2.69609	0.00201331	2	228	1	EPB41L5 FRMD6
this study	MPXV	24	-	GO_BP	GO:0030970	retrograde protein transport, ER to cytosol	retrograde protein transport, ER to cytosol	-0.249235	0.563333	1	439	15	OS9
Albarnaz	MVA	18	+	GO_BP	GO:0030970	retrograde protein transport, ER to cytosol	retrograde protein transport, ER to cytosol	-1.00798	0.0981791	1	56	15	DERL1
Soday	VACV	18	-	GO_BP	GO:0030970	retrograde protein transport, ER to cytosol	retrograde protein transport, ER to cytosol	-0.460654	0.346215	1	228	15	HERPUD1
this study	MPXV	12	-	GO_BP	GO:0030970	retrograde protein transport, ER to cytosol	retrograde protein transport, ER to cytosol	-0.206284	0.621894	1	513	15	OS9
this study	MPXV	6	-	GO_BP	GO:0030970	retrograde protein transport, ER to cytosol	retrograde protein transport, ER to cytosol	-0.776368	0.167352	1	99	15	AUP1
this study	MPXV	24	+	GO_BP	GO:0030970	retrograde protein transport, ER to cytosol	retrograde protein transport, ER to cytosol	-3.24521	0.000568581	4	220	12	FAF2 HM13 HSP90B1 SEC61B
this study	MPXV	24	-	GO_BP	GO:0042982	amyloid precursor protein metabolic process	amyloid precursor protein metabolic process	-2.13331	0.00735677	2	439	1	ADAM10 ADAM19
this study	MPXV	12	-	GO_BP	GO:0042982	amyloid precursor protein metabolic process	amyloid precursor protein metabolic process	-0.778375	0.166581	1	513	2	ADAM19
this study	MPXV	24	-	GO_BP	GO:1904031	positive regulation of cyclin-dependent protein kinase activity	positive regulation of cyclin-dependent protein kinase activity	-0.393511	0.4041	1	439	9	CKS2
Soday	VACV	18	-	GO_BP	GO:1904031	positive regulation of cyclin-dependent protein kinase activity	positive regulation of cyclin-dependent protein kinase activity	-2.73136	0.00185627	3	228	7	CDKN1A CKS1B CKS2
Albarnaz	MVA	18	-	GO_BP	GO:1904031	positive regulation of cyclin-dependent protein kinase activity	positive regulation of cyclin-dependent protein kinase activity	-0.540106	0.288333	1	291	9	CKS2
this study	MPXV	12	-	GO_BP	GO:1904031	positive regulation of cyclin-dependent protein kinase activity	positive regulation of cyclin-dependent protein kinase activity	-1.74768	0.0178778	3	513	7	CCNY CKS1B CKS2
this study	MPXV	24	-	GO_BP	GO:0038128	ERBB2 signaling pathway	ERBB2 signaling pathway	-0.728205	0.18698	1	439	3	STUB1
this study	MPXV	24	+	GO_BP	GO:0038128	ERBB2 signaling pathway	ERBB2 signaling pathway	-2.43318	0.00368825	2	220	2	CPNE3 CUL5
this study	MPXV	24	-	GO_BP	GO:1905222	atrioventricular canal morphogenesis	atrioventricular canal morphogenesis	-2.13331	0.00735677	2	439	1	ENG TBX3
Albarnaz	MVA	18	-	GO_BP	GO:1905222	atrioventricular canal morphogenesis	atrioventricular canal morphogenesis	-1.01335	0.096972	1	291	2	TBX3
this study	MPXV	12	-	GO_BP	GO:1905222	atrioventricular canal morphogenesis	atrioventricular canal morphogenesis	-2.00042	0.00999037	2	513	1	ENG TBX3
this study	MPXV	24	-	GO_BP	GO:0090647	modulation of age-related behavioral decline	modulation of age-related behavioral decline	-2.41709	0.00382745	3	439	4	APP B2M PRNP
Soday	VACV	18	-	GO_BP	GO:0090647	modulation of age-related behavioral decline	modulation of age-related behavioral decline	-1.88116	0.0131473	2	228	5	APP PRNP
Albarnaz	MVA	18	-	GO_BP	GO:0090647	modulation of age-related behavioral decline	modulation of age-related behavioral decline	-0.673983	0.211844	1	291	6	APP
this study	MPXV	12	-	GO_BP	GO:0090647	modulation of age-related behavioral decline	modulation of age-related behavioral decline	-3.44184	0.00036154	4	513	3	APP B2M DKK1 PRNP
this study	MPXV	6	-	GO_BP	GO:0090647	modulation of age-related behavioral decline	modulation of age-related behavioral decline	-1.11373	0.0769613	1	99	6	PRNP
this study	MPXV	24	-	GO_BP	GO:0048026	positive regulation of mRNA splicing, via spliceosome	positive regulation of mRNA splicing, via spliceosome	-0.232553	0.585393	1	439	16	SF3B4
this study	MPXV	12	-	GO_BP	GO:0048026	positive regulation of mRNA splicing, via spliceosome	positive regulation of mRNA splicing, via spliceosome	-0.190969	0.644215	1	513	16	SF3B4
this study	MPXV	6	-	GO_BP	GO:0048026	positive regulation of mRNA splicing, via spliceosome	positive regulation of mRNA splicing, via spliceosome	-0.752424	0.176838	1	99	16	NUP98
this study	MPXV	24	+	GO_BP	GO:0048026	positive regulation of mRNA splicing, via spliceosome	positive regulation of mRNA splicing, via spliceosome	-3.13733	0.000728901	4	220	13	HSPA8 NCBP1 NCL SNRNP70
this study	MPXV	24	-	GO_BP	GO:1903445	protein transport from ciliary membrane to plasma membrane	protein transport from ciliary membrane to plasma membrane	-2.59565	0.00253718	2	439	0	RILPL1 RILPL2
Albarnaz	MVA	18	-	GO_BP	GO:1903445	protein transport from ciliary membrane to plasma membrane	protein transport from ciliary membrane to plasma membrane	-1.18219	0.0657369	1	291	1	RILPL2
this study	MPXV	12	-	GO_BP	GO:1903445	protein transport from ciliary membrane to plasma membrane	protein transport from ciliary membrane to plasma membrane	-2.4602	0.00346577	2	513	0	RILPL1 RILPL2
Soday	VACV	18	-	GO_BP	GO:0061030	epithelial cell differentiation involved in mammary gland alveolus development	epithelial cell differentiation involved in mammary gland alveolus development	-3.16563	0.000682925	2	228	0	FOXF1 HIF1A
this study	MPXV	24	-	GO_BP	GO:0002605	negative regulation of dendritic cell antigen processing and presentation	negative regulation of dendritic cell antigen processing and presentation	-1.00739	0.0983128	1	439	1	THBS1
Albarnaz	MVA	18	-	GO_BP	GO:0002605	negative regulation of dendritic cell antigen processing and presentation	negative regulation of dendritic cell antigen processing and presentation	-1.18219	0.0657369	1	291	1	THBS1
this study	MPXV	12	-	GO_BP	GO:0002605	negative regulation of dendritic cell antigen processing and presentation	negative regulation of dendritic cell antigen processing and presentation	-2.4602	0.00346577	2	513	0	CD68 THBS1
this study	MPXV	6	-	GO_BP	GO:0002605	negative regulation of dendritic cell antigen processing and presentation	negative regulation of dendritic cell antigen processing and presentation	-1.64561	0.0226149	1	99	1	CD68
this study	MPXV	24	-	GO_BP	GO:0000022	mitotic spindle elongation	mitotic spindle elongation	-1.63981	0.0229186	2	439	3	AURKB KIF23
this study	MPXV	12	-	GO_BP	GO:0000022	mitotic spindle elongation	mitotic spindle elongation	-2.73048	0.00186004	3	513	2	AURKB KIF23 PRC1
this study	MPXV	24	-	GO_BP	GO:0036119	response to platelet-derived growth factor	response to platelet-derived growth factor	-2.13331	0.00735677	2	439	1	PDGFRA PDGFRB
Soday	VACV	18	-	GO_BP	GO:0036119	response to platelet-derived growth factor	response to platelet-derived growth factor	-2.69609	0.00201331	2	228	1	PDGFRA PDGFRL
this study	MPXV	12	-	GO_BP	GO:0036119	response to platelet-derived growth factor	response to platelet-derived growth factor	-0.778375	0.166581	1	513	2	PDGFRB
this study	MPXV	24	-	GO_BP	GO:0051414	response to cortisol	response to cortisol	-0.842269	0.143791	1	439	2	IGFBP7
Soday	VACV	18	-	GO_BP	GO:0051414	response to cortisol	response to cortisol	-4.75124	1.77322e-05	3	228	0	IGFBP7 SLIT2 SLIT3
Albarnaz	MVA	18	-	GO_BP	GO:0051414	response to cortisol	response to cortisol	-2.4859	0.00326666	2	291	1	IGFBP7 SLIT2
this study	MPXV	12	-	GO_BP	GO:0051414	response to cortisol	response to cortisol	-0.778375	0.166581	1	513	2	IGFBP7
this study	MPXV	24	-	GO_BP	GO:0001172	transcription, RNA-templated	transcription, RNA-templated	-1.00739	0.0983128	1	439	1	POLR2A
Soday	VACV	18	-	GO_BP	GO:0001172	transcription, RNA-templated	transcription, RNA-templated	-1.28655	0.0516947	1	228	1	TERT
Albarnaz	MVA	18	-	GO_BP	GO:0001172	transcription, RNA-templated	transcription, RNA-templated	-2.9533	0.00111353	2	291	0	POLR2A TERT
this study	MPXV	24	-	GO_BP	GO:1903225	negative regulation of endodermal cell differentiation	negative regulation of endodermal cell differentiation	-2.59565	0.00253718	2	439	0	COL5A1 COL5A2
Soday	VACV	18	-	GO_BP	GO:1903225	negative regulation of endodermal cell differentiation	negative regulation of endodermal cell differentiation	-3.16563	0.000682925	2	228	0	COL5A1 COL5A2
Albarnaz	MVA	18	-	GO_BP	GO:1903225	negative regulation of endodermal cell differentiation	negative regulation of endodermal cell differentiation	-2.9533	0.00111353	2	291	0	COL5A1 COL5A2
this study	MPXV	12	-	GO_BP	GO:1903225	negative regulation of endodermal cell differentiation	negative regulation of endodermal cell differentiation	-2.4602	0.00346577	2	513	0	COL5A1 COL5A2
this study	MPXV	24	+	GO_BP	GO:0099547	regulation of translation at synapse, modulating synaptic transmission	regulation of translation at synapse, modulating synaptic transmission	-2.21861	0.00604486	2	220	3	EIF4A3 RPL22
this study	MPXV	24	-	GO_BP	GO:1903054	negative regulation of extracellular matrix organization	negative regulation of extracellular matrix organization	-1.23624	0.0580449	2	439	6	ANTXR1 EMILIN1
Soday	VACV	18	-	GO_BP	GO:1903054	negative regulation of extracellular matrix organization	negative regulation of extracellular matrix organization	-1.76373	0.0172296	2	228	6	CST3 TNFRSF1A
Albarnaz	MVA	18	-	GO_BP	GO:1903054	negative regulation of extracellular matrix organization	negative regulation of extracellular matrix organization	-2.73832	0.00182673	3	291	5	CST3 TGFB1 TNFRSF1A
this study	MPXV	12	-	GO_BP	GO:1903054	negative regulation of extracellular matrix organization	negative regulation of extracellular matrix organization	-1.11574	0.0766062	2	513	6	ANTXR1 TGFB1
Albarnaz	MVA	18	+	GO_BP	GO:2000726	negative regulation of cardiac muscle cell differentiation	negative regulation of cardiac muscle cell differentiation	-3.39643	0.000401389	2	56	3	FZD7 SOX6
Soday	VACV	18	-	GO_BP	GO:2000726	negative regulation of cardiac muscle cell differentiation	negative regulation of cardiac muscle cell differentiation	-0.905564	0.12429	1	228	4	SOX6
this study	MPXV	12	-	GO_BP	GO:2000726	negative regulation of cardiac muscle cell differentiation	negative regulation of cardiac muscle cell differentiation	-0.581794	0.261942	1	513	4	DKK1
this study	MPXV	24	-	GO_BP	GO:0015825	L-serine transport	L-serine transport	-2.41709	0.00382745	3	439	4	SLC1A4 SLC1A5 SLC38A2
Albarnaz	MVA	18	+	GO_BP	GO:0015825	L-serine transport	L-serine transport	-1.35476	0.0441817	1	56	6	SERINC3
this study	MPXV	12	-	GO_BP	GO:0015825	L-serine transport	L-serine transport	-1.22379	0.059733	2	513	5	SLC1A4 SLC1A5
Albarnaz	MVA	18	-	GO_BP	GO:0000470	maturation of LSU-rRNA	maturation of LSU-rRNA	-2.6768	0.00210477	5	291	23	NIFK NSA2 RPF1 RPL7L1 ZNHIT6
this study	MPXV	24	+	GO_BP	GO:0050732	negative regulation of peptidyl-tyrosine phosphorylation	negative regulation of peptidyl-tyrosine phosphorylation	-2.43318	0.00368825	2	220	2	IBTK RACK1
this study	MPXV	24	-	GO_BP	GO:2000051	negative regulation of non-canonical Wnt signaling pathway	negative regulation of non-canonical Wnt signaling pathway	-2.13331	0.00735677	2	439	1	RNF213 SFRP1
this study	MPXV	12	-	GO_BP	GO:2000051	negative regulation of non-canonical Wnt signaling pathway	negative regulation of non-canonical Wnt signaling pathway	-2.00042	0.00999037	2	513	1	RNF213 SFRP1
this study	MPXV	6	-	GO_BP	GO:2000051	negative regulation of non-canonical Wnt signaling pathway	negative regulation of non-canonical Wnt signaling pathway	-1.47196	0.0337318	1	99	2	SFRP1
this study	MPXV	24	-	GO_BP	GO:2000097	regulation of smooth muscle cell-matrix adhesion	regulation of smooth muscle cell-matrix adhesion	-1.847	0.0142232	2	439	2	EFEMP2 SERPINE1
Albarnaz	MVA	18	-	GO_BP	GO:2000097	regulation of smooth muscle cell-matrix adhesion	regulation of smooth muscle cell-matrix adhesion	-2.19456	0.00638909	2	291	2	PLAU SERPINE1
this study	MPXV	12	-	GO_BP	GO:2000097	regulation of smooth muscle cell-matrix adhesion	regulation of smooth muscle cell-matrix adhesion	-0.666136	0.215707	1	513	3	SERPINE1
this study	MPXV	6	-	GO_BP	GO:2000097	regulation of smooth muscle cell-matrix adhesion	regulation of smooth muscle cell-matrix adhesion	-1.34946	0.0447234	1	99	3	PLAU
this study	MPXV	12	-	GO_BP	GO:0050859	negative regulation of B cell receptor signaling pathway	negative regulation of B cell receptor signaling pathway	-2.00042	0.00999037	2	513	1	GPS2 LPXN
this study	MPXV	24	-	GO_BP	GO:0097205	renal filtration	renal filtration	-1.93122	0.0117159	3	439	7	ITGA3 Q96J84 SULF1
Soday	VACV	18	-	GO_BP	GO:0097205	renal filtration	renal filtration	-0.632288	0.233191	1	228	9	SULF2
this study	MPXV	12	-	GO_BP	GO:0097205	renal filtration	renal filtration	-2.72562	0.00188095	4	513	6	ITGA3 MYO1E Q96J84 SULF1
this study	MPXV	6	-	GO_BP	GO:0097205	renal filtration	renal filtration	-0.966087	0.108122	1	99	9	Q96J84
this study	MPXV	24	-	GO_BP	GO:0097190	apoptotic signaling pathway	apoptotic signaling pathway	-1.14149	0.072196	2	439	7	CASP1 TNFRSF10B
Soday	VACV	18	-	GO_BP	GO:0097190	apoptotic signaling pathway	apoptotic signaling pathway	-0.672544	0.212547	1	228	8	CFLAR
Albarnaz	MVA	18	-	GO_BP	GO:0097190	apoptotic signaling pathway	apoptotic signaling pathway	-0.578896	0.263696	1	291	8	CASP2
this study	MPXV	12	-	GO_BP	GO:0097190	apoptotic signaling pathway	apoptotic signaling pathway	-1.02339	0.0947569	2	513	7	CASP1 TNFRSF10B
this study	MPXV	6	-	GO_BP	GO:0097190	apoptotic signaling pathway	apoptotic signaling pathway	-2.35904	0.00437486	2	99	7	CASP1 TNFRSF10B
this study	MPXV	24	-	GO_BP	GO:1903553	positive regulation of extracellular exosome assembly	positive regulation of extracellular exosome assembly	-1.847	0.0142232	2	439	2	SDC1 SDC4
Soday	VACV	18	-	GO_BP	GO:1903553	positive regulation of extracellular exosome assembly	positive regulation of extracellular exosome assembly	-2.40263	0.00395707	2	228	2	SDC1 SDC4
this study	MPXV	12	-	GO_BP	GO:1903553	positive regulation of extracellular exosome assembly	positive regulation of extracellular exosome assembly	-1.71664	0.0192026	2	513	2	SDC1 SDC4
this study	MPXV	24	-	GO_BP	GO:1902287	semaphorin-plexin signaling pathway involved in axon guidance	semaphorin-plexin signaling pathway involved in axon guidance	-2.06975	0.0085162	3	439	6	ECE1 NRP1 PLXNB2
this study	MPXV	12	-	GO_BP	GO:1902287	semaphorin-plexin signaling pathway involved in axon guidance	semaphorin-plexin signaling pathway involved in axon guidance	-1.02339	0.0947569	2	513	7	ECE1 NRP1
this study	MPXV	24	-	GO_BP	GO:0014905	myoblast fusion involved in skeletal muscle regeneration	myoblast fusion involved in skeletal muscle regeneration	-2.13331	0.00735677	2	439	1	CD81 PTGFRN
this study	MPXV	12	-	GO_BP	GO:0014905	myoblast fusion involved in skeletal muscle regeneration	myoblast fusion involved in skeletal muscle regeneration	-2.00042	0.00999037	2	513	1	CD81 PTGFRN
Soday	VACV	18	-	GO_BP	GO:2001028	positive regulation of endothelial cell chemotaxis	positive regulation of endothelial cell chemotaxis	-2.48496	0.00327368	3	228	9	FGFR1 SEMA5A TMSB4X
Albarnaz	MVA	18	-	GO_BP	GO:2001028	positive regulation of endothelial cell chemotaxis	positive regulation of endothelial cell chemotaxis	-0.474737	0.335169	1	291	11	LGMN
this study	MPXV	12	-	GO_BP	GO:2001028	positive regulation of endothelial cell chemotaxis	positive regulation of endothelial cell chemotaxis	-0.285892	0.517736	1	513	11	TMSB4X
this study	MPXV	12	-	GO_BP	GO:0035553	oxidative single-stranded RNA demethylation	oxidative single-stranded RNA demethylation	-2.00042	0.00999037	2	513	1	ALKBH5 FTO
this study	MPXV	24	-	GO_BP	GO:0035583	sequestering of TGFbeta in extracellular matrix	sequestering of TGFbeta in extracellular matrix	-0.842269	0.143791	1	439	2	FBN1
Albarnaz	MVA	18	-	GO_BP	GO:0035583	sequestering of TGFbeta in extracellular matrix	sequestering of TGFbeta in extracellular matrix	-2.4859	0.00326666	2	291	1	FBN1 FBN2
this study	MPXV	24	-	GO_BP	GO:0045071	negative regulation of viral genome replication	negative regulation of viral genome replication	-1.79747	0.0159414	6	439	35	APOBEC3C IFIT1 IFIT5 IFITM3 ISG15 Q9UK61
Albarnaz	MVA	18	+	GO_BP	GO:0045071	negative regulation of viral genome replication	negative regulation of viral genome replication	-3.88513	0.000130279	4	56	37	ISG20 LTF MX1 OASL
Soday	VACV	18	-	GO_BP	GO:0045071	negative regulation of viral genome replication	negative regulation of viral genome replication	-2.38757	0.00409665	5	228	36	IFIT1 IFIT5 IFITM3 ZC3HAV1 ZNFX1
Albarnaz	MVA	18	-	GO_BP	GO:0045071	negative regulation of viral genome replication	negative regulation of viral genome replication	-0.123382	0.752694	1	291	40	ZC3HAV1
this study	MPXV	12	-	GO_BP	GO:0045071	negative regulation of viral genome replication	negative regulation of viral genome replication	-1.03991	0.0912204	5	513	36	IFIT1 IFIT5 IFITM3 ISG15 ZC3HAV1
this study	MPXV	6	-	GO_BP	GO:0045071	negative regulation of viral genome replication	negative regulation of viral genome replication	-1.95379	0.0111226	3	99	38	IFIT1 IFIT5 IFITM3
this study	MPXV	24	+	GO_BP	GO:0035616	histone H2B conserved C-terminal lysine deubiquitination	histone H2B conserved C-terminal lysine deubiquitination	-3.19672	0.00063574	2	220	0	USP15 USP7
Soday	VACV	18	+	GO_BP	GO:0060638	mesenchymal-epithelial cell signaling	mesenchymal-epithelial cell signaling	-3.50005	0.000316192	2	64	2	TNC WNT2B
this study	MPXV	24	-	GO_BP	GO:0034394	protein localization to cell surface	protein localization to cell surface	-1.64512	0.0226404	4	439	18	CTNNB1 FBLN5 PTPRK STX4
this study	MPXV	12	-	GO_BP	GO:0034394	protein localization to cell surface	protein localization to cell surface	-2.09986	0.00794577	5	513	17	CTNNB1 FBLN5 JAM3 PTPRK STX4
this study	MPXV	6	-	GO_BP	GO:0034394	protein localization to cell surface	protein localization to cell surface	-1.59336	0.0255061	2	99	20	FBLN5 PTPRK
this study	MPXV	24	-	GO_BP	GO:0034059	response to anoxia	response to anoxia	-0.842269	0.143791	1	439	2	P29279
this study	MPXV	12	-	GO_BP	GO:0034059	response to anoxia	response to anoxia	-2.00042	0.00999037	2	513	1	OXTR P29279
Soday	VACV	18	+	GO_BP	GO:0034059	response to anoxia	response to anoxia	-1.65966	0.0218945	1	64	2	P29279
Soday	VACV	18	-	GO_BP	GO:0009099	valine biosynthetic process	valine biosynthetic process	-1.11614	0.0765355	1	228	2	BCAT1
this study	MPXV	12	-	GO_BP	GO:0009099	valine biosynthetic process	valine biosynthetic process	-3.6915	0.000203471	3	513	0	BCAT1 BCAT2 ILVBL
this study	MPXV	24	+	GO_BP	GO:0060316	positive regulation of ryanodine-sensitive calcium-release channel activity	positive regulation of ryanodine-sensitive calcium-release channel activity	-2.21861	0.00604486	2	220	3	CALM1 CALM2 CALM3 GSTM2
this study	MPXV	24	-	GO_BP	GO:0098942	retrograde trans-synaptic signaling by trans-synaptic protein complex	retrograde trans-synaptic signaling by trans-synaptic protein complex	-1.00739	0.0983128	1	439	1	DAG1
this study	MPXV	12	-	GO_BP	GO:0098942	retrograde trans-synaptic signaling by trans-synaptic protein complex	retrograde trans-synaptic signaling by trans-synaptic protein complex	-2.4602	0.00346577	2	513	0	DAG1 FARP1
this study	MPXV	24	-	GO_BP	GO:0072378	blood coagulation, fibrin clot formation	blood coagulation, fibrin clot formation	-1.23624	0.0580449	2	439	6	FBLN1 FN1
Albarnaz	MVA	18	+	GO_BP	GO:0072378	blood coagulation, fibrin clot formation	blood coagulation, fibrin clot formation	-2.95467	0.00111003	2	56	6	APOH FGA
Soday	VACV	18	-	GO_BP	GO:0072378	blood coagulation, fibrin clot formation	blood coagulation, fibrin clot formation	-0.718171	0.19135	1	228	7	FBLN1
Albarnaz	MVA	18	-	GO_BP	GO:0072378	blood coagulation, fibrin clot formation	blood coagulation, fibrin clot formation	-0.62304	0.23821	1	291	7	FBLN1
this study	MPXV	12	-	GO_BP	GO:0072378	blood coagulation, fibrin clot formation	blood coagulation, fibrin clot formation	-0.41459	0.384955	1	513	7	FBLN1
Soday	VACV	18	+	GO_BP	GO:0072378	blood coagulation, fibrin clot formation	blood coagulation, fibrin clot formation	-2.8393	0.00144778	2	64	6	F13A1 FGB
this study	MPXV	24	+	GO_BP	GO:0072378	blood coagulation, fibrin clot formation	blood coagulation, fibrin clot formation	-0.732305	0.185223	1	220	7	FGG
this study	MPXV	24	-	GO_BP	GO:1901329	regulation of odontoblast differentiation	regulation of odontoblast differentiation	-1.00739	0.0983128	1	439	1	SERPINE1
Albarnaz	MVA	18	-	GO_BP	GO:1901329	regulation of odontoblast differentiation	regulation of odontoblast differentiation	-2.9533	0.00111353	2	291	0	CEBPB SERPINE1
this study	MPXV	12	-	GO_BP	GO:1901329	regulation of odontoblast differentiation	regulation of odontoblast differentiation	-0.941635	0.114384	1	513	1	SERPINE1
this study	MPXV	24	-	GO_BP	GO:0034112	positive regulation of homotypic cell-cell adhesion	positive regulation of homotypic cell-cell adhesion	-0.469719	0.339063	1	439	7	IL6ST
Soday	VACV	18	-	GO_BP	GO:0034112	positive regulation of homotypic cell-cell adhesion	positive regulation of homotypic cell-cell adhesion	-0.718171	0.19135	1	228	7	IL6ST
Albarnaz	MVA	18	-	GO_BP	GO:0034112	positive regulation of homotypic cell-cell adhesion	positive regulation of homotypic cell-cell adhesion	-1.56406	0.0272861	2	291	6	IL6ST JAK1
this study	MPXV	12	-	GO_BP	GO:0034112	positive regulation of homotypic cell-cell adhesion	positive regulation of homotypic cell-cell adhesion	-2.04031	0.00911365	3	513	5	EMILIN2 IL6ST JAK1
this study	MPXV	6	-	GO_BP	GO:0034112	positive regulation of homotypic cell-cell adhesion	positive regulation of homotypic cell-cell adhesion	-1.05816	0.087466	1	99	7	IL6ST
this study	MPXV	24	-	GO_BP	GO:0035457	cellular response to interferon-alpha	cellular response to interferon-alpha	-1.34671	0.0450077	2	439	5	AXL IFIT2
Albarnaz	MVA	18	+	GO_BP	GO:0035457	cellular response to interferon-alpha	cellular response to interferon-alpha	-1.35476	0.0441817	1	56	6	IFIT2
Soday	VACV	18	-	GO_BP	GO:0035457	cellular response to interferon-alpha	cellular response to interferon-alpha	-3.24112	0.000573958	3	228	4	AXL IFIT2 IFIT3
Albarnaz	MVA	18	-	GO_BP	GO:0035457	cellular response to interferon-alpha	cellular response to interferon-alpha	-1.67941	0.0209212	2	291	5	AXL GAS6
this study	MPXV	12	-	GO_BP	GO:0035457	cellular response to interferon-alpha	cellular response to interferon-alpha	-1.22379	0.059733	2	513	5	AXL IFIT2
this study	MPXV	6	-	GO_BP	GO:0035457	cellular response to interferon-alpha	cellular response to interferon-alpha	-1.11373	0.0769613	1	99	6	AXL
Albarnaz	MVA	18	+	GO_BP	GO:0035970	peptidyl-threonine dephosphorylation	peptidyl-threonine dephosphorylation	-2.5187	0.00302901	2	56	11	DUSP1 DUSP10
Soday	VACV	18	+	GO_BP	GO:0035970	peptidyl-threonine dephosphorylation	peptidyl-threonine dephosphorylation	-1.03847	0.091523	1	64	12	DUSP1
this study	MPXV	12	+	GO_BP	GO:0046697	decidualization	decidualization	-1.38681	0.0410383	1	26	13	PTGS2
this study	MPXV	24	-	GO_BP	GO:0046697	decidualization	decidualization	-0.809722	0.154981	2	439	12	STC1 STC2
Albarnaz	MVA	18	+	GO_BP	GO:0046697	decidualization	decidualization	-1.06326	0.0864448	1	56	13	PTGS2
Soday	VACV	18	-	GO_BP	GO:0046697	decidualization	decidualization	-1.2965	0.0505237	2	228	12	CITED2 STC2
Albarnaz	MVA	18	-	GO_BP	GO:0046697	decidualization	decidualization	-1.99008	0.0102309	3	291	11	CITED2 PTN STC2
this study	MPXV	12	-	GO_BP	GO:0046697	decidualization	decidualization	-0.241866	0.572973	1	513	13	STC2
Soday	VACV	18	+	GO_BP	GO:0046697	decidualization	decidualization	-2.33976	0.00457338	2	64	12	PTGS2 STC1
this study	MPXV	24	+	GO_BP	GO:0046697	decidualization	decidualization	-0.520937	0.301344	1	220	13	PTGS2
Soday	VACV	18	-	GO_BP	GO:0019064	fusion of virus membrane with host plasma membrane	fusion of virus membrane with host plasma membrane	-1.11614	0.0765355	1	228	2	CTSL
Albarnaz	MVA	18	-	GO_BP	GO:0019064	fusion of virus membrane with host plasma membrane	fusion of virus membrane with host plasma membrane	-2.4859	0.00326666	2	291	1	CTSL GAS6
this study	MPXV	24	-	GO_BP	GO:0007160	cell-matrix adhesion	cell-matrix adhesion	-1.63981	0.0229186	2	439	3	EMILIN1 ITGA1
this study	MPXV	12	-	GO_BP	GO:0007160	cell-matrix adhesion	cell-matrix adhesion	-2.73048	0.00186004	3	513	2	ITGA1 ITGA11 ITGB1
this study	MPXV	6	-	GO_BP	GO:0007160	cell-matrix adhesion	cell-matrix adhesion	-1.25499	0.0555913	1	99	4	ITGA11
this study	MPXV	24	-	GO_BP	GO:0070141	response to UV-A	response to UV-A	-5.93075	1.17286e-06	6	439	3	AKT1 CCND1 EGFR MMP1 MMP2 TIMP1
Soday	VACV	18	-	GO_BP	GO:0070141	response to UV-A	response to UV-A	-0.672544	0.212547	1	228	8	TIMP1
Albarnaz	MVA	18	-	GO_BP	GO:0070141	response to UV-A	response to UV-A	-1.46447	0.0343185	2	291	7	MMP2 TIMP1
this study	MPXV	12	-	GO_BP	GO:0070141	response to UV-A	response to UV-A	-1.02339	0.0947569	2	513	7	CCND1 EGFR
this study	MPXV	24	-	GO_BP	GO:0032528	microvillus organization	microvillus organization	-0.676992	0.210382	2	439	15	FXYD5 MINK1
this study	MPXV	12	-	GO_BP	GO:0032528	microvillus organization	microvillus organization	-2.62281	0.00238338	5	513	12	FXYD5 MINK1 RAP1A RAP2B RAPGEF6
this study	MPXV	24	+	GO_BP	GO:0021849	neuroblast division in subventricular zone	neuroblast division in subventricular zone	-3.19672	0.00063574	2	220	0	NUMB NUMBL
this study	MPXV	24	+	GO_BP	GO:0006189	'de novo' IMP biosynthetic process	'de novo' IMP biosynthetic process	-2.04979	0.00891682	2	220	4	GART PPAT
this study	MPXV	24	-	GO_BP	GO:0006266	DNA ligation	DNA ligation	-2.13331	0.00735677	2	439	1	LIG1 LIG3
this study	MPXV	12	-	GO_BP	GO:0006266	DNA ligation	DNA ligation	-2.00042	0.00999037	2	513	1	LIG1 LIG3
this study	MPXV	6	-	GO_BP	GO:0006266	DNA ligation	DNA ligation	-1.47196	0.0337318	1	99	2	LIG3
this study	MPXV	24	-	GO_BP	GO:0045870	positive regulation of single stranded viral RNA replication via double stranded DNA intermediate	positive regulation of single stranded viral RNA replication via double stranded DNA intermediate	-1.00739	0.0983128	1	439	1	TOP2A
this study	MPXV	12	-	GO_BP	GO:0045870	positive regulation of single stranded viral RNA replication via double stranded DNA intermediate	positive regulation of single stranded viral RNA replication via double stranded DNA intermediate	-2.4602	0.00346577	2	513	0	TOP2A TOP2B
this study	MPXV	24	-	GO_BP	GO:0008608	attachment of spindle microtubules to kinetochore	attachment of spindle microtubules to kinetochore	-3.11377	0.000769537	6	439	17	AURKB KIF2C Q15018 RB1 SPC24 SPC25
this study	MPXV	12	-	GO_BP	GO:0008608	attachment of spindle microtubules to kinetochore	attachment of spindle microtubules to kinetochore	-1.36428	0.0432232	4	513	19	AURKB BUB3 RB1 SPC24
Albarnaz	MVA	18	+	GO_BP	GO:0010872	regulation of cholesterol esterification	regulation of cholesterol esterification	-1.42034	0.0379895	1	56	5	APOE
Soday	VACV	18	+	GO_BP	GO:0010872	regulation of cholesterol esterification	regulation of cholesterol esterification	-3.10624	0.000783	2	64	4	APOA4 APOE
Soday	VACV	18	+	GO_BP	GO:0007288	sperm axoneme assembly	sperm axoneme assembly	-2.96217	0.001091	2	64	5	FSIP2 TPGS1
this study	MPXV	24	-	GO_BP	GO:0033631	cell-cell adhesion mediated by integrin	cell-cell adhesion mediated by integrin	-2.92811	0.00118003	3	439	2	ADAM9 ITGA4 ITGA5
this study	MPXV	12	-	GO_BP	GO:0033631	cell-cell adhesion mediated by integrin	cell-cell adhesion mediated by integrin	-4.24544	5.68277e-05	4	513	1	ADAM9 ITGA4 ITGA5 ITGB1
this study	MPXV	6	-	GO_BP	GO:0033631	cell-cell adhesion mediated by integrin	cell-cell adhesion mediated by integrin	-1.25499	0.0555913	1	99	4	ITGA5
this study	MPXV	24	-	GO_BP	GO:0033690	positive regulation of osteoblast proliferation	positive regulation of osteoblast proliferation	-2.22943	0.00589617	3	439	5	CTHRC1 O00622 TMEM119
Albarnaz	MVA	18	+	GO_BP	GO:0033690	positive regulation of osteoblast proliferation	positive regulation of osteoblast proliferation	-1.29813	0.0503348	1	56	7	LTF
this study	MPXV	12	-	GO_BP	GO:0033690	positive regulation of osteoblast proliferation	positive regulation of osteoblast proliferation	-2.04031	0.00911365	3	513	5	CTHRC1 O00622 TMEM119
this study	MPXV	6	-	GO_BP	GO:0033690	positive regulation of osteoblast proliferation	positive regulation of osteoblast proliferation	-1.05816	0.087466	1	99	7	O00622
this study	MPXV	24	+	GO_BP	GO:0043650	dicarboxylic acid biosynthetic process	dicarboxylic acid biosynthetic process	-2.92275	0.00119468	3	220	6	GLUD1 GOT1 HAAO
this study	MPXV	24	-	GO_BP	GO:0002484	antigen processing and presentation of endogenous peptide antigen via MHC class I via ER pathway	antigen processing and presentation of endogenous peptide antigen via MHC class I via ER pathway	-3.89489	0.000127384	3	439	0	HLA-A HLA-B HLA-C
Soday	VACV	18	-	GO_BP	GO:0002484	antigen processing and presentation of endogenous peptide antigen via MHC class I via ER pathway	antigen processing and presentation of endogenous peptide antigen via MHC class I via ER pathway	-1.11614	0.0765355	1	228	2	HLA-C
this study	MPXV	12	-	GO_BP	GO:0002484	antigen processing and presentation of endogenous peptide antigen via MHC class I via ER pathway	antigen processing and presentation of endogenous peptide antigen via MHC class I via ER pathway	-2.00042	0.00999037	2	513	1	HLA-B HLA-C
this study	MPXV	6	-	GO_BP	GO:0002484	antigen processing and presentation of endogenous peptide antigen via MHC class I via ER pathway	antigen processing and presentation of endogenous peptide antigen via MHC class I via ER pathway	-1.47196	0.0337318	1	99	2	HLA-C
this study	MPXV	24	+	GO_BP	GO:0010286	heat acclimation	heat acclimation	-4.20412	6.24998e-05	3	220	1	HSBP1 HSPA1B HSPA6
this study	MPXV	24	-	GO_BP	GO:0034135	regulation of toll-like receptor 2 signaling pathway	regulation of toll-like receptor 2 signaling pathway	-0.573576	0.266946	1	439	5	CYBA
Albarnaz	MVA	18	+	GO_BP	GO:0034135	regulation of toll-like receptor 2 signaling pathway	regulation of toll-like receptor 2 signaling pathway	-1.42034	0.0379895	1	56	5	CYBA
Soday	VACV	18	-	GO_BP	GO:0034135	regulation of toll-like receptor 2 signaling pathway	regulation of toll-like receptor 2 signaling pathway	-2.01977	0.00955494	2	228	4	CYBA PJA2
Albarnaz	MVA	18	-	GO_BP	GO:0034135	regulation of toll-like receptor 2 signaling pathway	regulation of toll-like receptor 2 signaling pathway	-0.73384	0.18457	1	291	5	PJA2
this study	MPXV	12	-	GO_BP	GO:0034135	regulation of toll-like receptor 2 signaling pathway	regulation of toll-like receptor 2 signaling pathway	-0.515049	0.305457	1	513	5	CYBA
this study	MPXV	24	-	GO_BP	GO:0010561	negative regulation of glycoprotein biosynthetic process	negative regulation of glycoprotein biosynthetic process	-1.05891	0.087316	2	439	8	ITM2C TMEM59
Soday	VACV	18	-	GO_BP	GO:0010561	negative regulation of glycoprotein biosynthetic process	negative regulation of glycoprotein biosynthetic process	-2.73136	0.00185627	3	228	7	ITM2B ITM2C TMEM59
Albarnaz	MVA	18	-	GO_BP	GO:0010561	negative regulation of glycoprotein biosynthetic process	negative regulation of glycoprotein biosynthetic process	-1.37709	0.0419671	2	291	8	ITM2B ITM2C
this study	MPXV	12	-	GO_BP	GO:0010561	negative regulation of glycoprotein biosynthetic process	negative regulation of glycoprotein biosynthetic process	-0.341636	0.455369	1	513	9	TMEM59
this study	MPXV	24	-	GO_BP	GO:0032344	regulation of aldosterone metabolic process	regulation of aldosterone metabolic process	-2.13331	0.00735677	2	439	1	DAB2 DKK3
Soday	VACV	18	-	GO_BP	GO:0032344	regulation of aldosterone metabolic process	regulation of aldosterone metabolic process	-1.11614	0.0765355	1	228	2	DKK3
Albarnaz	MVA	18	-	GO_BP	GO:0032344	regulation of aldosterone metabolic process	regulation of aldosterone metabolic process	-1.01335	0.096972	1	291	2	REST
this study	MPXV	12	-	GO_BP	GO:0032344	regulation of aldosterone metabolic process	regulation of aldosterone metabolic process	-2.00042	0.00999037	2	513	1	DAB2 DKK3
this study	MPXV	6	-	GO_BP	GO:0006457	protein folding	protein folding	-0.490461	0.323251	1	111	32	DFFA
this study	MPXV	24	+	GO_BP	GO:0006457	protein folding	protein folding	-2.9045	0.00124594	5	236	28	CCT8 HSPA1B HSPA6 HSPA8 PFDN2
this study	MPXV	24	-	GO_BP	GO:0042982	amyloid precursor protein metabolic process	amyloid precursor protein metabolic process	-2.14165	0.00721686	2	472	1	ADAM10 ADAM19
this study	MPXV	12	-	GO_BP	GO:0042982	amyloid precursor protein metabolic process	amyloid precursor protein metabolic process	-0.782073	0.165168	1	552	2	ADAM19
this study	MPXV	24	-	GO_BP	GO:1904031	positive regulation of cyclin-dependent protein kinase activity	positive regulation of cyclin-dependent protein kinase activity	-0.396878	0.40098	1	472	9	CKS2
Soday	VACV	18	-	GO_BP	GO:1904031	positive regulation of cyclin-dependent protein kinase activity	positive regulation of cyclin-dependent protein kinase activity	-2.76452	0.00171979	3	241	7	CDKN1A CKS1B CKS2
Albarnaz	MVA	18	-	GO_BP	GO:1904031	positive regulation of cyclin-dependent protein kinase activity	positive regulation of cyclin-dependent protein kinase activity	-0.543625	0.286006	1	313	9	CKS2
this study	MPXV	12	-	GO_BP	GO:1904031	positive regulation of cyclin-dependent protein kinase activity	positive regulation of cyclin-dependent protein kinase activity	-1.75812	0.0174534	3	552	7	CCNY CKS1B CKS2
this study	MPXV	24	-	GO_BP	GO:0001172	transcription, RNA-templated	transcription, RNA-templated	-1.01156	0.0973744	1	472	1	POLR2A
Soday	VACV	18	-	GO_BP	GO:0001172	transcription, RNA-templated	transcription, RNA-templated	-1.29807	0.0503418	1	241	1	TERT
Albarnaz	MVA	18	-	GO_BP	GO:0001172	transcription, RNA-templated	transcription, RNA-templated	-2.96139	0.00109296	2	313	0	POLR2A TERT
this study	MPXV	24	-	GO_BP	GO:0097190	apoptotic signaling pathway	apoptotic signaling pathway	-1.14899	0.0709587	2	472	7	CASP1 TNFRSF10B
Soday	VACV	18	-	GO_BP	GO:0097190	apoptotic signaling pathway	apoptotic signaling pathway	-0.683043	0.207471	1	241	8	CFLAR
Albarnaz	MVA	18	-	GO_BP	GO:0097190	apoptotic signaling pathway	apoptotic signaling pathway	-0.582477	0.261531	1	313	8	CASP2
this study	MPXV	12	-	GO_BP	GO:0097190	apoptotic signaling pathway	apoptotic signaling pathway	-1.03014	0.0932952	2	552	7	CASP1 TNFRSF10B
this study	MPXV	6	-	GO_BP	GO:0097190	apoptotic signaling pathway	apoptotic signaling pathway	-2.33148	0.00466147	2	111	7	CASP1 TNFRSF10B
Soday	VACV	18	-	GO_MF	GO:0048495	Roundabout binding	Roundabout binding	-2.21097	0.00615217	2	241	3	SLIT2 SLIT3
Albarnaz	MVA	18	-	GO_MF	GO:0048495	Roundabout binding	Roundabout binding	-0.809724	0.15498	1	313	4	SLIT2
this study	MPXV	12	+	GO_MF	GO:0030332	cyclin binding	cyclin binding	-1.11643	0.0764841	1	30	24	HDAC3
this study	MPXV	24	-	GO_MF	GO:0030332	cyclin binding	cyclin binding	-0.141119	0.722572	1	472	24	CDK4
Albarnaz	MVA	18	+	GO_MF	GO:0030332	cyclin binding	cyclin binding	-0.838453	0.14506	1	59	24	HERC5
Soday	VACV	18	-	GO_MF	GO:0030332	cyclin binding	cyclin binding	-0.322299	0.476103	1	241	24	CDKN1A
Albarnaz	MVA	18	-	GO_MF	GO:0030332	cyclin binding	cyclin binding	-0.244482	0.569532	1	313	24	CDK4
this study	MPXV	12	-	GO_MF	GO:0030332	cyclin binding	cyclin binding	-0.363	0.433511	2	552	23	GPS2 RBM4
this study	MPXV	24	+	GO_MF	GO:0030332	cyclin binding	cyclin binding	-2.49887	0.00317049	4	236	21	CDK6 CUL3 HDAC3 RACK1
this study	MPXV	24	+	GO_MF	GO:0030292	protein tyrosine kinase inhibitor activity	protein tyrosine kinase inhibitor activity	-2.4434	0.00360243	2	236	2	IBTK RACK1
this study	MPXV	24	-	GO_MF	GO:0048407	platelet-derived growth factor binding	platelet-derived growth factor binding	-4.20663	6.21394e-05	5	472	5	COL1A2 COL3A1 COL5A1 PDGFRA PDGFRB
Soday	VACV	18	-	GO_MF	GO:0048407	platelet-derived growth factor binding	platelet-derived growth factor binding	-9.14145	7.22014e-10	7	241	3	COL1A1 COL1A2 COL2A1 COL3A1 COL5A1 COL6A1 PDGFRA
Albarnaz	MVA	18	-	GO_MF	GO:0048407	platelet-derived growth factor binding	platelet-derived growth factor binding	-6.62722	2.3593e-07	6	313	4	COL1A1 COL1A2 COL2A1 COL3A1 COL5A1 COL6A1
this study	MPXV	12	-	GO_MF	GO:0048407	platelet-derived growth factor binding	platelet-derived growth factor binding	-3.88126	0.000131445	5	552	5	COL1A2 COL3A1 COL4A1 COL5A1 PDGFRB
this study	MPXV	6	-	GO_MF	GO:0048407	platelet-derived growth factor binding	platelet-derived growth factor binding	-0.952885	0.111459	1	111	9	COL1A2
this study	MPXV	24	-	GO_MF	GO:0048406	nerve growth factor binding	nerve growth factor binding	-0.73216	0.185285	1	472	3	A2M
Albarnaz	MVA	18	+	GO_MF	GO:0048406	nerve growth factor binding	nerve growth factor binding	-3.64216	0.00022795	2	59	2	A2M SORT1
Soday	VACV	18	+	GO_MF	GO:0048406	nerve growth factor binding	nerve growth factor binding	-1.55845	0.0276409	1	66	3	A2M
this study	MPXV	24	-	GO_MF	GO:0035259	glucocorticoid receptor binding	glucocorticoid receptor binding	-0.396878	0.40098	1	472	9	NCOR2
Albarnaz	MVA	18	-	GO_MF	GO:0035259	glucocorticoid receptor binding	glucocorticoid receptor binding	-0.543625	0.286006	1	313	9	CEBPB
this study	MPXV	12	-	GO_MF	GO:0035259	glucocorticoid receptor binding	glucocorticoid receptor binding	-0.949792	0.112256	2	552	8	NCOR2 TACC1
Soday	VACV	18	+	GO_MF	GO:0035259	glucocorticoid receptor binding	glucocorticoid receptor binding	-2.68112	0.00208393	2	66	8	NR4A1 NRIP1
Albarnaz	MVA	18	+	GO_MF	GO:0060228	phosphatidylcholine-sterol O-acyltransferase activator activity	phosphatidylcholine-sterol O-acyltransferase activator activity	-1.73026	0.0186095	1	59	2	APOE
Soday	VACV	18	+	GO_MF	GO:0060228	phosphatidylcholine-sterol O-acyltransferase activator activity	phosphatidylcholine-sterol O-acyltransferase activator activity	-3.84348	0.00014339	2	66	1	APOA4 APOE
this study	MPXV	24	-	GO_MF	GO:0001091	RNA polymerase II general transcription initiation factor binding	RNA polymerase II general transcription initiation factor binding	-0.169817	0.676367	1	472	21	EDF1
Soday	VACV	18	-	GO_MF	GO:0001091	RNA polymerase II general transcription initiation factor binding	RNA polymerase II general transcription initiation factor binding	-2.67797	0.00209909	4	241	18	AHR AR TCF4 TP53
Albarnaz	MVA	18	-	GO_MF	GO:0001091	RNA polymerase II general transcription initiation factor binding	RNA polymerase II general transcription initiation factor binding	-1.45905	0.0347498	3	313	19	AHR HNRNPU ZNHIT6
this study	MPXV	12	-	GO_MF	GO:0001091	RNA polymerase II general transcription initiation factor binding	RNA polymerase II general transcription initiation factor binding	-0.134152	0.734257	1	552	21	EDF1
this study	MPXV	24	-	GO_MF	GO:0004128	cytochrome-b5 reductase activity, acting on NAD(P)H	cytochrome-b5 reductase activity, acting on NAD(P)H	-0.577328	0.26465	1	472	5	CYB5R3
this study	MPXV	12	-	GO_MF	GO:0004128	cytochrome-b5 reductase activity, acting on NAD(P)H	cytochrome-b5 reductase activity, acting on NAD(P)H	-1.36013	0.043639	2	552	4	CYB5R3 POR
this study	MPXV	24	+	GO_MF	GO:0004128	cytochrome-b5 reductase activity, acting on NAD(P)H	cytochrome-b5 reductase activity, acting on NAD(P)H	-2.05985	0.0087127	2	236	4	CYB5R2 POR
Soday	VACV	18	-	GO_MF	GO:0004084	branched-chain-amino-acid transaminase activity	branched-chain-amino-acid transaminase activity	-1.29807	0.0503418	1	241	1	BCAT1
this study	MPXV	12	-	GO_MF	GO:0004084	branched-chain-amino-acid transaminase activity	branched-chain-amino-acid transaminase activity	-2.468	0.00340406	2	552	0	BCAT1 BCAT2
this study	MPXV	12	-	GO_MF	GO:1990931	mRNA N6-methyladenosine dioxygenase activity	mRNA N6-methyladenosine dioxygenase activity	-2.468	0.00340406	2	552	0	ALKBH5 FTO
this study	MPXV	12	-	GO_MF	GO:0030942	endoplasmic reticulum signal peptide binding	endoplasmic reticulum signal peptide binding	-2.00807	0.00981598	2	552	1	SRP14 SRP54
this study	MPXV	12	+	GO_MF	GO:0016684	oxidoreductase activity, acting on peroxide as acceptor	oxidoreductase activity, acting on peroxide as acceptor	-0.988816	0.102609	1	30	33	PTGS2
this study	MPXV	24	-	GO_MF	GO:0016684	oxidoreductase activity, acting on peroxide as acceptor	oxidoreductase activity, acting on peroxide as acceptor	-0.290766	0.511957	2	472	32	GPX8 PXDN
Albarnaz	MVA	18	+	GO_MF	GO:0016684	oxidoreductase activity, acting on peroxide as acceptor	oxidoreductase activity, acting on peroxide as acceptor	-2.9192	0.00120449	3	59	31	HBA1 HBE1 PTGS2
Albarnaz	MVA	18	-	GO_MF	GO:0016684	oxidoreductase activity, acting on peroxide as acceptor	oxidoreductase activity, acting on peroxide as acceptor	-0.165978	0.682373	1	313	33	PXDN
this study	MPXV	12	-	GO_MF	GO:0016684	oxidoreductase activity, acting on peroxide as acceptor	oxidoreductase activity, acting on peroxide as acceptor	-0.059887	0.87119	1	552	33	PXDN
this study	MPXV	6	-	GO_MF	GO:0016684	oxidoreductase activity, acting on peroxide as acceptor	oxidoreductase activity, acting on peroxide as acceptor	-0.479877	0.331225	1	111	33	HBA1
Soday	VACV	18	+	GO_MF	GO:0016684	oxidoreductase activity, acting on peroxide as acceptor	oxidoreductase activity, acting on peroxide as acceptor	-1.63207	0.0233307	2	66	32	GSTT1 PTGS2
this study	MPXV	24	+	GO_MF	GO:0016684	oxidoreductase activity, acting on peroxide as acceptor	oxidoreductase activity, acting on peroxide as acceptor	-1.28301	0.0521187	3	236	31	GSTM2 HBA1 PTGS2
this study	MPXV	24	-	GO_MF	GO:0005154	epidermal growth factor receptor binding	epidermal growth factor receptor binding	-0.169817	0.676367	1	472	21	ITGA5
Soday	VACV	18	-	GO_MF	GO:0005154	epidermal growth factor receptor binding	epidermal growth factor receptor binding	-0.969949	0.107165	2	241	20	EFEMP1 FER
this study	MPXV	12	-	GO_MF	GO:0005154	epidermal growth factor receptor binding	epidermal growth factor receptor binding	-0.134152	0.734257	1	552	21	ITGA5
this study	MPXV	6	-	GO_MF	GO:0005154	epidermal growth factor receptor binding	epidermal growth factor receptor binding	-0.640043	0.229064	1	111	21	ITGA5
this study	MPXV	24	+	GO_MF	GO:0005154	epidermal growth factor receptor binding	epidermal growth factor receptor binding	-2.71129	0.00194405	4	236	18	HIP1 RNF126 SNX2 VAV2
this study	MPXV	24	-	GO_MF	GO:0031435	mitogen-activated protein kinase kinase kinase binding	mitogen-activated protein kinase kinase kinase binding	-0.270449	0.536476	1	472	14	STK38
Soday	VACV	18	-	GO_MF	GO:0031435	mitogen-activated protein kinase kinase kinase binding	mitogen-activated protein kinase kinase kinase binding	-2.22664	0.00593414	3	241	12	DAZAP2 MAP4K2 TCF3
Albarnaz	MVA	18	-	GO_MF	GO:0031435	mitogen-activated protein kinase kinase kinase binding	mitogen-activated protein kinase kinase kinase binding	-0.401461	0.39677	1	313	14	DAZAP2
this study	MPXV	12	-	GO_MF	GO:0031435	mitogen-activated protein kinase kinase kinase binding	mitogen-activated protein kinase kinase kinase binding	-0.225676	0.594736	1	552	14	STK38
this study	MPXV	12	+	GO_MF	GO:0017056	structural constituent of nuclear pore	structural constituent of nuclear pore	-1.15132	0.0705796	1	30	22	NUP35
Albarnaz	MVA	18	-	GO_MF	GO:0017056	structural constituent of nuclear pore	structural constituent of nuclear pore	-2.1976	0.00634447	4	313	19	NUP54 NUP58 NUP62 NUP88
this study	MPXV	6	-	GO_MF	GO:0017056	structural constituent of nuclear pore	structural constituent of nuclear pore	-0.623172	0.238138	1	111	22	NUP98
this study	MPXV	24	-	GO_MF	GO:0008191	metalloendopeptidase inhibitor activity	metalloendopeptidase inhibitor activity	-1.48623	0.0326414	2	472	4	TIMP1 TIMP2
Soday	VACV	18	-	GO_MF	GO:0008191	metalloendopeptidase inhibitor activity	metalloendopeptidase inhibitor activity	-2.04222	0.00907365	2	241	4	SPOCK1 TIMP1
Albarnaz	MVA	18	-	GO_MF	GO:0008191	metalloendopeptidase inhibitor activity	metalloendopeptidase inhibitor activity	-1.82368	0.015008	2	313	4	TIMP1 TIMP2
this study	MPXV	12	-	GO_MF	GO:0008191	metalloendopeptidase inhibitor activity	metalloendopeptidase inhibitor activity	-0.518418	0.303097	1	552	5	TIMP2
this study	MPXV	24	-	GO_MF	GO:0050699	WW domain binding	WW domain binding	-0.20587	0.622487	1	472	18	TCEAL4
Soday	VACV	18	-	GO_MF	GO:0050699	WW domain binding	WW domain binding	-2.92773	0.00118106	4	241	15	DAZAP2 NDFIP1 TCEAL7 TCEAL9
Albarnaz	MVA	18	-	GO_MF	GO:0050699	WW domain binding	WW domain binding	-1.62873	0.0235112	3	313	16	CDC25C DAZAP2 TCEAL7
this study	MPXV	12	-	GO_MF	GO:0050699	WW domain binding	WW domain binding	-0.514866	0.305586	2	552	17	TCEAL1 TCEAL9
this study	MPXV	24	-	GO_MF	GO:0004768	stearoyl-CoA 9-desaturase activity	stearoyl-CoA 9-desaturase activity	-0.846328	0.142453	1	472	2	FADS2
Soday	VACV	18	-	GO_MF	GO:0004768	stearoyl-CoA 9-desaturase activity	stearoyl-CoA 9-desaturase activity	-2.71913	0.00190929	2	241	1	FADS2 SCD
Albarnaz	MVA	18	-	GO_MF	GO:0004768	stearoyl-CoA 9-desaturase activity	stearoyl-CoA 9-desaturase activity	-2.49391	0.00320696	2	313	1	FADS2 SCD
this study	MPXV	12	-	GO_MF	GO:0004768	stearoyl-CoA 9-desaturase activity	stearoyl-CoA 9-desaturase activity	-0.782073	0.165168	1	552	2	FADS2
this study	MPXV	24	-	GO_MF	GO:0005201	extracellular matrix structural constituent	extracellular matrix structural constituent	-17.6088	2.46162e-18	32	472	66	BGN COL12A1 COL15A1 COL18A1 COL1A2 COL3A1 COL5A1 COL5A2 COL7A1 CTHRC1 ECM1 EFEMP2 EMILIN1 FBLN1 FBLN2 FBLN5 FBN1 FN1 HSPG2 IGFBP7 LAMB2 LAMC1 LTBP2 LUM MFGE8 MXRA5 NID2 O00622 PCOLCE PXDN SPARC THBS1
Albarnaz	MVA	18	+	GO_MF	GO:0005201	extracellular matrix structural constituent	extracellular matrix structural constituent	-0.336953	0.460307	1	59	97	FGA
Soday	VACV	18	-	GO_MF	GO:0005201	extracellular matrix structural constituent	extracellular matrix structural constituent	-17.9595	1.09777e-18	25	241	73	COL11A1 COL12A1 COL1A1 COL1A2 COL2A1 COL3A1 COL5A1 COL5A2 COL5A3 COL6A1 COL6A2 DCN ECM1 EFEMP1 FBLN1 IGFBP7 LAMA4 LAMB2 LUM PCOLCE PRELP SPARC THBS2 THBS3 VWF
Albarnaz	MVA	18	-	GO_MF	GO:0005201	extracellular matrix structural constituent	extracellular matrix structural constituent	-25.5156	3.05086e-26	34	313	64	BGN COL11A1 COL12A1 COL14A1 COL18A1 COL1A1 COL1A2 COL2A1 COL3A1 COL4A2 COL5A1 COL5A2 COL6A1 COL6A2 COL6A3 DCN FBLN1 FBN1 FBN2 IGFBP7 LAMA1 LAMA2 LAMA4 LAMB2 LUM NID1 NID2 PCOLCE PXDN SPARC THBS1 THBS2 THBS3 TUFT1
this study	MPXV	12	-	GO_MF	GO:0005201	extracellular matrix structural constituent	extracellular matrix structural constituent	-10.4654	3.42487e-11	26	552	72	COL12A1 COL16A1 COL18A1 COL1A2 COL3A1 COL4A1 COL5A1 COL5A2 COL6A2 CTHRC1 ECM1 EMILIN2 FBLN1 FBLN2 FBLN5 HSPG2 IGFBP7 LTBP2 LUM MFGE8 MXRA5 O00622 PCOLCE PXDN SPARC THBS1
this study	MPXV	6	-	GO_MF	GO:0005201	extracellular matrix structural constituent	extracellular matrix structural constituent	-1.55259	0.0280163	4	111	94	COL1A2 FBLN5 O00622 SPARC
Soday	VACV	18	+	GO_MF	GO:0005201	extracellular matrix structural constituent	extracellular matrix structural constituent	-1.51003	0.0309009	3	66	95	FGB HMCN1 TNC
this study	MPXV	24	+	GO_MF	GO:0005201	extracellular matrix structural constituent	extracellular matrix structural constituent	-0.0375624	0.917144	1	236	97	FGG
this study	MPXV	24	+	GO_MF	GO:0120019	phosphatidylcholine transfer activity	phosphatidylcholine transfer activity	-2.73722	0.00183138	2	236	1	PITPNA PITPNB
this study	MPXV	24	-	GO_MF	GO:0030215	semaphorin receptor binding	semaphorin receptor binding	-0.396878	0.40098	1	472	9	SEMA7A
Albarnaz	MVA	18	+	GO_MF	GO:0030215	semaphorin receptor binding	semaphorin receptor binding	-1.21668	0.060718	1	59	9	SEMA4C
Soday	VACV	18	-	GO_MF	GO:0030215	semaphorin receptor binding	semaphorin receptor binding	-0.642646	0.227695	1	241	9	SEMA5A
Albarnaz	MVA	18	-	GO_MF	GO:0030215	semaphorin receptor binding	semaphorin receptor binding	-2.44029	0.00362836	3	313	7	SEMA3B SEMA3C SEMA7A
this study	MPXV	12	-	GO_MF	GO:0030215	semaphorin receptor binding	semaphorin receptor binding	-0.344598	0.452274	1	552	9	SEMA7A
this study	MPXV	6	-	GO_MF	GO:0030215	semaphorin receptor binding	semaphorin receptor binding	-0.952885	0.111459	1	111	9	SEMA7A
this study	MPXV	24	-	GO_MF	GO:0098639	collagen binding involved in cell-matrix adhesion	collagen binding involved in cell-matrix adhesion	-0.73216	0.185285	1	472	3	ITGA1
this study	MPXV	12	-	GO_MF	GO:0098639	collagen binding involved in cell-matrix adhesion	collagen binding involved in cell-matrix adhesion	-3.12041	0.00075787	3	552	1	ITGA1 ITGA11 ITGB1
this study	MPXV	6	-	GO_MF	GO:0098639	collagen binding involved in cell-matrix adhesion	collagen binding involved in cell-matrix adhesion	-1.33578	0.0461556	1	111	3	ITGA11
this study	MPXV	24	-	GO_MF	GO:0008238	exopeptidase activity	exopeptidase activity	-0.157621	0.695631	3	472	68	MMP14 NUDT16 TRHDE
Albarnaz	MVA	18	-	GO_MF	GO:0008238	exopeptidase activity	exopeptidase activity	-0.681429	0.208243	4	313	67	CPA4 CPD MMP14 TPP1
this study	MPXV	12	-	GO_MF	GO:0008238	exopeptidase activity	exopeptidase activity	-0.220541	0.60181	4	552	67	BLMH ERAP1 MMP14 SCRN2
this study	MPXV	24	+	GO_MF	GO:0008238	exopeptidase activity	exopeptidase activity	-2.07479	0.00841796	6	236	65	AGTPBP1 CTSZ DNPEP GGH NCLN PRCP
this study	MPXV	24	-	GO_MF	GO:0005179	hormone activity	hormone activity	-2.24127	0.0057376	3	472	5	FBN1 STC1 STC2
Soday	VACV	18	-	GO_MF	GO:0005179	hormone activity	hormone activity	-1.78578	0.0163765	2	241	6	ADM STC2
Albarnaz	MVA	18	-	GO_MF	GO:0005179	hormone activity	hormone activity	-1.57164	0.0268141	2	313	6	FBN1 STC2
this study	MPXV	12	-	GO_MF	GO:0005179	hormone activity	hormone activity	-0.41775	0.382164	1	552	7	STC2
Soday	VACV	18	+	GO_MF	GO:0005179	hormone activity	hormone activity	-1.26337	0.054529	1	66	7	STC1
this study	MPXV	24	-	GO_MF	GO:0017166	vinculin binding	vinculin binding	-0.993258	0.101564	2	472	9	CTNNA1 DAG1
Albarnaz	MVA	18	-	GO_MF	GO:0017166	vinculin binding	vinculin binding	-0.509098	0.309672	1	313	10	ACTN1
this study	MPXV	12	-	GO_MF	GO:0017166	vinculin binding	vinculin binding	-2.56401	0.00272891	4	552	7	CTNNA1 DAG1 PXN SORBS3
this study	MPXV	6	-	GO_MF	GO:0017166	vinculin binding	vinculin binding	-0.913984	0.121904	1	111	10	SORBS3
this study	MPXV	24	-	GO_MF	GO:0004449	isocitrate dehydrogenase (NAD+) activity	isocitrate dehydrogenase (NAD+) activity	-0.846328	0.142453	1	472	2	IDH3G
this study	MPXV	12	-	GO_MF	GO:0004449	isocitrate dehydrogenase (NAD+) activity	isocitrate dehydrogenase (NAD+) activity	-2.00807	0.00981598	2	552	1	IDH3A IDH3G
this study	MPXV	24	-	GO_MF	GO:0015194	L-serine transmembrane transporter activity	L-serine transmembrane transporter activity	-2.42909	0.00372319	3	472	4	SLC1A4 SLC1A5 SLC38A2
Albarnaz	MVA	18	+	GO_MF	GO:0015194	L-serine transmembrane transporter activity	L-serine transmembrane transporter activity	-1.36761	0.0428936	1	59	6	SERINC3
this study	MPXV	12	-	GO_MF	GO:0015194	L-serine transmembrane transporter activity	L-serine transmembrane transporter activity	-1.23083	0.058772	2	552	5	SLC1A4 SLC1A5
this study	MPXV	24	-	GO_MF	GO:0003909	DNA ligase activity	DNA ligase activity	-2.14165	0.00721686	2	472	1	LIG1 LIG3
this study	MPXV	12	-	GO_MF	GO:0003909	DNA ligase activity	DNA ligase activity	-2.00807	0.00981598	2	552	1	LIG1 LIG3
this study	MPXV	6	-	GO_MF	GO:0003909	DNA ligase activity	DNA ligase activity	-1.45819	0.0348185	1	111	2	LIG3
this study	MPXV	24	-	GO_MF	GO:0003918	DNA topoisomerase type II (double strand cut, ATP-hydrolyzing) activity	DNA topoisomerase type II (double strand cut, ATP-hydrolyzing) activity	-1.01156	0.0973744	1	472	1	TOP2A
this study	MPXV	12	-	GO_MF	GO:0003918	DNA topoisomerase type II (double strand cut, ATP-hydrolyzing) activity	DNA topoisomerase type II (double strand cut, ATP-hydrolyzing) activity	-2.468	0.00340406	2	552	0	TOP2A TOP2B
Soday	VACV	18	-	GO_MF	GO:0035594	ganglioside binding	ganglioside binding	-1.12751	0.074558	1	241	2	PSAP
Albarnaz	MVA	18	-	GO_MF	GO:0035594	ganglioside binding	ganglioside binding	-2.49391	0.00320696	2	313	1	CLIP3 PSAP
this study	MPXV	24	-	GO_MF	GO:0036122	BMP binding	BMP binding	-2.24127	0.0057376	3	472	5	ENG GREM1 SCUBE3
this study	MPXV	12	-	GO_MF	GO:0036122	BMP binding	BMP binding	-1.12263	0.0753992	2	552	6	ENG GREM1
this study	MPXV	24	-	GO_MF	GO:0005005	transmembrane-ephrin receptor activity	transmembrane-ephrin receptor activity	-0.520871	0.30139	1	472	6	EPHA2
Soday	VACV	18	-	GO_MF	GO:0005005	transmembrane-ephrin receptor activity	transmembrane-ephrin receptor activity	-4.86712	1.35794e-05	4	241	3	EPHA4 EPHB2 EPHB3 EPHB4
this study	MPXV	24	+	GO_MF	GO:0005005	transmembrane-ephrin receptor activity	transmembrane-ephrin receptor activity	-0.789817	0.162249	1	236	6	EPHB2
Albarnaz	MVA	18	+	GO_MF	GO:0017017	MAP kinase tyrosine/serine/threonine phosphatase activity	MAP kinase tyrosine/serine/threonine phosphatase activity	-3.24772	0.000565306	2	59	4	DUSP1 DUSP10
Soday	VACV	18	+	GO_MF	GO:0017017	MAP kinase tyrosine/serine/threonine phosphatase activity	MAP kinase tyrosine/serine/threonine phosphatase activity	-1.38534	0.0411777	1	66	5	DUSP1
this study	MPXV	24	-	GO_MF	GO:0005021	vascular endothelial growth factor-activated receptor activity	vascular endothelial growth factor-activated receptor activity	-1.64787	0.0224973	2	472	3	NRP1 PDGFRA
Soday	VACV	18	-	GO_MF	GO:0005021	vascular endothelial growth factor-activated receptor activity	vascular endothelial growth factor-activated receptor activity	-2.21097	0.00615217	2	241	3	FLT1 PDGFRA
Albarnaz	MVA	18	-	GO_MF	GO:0005021	vascular endothelial growth factor-activated receptor activity	vascular endothelial growth factor-activated receptor activity	-0.809724	0.15498	1	313	4	FLT1
this study	MPXV	12	-	GO_MF	GO:0005021	vascular endothelial growth factor-activated receptor activity	vascular endothelial growth factor-activated receptor activity	-0.58527	0.259854	1	552	4	NRP1
this study	MPXV	24	-	GO_MF	GO:0005507	copper ion binding	copper ion binding	-3.09184	0.000809402	8	472	33	COX17 GPC1 LOX LOXL2 MOXD1 PAM PRNP SOD3
Albarnaz	MVA	18	+	GO_MF	GO:0005507	copper ion binding	copper ion binding	-0.644315	0.226822	1	59	40	CP
Soday	VACV	18	-	GO_MF	GO:0005507	copper ion binding	copper ion binding	-1.70021	0.0199431	4	241	37	GPC1 LOX PRNP TP53
Albarnaz	MVA	18	-	GO_MF	GO:0005507	copper ion binding	copper ion binding	-0.814244	0.153375	3	313	38	COX17 GPC1 LOXL3
this study	MPXV	12	-	GO_MF	GO:0005507	copper ion binding	copper ion binding	-2.05321	0.00884678	7	552	34	CCS GPC1 LOX LOXL2 MOXD1 PAM PRNP
this study	MPXV	6	-	GO_MF	GO:0005507	copper ion binding	copper ion binding	-1.9154	0.0121508	3	111	38	CCS GPC1 PRNP
Soday	VACV	18	+	GO_MF	GO:0005507	copper ion binding	copper ion binding	-1.48074	0.0330571	2	66	39	APOA4 LOXL1
this study	MPXV	24	+	GO_MF	GO:0005507	copper ion binding	copper ion binding	-0.563824	0.273008	2	236	39	CCS COA6
this study	MPXV	24	-	GO_MF	GO:0005519	cytoskeletal regulatory protein binding	cytoskeletal regulatory protein binding	-1.01156	0.0973744	1	472	1	CDC42EP3
Soday	VACV	18	-	GO_MF	GO:0005519	cytoskeletal regulatory protein binding	cytoskeletal regulatory protein binding	-1.29807	0.0503418	1	241	1	CDC42EP3
Albarnaz	MVA	18	-	GO_MF	GO:0005519	cytoskeletal regulatory protein binding	cytoskeletal regulatory protein binding	-2.96139	0.00109296	2	313	0	ACTN1 CDC42EP3
this study	MPXV	12	-	GO_MF	GO:0005519	cytoskeletal regulatory protein binding	cytoskeletal regulatory protein binding	-0.945447	0.113384	1	552	1	CDC42EP3
this study	MPXV	24	-	GO_MF	GO:0051425	PTB domain binding	PTB domain binding	-0.846328	0.142453	1	472	2	APP
Soday	VACV	18	-	GO_MF	GO:0051425	PTB domain binding	PTB domain binding	-1.12751	0.074558	1	241	2	APP
Albarnaz	MVA	18	-	GO_MF	GO:0051425	PTB domain binding	PTB domain binding	-2.49391	0.00320696	2	313	1	APP NUP62
this study	MPXV	12	-	GO_MF	GO:0051425	PTB domain binding	PTB domain binding	-0.782073	0.165168	1	552	2	APP
Albarnaz	MVA	18	+	GO_MF	GO:0008569	minus-end-directed microtubule motor activity	minus-end-directed microtubule motor activity	-2.61473	0.0024281	2	59	10	DNAH11 DNHD1
Soday	VACV	18	+	GO_MF	GO:0008569	minus-end-directed microtubule motor activity	minus-end-directed microtubule motor activity	-1.09321	0.0806845	1	66	11	DNAH10
this study	MPXV	24	-	GO_MF	GO:0001968	fibronectin binding	fibronectin binding	-7.03943	9.13208e-08	10	472	14	FBLN1 IGFBP5 IGFBP6 ITGA3 ITGA4 LRRC15 MMP2 P29279 SDC4 THBS1
Soday	VACV	18	-	GO_MF	GO:0001968	fibronectin binding	fibronectin binding	-2.53315	0.00292985	4	241	20	CTSL FBLN1 IGFBP6 SDC4
Albarnaz	MVA	18	-	GO_MF	GO:0001968	fibronectin binding	fibronectin binding	-3.99121	0.000102045	6	313	18	CTSK CTSL FBLN1 LOXL3 MMP2 THBS1
this study	MPXV	12	-	GO_MF	GO:0001968	fibronectin binding	fibronectin binding	-6.40232	3.95983e-07	10	552	14	FBLN1 IGFBP5 IGFBP6 ITGA3 ITGA4 ITGB1 LRRC15 P29279 SDC4 THBS1
this study	MPXV	6	-	GO_MF	GO:0001968	fibronectin binding	fibronectin binding	-0.607117	0.247106	1	111	23	LRRC15
Soday	VACV	18	+	GO_MF	GO:0001968	fibronectin binding	fibronectin binding	-0.809809	0.15495	1	66	23	P29279
Soday	VACV	18	-	GO_MF	GO:0035497	cAMP response element binding	cAMP response element binding	-2.31538	0.00483745	3	241	11	CREB3L1 CREB3L2 JDP2
Albarnaz	MVA	18	-	GO_MF	GO:0035497	cAMP response element binding	cAMP response element binding	-0.424719	0.376081	1	313	13	CREB3L1
this study	MPXV	24	-	GO_MF	GO:0046977	TAP binding	TAP binding	-2.42909	0.00372319	3	472	4	HLA-A HLA-B HLA-C
Soday	VACV	18	-	GO_MF	GO:0046977	TAP binding	TAP binding	-0.781395	0.165426	1	241	6	HLA-C
this study	MPXV	12	-	GO_MF	GO:0046977	TAP binding	TAP binding	-2.23609	0.00580649	3	552	4	HLA-B HLA-C TAPBP
this study	MPXV	6	-	GO_MF	GO:0046977	TAP binding	TAP binding	-1.10028	0.0793809	1	111	6	HLA-C
this study	MPXV	24	+	GO_MF	GO:0035473	lipase binding	lipase binding	-2.73722	0.00183138	2	236	1	FAF2 LRPAP1
Albarnaz	MVA	18	-	Reactome	R-HSA-5683826	Surfactant metabolism	Surfactant metabolism	-2.00072	0.00998334	2	204	3	CCDC59 TTF1
this study	MPXV	24	-	Reactome	R-HSA-8941332	RUNX2 regulates genes involved in cell migration	RUNX2 regulates genes involved in cell migration	-3.62919	0.00023486	4	329	3	AKT1 AKT2 AKT3 ITGA5
Albarnaz	MVA	18	-	Reactome	R-HSA-8941332	RUNX2 regulates genes involved in cell migration	RUNX2 regulates genes involved in cell migration	-0.682237	0.207856	1	204	6	ITGBL1
this study	MPXV	12	-	Reactome	R-HSA-8941332	RUNX2 regulates genes involved in cell migration	RUNX2 regulates genes involved in cell migration	-2.1036	0.00787769	3	406	4	AKT2 AKT3 ITGA5
this study	MPXV	6	-	Reactome	R-HSA-8941332	RUNX2 regulates genes involved in cell migration	RUNX2 regulates genes involved in cell migration	-2.50635	0.00311635	2	78	5	AKT2 ITGA5
this study	MPXV	24	-	Reactome	R-HSA-3595174	Defective CHST14 causes EDS, musculocontractural type	Defective CHST14 causes EDS, musculocontractural type	-1.60258	0.0249702	2	329	3	BGN CSPG4
Soday	VACV	18	-	Reactome	R-HSA-3595174	Defective CHST14 causes EDS, musculocontractural type	Defective CHST14 causes EDS, musculocontractural type	-0.919019	0.120498	1	158	4	DCN
Albarnaz	MVA	18	-	Reactome	R-HSA-3595174	Defective CHST14 causes EDS, musculocontractural type	Defective CHST14 causes EDS, musculocontractural type	-2.00072	0.00998334	2	204	3	BGN DCN
this study	MPXV	24	-	Reactome	R-HSA-187037	Signaling by NTRK1 (TRKA)	Signaling by NTRK1 (TRKA)	-0.0727414	0.845782	3	329	84	CDK5 IRS1 MAPKAPK2
Albarnaz	MVA	18	-	Reactome	R-HSA-187037	Signaling by NTRK1 (TRKA)	Signaling by NTRK1 (TRKA)	-0.105701	0.783969	2	204	85	ID1 REST
this study	MPXV	12	-	Reactome	R-HSA-187037	Signaling by NTRK1 (TRKA)	Signaling by NTRK1 (TRKA)	-0.168876	0.677836	5	406	82	CDK5 CRKL RAP1A RHOA YWHAB
this study	MPXV	6	-	Reactome	R-HSA-187037	Signaling by NTRK1 (TRKA)	Signaling by NTRK1 (TRKA)	-0.526998	0.297168	2	78	85	CRKL MAPKAPK2
Soday	VACV	18	+	Reactome	R-HSA-187037	Signaling by NTRK1 (TRKA)	Signaling by NTRK1 (TRKA)	-3.29792	0.00050359	5	48	82	EGR1 FOS ID1 ID3 VRK3
this study	MPXV	24	-	Reactome	R-HSA-5669034	TNFs bind their physiological receptors	TNFs bind their physiological receptors	-0.823505	0.150139	1	329	2	TNFRSF11B
Soday	VACV	18	-	Reactome	R-HSA-5669034	TNFs bind their physiological receptors	TNFs bind their physiological receptors	-1.12997	0.0741354	1	158	2	TNFRSF1A
Albarnaz	MVA	18	-	Reactome	R-HSA-5669034	TNFs bind their physiological receptors	TNFs bind their physiological receptors	-2.5047	0.00312821	2	204	1	TNFRSF11B TNFRSF1A
this study	MPXV	12	-	Reactome	R-HSA-5669034	TNFs bind their physiological receptors	TNFs bind their physiological receptors	-0.737645	0.182959	1	406	2	TNFRSF11B
this study	MPXV	24	-	Reactome	R-HSA-8948216	Collagen chain trimerization	Collagen chain trimerization	-4.86995	1.34913e-05	8	329	15	COL12A1 COL15A1 COL18A1 COL1A2 COL3A1 COL5A1 COL5A2 COL7A1
Soday	VACV	18	-	Reactome	R-HSA-8948216	Collagen chain trimerization	Collagen chain trimerization	-11.6911	2.03659e-12	11	158	12	COL11A1 COL12A1 COL1A1 COL1A2 COL2A1 COL3A1 COL5A1 COL5A2 COL5A3 COL6A1 COL6A2
Albarnaz	MVA	18	-	Reactome	R-HSA-8948216	Collagen chain trimerization	Collagen chain trimerization	-15.1845	6.53944e-16	14	204	9	COL11A1 COL12A1 COL14A1 COL18A1 COL1A1 COL1A2 COL2A1 COL3A1 COL4A2 COL5A1 COL5A2 COL6A1 COL6A2 COL6A3
this study	MPXV	12	-	Reactome	R-HSA-8948216	Collagen chain trimerization	Collagen chain trimerization	-5.15833	6.94504e-06	9	406	14	COL12A1 COL16A1 COL18A1 COL1A2 COL3A1 COL4A1 COL5A1 COL5A2 COL6A2
this study	MPXV	6	-	Reactome	R-HSA-8948216	Collagen chain trimerization	Collagen chain trimerization	-0.598915	0.251817	1	78	22	COL1A2
this study	MPXV	24	-	Reactome	R-HSA-421270	Cell-cell junction organization	Cell-cell junction organization	-1.01813	0.0959107	3	329	18	CTNNA1 CTNNB1 CTNND1
this study	MPXV	12	-	Reactome	R-HSA-421270	Cell-cell junction organization	Cell-cell junction organization	-2.76386	0.00172242	6	406	15	CLDN23 CTNNA1 CTNNB1 CTNND1 PVR Q8N3R9
this study	MPXV	6	-	Reactome	R-HSA-421270	Cell-cell junction organization	Cell-cell junction organization	-0.63326	0.23267	1	78	20	Q8N3R9
this study	MPXV	24	-	Reactome	R-HSA-72172	mRNA Splicing	mRNA Splicing	-0.0372485	0.917807	6	329	173	BUD31 CASC3 CD2BP2 POLR2A RBM22 SF3B4
Albarnaz	MVA	18	-	Reactome	R-HSA-72172	mRNA Splicing	mRNA Splicing	-0.00752532	0.982822	2	204	177	HNRNPU POLR2A
this study	MPXV	12	-	Reactome	R-HSA-72172	mRNA Splicing	mRNA Splicing	-0.725637	0.188089	15	406	164	AQR CASC3 DHX38 HNRNPH2 POLR2J PPIL3 PRCC PRPF38A RBM22 RBM8A SF3B4 SNRPB2 SRRM2 SRSF5 SYMPK
this study	MPXV	6	-	Reactome	R-HSA-72172	mRNA Splicing	mRNA Splicing	-0.046526	0.898409	1	78	178	POLR2B
this study	MPXV	24	+	Reactome	R-HSA-72172	mRNA Splicing	mRNA Splicing	-2.44512	0.00358825	12	171	167	CSTF3 DDX5 EIF4A3 HNRNPA3 HSPA8 NCBP1 PPIL3 PPIL4 SNRNP70 SNRPA SRSF7 U2SURP
this study	MPXV	24	-	Reactome	R-HSA-70895	Branched-chain amino acid catabolism	Branched-chain amino acid catabolism	-0.544964	0.285125	2	329	18	DBT MCCC2
Soday	VACV	18	-	Reactome	R-HSA-70895	Branched-chain amino acid catabolism	Branched-chain amino acid catabolism	-0.395734	0.402037	1	158	19	BCAT1
Albarnaz	MVA	18	-	Reactome	R-HSA-70895	Branched-chain amino acid catabolism	Branched-chain amino acid catabolism	-0.312939	0.486475	1	204	19	BCKDK
this study	MPXV	12	-	Reactome	R-HSA-70895	Branched-chain amino acid catabolism	Branched-chain amino acid catabolism	-2.10595	0.00783525	5	406	15	BCAT1 BCAT2 DBT DLD IVD
this study	MPXV	24	+	Reactome	R-HSA-70895	Branched-chain amino acid catabolism	Branched-chain amino acid catabolism	-0.987155	0.103002	2	171	18	ECHS1 HIBCH
Soday	VACV	18	-	Reactome	R-HSA-211981	Xenobiotics	Xenobiotics	-2.21679	0.00607031	2	158	3	AHR AHRR
Albarnaz	MVA	18	-	Reactome	R-HSA-211981	Xenobiotics	Xenobiotics	-0.814455	0.153301	1	204	4	AHR
Soday	VACV	18	-	Reactome	R-HSA-1679131	Trafficking and processing of endosomal TLR	Trafficking and processing of endosomal TLR	-0.608727	0.246192	1	158	10	CTSL
Albarnaz	MVA	18	-	Reactome	R-HSA-1679131	Trafficking and processing of endosomal TLR	Trafficking and processing of endosomal TLR	-2.32875	0.00469079	3	204	8	CTSK CTSL LGMN
this study	MPXV	24	+	Reactome	R-HSA-1679131	Trafficking and processing of endosomal TLR	Trafficking and processing of endosomal TLR	-0.578794	0.263759	1	171	10	HSP90B1
Soday	VACV	18	-	Reactome	R-HSA-9707587	Regulation of HMOX1 expression and activity	Regulation of HMOX1 expression and activity	-0.100884	0.792713	1	158	60	NFE2L2
this study	MPXV	12	-	Reactome	R-HSA-9707587	Regulation of HMOX1 expression and activity	Regulation of HMOX1 expression and activity	-0.114016	0.769101	3	406	58	PSMB10 PSMB6 PSMC1
this study	MPXV	6	-	Reactome	R-HSA-9707587	Regulation of HMOX1 expression and activity	Regulation of HMOX1 expression and activity	-0.269366	0.537816	1	78	60	PSMB10
Soday	VACV	18	+	Reactome	R-HSA-9707587	Regulation of HMOX1 expression and activity	Regulation of HMOX1 expression and activity	-0.42324	0.377364	1	48	60	MAFK
this study	MPXV	24	+	Reactome	R-HSA-9707587	Regulation of HMOX1 expression and activity	Regulation of HMOX1 expression and activity	-2.88809	0.00129393	7	171	54	CUL3 HM13 HMOX1 PSMA2 PSMB6 PSMD4 PSME4
this study	MPXV	12	+	Reactome	R-HSA-3232142	SUMOylation of ubiquitinylation proteins	SUMOylation of ubiquitinylation proteins	-1.03984	0.0912342	1	18	32	NUP35
Albarnaz	MVA	18	-	Reactome	R-HSA-3232142	SUMOylation of ubiquitinylation proteins	SUMOylation of ubiquitinylation proteins	-2.39611	0.00401688	5	204	28	NUP54 NUP62 NUP88 PIAS4 TRIM27
this study	MPXV	12	-	Reactome	R-HSA-3232142	SUMOylation of ubiquitinylation proteins	SUMOylation of ubiquitinylation proteins	-0.0494955	0.892287	1	406	32	RANBP2
this study	MPXV	6	-	Reactome	R-HSA-3232142	SUMOylation of ubiquitinylation proteins	SUMOylation of ubiquitinylation proteins	-0.467626	0.340701	1	78	32	UBE2I
this study	MPXV	24	+	Reactome	R-HSA-3232142	SUMOylation of ubiquitinylation proteins	SUMOylation of ubiquitinylation proteins	-0.220709	0.601577	1	171	32	RAE1
this study	MPXV	24	+	Reactome	R-HSA-3371568	Attenuation phase	Attenuation phase	-2.3246	0.00473584	3	171	10	HSBP1 HSPA1B HSPA8
Soday	VACV	18	-	Reactome	R-HSA-3928664	Ephrin signaling	Ephrin signaling	-2.23592	0.00580878	3	158	12	EPHB2 EPHB3 EPHB4
this study	MPXV	24	+	Reactome	R-HSA-3928664	Ephrin signaling	Ephrin signaling	-1.20645	0.0621655	2	171	13	EPHB2 PAK2
this study	MPXV	24	-	Reactome	R-HSA-9013026	RHOB GTPase cycle	RHOB GTPase cycle	-1.32901	0.0468802	7	329	56	AKAP13 ANLN ARHGAP35 ARHGEF10 CIT IQGAP3 PKN1
Soday	VACV	18	-	Reactome	R-HSA-9013026	RHOB GTPase cycle	RHOB GTPase cycle	-0.0951821	0.803189	1	158	62	VANGL1
this study	MPXV	12	-	Reactome	R-HSA-9013026	RHOB GTPase cycle	RHOB GTPase cycle	-2.15586	0.00698452	10	406	53	ANLN ARHGEF10 ARHGEF12 ARHGEF17 CIT DIAPH1 DIAPH3 IQGAP3 PKN1 SNAP23
this study	MPXV	6	-	Reactome	R-HSA-9013026	RHOB GTPase cycle	RHOB GTPase cycle	-0.260093	0.549423	1	78	62	ARHGEF10
Soday	VACV	18	+	Reactome	R-HSA-9013026	RHOB GTPase cycle	RHOB GTPase cycle	-0.412278	0.38701	1	48	62	AKAP13
this study	MPXV	24	+	Reactome	R-HSA-9013026	RHOB GTPase cycle	RHOB GTPase cycle	-0.0818901	0.828152	1	171	62	VAV2
Albarnaz	MVA	18	+	Reactome	R-HSA-8963888	Chylomicron assembly	Chylomicron assembly	-1.35575	0.0440804	1	40	6	APOE
Soday	VACV	18	+	Reactome	R-HSA-8963888	Chylomicron assembly	Chylomicron assembly	-2.92461	0.00118958	2	48	5	APOA4 APOE
this study	MPXV	24	+	Reactome	R-HSA-8963888	Chylomicron assembly	Chylomicron assembly	-0.752047	0.176992	1	171	6	SAR1B
this study	MPXV	24	-	Reactome	R-HSA-1799339	SRP-dependent cotranslational protein targeting to membrane	SRP-dependent cotranslational protein targeting to membrane	-0.00105828	0.997566	1	329	109	SRP9
Albarnaz	MVA	18	-	Reactome	R-HSA-1799339	SRP-dependent cotranslational protein targeting to membrane	SRP-dependent cotranslational protein targeting to membrane	-0.0551643	0.880716	2	204	108	FAU RPL22L1
this study	MPXV	12	-	Reactome	R-HSA-1799339	SRP-dependent cotranslational protein targeting to membrane	SRP-dependent cotranslational protein targeting to membrane	-0.136123	0.730933	6	406	104	RPL19 RPL26 RPL6 SPCS3 SRP14 SRP54
this study	MPXV	24	+	Reactome	R-HSA-1799339	SRP-dependent cotranslational protein targeting to membrane	SRP-dependent cotranslational protein targeting to membrane	-2.5121	0.00307539	9	171	101	DDOST RPL18 RPL22 RPL27 RPL27A RPS11 RPS27L SEC61B TRAM1
this study	MPXV	24	-	Reactome	R-HSA-3656237	Defective EXT2 causes exostoses 2	Defective EXT2 causes exostoses 2	-2.90619	0.0012411	4	329	6	GPC1 HSPG2 SDC1 SDC4
Albarnaz	MVA	18	+	Reactome	R-HSA-3656237	Defective EXT2 causes exostoses 2	Defective EXT2 causes exostoses 2	-1.20491	0.0623867	1	40	9	GPC6
Soday	VACV	18	-	Reactome	R-HSA-3656237	Defective EXT2 causes exostoses 2	Defective EXT2 causes exostoses 2	-4.13037	7.4068e-05	4	158	6	GPC1 SDC1 SDC2 SDC4
Albarnaz	MVA	18	-	Reactome	R-HSA-3656237	Defective EXT2 causes exostoses 2	Defective EXT2 causes exostoses 2	-0.547909	0.283198	1	204	9	GPC1
this study	MPXV	12	-	Reactome	R-HSA-3656237	Defective EXT2 causes exostoses 2	Defective EXT2 causes exostoses 2	-2.5661	0.00271581	4	406	6	GPC1 HSPG2 SDC1 SDC4
this study	MPXV	6	-	Reactome	R-HSA-3656237	Defective EXT2 causes exostoses 2	Defective EXT2 causes exostoses 2	-0.926699	0.118386	1	78	9	GPC1
Soday	VACV	18	+	Reactome	R-HSA-3656237	Defective EXT2 causes exostoses 2	Defective EXT2 causes exostoses 2	-1.12822	0.0744352	1	48	9	SDC3
this study	MPXV	24	-	Reactome	R-HSA-8955332	Carboxyterminal post-translational modifications of tubulin	Carboxyterminal post-translational modifications of tubulin	-0.219935	0.602649	1	329	16	TUBB8
Soday	VACV	18	-	Reactome	R-HSA-8955332	Carboxyterminal post-translational modifications of tubulin	Carboxyterminal post-translational modifications of tubulin	-0.450973	0.354019	1	158	16	TPGS2
this study	MPXV	12	-	Reactome	R-HSA-8955332	Carboxyterminal post-translational modifications of tubulin	Carboxyterminal post-translational modifications of tubulin	-0.16608	0.682214	1	406	16	TTLL7
this study	MPXV	6	-	Reactome	R-HSA-8955332	Carboxyterminal post-translational modifications of tubulin	Carboxyterminal post-translational modifications of tubulin	-0.714639	0.192913	1	78	16	TTLL7
Soday	VACV	18	+	Reactome	R-HSA-8955332	Carboxyterminal post-translational modifications of tubulin	Carboxyterminal post-translational modifications of tubulin	-2.13461	0.00733486	2	48	15	SVBP TPGS1
this study	MPXV	24	+	Reactome	R-HSA-8955332	Carboxyterminal post-translational modifications of tubulin	Carboxyterminal post-translational modifications of tubulin	-0.423489	0.377147	1	171	16	AGTPBP1
Soday	VACV	18	-	Reactome	R-HSA-8874211	CREB3 factors activate genes	CREB3 factors activate genes	-2.21679	0.00607031	2	158	3	CREB3L1 CREB3L2
Albarnaz	MVA	18	-	Reactome	R-HSA-8874211	CREB3 factors activate genes	CREB3 factors activate genes	-0.814455	0.153301	1	204	4	CREB3L1
this study	MPXV	24	-	Reactome	R-HSA-8964539	Glutamate and glutamine metabolism	Glutamate and glutamine metabolism	-2.0158	0.00964265	3	329	6	GLUL OAT PYCR2
this study	MPXV	12	-	Reactome	R-HSA-8964539	Glutamate and glutamine metabolism	Glutamate and glutamine metabolism	-0.342232	0.454745	1	406	8	GLUL
this study	MPXV	24	+	Reactome	R-HSA-8964539	Glutamate and glutamine metabolism	Glutamate and glutamine metabolism	-0.654477	0.221576	1	171	8	GLUD1
this study	MPXV	24	-	Reactome	R-HSA-9664420	Killing mechanisms	Killing mechanisms	-0.413047	0.386326	1	329	8	CYBA
Albarnaz	MVA	18	+	Reactome	R-HSA-9664420	Killing mechanisms	Killing mechanisms	-2.85241	0.00140474	2	40	7	CYBA FZD7
Soday	VACV	18	-	Reactome	R-HSA-9664420	Killing mechanisms	Killing mechanisms	-0.685259	0.206415	1	158	8	CYBA
this study	MPXV	12	-	Reactome	R-HSA-9664420	Killing mechanisms	Killing mechanisms	-0.342232	0.454745	1	406	8	CYBA
this study	MPXV	24	-	Reactome	R-HSA-165181	Inhibition of TSC complex formation by PKB	Inhibition of TSC complex formation by PKB	-2.09474	0.00804013	2	329	1	AKT2 TSC2
this study	MPXV	12	-	Reactome	R-HSA-165181	Inhibition of TSC complex formation by PKB	Inhibition of TSC complex formation by PKB	-1.91555	0.0121465	2	406	1	AKT2 TSC2
this study	MPXV	6	-	Reactome	R-HSA-165181	Inhibition of TSC complex formation by PKB	Inhibition of TSC complex formation by PKB	-3.3373	0.000459936	2	78	1	AKT2 TSC2
Soday	VACV	18	-	Reactome	R-HSA-69560	Transcriptional activation of p53 responsive genes	Transcriptional activation of p53 responsive genes	-2.43136	0.00370375	2	158	2	CDKN1A TP53
Soday	VACV	18	-	Reactome	R-HSA-8849473	PTK6 Expression	PTK6 Expression	-2.43136	0.00370375	2	158	2	HIF1A NR3C1
Albarnaz	MVA	18	+	Reactome	R-HSA-1237044	Erythrocytes take up carbon dioxide and release oxygen	Erythrocytes take up carbon dioxide and release oxygen	-1.59473	0.0254258	1	40	3	HBA1
this study	MPXV	6	-	Reactome	R-HSA-1237044	Erythrocytes take up carbon dioxide and release oxygen	Erythrocytes take up carbon dioxide and release oxygen	-1.30867	0.0491282	1	78	3	HBA1
this study	MPXV	24	+	Reactome	R-HSA-1237044	Erythrocytes take up carbon dioxide and release oxygen	Erythrocytes take up carbon dioxide and release oxygen	-2.3637	0.00432816	2	171	2	CYB5R2 HBA1
this study	MPXV	24	-	Reactome	R-HSA-3656244	Defective B4GALT1 causes B4GALT1-CDG (CDG-2d)	Defective B4GALT1 causes B4GALT1-CDG (CDG-2d)	-0.624294	0.237523	1	329	4	LUM
Soday	VACV	18	-	Reactome	R-HSA-3656244	Defective B4GALT1 causes B4GALT1-CDG (CDG-2d)	Defective B4GALT1 causes B4GALT1-CDG (CDG-2d)	-2.21679	0.00607031	2	158	3	LUM PRELP
Albarnaz	MVA	18	-	Reactome	R-HSA-3656244	Defective B4GALT1 causes B4GALT1-CDG (CDG-2d)	Defective B4GALT1 causes B4GALT1-CDG (CDG-2d)	-0.814455	0.153301	1	204	4	LUM
this study	MPXV	12	-	Reactome	R-HSA-3656244	Defective B4GALT1 causes B4GALT1-CDG (CDG-2d)	Defective B4GALT1 causes B4GALT1-CDG (CDG-2d)	-0.543676	0.285972	1	406	4	LUM
this study	MPXV	12	+	Reactome	R-HSA-9005891	Loss of function of MECP2 in Rett syndrome	Loss of function of MECP2 in Rett syndrome	-1.50402	0.0313315	1	18	10	HDAC3
this study	MPXV	24	-	Reactome	R-HSA-9005891	Loss of function of MECP2 in Rett syndrome	Loss of function of MECP2 in Rett syndrome	-0.952664	0.111516	2	329	9	HDAC1 NCOR2
this study	MPXV	12	-	Reactome	R-HSA-9005891	Loss of function of MECP2 in Rett syndrome	Loss of function of MECP2 in Rett syndrome	-2.39251	0.00405031	4	406	7	GPS2 HDAC1 NCOR1 NCOR2
this study	MPXV	24	+	Reactome	R-HSA-9005891	Loss of function of MECP2 in Rett syndrome	Loss of function of MECP2 in Rett syndrome	-1.45633	0.0349678	2	171	9	CALM1 CALM2 CALM3 HDAC3
this study	MPXV	24	-	Reactome	R-HSA-3000157	Laminin interactions	Laminin interactions	-4.03785	9.16537e-05	7	329	15	COL18A1 HSPG2 ITGA1 ITGA3 LAMB2 LAMC1 NID2
Soday	VACV	18	-	Reactome	R-HSA-3000157	Laminin interactions	Laminin interactions	-0.974598	0.106023	2	158	20	LAMA4 LAMB2
Albarnaz	MVA	18	-	Reactome	R-HSA-3000157	Laminin interactions	Laminin interactions	-5.3903	4.07096e-06	7	204	15	COL18A1 LAMA1 LAMA2 LAMA4 LAMB2 NID1 NID2
this study	MPXV	12	-	Reactome	R-HSA-3000157	Laminin interactions	Laminin interactions	-1.92252	0.0119529	5	406	17	COL18A1 HSPG2 ITGA1 ITGA3 ITGB1
this study	MPXV	24	-	Reactome	R-HSA-2129379	Molecules associated with elastic fibres	Molecules associated with elastic fibres	-2.3038	0.00496826	5	329	17	EFEMP2 FBLN1 FBLN2 FBLN5 LTBP2
Soday	VACV	18	-	Reactome	R-HSA-2129379	Molecules associated with elastic fibres	Molecules associated with elastic fibres	-0.974598	0.106023	2	158	20	EFEMP1 FBLN1
Albarnaz	MVA	18	-	Reactome	R-HSA-2129379	Molecules associated with elastic fibres	Molecules associated with elastic fibres	-1.47327	0.0336302	3	204	19	FBLN1 LTBP3 TGFB1
this study	MPXV	12	-	Reactome	R-HSA-2129379	Molecules associated with elastic fibres	Molecules associated with elastic fibres	-2.6497	0.00224024	6	406	16	FBLN1 FBLN2 FBLN5 ITGB1 LTBP2 TGFB1
this study	MPXV	6	-	Reactome	R-HSA-2129379	Molecules associated with elastic fibres	Molecules associated with elastic fibres	-0.615641	0.242303	1	78	21	FBLN5
this study	MPXV	24	-	Reactome	R-HSA-933542	TRAF6 mediated NF-kB activation	TRAF6 mediated NF-kB activation	-2.3038	0.00496826	5	329	17	APP DDX58 NFKB2 NFKBIB TRIM25
Soday	VACV	18	-	Reactome	R-HSA-933542	TRAF6 mediated NF-kB activation	TRAF6 mediated NF-kB activation	-0.364455	0.432061	1	158	21	APP
Albarnaz	MVA	18	-	Reactome	R-HSA-933542	TRAF6 mediated NF-kB activation	TRAF6 mediated NF-kB activation	-1.47327	0.0336302	3	204	19	APP NFKBIA NFKBIB
this study	MPXV	12	-	Reactome	R-HSA-933542	TRAF6 mediated NF-kB activation	TRAF6 mediated NF-kB activation	-0.771286	0.169322	3	406	19	APP DDX58 TRIM25
this study	MPXV	6	-	Reactome	R-HSA-933542	TRAF6 mediated NF-kB activation	TRAF6 mediated NF-kB activation	-1.51755	0.0303703	2	78	20	CHUK TRIM25
this study	MPXV	24	-	Reactome	R-HSA-114608	Platelet degranulation	Platelet degranulation	-1.83292	0.0146921	11	329	88	A2M APLP2 APP CD109 ECM1 FN1 MAGED2 SERPINE1 SPARC THBS1 TIMP1
Albarnaz	MVA	18	+	Reactome	R-HSA-114608	Platelet degranulation	Platelet degranulation	-3.41285	0.000386496	5	40	94	A2M APOH FGA SERPINF2 TF
Soday	VACV	18	-	Reactome	R-HSA-114608	Platelet degranulation	Platelet degranulation	-3.07215	0.00084693	9	158	90	APLP2 APP ECM1 PSAP QSOX1 SPARC TIMP1 TMSB4X VWF
Albarnaz	MVA	18	-	Reactome	R-HSA-114608	Platelet degranulation	Platelet degranulation	-4.75885	1.74241e-05	13	204	86	ACTN1 APLP2 APP GAS6 LGALS3BP POTEKP PSAP QSOX1 SERPINE1 SPARC TGFB1 THBS1 TIMP1
this study	MPXV	12	-	Reactome	R-HSA-114608	Platelet degranulation	Platelet degranulation	-1.25144	0.0560482	11	406	88	APLP2 APP CD109 CD63 ECM1 MAGED2 SERPINE1 SPARC TGFB1 THBS1 TMSB4X
this study	MPXV	6	-	Reactome	R-HSA-114608	Platelet degranulation	Platelet degranulation	-0.452844	0.352497	2	78	97	LHFPL2 SPARC
Soday	VACV	18	+	Reactome	R-HSA-114608	Platelet degranulation	Platelet degranulation	-2.16614	0.00682126	4	48	95	A2M F13A1 FGB PLG
this study	MPXV	24	+	Reactome	R-HSA-114608	Platelet degranulation	Platelet degranulation	-0.869218	0.135139	5	171	94	CALM1 CALM2 CALM3 FGG MANF PHACTR2 QSOX1
this study	MPXV	24	-	Reactome	R-HSA-425397	Transport of vitamins, nucleosides, and related molecules	Transport of vitamins, nucleosides, and related molecules	-0.146731	0.713294	1	329	22	ARL2
Albarnaz	MVA	18	+	Reactome	R-HSA-425397	Transport of vitamins, nucleosides, and related molecules	Transport of vitamins, nucleosides, and related molecules	-2.03022	0.00932778	2	40	21	SLC16A2 SLC35B2
this study	MPXV	24	-	Reactome	R-HSA-3906995	Diseases associated with O-glycosylation of proteins	Diseases associated with O-glycosylation of proteins	-1.1501	0.0707782	4	329	26	ADAMTS1 DAG1 NOTCH2 THBS1
Soday	VACV	18	-	Reactome	R-HSA-3906995	Diseases associated with O-glycosylation of proteins	Diseases associated with O-glycosylation of proteins	-2.18623	0.00651285	4	158	26	ADAMTS5 ADAMTSL3 SEMA5A THBS2
Albarnaz	MVA	18	-	Reactome	R-HSA-3906995	Diseases associated with O-glycosylation of proteins	Diseases associated with O-glycosylation of proteins	-0.589526	0.25732	2	204	28	THBS1 THBS2
this study	MPXV	12	-	Reactome	R-HSA-3906995	Diseases associated with O-glycosylation of proteins	Diseases associated with O-glycosylation of proteins	-0.50834	0.310213	3	406	27	ADAMTS1 DAG1 THBS1
this study	MPXV	6	-	Reactome	R-HSA-3906995	Diseases associated with O-glycosylation of proteins	Diseases associated with O-glycosylation of proteins	-0.501426	0.315191	1	78	29	ADAMTS1
this study	MPXV	24	-	Reactome	R-HSA-909733	Interferon alpha beta signaling	Interferon alpha beta signaling	-3.65335	0.00022215	9	329	32	HLA-A HLA-B HLA-C IFIT1 IFIT2 IFIT5 IFITM3 ISG15 STAT2
Albarnaz	MVA	18	+	Reactome	R-HSA-909733	Interferon alpha beta signaling	Interferon alpha beta signaling	-3.90643	0.000124043	4	40	37	IFIT2 ISG20 MX1 OASL
Soday	VACV	18	-	Reactome	R-HSA-909733	Interferon alpha beta signaling	Interferon alpha beta signaling	-3.28401	0.000519988	6	158	35	HLA-C IFIT1 IFIT2 IFIT3 IFIT5 IFITM3
Albarnaz	MVA	18	-	Reactome	R-HSA-909733	Interferon alpha beta signaling	Interferon alpha beta signaling	-0.825583	0.149423	3	204	38	HLA-E IRF2 JAK1
this study	MPXV	12	-	Reactome	R-HSA-909733	Interferon alpha beta signaling	Interferon alpha beta signaling	-4.38182	4.15131e-05	11	406	30	ADAR HLA-B HLA-C IFIT1 IFIT2 IFIT5 IFITM3 ISG15 JAK1 SAMHD1 STAT2
this study	MPXV	6	-	Reactome	R-HSA-909733	Interferon alpha beta signaling	Interferon alpha beta signaling	-2.79136	0.00161675	4	78	37	HLA-C IFIT1 IFIT5 IFITM3
Soday	VACV	18	+	Reactome	R-HSA-909733	Interferon alpha beta signaling	Interferon alpha beta signaling	-0.564873	0.27235	1	48	40	EGR1
this study	MPXV	24	-	Reactome	R-HSA-2243919	Crosslinking of collagen fibrils	Crosslinking of collagen fibrils	-3.10969	0.0007768	4	329	5	LOX LOXL2 PCOLCE PXDN
Soday	VACV	18	-	Reactome	R-HSA-2243919	Crosslinking of collagen fibrils	Crosslinking of collagen fibrils	-1.68945	0.0204431	2	158	7	LOX PCOLCE
Albarnaz	MVA	18	-	Reactome	R-HSA-2243919	Crosslinking of collagen fibrils	Crosslinking of collagen fibrils	-2.6009	0.00250666	3	204	6	LOXL3 PCOLCE PXDN
this study	MPXV	12	-	Reactome	R-HSA-2243919	Crosslinking of collagen fibrils	Crosslinking of collagen fibrils	-2.76519	0.00171715	4	406	5	LOX LOXL2 PCOLCE PXDN
Soday	VACV	18	+	Reactome	R-HSA-2243919	Crosslinking of collagen fibrils	Crosslinking of collagen fibrils	-1.17235	0.0672429	1	48	8	LOXL1
