# Supplementary material for: Multi-omics characterization of the monkeypox virus infection
Source: Nat Commun. 2024 Aug 8;15:6778. doi: 10.1038/s41467-024-51074-6 (PMC11310467; doi:10.1038/s41467-024-51074-6)
Supplement: Supplementary file 11 — Supplementary Dataset 8 [file 41467_2024_51074_MOESM11_ESM.xlsx]

## Sheet: Legend
	Supplementary data 8: Results of the network diffusion based drug and drug target prediction.
	Sheet	Description
	A - Results of the network diffusion	Results of the network diffusion based drug and drug target prediction from transcriptome, total proteome and phosphoproteome of HFF cells infected with MPXV. The one-sided p-values were calculated numerically (see materials and methods); no multiple hypothesis correction was performed.
		Column	Description
		node	Unique node identifier in the multiscale interactome
		node name	Node name in the multiscale interactome
		node type	Node type (protein, drug, biological function or indication) in the multiscale interactome
		[dataset] [timepoint] (p value)	For each dataset (transcriptome, proteome or phosphoproteome) and each timepoint (6, 12 or 24h): p value describing probability that a node is associated to the MPXV-elicited molecular fingerprint.
		[dataset] [timepoint] (significance)	For each dataset (transcriptome, proteome or phosphoproteome) and each timepoint (6, 12 or 24h): TRUE if the node was considered significantly associated to the MPXV-elicited molecular fingerprint (see materials and methods).
		[dataset] [timepoint] (drug targets)	For each dataset (transcriptome, proteome or phosphoproteome) and each timepoint (6, 12 or 24h): for drugs, this column shows their drug targets that were significantly associated to the MPXV-elicited molecular fingerprint in the same dataset and timepoint.

## Sheet: A
node	node name	node type	transcriptome 6h (p value)	transcriptome 6h (significance)	transcriptome 6h (drug targets)	transcriptome 12h (p value)	transcriptome 12h (significance)	transcriptome 12h (drug targets)	transcriptome 24h (p value)	transcriptome 24h (significance)	transcriptome 24h (drug targets)	proteome 6h (p value)	proteome 6h (significance)	proteome 6h (drug targets)	proteome 12h (p value)	proteome 12h (significance)	proteome 12h (drug targets)	proteome 24h (p value)	proteome 24h (significance)	proteome 24h (drug targets)	phosphoproteome 6h (p value)	phosphoproteome 6h (significance)	phosphoproteome 6h (drug targets)	phosphoproteome 12h (p value)	phosphoproteome 12h (significance)	phosphoproteome 12h (drug targets)	phosphoproteome 24h (p value)	phosphoproteome 24h (significance)	phosphoproteome 24h (drug targets)
1025	CDK9	protein	0.0605	FALSE		0.4189	FALSE		0.0119	FALSE		0.8758	FALSE		0.4524	FALSE		0.8696	FALSE		0	TRUE		0.0015	TRUE		0	TRUE
11315	PARK7	protein	0.0419	FALSE		0.0303	FALSE		0.0149	FALSE		0.8875	FALSE		0.9638	FALSE		0.7801	FALSE		0	TRUE		0	TRUE		0	TRUE
5538	PPT1	protein	0.2527	FALSE		0.5884	FALSE		0.3653	FALSE		0.8915	FALSE		0.8728	FALSE		0.6712	FALSE		0	TRUE		0.0002	TRUE		0.0009	TRUE
54976	C20orf27	protein	0.6039	FALSE		0.5966	FALSE		0.5452	FALSE		0.2381	FALSE		0.2207	FALSE		0.3119	FALSE		0	TRUE		0	TRUE		0	TRUE
83543	AIF1L	protein	0.9244	FALSE		0.7231	FALSE		0.9112	FALSE		0.202	FALSE		0.1428	FALSE		0.6627	FALSE		0	TRUE		0	TRUE		0	TRUE
339967	TMPRSS11A	protein	0.7927	FALSE		0.2622	FALSE		0.8326	FALSE		0.1867	FALSE		0.4852	FALSE		0.581	FALSE		0	TRUE		0.0001	TRUE		0.0276	FALSE
58506	SCAF1	protein	0.396	FALSE		0.987	FALSE		0.4773	FALSE		0.0829	FALSE		0.2773	FALSE		0.717	FALSE		0	TRUE		0.0324	FALSE		0	TRUE
148741	ANKRD35	protein	0.4715	FALSE		0.7313	FALSE		0.2875	FALSE		0.7808	FALSE		0.2157	FALSE		0.2411	FALSE		0	TRUE		0	TRUE		0.0038	FALSE
80243	PREX2	protein	0.8591	FALSE		0.303	FALSE		0.3681	FALSE		0.6044	FALSE		0.5928	FALSE		0.388	FALSE		0	TRUE		0.0004	TRUE		0.0031	FALSE
388015	RTL1	protein	0.9679	FALSE		0.7567	FALSE		0.0603	FALSE		0.919	FALSE		0.9518	FALSE		0.6918	FALSE		0	TRUE		0	TRUE		0	TRUE
57711	ZNF529	protein	0.8433	FALSE		0.8657	FALSE		0.8876	FALSE		0.2564	FALSE		0.6988	FALSE		0.4863	FALSE		0	TRUE		0.0042	TRUE		0.0047	FALSE
121512	FGD4	protein	0.6141	FALSE		0.4725	FALSE		0.2148	FALSE		0.1656	FALSE		0.2032	FALSE		0.4504	FALSE		0	TRUE		0.0084	FALSE		0.3541	FALSE
28449	IGHV3-13	protein	0.2773	FALSE		0.6121	FALSE		0.0282	FALSE		0.8928	FALSE		0.8858	FALSE		0.7078	FALSE		0	TRUE		0.0002	TRUE		0.0009	TRUE
28439	IGHV3-30	protein	0.2773	FALSE		0.6121	FALSE		0.0282	FALSE		0.8928	FALSE		0.8858	FALSE		0.7078	FALSE		0	TRUE		0.0002	TRUE		0.0009	TRUE
GO:0051186	cofactor metabolic process	biological_function	0.7032	FALSE		0.5484	FALSE		0.0231	FALSE		0.912	FALSE		0.9891	FALSE		0.4375	FALSE		0	TRUE		0	TRUE		0	TRUE
GO:0010273	detoxification of copper ion	biological_function	0.0741	FALSE		0.0888	FALSE		0.0986	FALSE		0.8902	FALSE		0.9678	FALSE		0.7933	FALSE		0	TRUE		0	TRUE		0	TRUE
GO:0033234	negative regulation of protein sumoylation	biological_function	0.2059	FALSE		0.0822	FALSE		0.3874	FALSE		0.6339	FALSE		0.0214	FALSE		0.0682	FALSE		0	TRUE		0	TRUE		0.0068	TRUE
GO:0036471	cellular response to glyoxal	biological_function	0.076	FALSE		0.0913	FALSE		0.0867	FALSE		0.0378	FALSE		0.4992	FALSE		0.327	FALSE		0	TRUE		0	TRUE		0	TRUE
GO:0036526	peptidyl-cysteine deglycation	biological_function	0.1161	FALSE		0.1263	FALSE		0.139	FALSE		0.9172	FALSE		0.9617	FALSE		0.8431	FALSE		0	TRUE		0	TRUE		0	TRUE
GO:0036527	peptidyl-arginine deglycation	biological_function	0.1101	FALSE		0.1265	FALSE		0.1338	FALSE		0.9251	FALSE		0.969	FALSE		0.502	FALSE		0	TRUE		0	TRUE		0	TRUE
GO:0036528	peptidyl-lysine deglycation	biological_function	0.0951	FALSE		0.1223	FALSE		0.115	FALSE		0.9357	FALSE		0.9063	FALSE		0.7481	FALSE		0	TRUE		0	TRUE		0	TRUE
GO:0036529	protein deglycation, glyoxal removal	biological_function	0.0909	FALSE		0.1006	FALSE		0.1069	FALSE		0.916	FALSE		0.9665	FALSE		0.8327	FALSE		0	TRUE		0	TRUE		0	TRUE
GO:1903189	glyoxal metabolic process	biological_function	0.1017	FALSE		0.1076	FALSE		0.1106	FALSE		0.955	FALSE		0.9864	FALSE		0.9037	FALSE		0	TRUE		0	TRUE		0	TRUE
GO:0036530	protein deglycation, methylglyoxal removal	biological_function	0.0919	FALSE		0.102	FALSE		0.1074	FALSE		0.9211	FALSE		0.9695	FALSE		0.8378	FALSE		0	TRUE		0	TRUE		0	TRUE
GO:0036531	glutathione deglycation	biological_function	0.1755	FALSE		0.1136	FALSE		0.089	FALSE		0.9515	FALSE		0.9901	FALSE		0.5222	FALSE		0	TRUE		0	TRUE		0	TRUE
GO:0050787	detoxification of mercury ion	biological_function	0.0758	FALSE		0.089	FALSE		0.0943	FALSE		0.904	FALSE		0.9715	FALSE		0.586	FALSE		0	TRUE		0	TRUE		0	TRUE
GO:0090343	positive regulation of cell aging	biological_function	0.5709	FALSE		0.2787	FALSE		0.5638	FALSE		0.2955	FALSE		0.0776	FALSE		0.0268	FALSE		0	FALSE		0.0006	FALSE		0.001	FALSE
GO:0106044	guanine deglycation	biological_function	0.0748	FALSE		0.0902	FALSE		0.0994	FALSE		0.8796	FALSE		0.9724	FALSE		0.7271	FALSE		0	TRUE		0	TRUE		0	TRUE
GO:0106045	guanine deglycation, methylglyoxal removal	biological_function	0.0741	FALSE		0.0895	FALSE		0.0975	FALSE		0.8944	FALSE		0.9707	FALSE		0.7728	FALSE		0	TRUE		0	TRUE		0	TRUE
GO:0106046	guanine deglycation, glyoxal removal	biological_function	0.0741	FALSE		0.0889	FALSE		0.0987	FALSE		0.8887	FALSE		0.968	FALSE		0.7943	FALSE		0	TRUE		0	TRUE		0	TRUE
GO:1902958	positive regulation of mitochondrial electron transport, NADH to ubiquinone	biological_function	0.0354	FALSE		0.0632	FALSE		0.1592	FALSE		0.9761	FALSE		0.2089	FALSE		0.8381	FALSE		0	TRUE		0	TRUE		0	TRUE
GO:1903178	positive regulation of tyrosine 3-monooxygenase activity	biological_function	0.0882	FALSE		0.1382	FALSE		0.1171	FALSE		0.8769	FALSE		0.1964	FALSE		0.2021	FALSE		0	TRUE		0	TRUE		0	TRUE
GO:1903181	positive regulation of dopamine biosynthetic process	biological_function	0.1133	FALSE		0.1324	FALSE		0.1338	FALSE		0.9102	FALSE		0.9251	FALSE		0.775	FALSE		0	TRUE		0	TRUE		0	TRUE
GO:1903197	positive regulation of L-dopa biosynthetic process	biological_function	0.0736	FALSE		0.0881	FALSE		0.099	FALSE		0.8932	FALSE		0.9683	FALSE		0.8017	FALSE		0	TRUE		0	TRUE		0	TRUE
GO:1903200	positive regulation of L-dopa decarboxylase activity	biological_function	0.0931	FALSE		0.1546	FALSE		0.2061	FALSE		0.7547	FALSE		0.9652	FALSE		0.7878	FALSE		0	TRUE		0	TRUE		0	TRUE
GO:1905259	negative regulation of nitrosative stress-induced intrinsic apoptotic signaling pathway	biological_function	0.1444	FALSE		0.0519	FALSE		0.1741	FALSE		0.9688	FALSE		0.9414	FALSE		0.3758	FALSE		0	TRUE		0	TRUE		0	TRUE
GO:0061687	detoxification of inorganic compound	biological_function	0.0785	FALSE		0.093	FALSE		0.095	FALSE		0.9024	FALSE		0.9699	FALSE		0.4492	FALSE		0	FALSE		0	FALSE		0.0003	FALSE
GO:0036525	protein deglycation	biological_function	0.2326	FALSE		0.4087	FALSE		0.2287	FALSE		0.9231	FALSE		0.3815	FALSE		0.4419	FALSE		0	FALSE		0	FALSE		0.1135	FALSE
GO:0090342	regulation of cell aging	biological_function	0.0628	FALSE		0.8	FALSE		0.6436	FALSE		0.3747	FALSE		0.0327	FALSE		0.3758	FALSE		0	FALSE		0.0083	FALSE		0.0093	FALSE
GO:0140041	cellular detoxification of methylglyoxal	biological_function	0.1289	FALSE		0.1709	FALSE		0.0854	FALSE		0.954	FALSE		0.9941	FALSE		0.2173	FALSE		0	FALSE		0	FALSE		0.0001	FALSE
GO:1903176	regulation of tyrosine 3-monooxygenase activity	biological_function	0.0848	FALSE		0.1531	FALSE		0.1368	FALSE		0.85	FALSE		0.1558	FALSE		0.1585	FALSE		0	FALSE		0	FALSE		0	FALSE
GO:1903195	regulation of L-dopa biosynthetic process	biological_function	0.0723	FALSE		0.0891	FALSE		0.1023	FALSE		0.9045	FALSE		0.9641	FALSE		0.7982	FALSE		0	FALSE		0	FALSE		0	FALSE
GO:1903198	regulation of L-dopa decarboxylase activity	biological_function	0.1385	FALSE		0.2255	FALSE		0.1962	FALSE		0.6998	FALSE		0.9279	FALSE		0.7413	FALSE		0	FALSE		0	FALSE		0.0003	FALSE
DB00448	lansoprazole	drug	0.7709	FALSE		0.5588	FALSE		0.2859	FALSE		0.4963	FALSE		0.4989	FALSE		0.6686	FALSE		0	TRUE	ATP4A	0.0006	TRUE	MAPT	0.0047	FALSE
1445	CSK	protein	0.0935	FALSE		0.3157	FALSE		0.0406	FALSE		0.289	FALSE		0.0979	FALSE		0.0955	FALSE		0.0001	TRUE		0.0054	FALSE		0.0048	FALSE
22871	NLGN1	protein	0.1954	FALSE		0.2341	FALSE		0.1482	FALSE		0.0124	FALSE		0.7448	FALSE		0.9352	FALSE		0.0001	TRUE		0.0001	TRUE		0.0116	FALSE
64651	CSRNP1	protein	0.5027	FALSE		0.5659	FALSE		0.2955	FALSE		0.2221	FALSE		0.6402	FALSE		0.1755	FALSE		0.0001	TRUE		0	TRUE		0	TRUE
55201	MAP1S	protein	0.9013	FALSE		0.6105	FALSE		0.5979	FALSE		0.726	FALSE		0.2418	FALSE		0.6605	FALSE		0.0001	TRUE		0.0001	TRUE		0.0009	TRUE
11338	U2AF2	protein	0.1524	FALSE		0.7942	FALSE		0.0228	FALSE		0.0347	FALSE		0.1137	FALSE		0.9404	FALSE		0.0001	TRUE		0.0024	TRUE		0	TRUE
56704	JPH1	protein	0.2256	FALSE		0.6289	FALSE		0.8668	FALSE		0.0563	FALSE		0.6981	FALSE		0.1567	FALSE		0.0001	TRUE		0	TRUE		0.0004	TRUE
5547	PRCP	protein	0.6839	FALSE		0.7889	FALSE		0.8536	FALSE		0.7357	FALSE		0.7306	FALSE		0.6745	FALSE		0.0001	TRUE		0.0112	FALSE		0.0339	FALSE
GO:2000772	regulation of cellular senescence	biological_function	0.4767	FALSE		0.804	FALSE		0.6545	FALSE		0.3363	FALSE		0.3249	FALSE		0.2726	FALSE		0.0001	FALSE		0.0058	FALSE		0.0011	TRUE
23235	SIK2	protein	0.0115	FALSE		0.0379	FALSE		0.0129	FALSE		0.3803	FALSE		0.0371	FALSE		0.5292	FALSE		0.0002	TRUE		0.192	FALSE		0.0021	FALSE
27098	CLUL1	protein	0.3375	FALSE		0.0333	FALSE		0.5694	FALSE		0.2147	FALSE		0.2328	FALSE		0.8778	FALSE		0.0002	TRUE		0.0094	FALSE		0.106	FALSE
51517	NCKIPSD	protein	0.3268	FALSE		0.4356	FALSE		0.5221	FALSE		0.1911	FALSE		0.1318	FALSE		0.8571	FALSE		0.0002	TRUE		0.0094	FALSE		0.106	FALSE
4651	MYO10	protein	0.606	FALSE		0.0622	FALSE		0.6051	FALSE		0.1673	FALSE		0.2659	FALSE		0.132	FALSE		0.0002	TRUE		0	TRUE		0.0455	FALSE
80179	MYO19	protein	0.6162	FALSE		0.3918	FALSE		0.3584	FALSE		0.5268	FALSE		0.189	FALSE		0.893	FALSE		0.0002	TRUE		0.0002	TRUE		0	TRUE
153743	PPP1R2B	protein	0.4507	FALSE		0.6635	FALSE		0.28	FALSE		0.352	FALSE		0.032	FALSE		0.1537	FALSE		0.0002	TRUE		0	TRUE		0	TRUE
GO:0060414	aorta smooth muscle tissue morphogenesis	biological_function	0.3594	FALSE		0.1254	FALSE		0.0111	FALSE		0.6701	FALSE		0.3847	FALSE		0.3362	FALSE		0.0002	TRUE		0.0063	FALSE		0.0529	FALSE
GO:0060415	muscle tissue morphogenesis	biological_function	0.6066	FALSE		0.0165	FALSE		0.0024	FALSE		0.4359	FALSE		0.1224	FALSE		0.108	FALSE		0.0002	FALSE		0.0769	FALSE		0.1391	FALSE
GO:1904869	regulation of protein localization to Cajal body	biological_function	0.8654	FALSE		0.3089	FALSE		0.1716	FALSE		0.8992	FALSE		0.6415	FALSE		0.3595	FALSE		0.0002	FALSE		0.0017	FALSE		0.0011	FALSE
C1527311	Brain Edema	indication	0.1905	FALSE		0.0952	FALSE		0.1515	FALSE		0.0333	FALSE		0.0958	FALSE		0.1684	FALSE		0.0002	TRUE		0.0075	FALSE		0.0012	TRUE
29968	PSAT1	protein	0.7179	FALSE		0.3232	FALSE		0.3748	FALSE		0.3676	FALSE		0.0484	FALSE		0.1761	FALSE		0.0003	TRUE		0.0017	TRUE		0	TRUE
495	ATP4A	protein	0.9682	FALSE		0.2364	FALSE		0.3025	FALSE		0.3129	FALSE		0.5193	FALSE		0.3962	FALSE		0.0003	TRUE		0.0198	FALSE		0.0888	FALSE
7080	NKX2-1	protein	0.2149	FALSE		0.0988	FALSE		0.0435	FALSE		0.3216	FALSE		0.6649	FALSE		0.7667	FALSE		0.0003	TRUE		0.0088	FALSE		0.0077	FALSE
8781	PSPHP1	protein	0.7226	FALSE		0.3728	FALSE		0.4428	FALSE		0.385	FALSE		0.1546	FALSE		0.2815	FALSE		0.0003	TRUE		0.0017	TRUE		0	TRUE
GO:0021759	globus pallidus development	biological_function	0.219	FALSE		0.0904	FALSE		0.0375	FALSE		0.3052	FALSE		0.6472	FALSE		0.7551	FALSE		0.0003	TRUE		0.0086	FALSE		0.0076	FALSE
GO:0044336	canonical Wnt signaling pathway involved in negative regulation of apoptotic process	biological_function	0.545	FALSE		0.5452	FALSE		0.0046	FALSE		0.0323	FALSE		0.0001	FALSE		0.0002	TRUE		0.0003	FALSE		0.0109	FALSE		0.3614	FALSE
DB00636	clofibrate	drug	0.2416	FALSE		0.4174	FALSE		0.1024	FALSE	LPL	0.6827	FALSE		0.4397	FALSE		0.7842	FALSE		0.0003	TRUE	PPARA	0.0132	FALSE		0.0329	FALSE
DB00213	pantoprazole	drug	0.9682	FALSE		0.2364	FALSE		0.3025	FALSE		0.3248	FALSE		0.5656	FALSE		0.4615	FALSE		0.0003	TRUE	ATP4A	0.0198	FALSE		0.0888	FALSE
revaprazan	revaprazan	drug	0.9682	FALSE		0.2364	FALSE		0.3025	FALSE		0.3248	FALSE		0.5656	FALSE		0.4615	FALSE		0.0003	TRUE	ATP4A	0.0198	FALSE		0.0888	FALSE
DB01129	rabeprazole	drug	0.9682	FALSE		0.2364	FALSE		0.3025	FALSE		0.3248	FALSE		0.5656	FALSE		0.4615	FALSE		0.0003	TRUE	ATP4A	0.0198	FALSE		0.0888	FALSE
DB00736	esomeprazole	drug	0.9682	FALSE		0.2364	FALSE		0.3025	FALSE		0.3248	FALSE		0.5656	FALSE		0.4615	FALSE		0.0003	TRUE	ATP4A	0.0198	FALSE		0.0888	FALSE
FRAX486	FRAX486	drug	0.2435	FALSE		0.0466	FALSE		0.2587	FALSE	PAK1	0.2643	FALSE		0.5262	FALSE		0.2138	FALSE		0.0003	TRUE	PAK2	0.0036	TRUE	PAK4	0.0062	TRUE	PAK4
picartamide	picartamide	drug	0.9682	FALSE		0.2364	FALSE		0.3025	FALSE		0.3248	FALSE		0.5656	FALSE		0.4615	FALSE		0.0003	TRUE	ATP4A	0.0198	FALSE		0.0888	FALSE
SCH-28080	SCH-28080	drug	0.9682	FALSE		0.2364	FALSE		0.3025	FALSE		0.3248	FALSE		0.5656	FALSE		0.4615	FALSE		0.0003	TRUE	ATP4A	0.0198	FALSE		0.0888	FALSE
vonoprazan	vonoprazan	drug	0.9682	FALSE		0.2364	FALSE		0.3025	FALSE		0.3248	FALSE		0.5656	FALSE		0.4615	FALSE		0.0003	TRUE	ATP4A	0.0198	FALSE		0.0888	FALSE
8874	ARHGEF7	protein	0.9629	FALSE		0.1966	FALSE		0.1051	FALSE		0.3319	FALSE		0.2234	FALSE		0.5403	FALSE		0.0004	TRUE		0.0073	FALSE		0.1773	FALSE
GO:0007569	cell aging	biological_function	0.0985	FALSE		0.5126	FALSE		0.4341	FALSE		0.4927	FALSE		0.0169	FALSE		0.2884	FALSE		0.0004	FALSE		0.0135	FALSE		0.0314	FALSE
GO:0090399	replicative senescence	biological_function	0.3327	FALSE		0.2576	FALSE		0.2999	FALSE		0.0977	FALSE		0.021	FALSE		0.0467	FALSE		0.0004	FALSE		0.0087	FALSE		0.0015	TRUE
GO:1904726	regulation of replicative senescence	biological_function	0.209	FALSE		0.3915	FALSE		0.4177	FALSE		0.1161	FALSE		0.007	FALSE		0.0429	FALSE		0.0004	FALSE		0.0094	FALSE		0.0002	FALSE
387521	TMEM189	protein	0.3246	FALSE		0.9397	FALSE		0.5948	FALSE		0.3702	FALSE		0.6434	FALSE		0.9042	FALSE		0.0005	TRUE		0	TRUE		0.3491	FALSE
7692	ZNF133	protein	0.3361	FALSE		0.3989	FALSE		0.5389	FALSE		0.0931	FALSE		0.2684	FALSE		0.7408	FALSE		0.0005	TRUE		0.2978	FALSE		0.2754	FALSE
3226	HOXC10	protein	0.4872	FALSE		0.5755	FALSE		0.6339	FALSE		0.2048	FALSE		0.7019	FALSE		0.7594	FALSE		0.0005	TRUE		0.0004	TRUE		0	TRUE
2845	GPR22	protein	0.0582	FALSE		0.276	FALSE		0.3361	FALSE		0.0822	FALSE		0.6417	FALSE		0.9813	FALSE		0.0005	TRUE		0.0121	FALSE		0.0115	FALSE
GO:0019249	lactate biosynthetic process	biological_function	0.0813	FALSE		0.0962	FALSE		0.1161	FALSE		0.9202	FALSE		0.9773	FALSE		0.9105	FALSE		0.0005	TRUE		0.0003	TRUE		0.0026	TRUE
549	AUH	protein	0.9946	FALSE		0.3975	FALSE		0.4916	FALSE		0.341	FALSE		0.5685	FALSE		0.5523	FALSE		0.0006	TRUE		0.0012	TRUE		0.0018	FALSE
4185	ADAM11	protein	0.002	TRUE		0.8378	FALSE		0.0853	FALSE		0.327	FALSE		0.0042	TRUE		0.0284	FALSE		0.0006	TRUE		0.0617	FALSE		0.0021	FALSE
7728	ZNF175	protein	0.3794	FALSE		0.3806	FALSE		0.0173	FALSE		0.2425	FALSE		0.108	FALSE		0.6716	FALSE		0.0006	TRUE		0.0017	TRUE		0.0349	FALSE
10780	ZNF234	protein	0.531	FALSE		0.8737	FALSE		0.8187	FALSE		0.2132	FALSE		0.5593	FALSE		0.556	FALSE		0.0006	TRUE		0	TRUE		0	TRUE
7739	ZNF185	protein	0.6874	FALSE		0.5171	FALSE		0.1919	FALSE		0.6154	FALSE		0.2785	FALSE		0.4498	FALSE		0.0006	TRUE		0	TRUE		0	TRUE
GO:0046295	glycolate biosynthetic process	biological_function	0.0804	FALSE		0.0944	FALSE		0.1111	FALSE		0.9041	FALSE		0.9736	FALSE		0.8976	FALSE		0.0006	TRUE		0.0003	TRUE		0.0025	TRUE
GO:0070206	protein trimerization	biological_function	0.736	FALSE		0.6395	FALSE		0.1958	FALSE		0.3361	FALSE		0.2316	FALSE		0.6083	FALSE		0.0006	TRUE		0	TRUE		0.0024	FALSE
GO:2000310	regulation of NMDA receptor activity	biological_function	0.2896	FALSE		0.3037	FALSE		0.3532	FALSE		0.0111	FALSE		0.7427	FALSE		0.2416	FALSE		0.0006	TRUE		0.0009	TRUE		0.0111	FALSE
DB05351	dexlansoprazole	drug	0.9358	FALSE		0.4457	FALSE		0.2018	FALSE		0.3356	FALSE		0.6378	FALSE		0.6351	FALSE		0.0006	TRUE	ATP4A	0.0309	FALSE		0.0875	FALSE
omeprazole-magnesium	omeprazole-magnesium	drug	0.9358	FALSE		0.4457	FALSE		0.2018	FALSE		0.3356	FALSE		0.6378	FALSE		0.6351	FALSE		0.0006	TRUE	ATP4A	0.0309	FALSE		0.0875	FALSE
oleoylethanolamide	oleoylethanolamide	drug	0.4628	FALSE		0.4722	FALSE		0.4957	FALSE		0.391	FALSE		0.5161	FALSE		0.3805	FALSE		0.0006	TRUE	PPARA	0.0094	TRUE	GPR119	0.1444	FALSE
51	ACOX1	protein	0.8128	FALSE		0.3797	FALSE		0.9684	FALSE		0.4894	FALSE		0.9428	FALSE		0.5297	FALSE		0.0007	TRUE		0.0007	TRUE		0.2711	FALSE
27077	B9D1	protein	1	FALSE		0.8856	FALSE		0.869	FALSE		0.8779	FALSE		0.952	FALSE		0.2684	FALSE		0.0007	TRUE		0.0018	TRUE		0	TRUE
7699	ZNF140	protein	0.3029	FALSE		0.5709	FALSE		0.1168	FALSE		0.71	FALSE		0.6005	FALSE		0.6975	FALSE		0.0007	TRUE		0.0002	TRUE		0	TRUE
4148	MATN3	protein	0.1756	FALSE		0.5041	FALSE		0.3076	FALSE		0.745	FALSE		0.3461	FALSE		0.1667	FALSE		0.0008	TRUE		0.2279	FALSE		0.0397	FALSE
157922	CAMSAP1	protein	0.8603	FALSE		0.9928	FALSE		0.1618	FALSE		0.4178	FALSE		0.8858	FALSE		0.6883	FALSE		0.0008	TRUE		0.0015	TRUE		0	TRUE
57826	RAP2C	protein	0.413	FALSE		0.09	FALSE		0.1878	FALSE		0.7343	FALSE		0.5351	FALSE		0.9124	FALSE		0.0008	TRUE		0.0025	TRUE		0	TRUE
GO:0001302	replicative cell aging	biological_function	0.0084	FALSE		0.8394	FALSE		0.9232	FALSE		0.6371	FALSE		0.136	FALSE		0.7701	FALSE		0.0008	FALSE		0.0155	FALSE		0.0046	TRUE
GO:2000284	positive regulation of cellular amino acid biosynthetic process	biological_function	0.0963	FALSE		0.1774	FALSE		0.3398	FALSE		0.8948	FALSE		0.6544	FALSE		0.399	FALSE		0.0008	FALSE		0	FALSE		0	FALSE
127254	ERICH3	protein	0.1459	FALSE		0.4078	FALSE		0.2582	FALSE		0.6397	FALSE		0.8835	FALSE		0.8117	FALSE		0.0009	TRUE		0	TRUE		0	TRUE
GO:1905832	positive regulation of spindle assembly	biological_function	0.373	FALSE		0.0775	FALSE		0.9192	FALSE		0.4065	FALSE		0.1631	FALSE		0.3629	FALSE		0.0009	TRUE		0.0005	TRUE		0.0007	TRUE
4983	OPHN1	protein	0.8125	FALSE		0.7306	FALSE		0.4684	FALSE		0.4236	FALSE		0.3017	FALSE		0.4004	FALSE		0.001	TRUE		0.2026	FALSE		0	TRUE
4131	MAP1B	protein	0.1689	FALSE		0.0778	FALSE		0.154	FALSE		0.5002	FALSE		0.2047	FALSE		0.188	FALSE		0.001	TRUE		0.0047	TRUE		0.198	FALSE
GO:1904668	positive regulation of ubiquitin protein ligase activity	biological_function	0.1013	FALSE		0.0863	FALSE		0.1454	FALSE		0.5462	FALSE		0.5641	FALSE		0.3877	FALSE		0.001	TRUE		0	TRUE		0.0003	TRUE
26586	CKAP2	protein	0.4033	FALSE		0.4651	FALSE		0.3327	FALSE		0.5839	FALSE		0.691	FALSE		0.3768	FALSE		0.0011	TRUE		0.0003	TRUE		0	TRUE
GO:0051181	cofactor transport	biological_function	0.5448	FALSE		0.8779	FALSE		0.138	FALSE		0.8288	FALSE		0.8692	FALSE		0.5612	FALSE		0.0011	TRUE		0.0041	TRUE		0.0143	FALSE
GO:0034309	primary alcohol biosynthetic process	biological_function	0.1699	FALSE		0.1796	FALSE		0.2444	FALSE		0.9667	FALSE		0.958	FALSE		0.9819	FALSE		0.0011	FALSE		0.0007	FALSE		0.0008	FALSE
GO:0048023	positive regulation of melanin biosynthetic process	biological_function	0.1959	FALSE		0.1531	FALSE		0.0004	TRUE		0.0472	FALSE		0.0009	TRUE		0.0037	TRUE		0.0012	TRUE		0.8374	FALSE		0.7594	FALSE
GO:0033145	positive regulation of intracellular steroid hormone receptor signaling pathway	biological_function	0.1167	FALSE		0.0136	FALSE		0.0186	FALSE		0.0692	FALSE		0.1534	FALSE		0.189	FALSE		0.0012	FALSE		0.0064	FALSE		0	FALSE
8614	STC2	protein	0.0265	FALSE		0.8566	FALSE		0.7951	FALSE		0.1286	FALSE		0.4598	FALSE		0.294	FALSE		0.0013	TRUE		0.0398	FALSE		0	TRUE
GO:0046885	regulation of hormone biosynthetic process	biological_function	0.0009	FALSE		0.8255	FALSE		0.0311	FALSE		0.1806	FALSE		0.0572	FALSE		0.0491	FALSE		0.0013	TRUE		0.3139	FALSE		0.0163	FALSE
GO:0048857	neural nucleus development	biological_function	0.5559	FALSE		0.0223	FALSE		0.0037	FALSE		0.0474	FALSE		0.1335	FALSE		0.1781	FALSE		0.0013	FALSE		0.0223	FALSE		0.0084	FALSE
GO:1902893	regulation of pri-miRNA transcription by RNA polymerase II	biological_function	0.0311	FALSE		0.5416	FALSE		0.28	FALSE		0.5578	FALSE		0.5242	FALSE		0.6184	FALSE		0.0013	FALSE		0.0111	FALSE		0.0058	FALSE
SR-3576	SR-3576	drug	0.1564	FALSE		0.135	FALSE		0.1799	FALSE		0.1095	FALSE		0.0344	FALSE		0.0052	FALSE		0.0013	TRUE	MAPK10	0.2555	FALSE	MAPK10	0.3869	FALSE
4741	NEFM	protein	0.5464	FALSE		0.6494	FALSE		0.7066	FALSE		0.3984	FALSE		0.1731	FALSE		0.0994	FALSE		0.0014	TRUE		0.1272	FALSE		0.2073	FALSE
7552	ZNF711	protein	0.8338	FALSE		0.7225	FALSE		0.1359	FALSE		0.1902	FALSE		0.051	FALSE		0.3851	FALSE		0.0014	TRUE		0.0031	TRUE		0.0032	FALSE
100529097	RPL36A-HNRNPH2	protein	0.6529	FALSE		0.8821	FALSE		0.9206	FALSE		0.8209	FALSE		0.9268	FALSE		0.7798	FALSE		0.0014	TRUE		0.0001	TRUE		0.0205	FALSE
54827	NXPE4	protein	0.8103	FALSE		0.6818	FALSE		0.2906	FALSE		0.6551	FALSE		0.6225	FALSE		0.534	FALSE		0.0014	TRUE		0.0005	TRUE		0	TRUE
256158	HMCN2	protein	0.8907	FALSE		0.934	FALSE		0.4634	FALSE		0.9659	FALSE		0.7705	FALSE		0.7044	FALSE		0.0014	TRUE		0.0003	TRUE		0	TRUE
7171	TPM4	protein	0.7072	FALSE		0.1738	FALSE		0.1853	FALSE		0.2919	FALSE		0.0457	FALSE		0.053	FALSE		0.0015	TRUE		0.0015	TRUE		0	TRUE
5501	PPP1CC	protein	0.1376	FALSE		0.4636	FALSE		0.6785	FALSE		0.2895	FALSE		0.4516	FALSE		0.3421	FALSE		0.0015	TRUE		0.0001	TRUE		0	TRUE
7365	UGT2B10	protein	0.1358	FALSE		0.3052	FALSE		0.4139	FALSE		0.4649	FALSE		0.6507	FALSE		0.7101	FALSE		0.0015	TRUE		0.0191	FALSE		0.3737	FALSE
222236	NAPEPLD	protein	0.1676	FALSE		0.4948	FALSE		0.7057	FALSE		0.299	FALSE		0.5012	FALSE		0.0335	FALSE		0.0015	TRUE		0.0001	TRUE		0	TRUE
338699	ANKRD42	protein	0.1676	FALSE		0.4948	FALSE		0.7057	FALSE		0.299	FALSE		0.5012	FALSE		0.0335	FALSE		0.0015	TRUE		0.0001	TRUE		0	TRUE
196740	VSTM4	protein	0.1429	FALSE		0.4478	FALSE		0.6148	FALSE		0.299	FALSE		0.5012	FALSE		0.0335	FALSE		0.0015	TRUE		0.0001	TRUE		0	TRUE
375759	C9orf50	protein	0.1676	FALSE		0.4948	FALSE		0.7057	FALSE		0.299	FALSE		0.5012	FALSE		0.0335	FALSE		0.0015	TRUE		0.0001	TRUE		0	TRUE
GO:0021707	cerebellar granule cell differentiation	biological_function	0.6562	FALSE		0.6484	FALSE		0.4935	FALSE		0.3032	FALSE		0.0927	FALSE		0.1198	FALSE		0.0015	TRUE		0.2343	FALSE		0.0001	TRUE
GO:2000282	regulation of cellular amino acid biosynthetic process	biological_function	0.0857	FALSE		0.1847	FALSE		0.2821	FALSE		0.9408	FALSE		0.314	FALSE		0.3165	FALSE		0.0015	FALSE		0.0023	FALSE		0.0028	FALSE
51422	PRKAG2	protein	0.1562	FALSE		0.1225	FALSE		0.6624	FALSE		0.3209	FALSE		0.2972	FALSE		0.2023	FALSE		0.0016	TRUE		0.0066	FALSE		0.131	FALSE
10346	TRIM22	protein	0.498	FALSE		0.4714	FALSE		0.3325	FALSE		0.1667	FALSE		0.2588	FALSE		0.4078	FALSE		0.0016	TRUE		0.0081	FALSE		0.0309	FALSE
201725	C4orf46	protein	0.9572	FALSE		0.9725	FALSE		0.9074	FALSE		0.1835	FALSE		0.5918	FALSE		0.5645	FALSE		0.0016	TRUE		0.0092	FALSE		0.0268	FALSE
404665	CACTIN-AS1	protein	0.0855	FALSE		0.9663	FALSE		0.6593	FALSE		0.0167	FALSE		0.1378	FALSE		0.1774	FALSE		0.0016	TRUE		0.2009	FALSE		0.0633	FALSE
7940	LST1	protein	0.0855	FALSE		0.9663	FALSE		0.6593	FALSE		0.0167	FALSE		0.1378	FALSE		0.1774	FALSE		0.0016	TRUE		0.2009	FALSE		0.0633	FALSE
GO:0021895	cerebral cortex neuron differentiation	biological_function	0.8532	FALSE		0.8003	FALSE		0.5887	FALSE		0.3296	FALSE		0.3243	FALSE		0.2716	FALSE		0.0016	TRUE		0.2084	FALSE		0	TRUE
lofepramine	lofepramine	drug	0.1451	FALSE		0.1395	FALSE		0.1479	FALSE	SLC6A2	0.5265	FALSE		0.0283	FALSE		0.0201	FALSE		0.0016	TRUE	SLC6A4	0.1048	FALSE		0.0248	FALSE
C0559106	Ventricular Pre-Excitation	indication	0.1676	FALSE		0.1767	FALSE		0.6984	FALSE		0.3209	FALSE		0.2972	FALSE		0.2023	FALSE		0.0016	TRUE		0.0066	FALSE		0.131	FALSE
C0030590	Paroxysmal Supraventricular Tachycardia	indication	0.1676	FALSE		0.1767	FALSE		0.6984	FALSE		0.3209	FALSE		0.2972	FALSE		0.2023	FALSE		0.0016	TRUE		0.0066	FALSE		0.131	FALSE
C0034063	Pulmonary Edema	indication	0.1676	FALSE		0.1767	FALSE		0.6984	FALSE		0.3209	FALSE		0.2972	FALSE		0.2023	FALSE		0.0016	TRUE		0.0066	FALSE		0.131	FALSE
5585	PKN1	protein	0.1425	FALSE		0.502	FALSE		0.0994	FALSE		0.789	FALSE		0.4798	FALSE		0.6446	FALSE		0.0017	TRUE		0.0031	TRUE		0.0675	FALSE
1187	CLCNKA	protein	0.6221	FALSE		0.74	FALSE		0.1936	FALSE		0.7426	FALSE		0.651	FALSE		0.4406	FALSE		0.0017	TRUE		0.001	TRUE		0	TRUE
4306	4306	protein	0.2703	FALSE		0.0257	FALSE		0.3453	FALSE		0.4838	FALSE		0.2953	FALSE		0.8123	FALSE		0.0017	TRUE		0.0003	TRUE		0.0583	FALSE
6712	SPTBN2	protein	0.8272	FALSE		0.8081	FALSE		0.2131	FALSE		0.6673	FALSE		0.0676	FALSE		0.0063	TRUE		0.0017	TRUE		0.236	FALSE		0.2662	FALSE
1655	DDX5	protein	0.0802	FALSE		0.8665	FALSE		0.3034	FALSE		0.3528	FALSE		0.8032	FALSE		0.3586	FALSE		0.0017	TRUE		0.0305	FALSE		0	TRUE
28976	ACAD9	protein	0.5918	FALSE		0.8284	FALSE		0.864	FALSE		0.931	FALSE		0.6464	FALSE		0.758	FALSE		0.0017	TRUE		0.081	FALSE		0.1397	FALSE
22826	DNAJC8	protein	0.1768	FALSE		0.8603	FALSE		0.3663	FALSE		0.8424	FALSE		0.3473	FALSE		0.184	FALSE		0.0017	TRUE		0.1155	FALSE		0	TRUE
23363	OBSL1	protein	0.9905	FALSE		0.946	FALSE		0.4723	FALSE		0.4072	FALSE		0.7771	FALSE		0.9038	FALSE		0.0017	TRUE		0.0004	TRUE		0	TRUE
1632	ECI1	protein	0.6276	FALSE		0.9541	FALSE		0.5822	FALSE		0.4318	FALSE		0.2538	FALSE		0.1137	FALSE		0.0017	TRUE		0.0001	TRUE		0.0057	FALSE
221091	LRRN4CL	protein	0.6221	FALSE		0.74	FALSE		0.1936	FALSE		0.7426	FALSE		0.651	FALSE		0.4406	FALSE		0.0017	TRUE		0.001	TRUE		0	TRUE
441509	GLRA4	protein	0.6221	FALSE		0.74	FALSE		0.1936	FALSE		0.7426	FALSE		0.651	FALSE		0.4406	FALSE		0.0017	TRUE		0.001	TRUE		0	TRUE
100126693	LINC00322	protein	0.6221	FALSE		0.74	FALSE		0.1936	FALSE		0.7426	FALSE		0.651	FALSE		0.4406	FALSE		0.0017	TRUE		0.001	TRUE		0	TRUE
DB00700	eplerenone	drug	0.2703	FALSE		0.0257	FALSE		0.3453	FALSE		0.4838	FALSE		0.2953	FALSE		0.8123	FALSE		0.0017	TRUE	4306	0.0003	TRUE	4306	0.0583	FALSE
DB09015	potassium-canrenoate	drug	0.2703	FALSE		0.0257	FALSE		0.3453	FALSE		0.4838	FALSE		0.2953	FALSE		0.8123	FALSE		0.0017	TRUE	4306	0.0003	TRUE	4306	0.0583	FALSE
desoxycorticosterone-pivalate	desoxycorticosterone-pivalate	drug	0.2703	FALSE		0.0257	FALSE		0.3453	FALSE		0.4838	FALSE		0.2953	FALSE		0.8123	FALSE		0.0017	TRUE	4306	0.0003	TRUE	4306	0.0583	FALSE
23174	ZCCHC14	protein	0.5751	FALSE		0.9785	FALSE		0.9264	FALSE		0.1992	FALSE		0.093	FALSE		0.0871	FALSE		0.0018	TRUE		0.2286	FALSE		0.3046	FALSE
26519	TIMM10	protein	0.4492	FALSE		0.4459	FALSE		0.9973	FALSE		0.5783	FALSE		0.9916	FALSE		0.4567	FALSE		0.0018	TRUE		0.0011	TRUE		0	TRUE
57084	SLC17A6	protein	0.6409	FALSE		0.742	FALSE		0.1971	FALSE		0.7566	FALSE		0.6347	FALSE		0.4462	FALSE		0.0018	TRUE		0.0009	TRUE		0	TRUE
4637	MYL6	protein	0.1222	FALSE		0.644	FALSE		0.4324	FALSE		0.8349	FALSE		0.0191	FALSE		0.0087	TRUE		0.0018	TRUE		0.0067	FALSE		0	TRUE
343477	HSP90B3P	protein	0.4325	FALSE		0.0137	FALSE		0.0256	FALSE		0.7421	FALSE		0.7509	FALSE		0.8725	FALSE		0.0018	TRUE		0.0003	TRUE		0.0008	TRUE
4914	NTRK1	protein	1	FALSE		0.7657	FALSE		0.9768	FALSE		0.7587	FALSE		0.8726	FALSE		0.5054	FALSE		0.0019	TRUE		0	TRUE		0	TRUE
6512	SLC1A7	protein	0.7166	FALSE		0.0863	FALSE		0.6783	FALSE		0.5222	FALSE		0.5673	FALSE		0.1209	FALSE		0.0019	TRUE		0.0238	FALSE		0.039	FALSE
7038	TG	protein	0.3716	FALSE		0.6413	FALSE		0.4181	FALSE		0.3263	FALSE		0.7356	FALSE		0.4538	FALSE		0.0019	TRUE		0.1627	FALSE		0	TRUE
53938	PPIL3	protein	0.5047	FALSE		0.9997	FALSE		0.9952	FALSE		0.038	FALSE		0.1488	FALSE		0.2221	FALSE		0.0019	TRUE		0.1659	FALSE		0	TRUE
7095	SEC62	protein	0.3963	FALSE		0.9919	FALSE		0.4928	FALSE		0.0646	FALSE		0.6473	FALSE		0.416	FALSE		0.0019	TRUE		0.0001	TRUE		0.1553	FALSE
1770	DNAH9	protein	0.178	FALSE		0.2649	FALSE		0.2555	FALSE		0.9446	FALSE		0.7386	FALSE		0.3818	FALSE		0.0019	TRUE		0	TRUE		0.0001	TRUE
162968	ZNF497	protein	1	FALSE		0.7657	FALSE		0.9768	FALSE		0.7587	FALSE		0.8726	FALSE		0.5054	FALSE		0.0019	TRUE		0	TRUE		0	TRUE
401399	PRRT4	protein	1	FALSE		0.7657	FALSE		0.9768	FALSE		0.7587	FALSE		0.8726	FALSE		0.5054	FALSE		0.0019	TRUE		0	TRUE		0	TRUE
56132	PCDHB3	protein	1	FALSE		0.7657	FALSE		0.9768	FALSE		0.7587	FALSE		0.8726	FALSE		0.5054	FALSE		0.0019	TRUE		0	TRUE		0	TRUE
57611	ISLR2	protein	1	FALSE		0.7657	FALSE		0.9768	FALSE		0.7587	FALSE		0.8726	FALSE		0.5054	FALSE		0.0019	TRUE		0	TRUE		0	TRUE
enilconazole	enilconazole	drug	0.6068	FALSE		0.1445	FALSE		0.6537	FALSE		0.4963	FALSE		0.298	FALSE	CYP3A5	0.2113	FALSE		0.0019	TRUE	PPARA	0.0494	FALSE		0.2747	FALSE
GW-441756	GW-441756	drug	1	FALSE		0.7657	FALSE		0.9768	FALSE		0.7587	FALSE		0.8726	FALSE		0.5054	FALSE		0.0019	TRUE	NTRK1	0	TRUE	NTRK1	0	TRUE	NTRK1
GO:2000825	positive regulation of androgen receptor activity	biological_function	0.0425	FALSE		0.2803	FALSE		0.2814	FALSE		0.3749	FALSE		0.3063	FALSE		0.1762	FALSE		0.002	TRUE		0.0013	TRUE		0	TRUE
C0085159	seasonal affective disorder	indication	0.511	FALSE		0.3448	FALSE		0.0013	TRUE		0.0572	FALSE		0.1963	FALSE		0.0753	FALSE		0.002	TRUE		0.0435	FALSE		0.0013	TRUE
7032	TFF2	protein	0.2295	FALSE		0.4441	FALSE		0.1412	FALSE		0.4527	FALSE		0.1302	FALSE		0.1156	FALSE		0.0021	TRUE		0.0053	FALSE		0.0186	FALSE
10398	MYL9	protein	0.2813	FALSE		0.8136	FALSE		0.5458	FALSE		0.5975	FALSE		0.0456	FALSE		0.3087	FALSE		0.0021	TRUE		0.1711	FALSE		0.0266	FALSE
1005	CDH7	protein	0.3174	FALSE		0.3734	FALSE		0.3645	FALSE		0.2318	FALSE		0.0111	FALSE		0.0348	FALSE		0.0021	TRUE		0.0231	FALSE		0.3661	FALSE
GO:1903748	negative regulation of establishment of protein localization to mitochondrion	biological_function	0.5374	FALSE		0.0471	FALSE		0.3488	FALSE		0.9331	FALSE		0.6264	FALSE		0.4684	FALSE		0.0021	FALSE		0	TRUE		0.0007	FALSE
DB01242	clomipramine	drug	0.3697	FALSE		0.095	FALSE		0.6617	FALSE	SLC6A2	0.1556	FALSE		0.3687	FALSE		0.4597	FALSE		0.0021	TRUE	SLC6A4	0.0177	FALSE		0.0033	TRUE	GSTP1
apatinib	apatinib	drug	0.1044	FALSE		0.4255	FALSE		0.1026	FALSE		0.2224	FALSE		0.2112	FALSE	KIT	0.1108	FALSE	KDR	0.0021	TRUE	CSK	0.0134	FALSE		0.0309	FALSE
C0014553	Absence Epilepsy	indication	0.465	FALSE		0.7583	FALSE		0.3	FALSE		0.8745	FALSE		0.178	FALSE		0.7269	FALSE		0.0021	FALSE		0.0014	FALSE		0.0025	TRUE
54619	CCNJ	protein	0.702	FALSE		0.0039	TRUE		0.8472	FALSE		0.0415	FALSE		0.3157	FALSE		0.4845	FALSE		0.0022	TRUE		0.0406	FALSE		0.3104	FALSE
93661	CAPZA3	protein	0.6741	FALSE		0.7575	FALSE		0.4354	FALSE		0.2842	FALSE		0.2152	FALSE		0.5786	FALSE		0.0022	TRUE		0.0321	FALSE		0.0001	TRUE
GO:0042700	luteinizing hormone signaling pathway	biological_function	0.0561	FALSE		0.0653	FALSE		0.2818	FALSE		0.4102	FALSE		0.1034	FALSE		0.1506	FALSE		0.0022	FALSE		0.3276	FALSE		0.0707	FALSE
amineptine	amineptine	drug	0.1259	FALSE		0.0804	FALSE		0.0031	TRUE	SLC6A2	0.4768	FALSE		0.0428	FALSE		0.0168	FALSE		0.0022	TRUE	SLC6A4	0.1477	FALSE		0.0519	FALSE
C0242488	acute lung injury	indication	0.199	FALSE		0.3129	FALSE		0.0163	FALSE		0.2937	FALSE		0.0156	FALSE		0.0624	FALSE		0.0022	TRUE		0.001	FALSE		0.0133	FALSE
5465	PPARA	protein	0.3176	FALSE		0.3032	FALSE		0.6687	FALSE		0.4697	FALSE		0.4523	FALSE		0.5033	FALSE		0.0023	TRUE		0.0493	FALSE		0.4454	FALSE
4633	MYL2	protein	0.5823	FALSE		0.3651	FALSE		0.63	FALSE		0.5575	FALSE		0.7101	FALSE		0.6485	FALSE		0.0023	TRUE		0.0864	FALSE		0.3355	FALSE
56852	RAD18	protein	0.3152	FALSE		0.5175	FALSE		0.5242	FALSE		0.3929	FALSE		0.0829	FALSE		0.1858	FALSE		0.0023	TRUE		0.0111	FALSE		0.0298	FALSE
GO:0071681	cellular response to indole-3-methanol	biological_function	0.061	FALSE		0.0089	FALSE		0.185	FALSE		0.1893	FALSE		0.0071	FALSE		0.0177	FALSE		0.0023	FALSE		0.2857	FALSE		0.3633	FALSE
DB04519	octanoic acid	drug	0.3409	FALSE		0.3484	FALSE		0.6958	FALSE		0.4697	FALSE		0.4523	FALSE		0.5033	FALSE		0.0023	TRUE	PPARA	0.0493	FALSE		0.4454	FALSE
DB08983	etofibrate	drug	0.3409	FALSE		0.3484	FALSE		0.6958	FALSE		0.4697	FALSE		0.4523	FALSE		0.5033	FALSE		0.0023	TRUE	PPARA	0.0493	FALSE		0.4454	FALSE
DB09064	ciprofibrate	drug	0.3409	FALSE		0.3484	FALSE		0.6958	FALSE		0.4697	FALSE		0.4523	FALSE		0.5033	FALSE		0.0023	TRUE	PPARA	0.0493	FALSE		0.4454	FALSE
cetaben	cetaben	drug	0.3409	FALSE		0.3484	FALSE		0.6958	FALSE		0.4697	FALSE		0.4523	FALSE		0.5033	FALSE		0.0023	TRUE	PPARA	0.0493	FALSE		0.4454	FALSE
clofibric-acid	clofibric-acid	drug	0.3409	FALSE		0.3484	FALSE		0.6958	FALSE		0.4697	FALSE		0.4523	FALSE		0.5033	FALSE		0.0023	TRUE	PPARA	0.0493	FALSE		0.4454	FALSE
CP-775146	CP-775146	drug	0.3409	FALSE		0.3484	FALSE		0.6958	FALSE		0.4697	FALSE		0.4523	FALSE		0.5033	FALSE		0.0023	TRUE	PPARA	0.0493	FALSE		0.4454	FALSE
etofylline-clofibrate	etofylline-clofibrate	drug	0.3409	FALSE		0.3484	FALSE		0.6958	FALSE		0.4697	FALSE		0.4523	FALSE		0.5033	FALSE		0.0023	TRUE	PPARA	0.0493	FALSE		0.4454	FALSE
GW-6471	GW-6471	drug	0.3409	FALSE		0.3484	FALSE		0.6958	FALSE		0.4697	FALSE		0.4523	FALSE		0.5033	FALSE		0.0023	TRUE	PPARA	0.0493	FALSE		0.4454	FALSE
GW-7647	GW-7647	drug	0.3409	FALSE		0.3484	FALSE		0.6958	FALSE		0.4697	FALSE		0.4523	FALSE		0.5033	FALSE		0.0023	TRUE	PPARA	0.0493	FALSE		0.4454	FALSE
pirinixic-acid	pirinixic-acid	drug	0.3409	FALSE		0.3484	FALSE		0.6958	FALSE		0.4697	FALSE		0.4523	FALSE		0.5033	FALSE		0.0023	TRUE	PPARA	0.0493	FALSE		0.4454	FALSE
153572	IRX2	protein	0.0696	FALSE		0.3259	FALSE		0.0885	FALSE		0.387	FALSE		0.5178	FALSE		0.7071	FALSE		0.0024	TRUE		0.001	TRUE		0.3848	FALSE
9705	ST18	protein	0.3048	FALSE		0.0655	FALSE		0.0954	FALSE		0.045	FALSE		0.0904	FALSE		0.2715	FALSE		0.0024	TRUE		0.0075	FALSE		0.0751	FALSE
374354	NHLRC2	protein	1	FALSE		0.6638	FALSE		0.1623	FALSE		0.9122	FALSE		0.4423	FALSE		0.7701	FALSE		0.0024	TRUE		0.2285	FALSE		0	TRUE
GO:0032912	negative regulation of transforming growth factor beta2 production	biological_function	0.1452	FALSE		0.1926	FALSE		0.0027	TRUE		0.0555	FALSE		0.0433	FALSE		0.0711	FALSE		0.0024	TRUE		0.4941	FALSE		0.5799	FALSE
DB08918	Levomilnacipran	drug	0.1229	FALSE		0.0819	FALSE		0.0039	TRUE	SLC6A2	0.4662	FALSE		0.0415	FALSE		0.0164	FALSE		0.0024	TRUE	SLC6A4	0.1441	FALSE		0.0497	FALSE
DB00344	protriptyline	drug	0.1229	FALSE		0.0819	FALSE		0.0039	TRUE	SLC6A2	0.4662	FALSE		0.0415	FALSE		0.0164	FALSE		0.0024	TRUE	SLC6A4	0.1441	FALSE		0.0497	FALSE
51103	NDUFAF1	protein	0.1289	FALSE		0.6225	FALSE		0.5377	FALSE		0.4102	FALSE		0.6245	FALSE		0.4975	FALSE		0.0025	TRUE		0.5684	FALSE		0.0537	FALSE
6810	STX4	protein	0.4868	FALSE		0.4007	FALSE		0.9403	FALSE		0.149	FALSE		0.0708	FALSE		0.7232	FALSE		0.0025	TRUE		0.2958	FALSE		0.192	FALSE
54466	SPIN2A	protein	0.1109	FALSE		0.1573	FALSE		0.2406	FALSE		0.6597	FALSE		0.8596	FALSE		0.1858	FALSE		0.0025	TRUE		0	TRUE		0	TRUE
343521	TCTEX1D4	protein	0.3476	FALSE		0.7398	FALSE		0.0219	FALSE		0.41	FALSE		0.0474	FALSE		0.0184	FALSE		0.0025	TRUE		0.0003	TRUE		0	TRUE
58472	SQOR	protein	0.9786	FALSE		0.1135	FALSE		0.0178	FALSE		0.7746	FALSE		0.6434	FALSE		0.6924	FALSE		0.0025	TRUE		0	TRUE		0	TRUE
GO:0098664	G-protein coupled serotonin receptor signaling pathway	biological_function	0.2429	FALSE		0.0085	FALSE		0.0224	FALSE		0.1669	FALSE		0.008	FALSE		0.006	FALSE		0.0025	FALSE		0.0338	FALSE		0.0247	FALSE
10576	CCT2	protein	0.6221	FALSE		0.0108	FALSE		0.2745	FALSE		0.9078	FALSE		0.2484	FALSE		0.307	FALSE		0.0026	TRUE		0.0122	FALSE		0.0002	TRUE
9815	GIT2	protein	0.6763	FALSE		0.171	FALSE		0.0692	FALSE		0.4673	FALSE		0.6555	FALSE		0.8804	FALSE		0.0026	TRUE		0.0638	FALSE		0.3576	FALSE
5782	5782	protein	0.3253	FALSE		0.5355	FALSE		0.07	FALSE		0.0436	FALSE		0.121	FALSE		0.2075	FALSE		0.0026	TRUE		0.0119	FALSE		0.2211	FALSE
26532	OR10H3	protein	0.3283	FALSE		0.0719	FALSE		0.263	FALSE		0.6142	FALSE		0.7086	FALSE		0.5365	FALSE		0.0026	TRUE		0.2813	FALSE		0.357	FALSE
84769	MPV17L2	protein	0.976	FALSE		0.886	FALSE		0.4075	FALSE		0.9441	FALSE		0.5636	FALSE		0.8127	FALSE		0.0026	TRUE		0.2473	FALSE		0.0434	FALSE
57165	GJC2	protein	0.6535	FALSE		0.6797	FALSE		0.0667	FALSE		0.6417	FALSE		0.964	FALSE		0.1746	FALSE		0.0027	TRUE		0.0656	FALSE		0.3971	FALSE
2286	FKBP2	protein	0.0702	FALSE		0.807	FALSE		0.7737	FALSE		0.9568	FALSE		0.5576	FALSE		0.7703	FALSE		0.0027	TRUE		0.0451	FALSE		0.0421	FALSE
10345	TRDN	protein	0.8715	FALSE		0.054	FALSE		0.4791	FALSE		0.612	FALSE		0.2468	FALSE		0.6112	FALSE		0.0027	TRUE		0.7199	FALSE		0.207	FALSE
156	GRK2	protein	0.1785	FALSE		0.4883	FALSE		0.5523	FALSE		0.1887	FALSE		0.3606	FALSE		0.3291	FALSE		0.0027	TRUE		0.0778	FALSE		0.092	FALSE
5500	PPP1CB	protein	0.8849	FALSE		0.6078	FALSE		0.037	FALSE		0.4198	FALSE		0.2437	FALSE		0.2134	FALSE		0.0027	TRUE		0.0006	TRUE		0.0017	FALSE
57116	ZNF695	protein	0.9563	FALSE		0.5832	FALSE		0.3887	FALSE		0.2333	FALSE		0.2192	FALSE		0.3893	FALSE		0.0027	TRUE		0.0592	FALSE		0.1132	FALSE
22829	NLGN4Y	protein	0.9362	FALSE		0.4398	FALSE		0.2032	FALSE		0.4397	FALSE		0.2972	FALSE		0.3373	FALSE		0.0027	TRUE		0.015	FALSE		0.021	FALSE
55220	KLHDC8A	protein	0.8496	FALSE		0.1089	FALSE		0.6674	FALSE		0.6653	FALSE		0.8307	FALSE		0.6185	FALSE		0.0027	TRUE		0.0053	FALSE		0	TRUE
1008	CDH10	protein	0.2322	FALSE		0.1267	FALSE		0.1758	FALSE		0.3475	FALSE		0.3467	FALSE		0.0752	FALSE		0.0028	TRUE		0.0337	FALSE		0.3565	FALSE
57524	CASKIN1	protein	0.1921	FALSE		0.762	FALSE		0.6799	FALSE		0.2771	FALSE		0.0234	FALSE		0.0813	FALSE		0.0028	TRUE		0.3221	FALSE		0.382	FALSE
GO:1904798	positive regulation of core promoter binding	biological_function	0.3463	FALSE		0.2274	FALSE		0.6246	FALSE		0.2851	FALSE		0.186	FALSE		0.3572	FALSE		0.0028	FALSE		0.0015	FALSE		0.4909	FALSE
1017	CDK2	protein	0.1423	FALSE		0.1394	FALSE		0.2453	FALSE		0.3637	FALSE		0.4468	FALSE		0.3006	FALSE		0.0029	TRUE		0.0001	TRUE		0	TRUE
6532	SLC6A4	protein	0.1088	FALSE		0.0704	FALSE		0.0152	FALSE		0.3207	FALSE		0.0352	FALSE		0.0127	FALSE		0.0029	TRUE		0.1164	FALSE		0.0431	FALSE
4493	MT1E	protein	0.1467	FALSE		0.8681	FALSE		0.694	FALSE		0.3721	FALSE		0.4973	FALSE		0.3797	FALSE		0.0029	TRUE		0.0001	TRUE		0	TRUE
64771	C6orf106	protein	0.1459	FALSE		0.1336	FALSE		0.2029	FALSE		0.3721	FALSE		0.4973	FALSE		0.3797	FALSE		0.0029	TRUE		0.0001	TRUE		0	TRUE
GO:0090030	regulation of steroid hormone biosynthetic process	biological_function	0.0004	FALSE		0.7544	FALSE		0.0058	FALSE		0.2359	FALSE		0.0058	FALSE		0.0069	FALSE		0.0029	FALSE		0.3339	FALSE		0.0157	FALSE
AG-555	AG-555	drug	0.1718	FALSE		0.1961	FALSE		0.3127	FALSE		0.3721	FALSE		0.4973	FALSE		0.3797	FALSE		0.0029	TRUE	CDK2	0.0001	TRUE	CDK2	0	TRUE	CDK2
alaproclate	alaproclate	drug	0.1088	FALSE		0.0704	FALSE		0.0152	FALSE		0.3207	FALSE		0.0352	FALSE		0.0127	FALSE		0.0029	TRUE	SLC6A4	0.1164	FALSE		0.0431	FALSE
indalpine	indalpine	drug	0.1088	FALSE		0.0704	FALSE		0.0152	FALSE		0.3207	FALSE		0.0352	FALSE		0.0127	FALSE		0.0029	TRUE	SLC6A4	0.1164	FALSE		0.0431	FALSE
22809	ATF5	protein	0.2902	FALSE		0.3649	FALSE		0.0002	TRUE		0.2248	FALSE		0.8094	FALSE		0.8139	FALSE		0.003	TRUE		0.0049	TRUE		0.0004	TRUE
36	ACADSB	protein	0.9583	FALSE		0.988	FALSE		0.9606	FALSE		0.3906	FALSE		0.2394	FALSE		0.2783	FALSE		0.003	TRUE		0.0446	FALSE		0.0001	TRUE
28964	GIT1	protein	0.9979	FALSE		0.422	FALSE		0.2508	FALSE		0.0066	TRUE		0.084	FALSE		0.0419	FALSE		0.003	TRUE		0.1986	FALSE		0.446	FALSE
84109	QRFPR	protein	0.3993	FALSE		0.0718	FALSE		0.0805	FALSE		0.0434	FALSE		0.0912	FALSE		0.1113	FALSE		0.003	TRUE		0.017	FALSE		0.0066	FALSE
9283	GPR37L1	protein	0.0495	FALSE		0.2462	FALSE		0.1979	FALSE		0.5346	FALSE		0.8336	FALSE		0.0384	FALSE		0.003	TRUE		0.0001	TRUE		0.0199	FALSE
GO:0006703	estrogen biosynthetic process	biological_function	0.9232	FALSE		0.9396	FALSE		0.4116	FALSE		0.1862	FALSE		0.6634	FALSE		0.2685	FALSE		0.003	FALSE		0.0825	FALSE		0.1609	FALSE
4193	MDM2	protein	0.1554	FALSE		0.2441	FALSE		0.0682	FALSE		0.1676	FALSE		0.1852	FALSE		0.2639	FALSE		0.0031	TRUE		0	TRUE		0.0015	FALSE
4638	MYLK	protein	0.2948	FALSE		0.0365	FALSE		0.0211	FALSE		0.6131	FALSE		0.37	FALSE		0.2979	FALSE		0.0031	TRUE		0.0199	FALSE		0.1454	FALSE
27252	KLHL20	protein	0.999	FALSE		0.323	FALSE		0.2584	FALSE		0.4535	FALSE		0.4986	FALSE		0.2335	FALSE		0.0031	TRUE		0.0296	FALSE		0.022	FALSE
26579	MYEOV	protein	0.4656	FALSE		0.5059	FALSE		0.0432	FALSE		0.9517	FALSE		0.8392	FALSE		0.8392	FALSE		0.0031	TRUE		0.015	FALSE		0.0007	TRUE
23117	NPIPB3	protein	0.184	FALSE		0.2892	FALSE		0.1496	FALSE		0.1676	FALSE		0.1852	FALSE		0.2639	FALSE		0.0031	TRUE		0	TRUE		0.0015	FALSE
GO:1900180	regulation of protein localization to nucleus	biological_function	0.439	FALSE		0.1274	FALSE		0.0481	FALSE		0.3968	FALSE		0.3876	FALSE		0.7431	FALSE		0.0031	FALSE		0.0306	FALSE		0.095	FALSE
AMG-232	AMG-232	drug	0.184	FALSE		0.2892	FALSE		0.1496	FALSE		0.1676	FALSE		0.1852	FALSE		0.2639	FALSE		0.0031	TRUE	MDM2	0	TRUE	MDM2	0.0015	FALSE
CGM097	CGM097	drug	0.184	FALSE		0.2892	FALSE		0.1496	FALSE		0.1676	FALSE		0.1852	FALSE		0.2639	FALSE		0.0031	TRUE	MDM2	0	TRUE	MDM2	0.0015	FALSE
RG7112	RG7112	drug	0.184	FALSE		0.2892	FALSE		0.1496	FALSE		0.1676	FALSE		0.1852	FALSE		0.2639	FALSE		0.0031	TRUE	MDM2	0	TRUE	MDM2	0.0015	FALSE
RITA	RITA	drug	0.184	FALSE		0.2892	FALSE		0.1496	FALSE		0.1676	FALSE		0.1852	FALSE		0.2639	FALSE		0.0031	TRUE	MDM2	0	TRUE	MDM2	0.0015	FALSE
SAR405838	SAR405838	drug	0.184	FALSE		0.2892	FALSE		0.1496	FALSE		0.1676	FALSE		0.1852	FALSE		0.2639	FALSE		0.0031	TRUE	MDM2	0	TRUE	MDM2	0.0015	FALSE
serdemetan	serdemetan	drug	0.184	FALSE		0.2892	FALSE		0.1496	FALSE		0.1676	FALSE		0.1852	FALSE		0.2639	FALSE		0.0031	TRUE	MDM2	0	TRUE	MDM2	0.0015	FALSE
SP-141	SP-141	drug	0.184	FALSE		0.2892	FALSE		0.1496	FALSE		0.1676	FALSE		0.1852	FALSE		0.2639	FALSE		0.0031	TRUE	MDM2	0	TRUE	MDM2	0.0015	FALSE
C0002418	amblyopia	indication	0.482	FALSE		0.893	FALSE		0.8512	FALSE		0.0528	FALSE		0.0108	FALSE		0.1041	FALSE		0.0031	TRUE		0.0057	TRUE		0.3354	FALSE
5062	PAK2	protein	0.0294	FALSE		0.6066	FALSE		0.1789	FALSE		0.1081	FALSE		0.1234	FALSE		0.3595	FALSE		0.0032	TRUE		0.0227	FALSE		0.0706	FALSE
8470	SORBS2	protein	0.6224	FALSE		0.0485	FALSE		0.0587	FALSE		0.2079	FALSE		0.1402	FALSE		0.0442	FALSE		0.0032	TRUE		0.0111	FALSE		0.1373	FALSE
5165	PDK3	protein	0.9889	FALSE		0.7469	FALSE		0.9154	FALSE		0.2829	FALSE		0.5227	FALSE		0.7954	FALSE		0.0032	TRUE		0.0402	FALSE		0.3685	FALSE
23170	TTLL12	protein	0.1969	FALSE		0.0833	FALSE		0.4206	FALSE		0.8254	FALSE		0.1245	FALSE		0.421	FALSE		0.0032	TRUE		0.0283	FALSE		0.0003	TRUE
11330	CTRC	protein	0.6199	FALSE		0.4418	FALSE		0.341	FALSE		0.5661	FALSE		0.9816	FALSE		0.3975	FALSE		0.0032	TRUE		0.0013	TRUE		0.0815	FALSE
278	AMY1C	protein	0.0013	TRUE		0.0035	TRUE		0.0331	FALSE		0.6183	FALSE		0.2494	FALSE		0.2779	FALSE		0.0032	TRUE		0.0349	FALSE		0	TRUE
161725	OTUD7A	protein	0.6059	FALSE		0.6133	FALSE		0	TRUE		0.136	FALSE		0.5076	FALSE		0.549	FALSE		0.0032	TRUE		0.0041	TRUE		0.1366	FALSE
146198	ZFP90	protein	0.531	FALSE		0.4911	FALSE		0.0226	FALSE		0.0265	FALSE		0.0806	FALSE		0.4779	FALSE		0.0032	TRUE		0.003	TRUE		0.036	FALSE
GO:0030512	negative regulation of transforming growth factor beta receptor signaling pathway	biological_function	0.6921	FALSE		0.16	FALSE		0.3031	FALSE		0.1323	FALSE		0.2404	FALSE		0.1202	FALSE		0.0032	TRUE		0.0216	FALSE		0.033	FALSE
GO:0060836	lymphatic endothelial cell differentiation	biological_function	0.0226	FALSE		0.072	FALSE		0.1087	FALSE		0.1996	FALSE		0.3337	FALSE		0.4305	FALSE		0.0032	TRUE		0.0001	TRUE		0.0007	TRUE
GO:1902474	positive regulation of protein localization to synapse	biological_function	0.6051	FALSE		0.6381	FALSE		0.8061	FALSE		0.0352	FALSE		0.2771	FALSE		0.3324	FALSE		0.0032	FALSE		0.0005	TRUE		0.0198	FALSE
saroglitazar	saroglitazar	drug	0.649	FALSE		0.3122	FALSE		0.6109	FALSE		0.5132	FALSE		0.3452	FALSE		0.5051	FALSE		0.0032	TRUE	PPARA	0.0077	FALSE		0.0379	FALSE
tesaglitazar	tesaglitazar	drug	0.649	FALSE		0.3122	FALSE		0.6109	FALSE		0.5132	FALSE		0.3452	FALSE		0.5051	FALSE		0.0032	TRUE	PPARA	0.0077	FALSE		0.0379	FALSE
6014	RIT2	protein	0.4894	FALSE		0.174	FALSE		0.0112	FALSE		0.1576	FALSE		0.6452	FALSE		0.3417	FALSE		0.0033	TRUE		0.01	FALSE		0	TRUE
29899	GPSM2	protein	0.4037	FALSE		0.4346	FALSE		0.8165	FALSE		0.1578	FALSE		0.1612	FALSE		0.3709	FALSE		0.0033	TRUE		0.0039	TRUE		0.0882	FALSE
GO:0038003	opioid receptor signaling pathway	biological_function	0.5327	FALSE		0.1343	FALSE		0.1652	FALSE		0.0003	TRUE		0.0102	FALSE		0.0253	FALSE		0.0033	FALSE		0.03	FALSE		0.0025	FALSE
6804	STX1A	protein	0.8157	FALSE		0.9357	FALSE		0.9994	FALSE		0.4531	FALSE		0.3608	FALSE		0.5952	FALSE		0.0034	TRUE		0.1918	FALSE		0.3733	FALSE
346007	EYS	protein	0.8097	FALSE		0.2056	FALSE		0.4558	FALSE		0.0376	FALSE		0.0682	FALSE		0.0114	FALSE		0.0034	TRUE		0.0034	TRUE		0	TRUE
GO:0006692	prostanoid metabolic process	biological_function	0.9238	FALSE		0.7917	FALSE		0.3525	FALSE		0.8364	FALSE		0.2578	FALSE		0.789	FALSE		0.0034	FALSE		0.0114	FALSE		0.2712	FALSE
1962	EHHADH	protein	0.5792	FALSE		0.3424	FALSE		0.3192	FALSE		0.4962	FALSE		0.8274	FALSE		0.8609	FALSE		0.0035	TRUE		0.0003	TRUE		0.0003	TRUE
6385	SDC4	protein	0.3668	FALSE		0.1945	FALSE		0.3238	FALSE		0.2019	FALSE		0.1492	FALSE		0.2886	FALSE		0.0035	TRUE		0.1602	FALSE		0.0292	FALSE
26049	FAM169A	protein	0.291	FALSE		0.5227	FALSE		0.6978	FALSE		0.1306	FALSE		0.3017	FALSE		0.1174	FALSE		0.0035	TRUE		0.2633	FALSE		0.0002	TRUE
109731405	PDXDC2P	protein	0.8708	FALSE		0.5683	FALSE		0.5358	FALSE		0.3823	FALSE		0.6323	FALSE		0.1158	FALSE		0.0035	TRUE		0.0038	TRUE		0	TRUE
GO:0032275	luteinizing hormone secretion	biological_function	0.2596	FALSE		0.3558	FALSE		0.3196	FALSE		0.1761	FALSE		0.0138	FALSE		0.0162	FALSE		0.0035	FALSE		0.2495	FALSE		0.5333	FALSE
GO:0046320	regulation of fatty acid oxidation	biological_function	0.8085	FALSE		0.0301	FALSE		0.9259	FALSE		0.5544	FALSE		0.3039	FALSE		0.626	FALSE		0.0035	FALSE		0.0006	FALSE		0.107	FALSE
GO:0071635	negative regulation of transforming growth factor beta production	biological_function	0.0527	FALSE		0.6671	FALSE		0.3609	FALSE		0.1671	FALSE		0.1434	FALSE		0.2354	FALSE		0.0035	FALSE		0.3029	FALSE		0.0497	FALSE
714	C1QC	protein	0.0642	FALSE		0.6639	FALSE		0.026	FALSE		0.5439	FALSE		0.5732	FALSE		0.3908	FALSE		0.0036	TRUE		0	TRUE		0.0001	TRUE
599	BCL2L2	protein	0.8166	FALSE		0.7499	FALSE		0.2035	FALSE		0.4378	FALSE		0.2165	FALSE		0.2275	FALSE		0.0036	TRUE		0.0009	TRUE		0	TRUE
9826	ARHGEF11	protein	0.2728	FALSE		0.0162	FALSE		0.5226	FALSE		0.3477	FALSE		0.2414	FALSE		0.3107	FALSE		0.0036	TRUE		0.024	FALSE		0.0455	FALSE
8773	SNAP23	protein	0.979	FALSE		0.6467	FALSE		0.9686	FALSE		0.4857	FALSE		0.3606	FALSE		0.2848	FALSE		0.0036	TRUE		0.2026	FALSE		0.2734	FALSE
283869	NPW	protein	0.3425	FALSE		0.0792	FALSE		0.1197	FALSE		0.4736	FALSE		0.0134	FALSE		0.0001	TRUE		0.0036	TRUE		0.0465	FALSE		0.0183	FALSE
23005	MAPKBP1	protein	0.1961	FALSE		0.2492	FALSE		0.2691	FALSE		0.3535	FALSE		0.4037	FALSE		0.0266	FALSE		0.0036	TRUE		0.0496	FALSE		0.5348	FALSE
162967	ZNF320	protein	0.5313	FALSE		0.493	FALSE		0.0048	TRUE		0.0995	FALSE		0.2416	FALSE		0.1632	FALSE		0.0036	TRUE		0.0443	FALSE		0.0039	FALSE
GO:0046884	follicle-stimulating hormone secretion	biological_function	0.3074	FALSE		0.4231	FALSE		0.3543	FALSE		0.179	FALSE		0.0118	FALSE		0.0144	FALSE		0.0036	FALSE		0.2496	FALSE		0.5353	FALSE
GO:0090067	regulation of thalamus size	biological_function	0.1199	FALSE		0.0431	FALSE		0.0231	FALSE		0.4124	FALSE		0.0408	FALSE		0.0109	FALSE		0.0036	TRUE		0.1274	FALSE		0.04	FALSE
purvalanol-B	purvalanol-B	drug	0.3753	FALSE	MAPK1	0.4475	FALSE		0.3884	FALSE		0.6028	FALSE		0.0702	FALSE		0.0166	FALSE		0.0036	TRUE	CDK2;MAPK1	0.007	TRUE	CDK2;MAPK1;SRPK2	0.1215	FALSE	CDK2;SRPK2
WZ4003	WZ4003	drug	0.7779	FALSE		0.5886	FALSE		0.5039	FALSE		0.4118	FALSE		0.4151	FALSE		0.8371	FALSE		0.0036	FALSE		0.2081	FALSE		0.0491	FALSE
ZLN024	ZLN024	drug	0.1935	FALSE		0.8782	FALSE		0.0847	FALSE		0.8694	FALSE		0.2095	FALSE		0.6489	FALSE		0.0036	TRUE	PRKAG1	0.0005	TRUE	PRKAB1	0.1579	FALSE
221692	PHACTR1	protein	0.0196	FALSE		0.0588	FALSE		0.1265	FALSE		0.1878	FALSE		0.0529	FALSE		0.5032	FALSE		0.0037	TRUE		0.0381	FALSE		0.0708	FALSE
79084	WDR77	protein	0.1443	FALSE		0.8841	FALSE		0.5059	FALSE		0.7524	FALSE		0.6259	FALSE		0.9333	FALSE		0.0037	TRUE		0.0063	FALSE		0	TRUE
286826	LIN9	protein	0.3842	FALSE		0.1337	FALSE		0.8443	FALSE		0.4982	FALSE		0.7675	FALSE		0.2043	FALSE		0.0037	TRUE		0.0099	FALSE		0.0021	FALSE
54776	PPP1R12C	protein	0.5077	FALSE		0.9418	FALSE		0.4691	FALSE		0.7825	FALSE		0.5391	FALSE		0.6982	FALSE		0.0037	TRUE		0.0898	FALSE		0	TRUE
GO:0045991	carbon catabolite activation of transcription	biological_function	0.5008	FALSE		0.406	FALSE		0.3734	FALSE		0.0431	FALSE		0.3687	FALSE		0.724	FALSE		0.0037	FALSE		0.0024	FALSE		0.1305	FALSE
C0022638	Ketosis	indication	0.6914	FALSE		0.4367	FALSE		0.782	FALSE		0.7745	FALSE		0.3156	FALSE		0.3985	FALSE		0.0037	FALSE		0.0004	TRUE		0.0031	FALSE
3315	HSPB1	protein	0.1603	FALSE		0.2927	FALSE		0.2475	FALSE		0.0251	FALSE		0.0604	FALSE		0.1158	FALSE		0.0038	TRUE		0.0005	TRUE		0.0076	FALSE
8633	UNC5C	protein	0.0701	FALSE		0.488	FALSE		0.8358	FALSE		0.5208	FALSE		0.4621	FALSE		0.4926	FALSE		0.0038	TRUE		0.2164	FALSE		0.0002	TRUE
266740	MAGEA2B	protein	0.6288	FALSE		0.29	FALSE		0.5011	FALSE		0.5126	FALSE		0.0878	FALSE		0.6028	FALSE		0.0038	TRUE		0.0065	FALSE		0.0185	FALSE
GO:0045893	positive regulation of transcription, DNA-templated	biological_function	0.4184	FALSE		0.3011	FALSE		0.4123	FALSE		0.0777	FALSE		0.4259	FALSE		0.6289	FALSE		0.0038	TRUE		0.0026	TRUE		0.1656	FALSE
56924	PAK6	protein	0.6218	FALSE		0.1055	FALSE		0.7335	FALSE		0.2571	FALSE		0.3809	FALSE		0.1513	FALSE		0.0039	TRUE		0.0001	TRUE		0	TRUE
5321	PLA2G4A	protein	0.0081	TRUE		0.3025	FALSE		0.3135	FALSE		0.0669	FALSE		0.0382	FALSE		0.2152	FALSE		0.0039	TRUE		0.0392	FALSE		0.0118	FALSE
7415	VCP	protein	0.9544	FALSE		0.7313	FALSE		0.4183	FALSE		0.6767	FALSE		0.7365	FALSE		0.7148	FALSE		0.0039	TRUE		0.0018	TRUE		0.0007	TRUE
1843	DUSP1	protein	0.027	FALSE		0.6357	FALSE		0.7141	FALSE		0.2769	FALSE		0.0074	TRUE		0.1864	FALSE		0.0039	TRUE		0.2533	FALSE		0.5126	FALSE
140838	NANP	protein	0.8646	FALSE		0.3217	FALSE		0.7918	FALSE		0.8303	FALSE		0.5357	FALSE		0.5136	FALSE		0.0039	TRUE		0.0134	FALSE		0.016	FALSE
GO:0030511	positive regulation of transforming growth factor beta receptor signaling pathway	biological_function	0.7009	FALSE		0.0797	FALSE		0.0059	TRUE		0.3172	FALSE		0.0843	FALSE		0.138	FALSE		0.0039	FALSE		0.0342	FALSE		0.0323	FALSE
GO:1904752	regulation of vascular associated smooth muscle cell migration	biological_function	0.8462	FALSE		0.1139	FALSE		0.4194	FALSE		0.0106	FALSE		0.0442	FALSE		0.0791	FALSE		0.0039	FALSE		0.0087	FALSE		0	FALSE
C0027627	Neoplasm Metastasis	indication	0.395	FALSE		0.3249	FALSE		0.068	FALSE		0.3118	FALSE		0.1593	FALSE		0.1382	FALSE		0.0039	TRUE		0.0167	FALSE		0.0869	FALSE
9973	CCS	protein	0.8733	FALSE		0.4055	FALSE		0.3478	FALSE		0.9534	FALSE		0.0553	FALSE		0.5343	FALSE		0.004	TRUE		0	TRUE		0	TRUE
GO:2000157	negative regulation of ubiquitin-specific protease activity	biological_function	0.1842	FALSE		0.1764	FALSE		0.3841	FALSE		0.9872	FALSE		0.8355	FALSE		0.3677	FALSE		0.004	TRUE		0.0002	TRUE		0.0003	TRUE
GO:0050886	endocrine process	biological_function	0.0423	FALSE		0.1535	FALSE		0.598	FALSE		0.4297	FALSE		0.1661	FALSE		0.1713	FALSE		0.004	FALSE		0.0787	FALSE		0.485	FALSE
cardionogen-1	cardionogen-1	drug	0.1923	FALSE		0.3109	FALSE		0.2423	FALSE		0.1686	FALSE		0.0073	FALSE		0.067	FALSE		0.004	FALSE		0.0245	FALSE		0.3613	FALSE	CTNNB1
CCT-031374	CCT-031374	drug	0.1923	FALSE		0.3109	FALSE		0.2423	FALSE		0.1686	FALSE		0.0073	FALSE		0.067	FALSE		0.004	FALSE		0.0245	FALSE		0.3613	FALSE	CTNNB1
ICG-001	ICG-001	drug	0.1923	FALSE		0.3109	FALSE		0.2423	FALSE		0.1686	FALSE		0.0073	FALSE		0.067	FALSE		0.004	FALSE		0.0245	FALSE		0.3613	FALSE	CTNNB1
1528	CYB5A	protein	0.7995	FALSE		0.2823	FALSE		0.8809	FALSE		0.9534	FALSE		0.2622	FALSE		0.2237	FALSE		0.0041	TRUE		0.2843	FALSE		0.3045	FALSE
57338	JPH3	protein	0.4288	FALSE		0.3367	FALSE		0.2478	FALSE		0.1157	FALSE		0.1211	FALSE		0.0262	FALSE		0.0041	TRUE		0.2526	FALSE		0.3588	FALSE
5317	PKP1	protein	0.6336	FALSE		0.0879	FALSE		0.2176	FALSE		0.2158	FALSE		0.3042	FALSE		0.3213	FALSE		0.0041	TRUE		0.2476	FALSE		0.3188	FALSE
8273	SLC10A3	protein	0.86	FALSE		0.0959	FALSE		0.4129	FALSE		0.0776	FALSE		0.3091	FALSE		0.0692	FALSE		0.0041	TRUE		0.021	FALSE		0.0016	FALSE
GO:1903828	negative regulation of cellular protein localization	biological_function	0.7714	FALSE		0.1879	FALSE		0.0204	FALSE		0.6269	FALSE		0.5593	FALSE		0.2191	FALSE		0.0041	FALSE		0.0143	FALSE		0.1068	FALSE
DB11136	CHROMIUM	drug	0.8025	FALSE		0.3342	FALSE		0.8934	FALSE		0.9542	FALSE		0.3425	FALSE		0.3209	FALSE		0.0041	TRUE	CYB5A	0.2843	FALSE		0.3045	FALSE
23089	PEG10	protein	0.8594	FALSE		0.0002	TRUE		0.0001	TRUE		0.868	FALSE		0.4991	FALSE		0.3258	FALSE		0.0042	TRUE		0.0032	TRUE		0.0203	FALSE
64081	PBLD	protein	0.2986	FALSE		0.3355	FALSE		0.515	FALSE		0.1707	FALSE		0.3165	FALSE		0.0298	FALSE		0.0042	TRUE		0.0528	FALSE		0.0658	FALSE
55295	KLHL26	protein	0.9434	FALSE		0.0202	FALSE		0.0068	TRUE		0.8329	FALSE		0.298	FALSE		0.0488	FALSE		0.0042	TRUE		0.0164	FALSE		0.3044	FALSE
63979	FIGNL1	protein	0.8124	FALSE		0.1324	FALSE		0.5359	FALSE		0.6873	FALSE		0.6032	FALSE		0.1004	FALSE		0.0042	TRUE		0.0066	FALSE		0.0042	FALSE
56948	SDR39U1	protein	0.5914	FALSE		0.9993	FALSE		0.9738	FALSE		0.9218	FALSE		0.6236	FALSE		0.7383	FALSE		0.0042	TRUE		0.0002	TRUE		0	TRUE
GO:0006694	steroid biosynthetic process	biological_function	0.3165	FALSE		0.1757	FALSE		0.4463	FALSE		0.9287	FALSE		0.5163	FALSE		0.2555	FALSE		0.0042	FALSE		0.2046	FALSE		0.0117	FALSE
2877	GPX2	protein	0.6684	FALSE		0.876	FALSE		0.813	FALSE		0.2446	FALSE		0.182	FALSE		0.5139	FALSE		0.0043	TRUE		0	TRUE		0.0117	FALSE
2831	NPBWR1	protein	0.4026	FALSE		0.1654	FALSE		0.2305	FALSE		0.4583	FALSE		0.0079	TRUE		0.006	TRUE		0.0043	TRUE		0.0408	FALSE		0.0193	FALSE
283149	BCL9L	protein	0.5428	FALSE		0.0239	FALSE		0.0805	FALSE		0.0054	TRUE		0.2033	FALSE		0.0912	FALSE		0.0043	TRUE		0.022	FALSE		0.0362	FALSE
440087	SMCO3	protein	0.4753	FALSE		0.6561	FALSE		0.024	FALSE		0.7298	FALSE		0.6456	FALSE		0.3675	FALSE		0.0043	TRUE		0.0212	FALSE		0.0224	FALSE
GO:0033233	regulation of protein sumoylation	biological_function	0.0017	TRUE		0.0055	FALSE		0.034	FALSE		0.1924	FALSE		0.1216	FALSE		0.1018	FALSE		0.0043	FALSE		0.0036	FALSE		0.0012	FALSE
GO:0072363	regulation of glycolytic process by positive regulation of transcription from RNA polymerase II promoter	biological_function	0.198	FALSE		0.2319	FALSE		0.5688	FALSE		0.438	FALSE		0.56	FALSE		0.6418	FALSE		0.0043	TRUE		0.0319	FALSE		0.2591	FALSE
CYM-50769	CYM-50769	drug	0.4026	FALSE		0.1654	FALSE		0.2305	FALSE		0.4583	FALSE		0.0079	TRUE	NPBWR1	0.006	TRUE	NPBWR1	0.0043	TRUE	NPBWR1	0.0408	FALSE		0.0193	FALSE
151056	PLB1	protein	0.5324	FALSE		0.1303	FALSE		0.312	FALSE		0.0914	FALSE		0.6093	FALSE		0.545	FALSE		0.0044	TRUE		0.0602	FALSE		0.0021	FALSE
84816	RTN4IP1	protein	0.1018	FALSE		0.3811	FALSE		0.4196	FALSE		0.5924	FALSE		0.5293	FALSE		0.4888	FALSE		0.0044	TRUE		0.0345	FALSE		0.0579	FALSE
79031	PDCL3	protein	0.9311	FALSE		0.6159	FALSE		0.0224	FALSE		0.192	FALSE		0.6964	FALSE		0.225	FALSE		0.0044	TRUE		0	TRUE		0	TRUE
93408	MYL10	protein	0.7715	FALSE		0.8711	FALSE		0.7279	FALSE		0.4996	FALSE		0.104	FALSE		0.5104	FALSE		0.0044	TRUE		0.0027	TRUE		0.0002	TRUE
GO:0007186	G-protein coupled receptor signaling pathway	biological_function	0.3079	FALSE		0.016	FALSE		0.0097	TRUE		0.2203	FALSE		0.0068	TRUE		0.0068	TRUE		0.0044	TRUE		0.0306	FALSE		0.0171	FALSE
GO:0010799	regulation of peptidyl-threonine phosphorylation	biological_function	0.0052	FALSE		0.4567	FALSE		0.0896	FALSE		0.9022	FALSE		0.0329	FALSE		0.0665	FALSE		0.0044	FALSE		0.1286	FALSE		0.0002	FALSE
23094	SIPA1L3	protein	0.9674	FALSE		0.0397	FALSE		0.7564	FALSE		0.0276	FALSE		0.0002	TRUE		0.0609	FALSE		0.0045	TRUE		0.1686	FALSE		0.0196	FALSE
10579	TACC2	protein	0.7366	FALSE		0.2032	FALSE		0.6656	FALSE		0.4493	FALSE		0.0695	FALSE		0.7909	FALSE		0.0045	TRUE		0.0007	TRUE		0	TRUE
165324	UBXN2A	protein	0.158	FALSE		0.2552	FALSE		0.7112	FALSE		0.614	FALSE		0.0478	FALSE		0.4711	FALSE		0.0045	TRUE		0.0102	FALSE		0	TRUE
55957	LIN37	protein	0.7618	FALSE		0.7999	FALSE		0.9849	FALSE		0.9495	FALSE		0.4854	FALSE		0.5215	FALSE		0.0045	TRUE		0.0023	TRUE		0.0003	TRUE
GO:0032274	gonadotropin secretion	biological_function	0.4014	FALSE		0.2069	FALSE		0.2324	FALSE		0.1778	FALSE		0.111	FALSE		0.136	FALSE		0.0045	FALSE		0.0475	FALSE		0.4992	FALSE
GO:0046880	regulation of follicle-stimulating hormone secretion	biological_function	0.5562	FALSE		0.6108	FALSE		0.3512	FALSE		0.1837	FALSE		0.0051	TRUE		0.0072	TRUE		0.0045	FALSE		0.2689	FALSE		0.6535	FALSE
GO:0031326	regulation of cellular biosynthetic process	biological_function	0.0057	FALSE		0.1419	FALSE		0.0351	FALSE		0.5895	FALSE		0.0658	FALSE		0.1114	FALSE		0.0045	FALSE		0.1812	FALSE		0.0337	FALSE
GO:0032276	regulation of gonadotropin secretion	biological_function	0.1658	FALSE		0.3118	FALSE		0.3114	FALSE		0.2238	FALSE		0.0964	FALSE		0.1193	FALSE		0.0045	FALSE		0.0685	FALSE		0.5941	FALSE
GW-788388	GW-788388	drug	0.3072	FALSE		0.2249	FALSE		0.8294	FALSE		0.4059	FALSE		0.7786	FALSE		0.3483	FALSE		0.0045	FALSE		0.0001	FALSE		0.1647	FALSE
4168	MCF2	protein	0.6374	FALSE		0.657	FALSE		0.0315	FALSE		0.4476	FALSE		0.6815	FALSE		0.6412	FALSE		0.0046	TRUE		0.0011	TRUE		0.0009	TRUE
GO:0003108	negative regulation of the force of heart contraction by chemical signal	biological_function	0.2168	FALSE		0.4111	FALSE		0.6537	FALSE		0.0026	FALSE		0.0405	FALSE		0.0457	FALSE		0.0046	TRUE		0.0966	FALSE		0.0431	FALSE
GO:0007196	adenylate cyclase-inhibiting G-protein coupled glutamate receptor signaling pathway	biological_function	0.3973	FALSE		0.502	FALSE		0.289	FALSE		0.3528	FALSE		0.2777	FALSE		0.1369	FALSE		0.0046	FALSE		0.1454	FALSE		0.2354	FALSE
GO:0030997	regulation of centriole-centriole cohesion	biological_function	0.2136	FALSE		0.9608	FALSE		0.7926	FALSE		0.1215	FALSE		0.3176	FALSE		0.21	FALSE		0.0046	FALSE		0.0033	FALSE		0.2438	FALSE
GO:2000224	regulation of testosterone biosynthetic process	biological_function	0.0033	FALSE		0.6932	FALSE		0.022	FALSE		0.4424	FALSE		0.1878	FALSE		0.2016	FALSE		0.0046	FALSE		0.2878	FALSE		0.0001	FALSE
GO:0019694	alkanesulfonate metabolic process	biological_function	0.9863	FALSE		0.3178	FALSE		0.1638	FALSE		0.6303	FALSE		0.3856	FALSE		0.5114	FALSE		0.0046	FALSE		0.0201	FALSE		0.6228	FALSE
DB01234	dexamethasone	drug	0.3248	FALSE		0.0689	FALSE		0.1131	FALSE		0.2139	FALSE		0.5834	FALSE		0.7796	FALSE		0.0046	TRUE	4306	0.0033	TRUE	4306	0	TRUE	ANXA1
1053	CEBPE	protein	0.0099	TRUE		0.1597	FALSE		0.0272	FALSE		0.0334	FALSE		0.3806	FALSE		0.8145	FALSE		0.0047	TRUE		0.0746	FALSE		0.0182	FALSE
iCRT-14	iCRT-14	drug	0.2265	FALSE		0.212	FALSE		0.1499	FALSE		0.7973	FALSE		0.1601	FALSE		0.1798	FALSE		0.0047	FALSE		0.0591	FALSE		0.3637	FALSE	CTNNB1
PNU-74654	PNU-74654	drug	0.2265	FALSE		0.212	FALSE		0.1499	FALSE		0.7973	FALSE		0.1601	FALSE		0.1798	FALSE		0.0047	FALSE		0.0591	FALSE		0.3637	FALSE	CTNNB1
1675	CFD	protein	0.6316	FALSE		0.7014	FALSE		0.1883	FALSE		0.4161	FALSE		0.8553	FALSE		0.8458	FALSE		0.0048	TRUE		0.3154	FALSE		0.0059	FALSE
23026	MYO16	protein	0.935	FALSE		0.4796	FALSE		0.5757	FALSE		0.812	FALSE		0.9611	FALSE		0.6617	FALSE		0.0048	TRUE		0.0056	FALSE		0.0236	FALSE
BCX-1470	BCX-1470	drug	0.6316	FALSE		0.7014	FALSE		0.1883	FALSE		0.4161	FALSE		0.8553	FALSE		0.8458	FALSE		0.0048	TRUE	CFD	0.3154	FALSE		0.0059	FALSE
148223	C19orf25	protein	0.8964	FALSE		0.4997	FALSE		0.1406	FALSE		0.3046	FALSE		0.3558	FALSE		0.7367	FALSE		0.0049	TRUE		0.0084	FALSE		0.7954	FALSE
84662	GLIS2	protein	0.3184	FALSE		0.1918	FALSE		0.6245	FALSE		0.055	FALSE		0.1103	FALSE		0.0678	FALSE		0.0049	TRUE		0.008	FALSE		0.1806	FALSE
10894	LYVE1	protein	0.0079	TRUE		0.0147	FALSE		0.0002	TRUE		0.0949	FALSE		0.0516	FALSE		0.003	TRUE		0.0049	TRUE		0.2724	FALSE		0.0014	FALSE
84107	ZIC4	protein	0.0372	FALSE		0.9645	FALSE		0.9754	FALSE		0.5516	FALSE		0.9984	FALSE		0.9854	FALSE		0.0049	TRUE		0.0212	FALSE		0.0205	FALSE
GO:0038171	cannabinoid signaling pathway	biological_function	0.356	FALSE		0.0249	FALSE		0.016	FALSE		0.2139	FALSE		0.0132	FALSE		0.019	FALSE		0.0049	FALSE		0.0323	FALSE		0.0198	FALSE
GO:0090038	negative regulation of protein kinase C signaling	biological_function	0.7043	FALSE		0.6999	FALSE		0.3457	FALSE		0.5563	FALSE		0.5198	FALSE		0.432	FALSE		0.0049	FALSE		0.0838	FALSE		0.0002	FALSE
GO:0003015	heart process	biological_function	0.7584	FALSE		0.0798	FALSE		0.3586	FALSE		0.537	FALSE		0.5213	FALSE		0.4386	FALSE		0.0049	FALSE		0.1796	FALSE		0	FALSE
GO:0031936	negative regulation of chromatin silencing	biological_function	0.5466	FALSE		0.2216	FALSE		0.169	FALSE		0.1255	FALSE		0.1498	FALSE		0.2156	FALSE		0.0049	FALSE		0.002	FALSE		0.0197	FALSE
10814	CPLX2	protein	0.5913	FALSE		0.7518	FALSE		0.5932	FALSE		0.5639	FALSE		0.0432	FALSE		0.1328	FALSE		0.005	TRUE		0.0464	FALSE		0.0158	FALSE
6199	RPS6KB2	protein	0.0297	FALSE		0.0019	TRUE		0.1897	FALSE		0.0314	FALSE		0.0126	FALSE		0.2863	FALSE		0.005	TRUE		0.2798	FALSE		0.0004	TRUE
8445	DYRK2	protein	0.0652	FALSE		0.6327	FALSE		0.4478	FALSE		0.2475	FALSE		0.8594	FALSE		0.7159	FALSE		0.005	TRUE		0.2148	FALSE		0.1074	FALSE
25983	NGDN	protein	0.7134	FALSE		0.6247	FALSE		0.8857	FALSE		0.739	FALSE		0.8754	FALSE		0.9217	FALSE		0.005	TRUE		0.0086	FALSE		0.0248	FALSE
137107	RPL10AP3	protein	0.006	TRUE		0.7551	FALSE		0.8656	FALSE		0.7473	FALSE		0.8624	FALSE		0.2263	FALSE		0.005	TRUE		0	TRUE		0	TRUE
7643	ZNF90	protein	0.0648	FALSE		0.0655	FALSE		0.2632	FALSE		0.0314	FALSE		0.0126	FALSE		0.2863	FALSE		0.005	TRUE		0.2798	FALSE		0.0004	TRUE
GO:0006693	prostaglandin metabolic process	biological_function	0.8707	FALSE		0.6152	FALSE		0.9096	FALSE		0.7513	FALSE		0.0652	FALSE		0.7828	FALSE		0.005	TRUE		0.0102	FALSE		0.2713	FALSE
GO:0033129	positive regulation of histone phosphorylation	biological_function	0.164	FALSE		0.0757	FALSE		0.7031	FALSE		0.3966	FALSE		0.5037	FALSE		0.9129	FALSE		0.005	TRUE		0.019	FALSE		0.1267	FALSE
H-89	H-89	drug	0.0973	FALSE		0.1681	FALSE		0.3224	FALSE		0.503	FALSE		0.4682	FALSE		0.6683	FALSE		0.005	FALSE		0.0067	FALSE		0.1984	FALSE
tanshinone-IIA	tanshinone-IIA	drug	0.1243	FALSE		0.0248	FALSE		0.0419	FALSE	IL1B	0.028	FALSE		0.0254	FALSE	IL1B	0.1461	FALSE	IL1B	0.005	FALSE		0.0006	FALSE		0.0115	FALSE
54440	SASH3	protein	0.3584	FALSE		0.3728	FALSE		0.3752	FALSE		0.3169	FALSE		0.0683	FALSE		0.2101	FALSE		0.0051	TRUE		0.0125	FALSE		0.3614	FALSE
123103	KLHL33	protein	0.7357	FALSE		0.4176	FALSE		0.6009	FALSE		0.9918	FALSE		0.6914	FALSE		0.3738	FALSE		0.0051	TRUE		0.0033	TRUE		0	TRUE
GO:1905064	negative regulation of vascular smooth muscle cell differentiation	biological_function	0.3531	FALSE		0.1895	FALSE		0.4787	FALSE		0.1572	FALSE		0.1191	FALSE		0.1224	FALSE		0.0051	FALSE		0.0188	FALSE		0	TRUE
200909	HTR3D	protein	0.9947	FALSE		0.4665	FALSE		0.7484	FALSE		0.0911	FALSE		0.2333	FALSE		0.2464	FALSE		0.0052	TRUE		0.0122	FALSE		0.3403	FALSE
55179	FAIM	protein	0.0193	FALSE		0.0719	FALSE		0.1724	FALSE		0.4301	FALSE		0.259	FALSE		0.2518	FALSE		0.0052	TRUE		0.0197	FALSE		0.0005	TRUE
GO:0038027	apolipoprotein A-I-mediated signaling pathway	biological_function	0.2601	FALSE		0.3627	FALSE		0.4439	FALSE		0.0642	FALSE		0.1108	FALSE		0.3001	FALSE		0.0052	FALSE		0.0021	FALSE		0.0003	TRUE
GO:0055096	low-density lipoprotein particle mediated signaling	biological_function	0.0987	FALSE		0.3759	FALSE		0.1954	FALSE		0.627	FALSE		0.6197	FALSE		0.7885	FALSE		0.0052	FALSE		0.2001	FALSE		0.0012	FALSE
5629	PROX1	protein	0.0092	TRUE		0.0077	TRUE		0.0054	TRUE		0.0875	FALSE		0.2064	FALSE		0.3426	FALSE		0.0053	TRUE		0.0049	TRUE		0.0004	TRUE
9260	PDLIM7	protein	0.0816	FALSE		0.3685	FALSE		0.4208	FALSE		0.4379	FALSE		0.5989	FALSE		0.9242	FALSE		0.0053	TRUE		0.0013	TRUE		0.0148	FALSE
83549	UCK1	protein	0.2094	FALSE		0.3092	FALSE		0.4788	FALSE		0.1236	FALSE		0.4858	FALSE		0.4743	FALSE		0.0053	TRUE		0.239	FALSE		0.1553	FALSE
GO:0060047	heart contraction	biological_function	0.8009	FALSE		0.0807	FALSE		0.3304	FALSE		0.5272	FALSE		0.4986	FALSE		0.5315	FALSE		0.0053	TRUE		0.2033	FALSE		0.0002	TRUE
GO:1903094	negative regulation of protein K48-linked deubiquitination	biological_function	0.3331	FALSE		0.2708	FALSE		0.1685	FALSE		0.9434	FALSE		0.7747	FALSE		0.7051	FALSE		0.0053	TRUE		0.002	TRUE		0.0266	FALSE
GO:1990748	cellular detoxification	biological_function	0.6076	FALSE		0.4727	FALSE		0.0042	FALSE		0.7587	FALSE		0.9096	FALSE		0.1037	FALSE		0.0053	FALSE		0.0009	FALSE		0.01	FALSE
QX-314	QX-314	drug	0.4076	FALSE		0.2485	FALSE		0.8329	FALSE		0.6785	FALSE		0.8532	FALSE		0.4562	FALSE		0.0053	FALSE		0.0005	FALSE		0.2132	FALSE
7458	EIF4H	protein	0.1478	FALSE		0.1179	FALSE		0.3165	FALSE		0.7836	FALSE		0.3772	FALSE		0.1361	FALSE		0.0054	TRUE		0.1931	FALSE		0.0016	FALSE
1014	CDH16	protein	0.1102	FALSE		0.0145	FALSE		0.0197	FALSE		0.3023	FALSE		0.1535	FALSE		0.1143	FALSE		0.0055	TRUE		0.0235	FALSE		0.4546	FALSE
10071	MUC12	protein	0.1898	FALSE		0.2942	FALSE		0.3427	FALSE		0.3742	FALSE		0.7264	FALSE		0.7121	FALSE		0.0055	TRUE		0.0085	FALSE		0.0031	FALSE
DB04842	fluspirilene	drug	0.9745	FALSE		0.2423	FALSE		0.0751	FALSE		0.3163	FALSE		0.4903	FALSE	HRH1	0.3664	FALSE	HRH1	0.0055	TRUE	CACNG1	0.0192	FALSE		0.0515	FALSE
83638	C11orf68	protein	0.5696	FALSE		0.3416	FALSE		0.4045	FALSE		0.6761	FALSE		0.596	FALSE		0.5311	FALSE		0.0056	TRUE		0.147	FALSE		0.1742	FALSE
7991	TUSC3	protein	0.1338	FALSE		0.6708	FALSE		0.7908	FALSE		0.8964	FALSE		0.7149	FALSE		0.327	FALSE		0.0056	TRUE		0.2169	FALSE		0.0234	FALSE
55701	ARHGEF40	protein	0.0034	TRUE		0.927	FALSE		0.1132	FALSE		0.3928	FALSE		0.0017	TRUE		0.0589	FALSE		0.0056	TRUE		0.0444	FALSE		0.0042	FALSE
palmitoylethanolamide	palmitoylethanolamide	drug	0.3983	FALSE		0.3863	FALSE		0.3217	FALSE		0.1961	FALSE		0.4239	FALSE		0.2237	FALSE	CNR2	0.0056	FALSE		0.0082	TRUE	GPR119	0.0365	FALSE
16	AARS	protein	0.0412	FALSE		0.3831	FALSE		0.6553	FALSE		0.4357	FALSE		0.8451	FALSE		0.7815	FALSE		0.0057	TRUE		0.0362	FALSE		0	TRUE
4099	MAG	protein	0.2826	FALSE		0.528	FALSE		0.062	FALSE		0.1365	FALSE		0.0009	TRUE		0.0265	FALSE		0.0057	TRUE		0.001	TRUE		0.0154	FALSE
9719	ADAMTSL2	protein	0.3585	FALSE		0.1748	FALSE		0.2508	FALSE		0.1383	FALSE		0.0117	FALSE		0.0078	TRUE		0.0057	TRUE		0.0272	FALSE		0.0427	FALSE
GO:1900181	negative regulation of protein localization to nucleus	biological_function	0.8542	FALSE		0.2291	FALSE		0.0018	TRUE		0.198	FALSE		0.2996	FALSE		0.8756	FALSE		0.0057	FALSE		0.0238	FALSE		0.3434	FALSE
GO:0090344	negative regulation of cell aging	biological_function	0.6412	FALSE		0.7145	FALSE		0.2573	FALSE		0.2087	FALSE		0.118	FALSE		0.217	FALSE		0.0057	TRUE		0.0009	FALSE		0.0103	FALSE
C0027424	Nasal congestion (finding)	indication	0.1179	FALSE		0.7846	FALSE		0.0253	FALSE		0.6308	FALSE		0.5806	FALSE		0.0148	FALSE		0.0057	FALSE		0.0333	FALSE		0.4139	FALSE
10146	G3BP1	protein	0.549	FALSE		0.7027	FALSE		0.6839	FALSE		0.5005	FALSE		0.1137	FALSE		0.6993	FALSE		0.0058	TRUE		0.0006	TRUE		0	TRUE
33	ACADL	protein	0.9506	FALSE		0.5979	FALSE		0.8096	FALSE		0.2526	FALSE		0.3496	FALSE		0.4426	FALSE		0.0058	TRUE		0.0005	TRUE		0.0046	FALSE
124857	WFIKKN2	protein	0.2489	FALSE		0.2073	FALSE		0.378	FALSE		0.2492	FALSE		0.2561	FALSE		0.1636	FALSE		0.0058	TRUE		0.0305	FALSE		0.056	FALSE
10815	CPLX1	protein	0.0381	FALSE		0.4983	FALSE		0.9213	FALSE		0.5552	FALSE		0.2631	FALSE		0.2409	FALSE		0.0059	TRUE		0.2358	FALSE		0.0188	FALSE
8510	MMP23B	protein	0.0117	FALSE		0.2225	FALSE		0.6014	FALSE		0.7214	FALSE		0.227	FALSE		0.2858	FALSE		0.0059	TRUE		0.0275	FALSE		0.0033	FALSE
GO:0002528	regulation of vascular permeability involved in acute inflammatory response	biological_function	0.0155	FALSE		0.1609	FALSE		0.5015	FALSE		0.2893	FALSE		0.0842	FALSE		0.0129	FALSE		0.0059	TRUE		0.23	FALSE		0.0675	FALSE
147923	ZNF420	protein	0.8901	FALSE		0.3474	FALSE		0.404	FALSE		0.1837	FALSE		0.273	FALSE		0.127	FALSE		0.006	TRUE		0.2487	FALSE		0.1619	FALSE
10361	NPM2	protein	0.4518	FALSE		0.8652	FALSE		0.7291	FALSE		0.9836	FALSE		0.4525	FALSE		0.8628	FALSE		0.006	TRUE		0.0554	FALSE		0.0017	FALSE
GO:0017015	regulation of transforming growth factor beta receptor signaling pathway	biological_function	0.6518	FALSE		0.5374	FALSE		0.1975	FALSE		0.194	FALSE		0.0009	TRUE		0.0022	TRUE		0.006	FALSE		0.0103	FALSE		0.0339	FALSE
GO:0032771	regulation of monophenol monooxygenase activity	biological_function	0.0669	FALSE		0.0657	FALSE		0.071	FALSE		0.0362	FALSE		0	FALSE		0	FALSE		0.006	FALSE		0.7421	FALSE		0.7287	FALSE
1001	CDH3	protein	0.0771	FALSE		0.0011	TRUE		0.0099	TRUE		0.0069	TRUE		0	TRUE		0.0004	TRUE		0.0061	TRUE		0.7352	FALSE		0.7382	FALSE
346389	MACC1	protein	0.1556	FALSE		0.1829	FALSE		0.305	FALSE		0.1082	FALSE		0.33	FALSE		0.1555	FALSE		0.0061	TRUE		0.0001	TRUE		0.0005	TRUE
GO:0051928	positive regulation of calcium ion transport	biological_function	0.2754	FALSE		0.2315	FALSE		0.3687	FALSE		0.7065	FALSE		0.3467	FALSE		0.042	FALSE		0.0061	TRUE		0.018	FALSE		0.4204	FALSE
GO:0051796	negative regulation of timing of catagen	biological_function	0.0908	FALSE		0	TRUE		0.0118	FALSE		0.0066	TRUE		0	TRUE		0.0002	TRUE		0.0061	TRUE		0.7158	FALSE		0.7233	FALSE
GO:0060986	endocrine hormone secretion	biological_function	0.0484	FALSE		0.1833	FALSE		0.2134	FALSE		0.2117	FALSE		0.1296	FALSE		0.1538	FALSE		0.0061	FALSE		0.0639	FALSE		0.5416	FALSE
113457	TUBA3D	protein	0.4732	FALSE		0.1818	FALSE		0.4286	FALSE		0.1961	FALSE		0.2793	FALSE		0.3617	FALSE		0.0062	TRUE		0.0692	FALSE		0.0109	FALSE
9703	KIAA0100	protein	0.7436	FALSE		0.6122	FALSE		0.4149	FALSE		0.3751	FALSE		0.1687	FALSE		0.2484	FALSE		0.0062	TRUE		0.0051	FALSE		0.0399	FALSE
GO:0097646	calcitonin family receptor signaling pathway	biological_function	0.0072	FALSE		0.011	FALSE		0.1501	FALSE		0.1451	FALSE		0.0194	FALSE		0.0364	FALSE		0.0062	FALSE		0.0264	FALSE		0.0035	FALSE
5599	MAPK8	protein	0.1576	FALSE		0.1112	FALSE		0.0382	FALSE		0.0989	FALSE		0.0203	FALSE		0.0739	FALSE		0.0063	TRUE		0.0019	TRUE		0.014	FALSE
7108	TM7SF2	protein	0.865	FALSE		0.2068	FALSE		0.2676	FALSE		0.7963	FALSE		0.5222	FALSE		0.5086	FALSE		0.0063	TRUE		0.0044	TRUE		0	TRUE
57624	NYAP2	protein	0.9222	FALSE		0.4698	FALSE		0.7864	FALSE		0.8249	FALSE		0.8951	FALSE		0.9153	FALSE		0.0063	TRUE		0.0082	FALSE		0.0465	FALSE
GO:0032773	positive regulation of monophenol monooxygenase activity	biological_function	0.0822	FALSE		0.0255	FALSE		0.037	FALSE		0.0352	FALSE		0	TRUE		0	TRUE		0.0063	TRUE		0.7466	FALSE		0.7445	FALSE
GO:0035357	peroxisome proliferator activated receptor signaling pathway	biological_function	0.1281	FALSE		0.2405	FALSE		0.3163	FALSE		0.5796	FALSE		0.5522	FALSE		0.7953	FALSE		0.0063	TRUE		0.0014	FALSE		0.3238	FALSE
GO:0044650	adhesion of symbiont to host cell	biological_function	0.293	FALSE		0.1535	FALSE		0.242	FALSE		0.0422	FALSE		0.1818	FALSE		0.262	FALSE		0.0063	FALSE		0.3052	FALSE		0.0336	FALSE
10863	ADAM28	protein	0.725	FALSE		0.7536	FALSE		0.9355	FALSE		0.1538	FALSE		0.1326	FALSE		0.1435	FALSE		0.0064	TRUE		0	TRUE		0	TRUE
4149	MAX	protein	0.3671	FALSE		0.6402	FALSE		0.364	FALSE		0.523	FALSE		0.9842	FALSE		0.8413	FALSE		0.0064	TRUE		0.0035	TRUE		0.2951	FALSE
117166	WFIKKN1	protein	0.2761	FALSE		0.1398	FALSE		0.399	FALSE		0.2557	FALSE		0.2831	FALSE		0.2046	FALSE		0.0064	TRUE		0.0335	FALSE		0.0156	FALSE
SKF-86002	SKF-86002	drug	0.2822	FALSE		0.3316	FALSE		0.6169	FALSE		0.3913	FALSE		0.934	FALSE		0.5766	FALSE		0.0065	FALSE		0.0231	FALSE		0.008	FALSE
23435	TARDBP	protein	0.4026	FALSE		0.9445	FALSE		0.993	FALSE		0.2031	FALSE		0.7743	FALSE		0.4112	FALSE		0.0066	TRUE		0.0856	FALSE		0	TRUE
5082	PDCL	protein	0.5029	FALSE		0.6878	FALSE		0.6598	FALSE		0.121	FALSE		0.3896	FALSE		0.5334	FALSE		0.0066	TRUE		0.0198	FALSE		0	TRUE
80728	ARHGAP39	protein	0.979	FALSE		0.9693	FALSE		0.7464	FALSE		0.2532	FALSE		0.4916	FALSE		0.6691	FALSE		0.0066	TRUE		0.0215	FALSE		0	TRUE
84063	KIRREL2	protein	0.4792	FALSE		0.2744	FALSE		0.0022	TRUE		0.3158	FALSE		0.4173	FALSE		0.6312	FALSE		0.0066	TRUE		0.0091	FALSE		0.5211	FALSE
147463	ANKRD29	protein	0.9137	FALSE		0.6219	FALSE		0.4962	FALSE		0.7669	FALSE		0.0219	FALSE		0.0317	FALSE		0.0066	TRUE		0.0169	FALSE		0.0433	FALSE
GO:0014739	positive regulation of muscle hyperplasia	biological_function	0.5152	FALSE		0.2225	FALSE		0.465	FALSE		0.203	FALSE		0.3091	FALSE		0.1697	FALSE		0.0066	TRUE		0.0327	FALSE		0.0186	FALSE
GO:0031291	Ran protein signal transduction	biological_function	0.4373	FALSE		0.3527	FALSE		0.773	FALSE		0.2665	FALSE		0.3951	FALSE		0.6698	FALSE		0.0066	TRUE		0.0011	TRUE		0.0143	FALSE
C0014859	Esophageal Neoplasms	indication	0.7384	FALSE		0.2113	FALSE		0.0169	FALSE		0.016	FALSE		0.0061	TRUE		0.1529	FALSE		0.0066	TRUE		0.0389	FALSE		0.389	FALSE
407975	MIR17HG	protein	0.5074	FALSE		0.2197	FALSE		0.4579	FALSE		0.196	FALSE		0.2944	FALSE		0.1588	FALSE		0.0067	TRUE		0.0339	FALSE		0.0199	FALSE
79183	TTPAL	protein	0.9019	FALSE		0.6509	FALSE		0.9347	FALSE		0.4046	FALSE		0.9139	FALSE		0.5737	FALSE		0.0067	TRUE		0.0015	TRUE		0.0727	FALSE
GO:0010994	free ubiquitin chain polymerization	biological_function	0.0823	FALSE		0.2227	FALSE		0.4044	FALSE		0.5662	FALSE		0.6685	FALSE		0.0652	FALSE		0.0067	TRUE		0.0003	TRUE		0.0167	FALSE
GO:0072366	regulation of cellular ketone metabolic process by positive regulation of transcription from RNA polymerase II promoter	biological_function	0.2024	FALSE		0.2311	FALSE		0.5602	FALSE		0.4534	FALSE		0.4867	FALSE		0.5046	FALSE		0.0067	TRUE		0.0446	FALSE		0.4301	FALSE
10148	EBI3	protein	0.397	FALSE		0.0085	TRUE		0.3651	FALSE		0.3615	FALSE		0.3096	FALSE		0.043	FALSE		0.0068	TRUE		0.5164	FALSE		0.128	FALSE
147687	ZNF417	protein	0.2779	FALSE		0.5051	FALSE		0	TRUE		0.3064	FALSE		0.4839	FALSE		0.4308	FALSE		0.0068	TRUE		0.0106	FALSE		0.1256	FALSE
51522	TMEM14C	protein	0.9812	FALSE		0.411	FALSE		0.1863	FALSE		0.4638	FALSE		0.405	FALSE		0.3685	FALSE		0.0068	TRUE		0.028	FALSE		0.0466	FALSE
53405	CLIC5	protein	0.1341	FALSE		0.7853	FALSE		0.0018	TRUE		0.1364	FALSE		0.2353	FALSE		0.3032	FALSE		0.0068	TRUE		0.0017	TRUE		0.0861	FALSE
GO:0035871	protein K11-linked deubiquitination	biological_function	1	FALSE		0.642	FALSE		0.0001	TRUE		0.1232	FALSE		0.4738	FALSE		0.661	FALSE		0.0068	TRUE		0.016	FALSE		0.3137	FALSE
GO:1902373	negative regulation of mRNA catabolic process	biological_function	0.3204	FALSE		0.0635	FALSE		0.035	FALSE		0.209	FALSE		0.5162	FALSE		0.2423	FALSE		0.0068	TRUE		0.186	FALSE		0.122	FALSE
GO:0060392	negative regulation of SMAD protein import into nucleus	biological_function	0.4026	FALSE		0.459	FALSE		0.533	FALSE		0.2264	FALSE		0.3959	FALSE		0.1607	FALSE		0.0068	TRUE		0.067	FALSE		0.0895	FALSE
10174	SORBS3	protein	0.8729	FALSE		0.5217	FALSE		0.0385	FALSE		0.59	FALSE		0.9273	FALSE		0.8707	FALSE		0.0069	TRUE		0.0117	FALSE		0.0649	FALSE
390598	SKOR1	protein	0.5046	FALSE		0.7385	FALSE		0.0934	FALSE		0.5111	FALSE		0.3196	FALSE		0.4256	FALSE		0.0069	TRUE		0.2978	FALSE		0.0297	FALSE
221491	SMIM29	protein	0.2964	FALSE		0.2052	FALSE		0.2935	FALSE		0.15	FALSE		0.2536	FALSE		0.2376	FALSE		0.0069	TRUE		0.0017	TRUE		0.0133	FALSE
441241	441241	protein	0.8967	FALSE		0.3697	FALSE		0.5268	FALSE		0.9623	FALSE		0.6017	FALSE		0.2194	FALSE		0.0069	TRUE		0.0159	FALSE		0.0011	FALSE
GO:0070498	interleukin-1-mediated signaling pathway	biological_function	0.0397	FALSE		0.142	FALSE		0.1566	FALSE		0.3165	FALSE		0.4444	FALSE		0.3494	FALSE		0.0069	TRUE		0.0283	FALSE		0.0917	FALSE
GO:0007610	behavior	biological_function	0.608	FALSE		0.222	FALSE		0.1316	FALSE		0.4515	FALSE		0.0334	FALSE		0.0285	FALSE		0.007	FALSE		0.003	FALSE		0.0087	FALSE
6414	SELENOP	protein	0.3609	FALSE		0.5718	FALSE		0.269	FALSE		0.2114	FALSE		0.1588	FALSE		0.0074	TRUE		0.0071	TRUE		0.0238	FALSE		0.0004	TRUE
81930	KIF18A	protein	0.8334	FALSE		0.2806	FALSE		0.3683	FALSE		0.7278	FALSE		0.5068	FALSE		0.5222	FALSE		0.0071	TRUE		0.0115	FALSE		0.0099	FALSE
988	CDC5L	protein	0.6514	FALSE		0.4398	FALSE		0.7811	FALSE		0.9505	FALSE		0.1161	FALSE		0.7108	FALSE		0.0071	TRUE		0.0574	FALSE		0	TRUE
139285	AMER1	protein	0.8168	FALSE		0.003	TRUE		0.064	FALSE		0.0082	TRUE		0.0007	TRUE		0.0624	FALSE		0.0071	TRUE		0.0164	FALSE		0.0007	TRUE
GO:1902692	regulation of neuroblast proliferation	biological_function	0.1275	FALSE		0.3179	FALSE		0.0416	FALSE		0.1171	FALSE		0.6698	FALSE		0.4496	FALSE		0.0071	FALSE		0.0001	FALSE		0	TRUE
GO:0060253	negative regulation of glial cell proliferation	biological_function	0.2791	FALSE		0.2855	FALSE		0.544	FALSE		0.109	FALSE		0.1676	FALSE		0.2817	FALSE		0.0071	FALSE		0.036	FALSE		0.036	FALSE
BTB1	BTB1	drug	0.8363	FALSE		0.3323	FALSE		0.4419	FALSE		0.7278	FALSE		0.5068	FALSE		0.5222	FALSE		0.0071	TRUE	KIF18A	0.0115	FALSE		0.0099	FALSE
C0013405	Dyspnea, Paroxysmal	indication	0.3752	FALSE		0.3415	FALSE		0.1391	FALSE		0.4113	FALSE		0.0127	FALSE		0.0036	FALSE		0.0071	TRUE		0.035	FALSE		0.0222	FALSE
1299	COL9A3	protein	0.326	FALSE		0.3261	FALSE		0.0316	FALSE		0.1891	FALSE		0.1087	FALSE		0.1303	FALSE		0.0072	TRUE		0.0026	TRUE		0.0008	TRUE
51101	ZC2HC1A	protein	0.9646	FALSE		0.1703	FALSE		0.8039	FALSE		0.0105	FALSE		0.6771	FALSE		0.741	FALSE		0.0072	TRUE		0.2579	FALSE		0.2441	FALSE
GO:0071625	vocalization behavior	biological_function	0.9077	FALSE		0.2552	FALSE		0.0104	FALSE		0.2221	FALSE		0.6455	FALSE		0.3484	FALSE		0.0072	TRUE		0.0024	FALSE		0.039	FALSE
GO:0014738	regulation of muscle hyperplasia	biological_function	0.5465	FALSE		0.2799	FALSE		0.5347	FALSE		0.2374	FALSE		0.3913	FALSE		0.3087	FALSE		0.0072	FALSE		0.0299	FALSE		0.0129	FALSE
5594	MAPK1	protein	0.0059	TRUE		0.1577	FALSE		0.1055	FALSE		0.2485	FALSE		0.7876	FALSE		0.8189	FALSE		0.0073	TRUE		0.0047	TRUE		0.0122	FALSE
5571	PRKAG1	protein	0.0943	FALSE		0.8809	FALSE		0.263	FALSE		0.5284	FALSE		0.3736	FALSE		0.2361	FALSE		0.0073	TRUE		0.0079	FALSE		0.2611	FALSE
85366	MYLK2	protein	0.6	FALSE		0.2671	FALSE		0.462	FALSE		0.5574	FALSE		0.7007	FALSE		0.3089	FALSE		0.0073	TRUE		0.1008	FALSE		0.0693	FALSE
2644	GCHFR	protein	0.7341	FALSE		0.5171	FALSE		0.9523	FALSE		0.9181	FALSE		0.1772	FALSE		0.2655	FALSE		0.0073	TRUE		0.139	FALSE		0.0462	FALSE
7551	ZNF3	protein	0.0436	FALSE		0.1176	FALSE		0.0033	TRUE		0.0552	FALSE		0.1821	FALSE		0.0209	FALSE		0.0073	TRUE		0.0007	TRUE		0.0055	FALSE
90317	ZNF616	protein	0.9086	FALSE		0.1035	FALSE		0.0001	TRUE		0.7755	FALSE		0.2671	FALSE		0.308	FALSE		0.0073	TRUE		0.011	FALSE		0.0062	FALSE
GO:1903179	regulation of dopamine biosynthetic process	biological_function	0.1833	FALSE		0.2248	FALSE		0.1206	FALSE		0.5119	FALSE		0.2073	FALSE		0.3991	FALSE		0.0073	FALSE		0.0001	FALSE		0.0012	FALSE
DB04951	pirfenidone	drug	0.0753	FALSE		0.4616	FALSE		0.5322	FALSE		0.0612	FALSE		0.0044	TRUE	FURIN	0	TRUE	FURIN	0.0073	FALSE		0.0023	FALSE		0.2876	FALSE
nisoxetine	nisoxetine	drug	0.2386	FALSE		0.1361	FALSE		0.0168	FALSE	SLC6A2	0.5438	FALSE		0.0385	FALSE		0.0664	FALSE		0.0073	TRUE	SLC6A4	0.0207	FALSE		0.0743	FALSE
1007	CDH9	protein	0.6488	FALSE		0.7478	FALSE		0.4958	FALSE		0.0297	FALSE		0.0052	TRUE		0.0183	FALSE		0.0074	TRUE		0.0467	FALSE		0.4091	FALSE
10283	CWC27	protein	0.6804	FALSE		0.9929	FALSE		0.9984	FALSE		0.6733	FALSE		0.326	FALSE		0.9109	FALSE		0.0074	TRUE		0.4746	FALSE		0	TRUE
332	BIRC5	protein	0.5717	FALSE		0.0915	FALSE		0.3755	FALSE		0.3739	FALSE		0.8192	FALSE		0.5291	FALSE		0.0075	TRUE		0.0151	FALSE		0.0038	FALSE
5349	FXYD3	protein	0.7951	FALSE		0.1919	FALSE		0.4252	FALSE		0.9019	FALSE		0.9325	FALSE		0.2657	FALSE		0.0075	TRUE		0.0075	FALSE		0.0001	TRUE
5790	PTPRCAP	protein	0.0681	FALSE		0.556	FALSE		0.5265	FALSE		0.514	FALSE		0.1931	FALSE		0.3082	FALSE		0.0075	TRUE		0.0003	TRUE		0	TRUE
25875	LETMD1	protein	0.9893	FALSE		0.545	FALSE		0.9414	FALSE		0.8615	FALSE		0.8449	FALSE		0.5653	FALSE		0.0075	TRUE		0.0311	FALSE		0.2601	FALSE
89872	AQP10	protein	0.9563	FALSE		0.23	FALSE		0.5369	FALSE		0.2048	FALSE		0.3329	FALSE		0.0269	FALSE		0.0075	TRUE		0.0162	FALSE		0.2809	FALSE
GO:0061614	pri-miRNA transcription by RNA polymerase II	biological_function	0.0036	FALSE		0.2867	FALSE		0.1174	FALSE		0.2449	FALSE		0.5527	FALSE		0.6796	FALSE		0.0075	FALSE		0.0086	FALSE		0.0093	FALSE
DB04115	DB04115	drug	0.5766	FALSE		0.1553	FALSE		0.4426	FALSE		0.3739	FALSE		0.8192	FALSE		0.5291	FALSE		0.0075	TRUE	BIRC5	0.0151	FALSE		0.0038	FALSE
YM-155	YM-155	drug	0.5766	FALSE		0.1553	FALSE		0.4426	FALSE		0.3739	FALSE		0.8192	FALSE		0.5291	FALSE		0.0075	TRUE	BIRC5	0.0151	FALSE		0.0038	FALSE
5747	PTK2	protein	0.2022	FALSE		0.4964	FALSE		0.1086	FALSE		0.1685	FALSE		0.4436	FALSE		0.4541	FALSE		0.0076	TRUE		0.0429	FALSE		0.0018	FALSE
125919	ZNF543	protein	0.5794	FALSE		0.355	FALSE		0.2371	FALSE		0.0776	FALSE		0.4256	FALSE		0.1072	FALSE		0.0076	TRUE		0.0349	FALSE		0.0002	TRUE
83719	YPEL3	protein	0.0476	FALSE		0.0803	FALSE		0.2025	FALSE		0.1501	FALSE		0.0996	FALSE		0.2585	FALSE		0.0076	TRUE		0.0009	TRUE		0.0002	TRUE
375757	SWI5	protein	0.9756	FALSE		0.2474	FALSE		0.9472	FALSE		0.7286	FALSE		0.9476	FALSE		0.5956	FALSE		0.0076	TRUE		0.0014	TRUE		0.0031	FALSE
GO:0045648	positive regulation of erythrocyte differentiation	biological_function	0.2103	FALSE		0.3654	FALSE		0.0225	FALSE		0.3885	FALSE		0.6895	FALSE		0.3198	FALSE		0.0076	FALSE		0.0017	TRUE		0.0137	FALSE
defactinib	defactinib	drug	0.2312	FALSE		0.527	FALSE		0.1799	FALSE		0.1806	FALSE		0.4988	FALSE		0.047	FALSE		0.0076	TRUE	PTK2	0.0429	FALSE		0.0018	FALSE
NVP-TAE226	NVP-TAE226	drug	0.2312	FALSE		0.527	FALSE		0.1799	FALSE		0.1806	FALSE		0.4988	FALSE		0.047	FALSE		0.0076	TRUE	PTK2	0.0429	FALSE		0.0018	FALSE
Y-11	Y-11	drug	0.2312	FALSE		0.527	FALSE		0.1799	FALSE		0.1806	FALSE		0.4988	FALSE		0.047	FALSE		0.0076	TRUE	PTK2	0.0429	FALSE		0.0018	FALSE
790	CAD	protein	0.7899	FALSE		0.558	FALSE		0.4599	FALSE		0.5177	FALSE		0.9197	FALSE		0.5571	FALSE		0.0077	TRUE		0.0225	FALSE		0.1178	FALSE
4627	MYH9	protein	0.209	FALSE		0.529	FALSE		0.5616	FALSE		0.0713	FALSE		0.014	FALSE		0.3178	FALSE		0.0077	TRUE		0.0154	FALSE		0.0037	FALSE
64943	NT5DC2	protein	0.8981	FALSE		0.7732	FALSE		0.9999	FALSE		0.1281	FALSE		0.3225	FALSE		0.6638	FALSE		0.0077	TRUE		0.0599	FALSE		0.001	FALSE
GO:0046599	regulation of centriole replication	biological_function	0.0023	FALSE		0.0633	FALSE		0.5603	FALSE		0.9682	FALSE		0.3966	FALSE		0.2682	FALSE		0.0077	FALSE		0.1426	FALSE		0.034	FALSE
139562	OTUD6A	protein	0.9728	FALSE		0.8523	FALSE		0	TRUE		0.154	FALSE		0.3792	FALSE		0.6005	FALSE		0.0078	TRUE		0.0104	FALSE		0.225	FALSE
9907	AP5Z1	protein	0.3802	FALSE		0.1303	FALSE		0.701	FALSE		0.7131	FALSE		0.6043	FALSE		0.4782	FALSE		0.0079	TRUE		0.0061	FALSE		0.001	FALSE
83475	DOHH	protein	0.0306	FALSE		0.2276	FALSE		0.9159	FALSE		0.7213	FALSE		0.5075	FALSE		0.1085	FALSE		0.0079	TRUE		0.0011	TRUE		0	TRUE
GO:0052199	negative regulation of catalytic activity in other organism involved in symbiotic interaction	biological_function	0.5548	FALSE		0.5864	FALSE		0.2449	FALSE		0.0814	FALSE		0.071	FALSE		0.0015	FALSE		0.0079	FALSE		0.0294	FALSE		0.0552	FALSE
54413	NLGN3	protein	0.4179	FALSE		0.1497	FALSE		0.0768	FALSE		0.4055	FALSE		0.6327	FALSE		0.3992	FALSE		0.008	TRUE		0.0284	FALSE		0.1381	FALSE
94107	TMEM203	protein	0.9275	FALSE		0.3417	FALSE		0.6902	FALSE		0.7331	FALSE		0.7139	FALSE		0.1288	FALSE		0.008	TRUE		0.006	FALSE		0.2133	FALSE
58495	OVOL2	protein	0.1574	FALSE		0.2822	FALSE		0.113	FALSE		0.0424	FALSE		0.2702	FALSE		0.3645	FALSE		0.008	TRUE		0.005	FALSE		0.0059	FALSE
442179	OR1F12	protein	0.4179	FALSE		0.1497	FALSE		0.0768	FALSE		0.4055	FALSE		0.6327	FALSE		0.3992	FALSE		0.008	TRUE		0.0284	FALSE		0.1381	FALSE
GO:0003013	circulatory system process	biological_function	0.1695	FALSE		0.1116	FALSE		0.5123	FALSE		0.2887	FALSE		0.5306	FALSE		0.0873	FALSE		0.008	FALSE		0.0018	FALSE		0	FALSE
26135	SERBP1	protein	0.6378	FALSE		0.875	FALSE		0.9132	FALSE		0.8192	FALSE		0.9184	FALSE		0.754	FALSE		0.0081	TRUE		0.0006	TRUE		0.0578	FALSE
85302	FBF1	protein	0.6139	FALSE		0.3801	FALSE		0.2711	FALSE		0.6722	FALSE		0.9462	FALSE		0.6999	FALSE		0.0081	TRUE		0.4572	FALSE		0.0489	FALSE
1264	CNN1	protein	0.4387	FALSE		0.26	FALSE		0.0382	FALSE		0.6999	FALSE		0.4811	FALSE		0.448	FALSE		0.0081	TRUE		0.0297	FALSE		0.027	FALSE
5122	PCSK1	protein	0.5059	FALSE		0.1315	FALSE		0.3456	FALSE		0.6595	FALSE		0.0322	FALSE		0.0209	FALSE		0.0082	TRUE		0.0161	FALSE		0.0692	FALSE
54963	UCKL1	protein	0.5201	FALSE		0.3142	FALSE		0.5525	FALSE		0.349	FALSE		0.7455	FALSE		0.6325	FALSE		0.0082	TRUE		0.0899	FALSE		0.3565	FALSE
117	ADCYAP1R1	protein	0.7705	FALSE		0.0962	FALSE		0.5577	FALSE		0.5918	FALSE		0.5234	FALSE		0.0059	TRUE		0.0082	TRUE		0.0138	FALSE		0.0224	FALSE
164395	TTLL9	protein	0.3666	FALSE		0.2764	FALSE		0.4823	FALSE		0.8594	FALSE		0.4298	FALSE		0.609	FALSE		0.0082	TRUE		0.0158	FALSE		0.0001	TRUE
1783	DYNC1LI2	protein	0.7847	FALSE		0.9833	FALSE		0.9381	FALSE		0.6149	FALSE		0.4693	FALSE		0.3145	FALSE		0.0082	TRUE		0	TRUE		0.0323	FALSE
DB02772	SUCROSE	drug	0.8778	FALSE		0.5926	FALSE		0.0799	FALSE		0.0566	FALSE		0.3255	FALSE		0.3852	FALSE		0.0082	FALSE		0.0004	TRUE	ACTA1	0.3744	FALSE
7512	XPNPEP2	protein	0.4873	FALSE		0.0313	FALSE		0.3824	FALSE		0.3934	FALSE		0.0389	FALSE		0.5564	FALSE		0.0083	TRUE		0.2724	FALSE		0	TRUE
GO:0007613	memory	biological_function	0.6614	FALSE		0.2516	FALSE		0.1365	FALSE		0.5395	FALSE		0.3819	FALSE		0.4554	FALSE		0.0083	FALSE		0.0038	TRUE		0.0002	FALSE
GO:0045666	positive regulation of neuron differentiation	biological_function	0.1853	FALSE		0.2422	FALSE		0.1566	FALSE		0.0931	FALSE		0.2277	FALSE		0.4336	FALSE		0.0083	FALSE		0.0071	FALSE		0.001	TRUE
GO:0048817	negative regulation of hair follicle maturation	biological_function	0.1062	FALSE		0.0002	FALSE		0.0098	FALSE		0.0042	FALSE		0	FALSE		0.0001	FALSE		0.0083	FALSE		0.7213	FALSE		0.7236	FALSE
ON123300	ON123300	drug	0.8973	FALSE		0.6243	FALSE		0.4939	FALSE		0.2279	FALSE		0.0268	FALSE		0.0034	TRUE	PDGFRB	0.0083	FALSE		0.0347	FALSE		0.0845	FALSE
5602	MAPK10	protein	0.1564	FALSE		0.135	FALSE		0.1799	FALSE		0.0969	FALSE		0.3716	FALSE		0.0434	FALSE		0.0084	TRUE		0.0005	TRUE		0.0419	FALSE
66002	CYP4F12	protein	0.9449	FALSE		0.4895	FALSE		0.1798	FALSE		0.5867	FALSE		0.3285	FALSE		0.0113	FALSE		0.0084	TRUE		0.0136	FALSE		0.0666	FALSE
GO:0035025	positive regulation of Rho protein signal transduction	biological_function	0.5231	FALSE		0.0251	FALSE		0.2984	FALSE		0.3785	FALSE		0.6026	FALSE		0.1755	FALSE		0.0084	FALSE		0.0685	FALSE		0.3163	FALSE
GO:0051351	positive regulation of ligase activity	biological_function	0.9184	FALSE		0.9032	FALSE		0.8991	FALSE		0.1696	FALSE		0.5014	FALSE		0.5005	FALSE		0.0084	FALSE		0.0243	FALSE		0.3397	FALSE
GO:0060396	growth hormone receptor signaling pathway	biological_function	0.0101	FALSE		0.1088	FALSE		0.2579	FALSE		0.2995	FALSE		0.0691	FALSE		0.1606	FALSE		0.0084	TRUE		0.2693	FALSE		0.0001	TRUE
GO:0071881	adenylate cyclase-inhibiting adrenergic receptor signaling pathway	biological_function	0.419	FALSE		0.2674	FALSE		0.3321	FALSE		0.1742	FALSE		0.3486	FALSE		0.0094	TRUE		0.0084	FALSE		0.0049	FALSE		0.3939	FALSE
GO:1901787	benzoyl-CoA metabolic process	biological_function	0.4969	FALSE		0.0365	FALSE		0.2007	FALSE		0.9083	FALSE		0.8811	FALSE		0.4498	FALSE		0.0084	FALSE		0.0225	FALSE		0.064	FALSE
GSK2606414	GSK2606414	drug	0.5964	FALSE		0.4269	FALSE		0.0577	FALSE		0.3063	FALSE		0.8577	FALSE		0.5949	FALSE		0.0084	TRUE	MYLK2	0.1313	FALSE		0.078	FALSE
6478	SIAH2	protein	0.0437	FALSE		0	TRUE		0.0158	FALSE		0.4198	FALSE		0.2326	FALSE		0.3293	FALSE		0.0085	TRUE		0.037	FALSE		0.1339	FALSE
51076	CUTC	protein	0.9309	FALSE		0.204	FALSE		0.3906	FALSE		0.3998	FALSE		0.3462	FALSE		0.3843	FALSE		0.0085	TRUE		0.1161	FALSE		0.2423	FALSE
GO:0045110	intermediate filament bundle assembly	biological_function	0.8635	FALSE		0.0898	FALSE		0.1424	FALSE		0.7511	FALSE		0.4292	FALSE		0.5491	FALSE		0.0085	TRUE		0.1403	FALSE		0.1422	FALSE
GO:1904871	positive regulation of protein localization to Cajal body	biological_function	0.9021	FALSE		0.4065	FALSE		0.4825	FALSE		0.9616	FALSE		0.6052	FALSE		0.2674	FALSE		0.0085	TRUE		0.0086	FALSE		0.0008	TRUE
tie2-kinase-inhibitor	tie2-kinase-inhibitor	drug	0.0898	FALSE		0.2728	FALSE		0.4786	FALSE		0.2479	FALSE		0.3312	FALSE		0.1173	FALSE	KDR	0.0085	FALSE		0.0375	FALSE		0.0911	FALSE
C0004239	Atrial Flutter	indication	0.9614	FALSE		0.1588	FALSE		0.6	FALSE		0.3595	FALSE		0.2666	FALSE		0.1225	FALSE		0.0085	FALSE		0.001	TRUE		0.0662	FALSE
131177	FAM3D	protein	0.1948	FALSE		0.4009	FALSE		0.1086	FALSE		0.0162	FALSE		0.07	FALSE		0.0554	FALSE		0.0086	TRUE		0.0321	FALSE		0.4572	FALSE
10580	SORBS1	protein	0.9057	FALSE		0.0868	FALSE		0.2295	FALSE		0.3624	FALSE		0.3849	FALSE		0.1264	FALSE		0.0086	TRUE		0.0599	FALSE		0.085	FALSE
23179	RGL1	protein	0.4282	FALSE		0.4256	FALSE		0.1233	FALSE		0.4201	FALSE		0.2975	FALSE		0.3673	FALSE		0.0086	TRUE		0	TRUE		0	TRUE
284695	ZNF326	protein	0.0274	FALSE		0.9081	FALSE		0.9717	FALSE		0.5015	FALSE		0.7069	FALSE		0.8742	FALSE		0.0086	TRUE		0.0079	FALSE		0	TRUE
221662	RBM24	protein	0.3375	FALSE		0.2858	FALSE		0.4561	FALSE		0.1873	FALSE		0.618	FALSE		0.0944	FALSE		0.0086	TRUE		0.0799	FALSE		0.0122	FALSE
GO:0032388	positive regulation of intracellular transport	biological_function	0.3069	FALSE		0.0251	FALSE		0.7352	FALSE		0.2581	FALSE		0.0854	FALSE		0.7798	FALSE		0.0086	FALSE		0.0083	FALSE		0.0003	TRUE
C0010346	Crohn's disease	indication	0.302	FALSE		0.0212	FALSE		0.2896	FALSE		0.5983	FALSE		0.1405	FALSE		0.3508	FALSE		0.0086	TRUE		0.0059	TRUE		0.0077	TRUE
C0041948	Uremia	indication	0.3144	FALSE		0.079	FALSE		0.0032	TRUE		0.03	FALSE		0.0026	TRUE		0.0064	TRUE		0.0086	FALSE		0.0001	TRUE		0.0002	TRUE
946	SIGLEC6	protein	0.2582	FALSE		0.1478	FALSE		0.0009	TRUE		0.7603	FALSE		0.0216	FALSE		0.3418	FALSE		0.0087	TRUE		0.0004	TRUE		0.0582	FALSE
64403	CDH24	protein	0.4801	FALSE		0.6847	FALSE		0.5215	FALSE		0.5175	FALSE		0.0135	FALSE		0.0567	FALSE		0.0087	TRUE		0.3263	FALSE		0.612	FALSE
151827	LRRC34	protein	0.8347	FALSE		0.9234	FALSE		0.107	FALSE		0.717	FALSE		0.5127	FALSE		0.1929	FALSE		0.0087	TRUE		0.0004	TRUE		0	TRUE
GO:1904754	positive regulation of vascular associated smooth muscle cell migration	biological_function	0.8346	FALSE		0.556	FALSE		0.7632	FALSE		0.316	FALSE		0.3035	FALSE		0.3676	FALSE		0.0087	FALSE		0.0205	FALSE		0.0002	TRUE
117854	TRIM6	protein	0.0987	FALSE		0.0608	FALSE		0.086	FALSE		0.1631	FALSE		0.2061	FALSE		0.0752	FALSE		0.0088	TRUE		0.0037	TRUE		0.2192	FALSE
tyrphostin-AG-1478	tyrphostin-AG-1478	drug	0.1381	FALSE		0.2226	FALSE		0.5443	FALSE		0.2974	FALSE		0.1934	FALSE		0.173	FALSE		0.0088	FALSE		0.0312	FALSE		0.0656	FALSE
C0013421	dystonia	indication	0.6422	FALSE		0.9882	FALSE		0.7139	FALSE		0.1846	FALSE		0.7169	FALSE		0.2785	FALSE		0.0088	TRUE		0.2172	FALSE		0.2963	FALSE
72	ACTG2	protein	0.0004	TRUE		0.9508	FALSE		0.9916	FALSE		0.6294	FALSE		0.7778	FALSE		0.6405	FALSE		0.0089	TRUE		0.0067	FALSE		0	TRUE
25794	FSCN2	protein	0.9936	FALSE		0.4864	FALSE		0.7913	FALSE		0.0302	FALSE		0.3575	FALSE		0.4495	FALSE		0.0089	TRUE		0.1101	FALSE		0.3498	FALSE
2635	GBP3	protein	0.9643	FALSE		0.7111	FALSE		0.032	FALSE		0.9872	FALSE		0.4231	FALSE		0.538	FALSE		0.0089	TRUE		0.0075	FALSE		0.0017	FALSE
bitopertin	bitopertin	drug	0.0683	FALSE		0.77	FALSE		0.0484	FALSE		0.6888	FALSE		0.5018	FALSE		0.9348	FALSE		0.0089	FALSE		0.0056	TRUE	SLC6A9	0.0157	FALSE
91807	MYLK3	protein	0.0053	TRUE		0.2588	FALSE		0.4383	FALSE		0.5414	FALSE		0.8568	FALSE		0.1071	FALSE		0.009	TRUE		0.0051	FALSE		0	TRUE
80019	UBTD1	protein	0.0305	FALSE		0.0817	FALSE		0.007	TRUE		0.6995	FALSE		0.0264	FALSE		0.6725	FALSE		0.009	TRUE		0.2266	FALSE		0.005	FALSE
GO:2000647	negative regulation of stem cell proliferation	biological_function	0.2348	FALSE		0.2033	FALSE		0.1089	FALSE		0.1825	FALSE		0.0015	TRUE		0.0006	TRUE		0.009	FALSE		0.0198	FALSE		0.0507	FALSE
79634	SCRN3	protein	0.3789	FALSE		0.4674	FALSE		0.7637	FALSE		0.161	FALSE		0.4003	FALSE		0.7079	FALSE		0.0091	TRUE		0.0031	TRUE		0.3628	FALSE
91574	C12orf65	protein	0.4983	FALSE		0.7423	FALSE		0.2917	FALSE		0.2678	FALSE		0.2705	FALSE		0.3141	FALSE		0.0091	TRUE		0.0028	TRUE		0.0042	FALSE
55971	BAIAP2L1	protein	0.9954	FALSE		0.4326	FALSE		0.1282	FALSE		0.6294	FALSE		0.1496	FALSE		0.7751	FALSE		0.0092	TRUE		0.0365	FALSE		0.2999	FALSE
57182	ANKRD50	protein	0.9996	FALSE		0.0337	FALSE		0.6174	FALSE		0.4826	FALSE		0.441	FALSE		0.0153	FALSE		0.0092	TRUE		0.0955	FALSE		0.0917	FALSE
166929	SGMS2	protein	0.5787	FALSE		0.2446	FALSE		0.6408	FALSE		0.7832	FALSE		0.6623	FALSE		0.0385	FALSE		0.0092	TRUE		0.0008	TRUE		0.0053	FALSE
GO:0035176	social behavior	biological_function	0.8782	FALSE		0.2471	FALSE		0.0106	FALSE		0.1857	FALSE		0.6465	FALSE		0.26	FALSE		0.0092	TRUE		0.0037	FALSE		0.0554	FALSE
PF-431396	PF-431396	drug	0.1367	FALSE		0.5093	FALSE		0.1333	FALSE		0.1696	FALSE		0.208	FALSE		0.0338	FALSE		0.0092	TRUE	PTK2	0.0425	FALSE		0.0009	FALSE
PF-562271	PF-562271	drug	0.1367	FALSE		0.5093	FALSE		0.1333	FALSE		0.1696	FALSE		0.208	FALSE		0.0338	FALSE		0.0092	TRUE	PTK2	0.0425	FALSE		0.0009	FALSE
2658	GDF2	protein	0.5139	FALSE		0.2534	FALSE		0.0052	TRUE		0.0791	FALSE		0.0077	TRUE		0.0442	FALSE		0.0093	TRUE		0.0018	TRUE		0.3111	FALSE
GO:0019395	fatty acid oxidation	biological_function	0.9996	FALSE		0.5325	FALSE		0.9651	FALSE		0.8187	FALSE		0.1069	FALSE		0.954	FALSE		0.0093	TRUE		0.0072	TRUE		0.3028	FALSE
123	PLIN2	protein	0.9064	FALSE		0.192	FALSE		0.7289	FALSE		0.3256	FALSE		0.1657	FALSE		0.2696	FALSE		0.0094	TRUE		0.2647	FALSE		0.3599	FALSE
11180	WDR6	protein	0.7749	FALSE		0.3111	FALSE		0.2167	FALSE		0.4719	FALSE		0.5619	FALSE		0.4887	FALSE		0.0094	TRUE		0.1585	FALSE		0.0283	FALSE
51808	PHAX	protein	0.6033	FALSE		0.3612	FALSE		0.9697	FALSE		0.6712	FALSE		0.6592	FALSE		0.3173	FALSE		0.0094	TRUE		0.0372	FALSE		0.0917	FALSE
84102	SLC41A2	protein	0.9632	FALSE		0.0927	FALSE		0.8185	FALSE		0.8113	FALSE		0.5571	FALSE		0.1984	FALSE		0.0094	TRUE		0.0633	FALSE		0.1421	FALSE
91748	ELMSAN1	protein	0.061	FALSE		0.1041	FALSE		0.2983	FALSE		0.3246	FALSE		0.6857	FALSE		0.4269	FALSE		0.0094	TRUE		0.041	FALSE		0.1262	FALSE
6076	SNORD13P1	protein	0.6087	FALSE		0.4088	FALSE		0.9724	FALSE		0.6789	FALSE		0.0705	FALSE		0.0399	FALSE		0.0094	TRUE		0.0372	FALSE		0.0917	FALSE
AL-8697	AL-8697	drug	0.0898	FALSE		0.1803	FALSE		0.4607	FALSE		0.3246	FALSE		0.6857	FALSE		0.4269	FALSE		0.0094	FALSE		0.041	FALSE		0.1262	FALSE
JX-401	JX-401	drug	0.0898	FALSE		0.1803	FALSE		0.4607	FALSE		0.3246	FALSE		0.6857	FALSE		0.4269	FALSE		0.0094	FALSE		0.041	FALSE		0.1262	FALSE
losmapimod	losmapimod	drug	0.0898	FALSE		0.1803	FALSE		0.4607	FALSE		0.3246	FALSE		0.6857	FALSE		0.4269	FALSE		0.0094	FALSE		0.041	FALSE		0.1262	FALSE
LY2228820	LY2228820	drug	0.0898	FALSE		0.1803	FALSE		0.4607	FALSE		0.3246	FALSE		0.6857	FALSE		0.4269	FALSE		0.0094	FALSE		0.041	FALSE		0.1262	FALSE
SD-169	SD-169	drug	0.0898	FALSE		0.1803	FALSE		0.4607	FALSE		0.3246	FALSE		0.6857	FALSE		0.4269	FALSE		0.0094	FALSE		0.041	FALSE		0.1262	FALSE
semapimod	semapimod	drug	0.0898	FALSE		0.1803	FALSE		0.4607	FALSE		0.3246	FALSE		0.6857	FALSE		0.4269	FALSE		0.0094	FALSE		0.041	FALSE		0.1262	FALSE
skepinone-L	skepinone-L	drug	0.0898	FALSE		0.1803	FALSE		0.4607	FALSE		0.3246	FALSE		0.6857	FALSE		0.4269	FALSE		0.0094	FALSE		0.041	FALSE		0.1262	FALSE
SX-011	SX-011	drug	0.0898	FALSE		0.1803	FALSE		0.4607	FALSE		0.3246	FALSE		0.6857	FALSE		0.4269	FALSE		0.0094	FALSE		0.041	FALSE		0.1262	FALSE
TAK-715	TAK-715	drug	0.0898	FALSE		0.1803	FALSE		0.4607	FALSE		0.3246	FALSE		0.6857	FALSE		0.4269	FALSE		0.0094	FALSE		0.041	FALSE		0.1262	FALSE
5601	MAPK9	protein	0.2168	FALSE		0.3096	FALSE		0.2736	FALSE		0.0915	FALSE		0.1518	FALSE		0.0658	FALSE		0.0095	TRUE		0.0492	FALSE		0.3304	FALSE
2214	FCGR3A	protein	0.4613	FALSE		0.2652	FALSE		0.3643	FALSE		0.2551	FALSE		0.4702	FALSE		0.5994	FALSE		0.0095	TRUE		0.0461	FALSE		0.013	FALSE
2624	GATA2	protein	0.0341	FALSE		0.2312	FALSE		0.5228	FALSE		0.4224	FALSE		0.463	FALSE		0.1209	FALSE		0.0095	TRUE		0.0184	FALSE		0.0056	FALSE
3977	LIFR	protein	0.066	FALSE		0.3082	FALSE		0.0311	FALSE		0.0052	TRUE		0.01	FALSE		0.0078	TRUE		0.0095	TRUE		0.2741	FALSE		0.1861	FALSE
2990	GUSB	protein	0.8346	FALSE		0.9384	FALSE		0.0795	FALSE		0.1468	FALSE		0.5844	FALSE		0.698	FALSE		0.0095	TRUE		0.0792	FALSE		0.105	FALSE
27338	UBE2S	protein	0.0135	FALSE		0.2019	FALSE		0.202	FALSE		0.4853	FALSE		0.9067	FALSE		0.2274	FALSE		0.0096	TRUE		0.0282	FALSE		0.1501	FALSE
727676	SNORD118	protein	0.2089	FALSE		0.2143	FALSE		0.1148	FALSE		0.0813	FALSE		0.0243	FALSE		0.0085	TRUE		0.0096	TRUE		0.0165	FALSE		0.0092	FALSE
GO:0030518	intracellular steroid hormone receptor signaling pathway	biological_function	0.747	FALSE		0.0519	FALSE		0.0993	FALSE		0.0422	FALSE		0.186	FALSE		0.7617	FALSE		0.0096	FALSE		0.0281	FALSE		0.0065	TRUE
5596	MAPK4	protein	0.0012	TRUE		0.1378	FALSE		0.1835	FALSE		0.0336	FALSE		0.643	FALSE		0.1841	FALSE		0.0097	TRUE		0.0303	FALSE		0.0113	FALSE
786	CACNG1	protein	0.8465	FALSE		0.2602	FALSE		0.7402	FALSE		0.5874	FALSE		0.5385	FALSE		0.166	FALSE		0.0097	TRUE		0.1248	FALSE		0.1318	FALSE
23164	MPRIP	protein	0.4526	FALSE		0.3731	FALSE		0.6029	FALSE		0.6049	FALSE		0.1506	FALSE		0.6498	FALSE		0.0097	TRUE		0.0022	TRUE		0.0842	FALSE
283638	CEP170B	protein	0.3124	FALSE		0.1739	FALSE		0.2315	FALSE		0.4916	FALSE		0.0646	FALSE		0.1543	FALSE		0.0097	TRUE		0.0086	FALSE		0.001	FALSE
90861	JPT2	protein	0.6886	FALSE		0.2029	FALSE		0.0311	FALSE		0.1011	FALSE		0.4154	FALSE		0.419	FALSE		0.0097	TRUE		0.0072	FALSE		0.0015	FALSE
GO:0019530	taurine metabolic process	biological_function	0.6697	FALSE		0.4428	FALSE		0.1074	FALSE		0.8819	FALSE		0.6335	FALSE		0.7452	FALSE		0.0097	FALSE		0.0062	FALSE		0.2739	FALSE
2305	FOXM1	protein	0.4967	FALSE		0.2986	FALSE		0.6324	FALSE		0.4311	FALSE		0.1294	FALSE		0.5511	FALSE		0.0098	TRUE		0.0408	FALSE		0.0801	FALSE
55679	LIMS2	protein	0.3284	FALSE		0.0051	TRUE		0	TRUE		0.3101	FALSE		0.6518	FALSE		0.0026	TRUE		0.0098	TRUE		0.0229	FALSE		0.0012	FALSE
GO:0036089	cleavage furrow formation	biological_function	0.0964	FALSE		0.2532	FALSE		0.1375	FALSE		0.9384	FALSE		0.2832	FALSE		0.2677	FALSE		0.0098	FALSE		0.0003	FALSE		0	TRUE
GO:0071875	adrenergic receptor signaling pathway	biological_function	0.5025	FALSE		0.2441	FALSE		0.2686	FALSE		0.1584	FALSE		0.1165	FALSE		0.03	FALSE		0.0098	FALSE		0.0021	FALSE		0.302	FALSE
GO:0048021	regulation of melanin biosynthetic process	biological_function	0.1297	FALSE		0.1774	FALSE		0.003	FALSE		0.1602	FALSE		0.0097	FALSE		0.0334	FALSE		0.0098	FALSE		0.8075	FALSE		0.3566	FALSE
thiostrepton	thiostrepton	drug	0.5141	FALSE		0.3435	FALSE		0.6691	FALSE		0.4311	FALSE		0.1294	FALSE		0.5511	FALSE		0.0098	TRUE	FOXM1	0.0408	FALSE		0.0801	FALSE
pexmetinib	pexmetinib	drug	0.1668	FALSE		0.3451	FALSE		0.2704	FALSE		0.1239	FALSE		0.2161	FALSE		0.2105	FALSE		0.0098	FALSE		0.0201	FALSE		0.0815	FALSE
64805	64805	protein	0.3264	FALSE		0.2177	FALSE		0.1396	FALSE		0.5456	FALSE		0.1436	FALSE		0.3417	FALSE		0.0099	TRUE		0.0142	FALSE		0.0185	FALSE
GO:0051705	multi-organism behavior	biological_function	0.7636	FALSE		0.2763	FALSE		0.0133	FALSE		0.2063	FALSE		0.3446	FALSE		0.1075	FALSE		0.0099	FALSE		0.0037	FALSE		0.0561	FALSE
DB08816	ticagrelor	drug	0.3264	FALSE		0.2177	FALSE		0.1396	FALSE		0.5456	FALSE		0.1436	FALSE		0.3417	FALSE		0.0099	TRUE	64805	0.0142	FALSE		0.0185	FALSE
DB00758	clopidogrel	drug	0.3264	FALSE		0.2177	FALSE		0.1396	FALSE		0.5456	FALSE		0.1436	FALSE		0.3417	FALSE		0.0099	TRUE	64805	0.0142	FALSE		0.0185	FALSE
DB06209	prasugrel	drug	0.3264	FALSE		0.2177	FALSE		0.1396	FALSE		0.5456	FALSE		0.1436	FALSE		0.3417	FALSE		0.0099	TRUE	64805	0.0142	FALSE		0.0185	FALSE
DB00208	ticlopidine	drug	0.3264	FALSE		0.2177	FALSE		0.1396	FALSE		0.5456	FALSE		0.1436	FALSE		0.3417	FALSE		0.0099	TRUE	64805	0.0142	FALSE		0.0185	FALSE
DB06441	CANGRELOR	drug	0.3264	FALSE		0.2177	FALSE		0.1396	FALSE		0.5456	FALSE		0.1436	FALSE		0.3417	FALSE		0.0099	TRUE	64805	0.0142	FALSE		0.0185	FALSE
27130	INVS	protein	0.391	FALSE		0.1954	FALSE		0.0506	FALSE		0.7066	FALSE		0.1222	FALSE		0.1673	FALSE		0.01	FALSE		0.2228	FALSE		0.0326	FALSE
54863	TOR4A	protein	0.9839	FALSE		0.1099	FALSE		0.2311	FALSE		0.683	FALSE		0.1447	FALSE		0.0785	FALSE		0.01	FALSE		0.0003	TRUE		0	TRUE
GO:2001031	positive regulation of cellular glucuronidation	biological_function	0.7398	FALSE		0.3879	FALSE		0.005	FALSE		0.6615	FALSE		0.5138	FALSE		0.351	FALSE		0.01	FALSE		0.0187	FALSE		0.1058	FALSE
DB00637	Astemizole	drug	0.5231	FALSE		0.3716	FALSE		0.0314	FALSE		0.5853	FALSE		0.3223	FALSE	HRH1	0.3647	FALSE	HRH1	0.01	FALSE		0.001	TRUE	MAPT	0.0024	FALSE
olvanil	olvanil	drug	0.7361	FALSE		0.1732	FALSE		0.7451	FALSE		0.3255	FALSE		0.3615	FALSE		0.2232	FALSE		0.01	FALSE		0.0001	TRUE	TRPV1;GPR119	0.0302	FALSE
8190	MIA	protein	0.0308	FALSE		0.6193	FALSE		0.7222	FALSE		0.0968	FALSE		0.2729	FALSE		0.0967	FALSE		0.0101	FALSE		0.0001	TRUE		0	TRUE
1308	COL17A1	protein	0.4671	FALSE		0.168	FALSE		0.3794	FALSE		0.1804	FALSE		0.0986	FALSE		0.0097	TRUE		0.0101	FALSE		0.2827	FALSE		0.3284	FALSE
GO:0032760	positive regulation of tumor necrosis factor production	biological_function	0.3826	FALSE		0.2121	FALSE		0.0013	TRUE		0.1946	FALSE		0.2748	FALSE		0.3588	FALSE		0.0101	FALSE		0.0107	FALSE		0.0146	FALSE
tozasertib	tozasertib	drug	0.0164	FALSE		0.0015	FALSE		0.0762	FALSE		0.4501	FALSE		0.0097	FALSE		0.0343	FALSE		0.0101	FALSE		0.1411	FALSE		0.0016	FALSE
2917	GRM7	protein	0.2182	FALSE		0.7221	FALSE		0.4229	FALSE		0.2673	FALSE		0.195	FALSE		0.2277	FALSE		0.0103	FALSE		0.2262	FALSE		0.3088	FALSE
22948	CCT5	protein	0.965	FALSE		0.0008	TRUE		0.0191	FALSE		0.8833	FALSE		0.2779	FALSE		0.2092	FALSE		0.0103	FALSE		0.0123	FALSE		0.0037	FALSE
9518	GDF15	protein	0.3428	FALSE		0.1483	FALSE		0.4009	FALSE		0.3589	FALSE		0.748	FALSE		0.0927	FALSE		0.0103	FALSE		0.0167	FALSE		0.0025	FALSE
57215	THAP11	protein	0.5889	FALSE		0.6022	FALSE		0.5033	FALSE		0.3257	FALSE		0.831	FALSE		0.3382	FALSE		0.0103	FALSE		0.2075	FALSE		0.4042	FALSE
28442	IGHV3-23	protein	0.5682	FALSE		0.1966	FALSE		0.0742	FALSE		0.7924	FALSE		0.392	FALSE		0.7186	FALSE		0.0103	FALSE		0.0014	TRUE		0.0001	TRUE
AMN-082	AMN-082	drug	0.2182	FALSE		0.7221	FALSE		0.4229	FALSE		0.2673	FALSE		0.195	FALSE		0.2277	FALSE		0.0103	FALSE		0.2262	FALSE		0.3088	FALSE
3589	IL11	protein	0.0507	FALSE		0.253	FALSE		0.0045	TRUE		0.004	TRUE		0.0229	FALSE		0.0002	TRUE		0.0104	FALSE		0.0004	TRUE		0	TRUE
55753	OGDHL	protein	0.3578	FALSE		0.4159	FALSE		0.5005	FALSE		0.4234	FALSE		0.2748	FALSE		0.3748	FALSE		0.0104	FALSE		0.0001	TRUE		0.0001	TRUE
3617	IMPG1	protein	0.0017	TRUE		0.5203	FALSE		0.8225	FALSE		0.7227	FALSE		0.2612	FALSE		0.7645	FALSE		0.0104	FALSE		0.2675	FALSE		0	TRUE
GO:0006704	glucocorticoid biosynthetic process	biological_function	0.0492	FALSE		0.336	FALSE		0.2405	FALSE		0.7817	FALSE		0.22	FALSE		0.1566	FALSE		0.0104	FALSE		0.5354	FALSE		0.0704	FALSE
3-alpha-bis-(4-fluorophenyl)-methoxytropane	3-alpha-bis-(4-fluorophenyl)-methoxytropane	drug	0.2905	FALSE		0.1505	FALSE		0.0102	FALSE	SLC6A2	0.5819	FALSE		0.05	FALSE		0.0933	FALSE		0.0104	FALSE	SLC6A4	0.0214	FALSE		0.0774	FALSE
55968	NSFL1C	protein	0.4693	FALSE		0.5244	FALSE		0.6672	FALSE		0.6675	FALSE		0.1269	FALSE		0.9425	FALSE		0.0105	FALSE		0.0143	FALSE		0.035	FALSE
9467	SH3BP5	protein	0.1272	FALSE		0.7315	FALSE		0.6879	FALSE		0.7263	FALSE		0.47	FALSE		0.394	FALSE		0.0105	FALSE		0.0903	FALSE		0.0649	FALSE
80824	DUSP16	protein	0.7388	FALSE		0.7035	FALSE		0.3641	FALSE		0.8655	FALSE		0.2687	FALSE		0.6739	FALSE		0.0105	FALSE		0.2187	FALSE		0.0217	FALSE
DB06774	capsaicin	drug	0.4675	FALSE		0.0831	FALSE		0.1601	FALSE		0.8602	FALSE		0.9191	FALSE		0.7931	FALSE		0.0105	FALSE		0.0007	TRUE	TRPV1	0	TRUE	PHB2
GO:0033540	fatty acid beta-oxidation using acyl-CoA oxidase	biological_function	0.9804	FALSE		0.4658	FALSE		0.8762	FALSE		0.3192	FALSE		0.0934	FALSE		0.6032	FALSE		0.0106	FALSE		0.0482	FALSE		0.5267	FALSE
GO:0050653	chondroitin sulfate proteoglycan biosynthetic process, polysaccharide chain biosynthetic process	biological_function	0.9219	FALSE		0.2565	FALSE		0.898	FALSE		0.0263	FALSE		0.7453	FALSE		0.5897	FALSE		0.0106	FALSE		0.3061	FALSE		0.1092	FALSE
GO:0051703	intraspecies interaction between organisms	biological_function	0.7606	FALSE		0.2509	FALSE		0.0104	FALSE		0.1806	FALSE		0.6179	FALSE		0.2465	FALSE		0.0106	FALSE		0.0044	FALSE		0.0591	FALSE
GO:0098597	observational learning	biological_function	0.9176	FALSE		0.3148	FALSE		0.1295	FALSE		0.316	FALSE		0.3235	FALSE		0.2645	FALSE		0.0106	FALSE		0.0225	FALSE		0.0571	FALSE
GSK1070916	GSK1070916	drug	0.0235	FALSE		0.0021	FALSE		0.0906	FALSE		0.8128	FALSE		0.0072	FALSE		0.0247	FALSE		0.0106	FALSE		0.2096	FALSE		0.0062	FALSE
RWJ-67657	RWJ-67657	drug	0.1565	FALSE		0.0216	FALSE		0.7329	FALSE		0.6118	FALSE		0.0826	FALSE		0.0485	FALSE		0.0106	FALSE		0.0418	FALSE		0.1236	FALSE
9343	EFTUD2	protein	0.8179	FALSE		0.9266	FALSE		0.9458	FALSE		0.6571	FALSE		0.9977	FALSE		0.9147	FALSE		0.0107	FALSE		0.0003	TRUE		0	TRUE
64780	MICAL1	protein	0.829	FALSE		0.0425	FALSE		0.362	FALSE		0.3241	FALSE		0.602	FALSE		0.375	FALSE		0.0107	FALSE		0.0121	FALSE		0.0067	FALSE
80745	THUMPD2	protein	0.2875	FALSE		0.1638	FALSE		0.8806	FALSE		0.475	FALSE		0.3228	FALSE		0.2614	FALSE		0.0107	FALSE		0.0039	TRUE		0.3015	FALSE
8653	DDX3Y	protein	0.3052	FALSE		0.8316	FALSE		0.426	FALSE		0.3055	FALSE		0.523	FALSE		0.585	FALSE		0.0108	FALSE		0.056	FALSE		0.0018	FALSE
51661	FKBP7	protein	0.0243	FALSE		0.4009	FALSE		0.6295	FALSE		0.7523	FALSE		0.0825	FALSE		0.0791	FALSE		0.0108	FALSE		0.2003	FALSE		0.0002	TRUE
DB01105	Sibutramine	drug	0.2697	FALSE		0.1549	FALSE		0.018	FALSE	SLC6A2	0.5633	FALSE		0.0482	FALSE		0.0908	FALSE		0.0108	FALSE	SLC6A4	0.0226	FALSE		0.0941	FALSE
DB00285	venlafaxine	drug	0.2697	FALSE		0.1549	FALSE		0.018	FALSE	SLC6A2	0.5633	FALSE		0.0482	FALSE		0.0908	FALSE		0.0108	FALSE	SLC6A4	0.0226	FALSE		0.0941	FALSE
DB06700	desvenlafaxine	drug	0.2697	FALSE		0.1549	FALSE		0.018	FALSE	SLC6A2	0.5633	FALSE		0.0482	FALSE		0.0908	FALSE		0.0108	FALSE	SLC6A4	0.0226	FALSE		0.0941	FALSE
DB06701	Dexmethylphenidate	drug	0.2697	FALSE		0.1549	FALSE		0.018	FALSE	SLC6A2	0.5633	FALSE		0.0482	FALSE		0.0908	FALSE		0.0108	FALSE	SLC6A4	0.0226	FALSE		0.0941	FALSE
DB00422	methylphenidate	drug	0.2697	FALSE		0.1549	FALSE		0.018	FALSE	SLC6A2	0.5633	FALSE		0.0482	FALSE		0.0908	FALSE		0.0108	FALSE	SLC6A4	0.0226	FALSE		0.0941	FALSE
amitifadine	amitifadine	drug	0.2697	FALSE		0.1549	FALSE		0.018	FALSE	SLC6A2	0.5633	FALSE		0.0482	FALSE		0.0908	FALSE		0.0108	FALSE	SLC6A4	0.0226	FALSE		0.0941	FALSE
BTS-54505	BTS-54505	drug	0.2697	FALSE		0.1549	FALSE		0.018	FALSE	SLC6A2	0.5633	FALSE		0.0482	FALSE		0.0908	FALSE		0.0108	FALSE	SLC6A4	0.0226	FALSE		0.0941	FALSE
GO:0000724	double-strand break repair via homologous recombination	biological_function	0.9841	FALSE		0.1497	FALSE		0.9935	FALSE		0.4858	FALSE		0.9153	FALSE		0.6209	FALSE		0.0109	FALSE		0	TRUE		0	TRUE
2049	EPHB3	protein	0.896	FALSE		0.185	FALSE		0.0584	FALSE		0.1324	FALSE		0.2259	FALSE		0.305	FALSE		0.011	FALSE		0.1357	FALSE		0.0227	FALSE
5569	PKIA	protein	0.0325	FALSE		0.0716	FALSE		0.1209	FALSE		0.7881	FALSE		0.3164	FALSE		0.7632	FALSE		0.011	FALSE		0.0169	FALSE		0.2309	FALSE
1012	CDH13	protein	0.0878	FALSE		0.3129	FALSE		0.4449	FALSE		0.4415	FALSE		0.5666	FALSE		0.5872	FALSE		0.011	FALSE		0.2091	FALSE		0.0072	FALSE
GO:0090036	regulation of protein kinase C signaling	biological_function	0.1257	FALSE		0.3583	FALSE		0.2783	FALSE		0.4456	FALSE		0.3831	FALSE		0.4118	FALSE		0.011	FALSE		0.3232	FALSE		0.0083	FALSE
94233	OPN4	protein	0.8684	FALSE		0.4847	FALSE		0.7029	FALSE		0.2074	FALSE		0.0529	FALSE		0.6388	FALSE		0.0111	FALSE		0.2642	FALSE		0.0163	FALSE
GO:0032971	regulation of muscle filament sliding	biological_function	0.7714	FALSE		0.2958	FALSE		0.5021	FALSE		0.7551	FALSE		0.7531	FALSE		0.4761	FALSE		0.0111	FALSE		0.1033	FALSE		0.0303	FALSE
8476	CDC42BPA	protein	0.5529	FALSE		0.6412	FALSE		0.511	FALSE		0.236	FALSE		0.3865	FALSE		0.7238	FALSE		0.0112	FALSE		0.0238	FALSE		0.2768	FALSE
3660	IRF2	protein	0.3583	FALSE		0.6878	FALSE		0.2946	FALSE		0.2615	FALSE		0.2907	FALSE		0.3625	FALSE		0.0112	FALSE		0.1382	FALSE		0.085	FALSE
58509	CACTIN	protein	0.4595	FALSE		0.9933	FALSE		0.7154	FALSE		0.7795	FALSE		0.4571	FALSE		0.3618	FALSE		0.0112	FALSE		0.6142	FALSE		0	TRUE
115201	ATG4A	protein	0.671	FALSE		0.6541	FALSE		0.3052	FALSE		0.961	FALSE		0.429	FALSE		0.6064	FALSE		0.0112	FALSE		0.1078	FALSE		0.3448	FALSE
136306	SVOPL	protein	0.0767	FALSE		0.3404	FALSE		0.4007	FALSE		0.1131	FALSE		0.4558	FALSE		0.3708	FALSE		0.0112	FALSE		0.0205	FALSE		0.027	FALSE
idasanutlin	idasanutlin	drug	0.2625	FALSE		0.2929	FALSE		0.1304	FALSE	TP53	0.1339	FALSE		0.2058	FALSE		0.2305	FALSE		0.0112	FALSE	MDM2	0.0003	TRUE	MDM2	0.0006	FALSE
nutlin-3	nutlin-3	drug	0.2625	FALSE		0.2929	FALSE		0.1304	FALSE	TP53	0.1339	FALSE		0.2058	FALSE		0.2305	FALSE		0.0112	FALSE	MDM2	0.0003	TRUE	MDM2	0.0006	FALSE
6759	SSX4	protein	0.4974	FALSE		0.2931	FALSE		0.1119	FALSE		0.2209	FALSE		0.9314	FALSE		0.0264	FALSE		0.0113	FALSE		0.0063	FALSE		0.0051	FALSE
256364	EML3	protein	0.2038	FALSE		0.1717	FALSE		0.5325	FALSE		0.78	FALSE		0.4743	FALSE		0.1043	FALSE		0.0113	FALSE		0	TRUE		0	TRUE
5207	PFKFB1	protein	0.728	FALSE		0.7964	FALSE		0.6068	FALSE		0.6025	FALSE		0.1613	FALSE		0.2211	FALSE		0.0113	FALSE		0.023	FALSE		0.1185	FALSE
5581	PRKCE	protein	0.631	FALSE		0.2405	FALSE		0.0305	FALSE		0.5976	FALSE		0.2641	FALSE		0.153	FALSE		0.0114	FALSE		0.0175	FALSE		0.1052	FALSE
GO:0035507	regulation of myosin-light-chain-phosphatase activity	biological_function	0.5571	FALSE		0.1444	FALSE		0.5763	FALSE		0.5351	FALSE		0.4596	FALSE		0.5786	FALSE		0.0114	FALSE		0.0371	FALSE		0.2105	FALSE
5565	PRKAB2	protein	0.5842	FALSE		0.1424	FALSE		0.5209	FALSE		0.6899	FALSE		0.512	FALSE		0.0585	FALSE		0.0115	FALSE		0.0032	TRUE		0.217	FALSE
9379	NRXN2	protein	0.7619	FALSE		0.1501	FALSE		0.1641	FALSE		0.0548	FALSE		0.5587	FALSE		0.6408	FALSE		0.0115	FALSE		0.0333	FALSE		0.0167	FALSE
51776	MAP3K20	protein	0.0278	FALSE		0.1059	FALSE		0.1446	FALSE		0.498	FALSE		0.1238	FALSE		0.2212	FALSE		0.0115	FALSE		0.0326	FALSE		0.0036	FALSE
GO:0030851	granulocyte differentiation	biological_function	0.1168	FALSE		0.2437	FALSE		0.2295	FALSE		0.0855	FALSE		0.3386	FALSE		0.7399	FALSE		0.0115	FALSE		0.091	FALSE		0.034	FALSE
succinic-acid	succinic-acid	drug	0.3757	FALSE		0.6056	FALSE		0.1832	FALSE		0.9996	FALSE		0.8788	FALSE		0.3909	FALSE	PLOD1;ASPH	0.0115	FALSE		0.2358	FALSE	SDHD	0.0393	FALSE	PLOD1
5132	PDC	protein	0.8083	FALSE		0.3211	FALSE		0.6343	FALSE		0.004	TRUE		0.0478	FALSE		0.0736	FALSE		0.0116	FALSE		0.0019	TRUE		0.0243	FALSE
56265	CPXM1	protein	0.0829	FALSE		0.0721	FALSE		0.1082	FALSE		0.3212	FALSE		0.2876	FALSE		0.7279	FALSE		0.0116	FALSE		0.0025	TRUE		0.376	FALSE
GO:0010885	regulation of cholesterol storage	biological_function	0.6584	FALSE		0.1407	FALSE		0.5639	FALSE		0.214	FALSE		0.0435	FALSE		0.5451	FALSE		0.0116	FALSE		0.0007	FALSE		0.0005	FALSE
DB00916	metronidazole	drug	0.746	FALSE		0.351	FALSE		0.3592	FALSE		0.7895	FALSE		0.2671	FALSE		0.4694	FALSE		0.0116	FALSE		0.1036	FALSE		0.2004	FALSE
capsazepine	capsazepine	drug	0.8733	FALSE		0.1433	FALSE		0.7378	FALSE		0.7381	FALSE		0.3007	FALSE		0.3129	FALSE		0.0116	FALSE		0.0014	TRUE	TRPV1	0.0016	FALSE
CID-5458317	CID-5458317	drug	0.0829	FALSE		0.0721	FALSE		0.1082	FALSE		0.3212	FALSE		0.2876	FALSE		0.7279	FALSE		0.0116	FALSE		0.0025	FALSE		0.376	FALSE
C0085669	Acute Leukemia	indication	0.9405	FALSE		0.8822	FALSE		0.1303	FALSE		0.6708	FALSE		0.7446	FALSE		0.6299	FALSE		0.0116	FALSE		0.0418	FALSE		0.0669	FALSE
3728	JUP	protein	0.095	FALSE		0.0122	FALSE		0.6655	FALSE		0.5751	FALSE		0.0118	FALSE		0.1431	FALSE		0.0117	FALSE		0.0668	FALSE		0.0162	FALSE
7976	FZD3	protein	0.8792	FALSE		0.0339	FALSE		0.0893	FALSE		0.0459	FALSE		0	TRUE		0.1475	FALSE		0.0117	FALSE		0.4415	FALSE		0.5238	FALSE
474168	474168	protein	0.8792	FALSE		0.0339	FALSE		0.0893	FALSE		0.0459	FALSE		0	TRUE		0.1475	FALSE		0.0117	FALSE		0.4415	FALSE		0.5238	FALSE
GO:0072201	negative regulation of mesenchymal cell proliferation	biological_function	0.0325	FALSE		0.3013	FALSE		0.4197	FALSE		0.2892	FALSE		0.1194	FALSE		0.1238	FALSE		0.0117	FALSE		0.2066	FALSE		0.2455	FALSE
159	ADSS	protein	0.2586	FALSE		0.2174	FALSE		0.3304	FALSE		0.9263	FALSE		0.1006	FALSE		0.1647	FALSE		0.0118	FALSE		0.0004	TRUE		0.3542	FALSE
54806	AHI1	protein	0.9995	FALSE		0.7244	FALSE		0.8993	FALSE		0.2178	FALSE		0.2994	FALSE		0.3581	FALSE		0.0118	FALSE		0.0718	FALSE		0.52	FALSE
23076	RRP1B	protein	0.7465	FALSE		0.9773	FALSE		0.3848	FALSE		0.1953	FALSE		0.6625	FALSE		0.8472	FALSE		0.0118	FALSE		0.0038	TRUE		0	TRUE
9673	SLC25A44	protein	0.3268	FALSE		0.0006	TRUE		0.4979	FALSE		0.3408	FALSE		0.4145	FALSE		0.1806	FALSE		0.0118	FALSE		0.2641	FALSE		0.3549	FALSE
5999	RGS4	protein	0.5347	FALSE		0.504	FALSE		0.2883	FALSE		0.1455	FALSE		0.58	FALSE		0.4339	FALSE		0.0119	FALSE		0.0356	FALSE		0.0663	FALSE
137133	PSAT1P1	protein	0.2513	FALSE		0.6403	FALSE		0.4255	FALSE		0.8058	FALSE		0.4282	FALSE		0.8081	FALSE		0.0119	FALSE		0.0042	TRUE		0.0014	FALSE
100616191	MIR548AJ1	protein	0.2513	FALSE		0.6403	FALSE		0.4255	FALSE		0.8058	FALSE		0.4282	FALSE		0.8081	FALSE		0.0119	FALSE		0.0042	TRUE		0.0014	FALSE
GO:0090666	scaRNA localization to Cajal body	biological_function	0.7124	FALSE		0.0128	FALSE		0.4618	FALSE		0.9717	FALSE		0.527	FALSE		0.6306	FALSE		0.0119	FALSE		0.0582	FALSE		0.0006	TRUE
GO:0098596	imitative learning	biological_function	0.94	FALSE		0.3018	FALSE		0.2151	FALSE		0.2656	FALSE		0.0506	FALSE		0.2944	FALSE		0.0119	FALSE		0.0286	FALSE		0.0418	FALSE
CCG-63802	CCG-63802	drug	0.5421	FALSE		0.5403	FALSE		0.0359	FALSE		0.1455	FALSE		0.58	FALSE		0.4339	FALSE		0.0119	FALSE		0.0356	FALSE		0.0663	FALSE
CCG-63808	CCG-63808	drug	0.5421	FALSE		0.5403	FALSE		0.0359	FALSE		0.1455	FALSE		0.58	FALSE		0.4339	FALSE		0.0119	FALSE		0.0356	FALSE		0.0663	FALSE
466	ATF1	protein	0.1011	FALSE		0.3698	FALSE		0.1905	FALSE		0.3698	FALSE		0.233	FALSE		0.2707	FALSE		0.012	FALSE		0.0017	TRUE		0.0094	FALSE
GO:0045988	negative regulation of striated muscle contraction	biological_function	0.3957	FALSE		0.506	FALSE		0.1713	FALSE		0.004	FALSE		0.0408	FALSE		0.0515	FALSE		0.012	FALSE		0.1287	FALSE		0.0062	FALSE
DB00173	Adenine	drug	0.3811	FALSE		0.3586	FALSE		0.434	FALSE		0.9907	FALSE		0.9881	FALSE		0.5903	FALSE		0.012	FALSE		0.0084	TRUE	SRPK2	0.0001	TRUE	SRPK2
adenine	adenine	drug	0.3811	FALSE		0.3586	FALSE		0.434	FALSE		0.9907	FALSE		0.9881	FALSE		0.5903	FALSE		0.012	FALSE		0.0084	TRUE	SRPK2	0.0001	TRUE	SRPK2
2625	GATA3	protein	0.0242	FALSE		0.0546	FALSE		0.4009	FALSE		0.2847	FALSE		0.1214	FALSE		0.1955	FALSE		0.0121	FALSE		0.0128	FALSE		0.0822	FALSE
23384	SPECC1L	protein	0.7	FALSE		0.6658	FALSE		0.6545	FALSE		0.6568	FALSE		0.0134	FALSE		0.0158	FALSE		0.0121	FALSE		0.1073	FALSE		0.0004	TRUE
4661	MYT1	protein	0.1809	FALSE		0.2657	FALSE		0.9544	FALSE		0.9842	FALSE		0.9275	FALSE		0.5745	FALSE		0.0121	FALSE		0	TRUE		0	TRUE
144097	SPINDOC	protein	0.1459	FALSE		0.1791	FALSE		0.0073	TRUE		0.0597	FALSE		0.1445	FALSE		0.0846	FALSE		0.0121	FALSE		0.0014	TRUE		0.0394	FALSE
9891	NUAK1	protein	0.5352	FALSE		0.5288	FALSE		0.5707	FALSE		0.3179	FALSE		0.4641	FALSE		0.703	FALSE		0.0122	FALSE		0.0425	FALSE		0.2776	FALSE
54869	EPS8L1	protein	0.975	FALSE		0.4367	FALSE		0.303	FALSE		0.2846	FALSE		0.8049	FALSE		0.6825	FALSE		0.0122	FALSE		0.3255	FALSE		0.049	FALSE
GO:0002159	desmosome assembly	biological_function	0.4801	FALSE		0.0033	TRUE		0.0158	FALSE		0.391	FALSE		0.1912	FALSE		0.233	FALSE		0.0122	FALSE		0.0206	FALSE		0.0038	FALSE
GO:0043086	negative regulation of catalytic activity	biological_function	0.6457	FALSE		0.8963	FALSE		0.3308	FALSE		0.0801	FALSE		0.0596	FALSE		0.0009	TRUE		0.0122	FALSE		0.0299	FALSE		0.0486	FALSE
HTH-01-015	HTH-01-015	drug	0.5406	FALSE		0.5576	FALSE		0.6138	FALSE		0.3179	FALSE		0.4641	FALSE		0.703	FALSE		0.0122	FALSE		0.0425	FALSE		0.2776	FALSE
57701	NCKAP5L	protein	0.3206	FALSE		0.7897	FALSE		0.7615	FALSE		0.2867	FALSE		0.9144	FALSE		0.8656	FALSE		0.0123	FALSE		0.2089	FALSE		0.0894	FALSE
10150	MBNL2	protein	0.9137	FALSE		0.2231	FALSE		0.4623	FALSE		0.5037	FALSE		0.1733	FALSE		0.7601	FALSE		0.0123	FALSE		0.0624	FALSE		0.0108	FALSE
GO:0030534	adult behavior	biological_function	0.8725	FALSE		0.2359	FALSE		0.0087	TRUE		0.2343	FALSE		0.7118	FALSE		0.241	FALSE		0.0123	FALSE		0.0033	FALSE		0.0747	FALSE
6123	RPL3L	protein	0.0017	TRUE		0.8159	FALSE		0.991	FALSE		0.8272	FALSE		0.9075	FALSE		0.6556	FALSE		0.0124	FALSE		0.0151	FALSE		0.0217	FALSE
GO:0042297	vocal learning	biological_function	0.9277	FALSE		0.3071	FALSE		0.2455	FALSE		0.2409	FALSE		0.0431	FALSE		0.2517	FALSE		0.0124	FALSE		0.0289	FALSE		0.0426	FALSE
DB04216	quercetin	drug	0.3482	FALSE		0.7776	FALSE		0.1353	FALSE		0.3994	FALSE		0.7737	FALSE		0.1768	FALSE	UGT3A1	0.0124	FALSE		0.0117	FALSE		0.0296	FALSE
83729	INHBE	protein	0.0362	FALSE		0.6138	FALSE		0.6935	FALSE		0.0875	FALSE		0.0107	FALSE		0.0046	TRUE		0.0125	FALSE		0.1414	FALSE		0.0022	FALSE
GO:0032757	positive regulation of interleukin-8 production	biological_function	0.1157	FALSE		0.0652	FALSE		0.1473	FALSE		0.1922	FALSE		0.0096	TRUE		0.0018	TRUE		0.0125	FALSE		0.0016	TRUE		0.5979	FALSE
GO:0061316	canonical Wnt signaling pathway involved in heart development	biological_function	0.1368	FALSE		0.2532	FALSE		0.0001	FALSE		0.0257	FALSE		0	FALSE		0.0021	FALSE		0.0125	FALSE		0.3492	FALSE		0.1353	FALSE
4137	MAPT	protein	0.3291	FALSE		0.5893	FALSE		0.71	FALSE		0.588	FALSE		0.272	FALSE		0.473	FALSE		0.0126	FALSE		0.0035	TRUE		0.013	FALSE
25803	SPDEF	protein	0.4964	FALSE		0.5125	FALSE		0.5822	FALSE		0.612	FALSE		0.2871	FALSE		0.3635	FALSE		0.0126	FALSE		0.0009	TRUE		0	TRUE
5301	PIN1P1	protein	0.3291	FALSE		0.5893	FALSE		0.71	FALSE		0.5768	FALSE		0.1778	FALSE		0.3745	FALSE		0.0126	FALSE		0.0035	TRUE		0.013	FALSE
GO:0007612	learning	biological_function	0.8991	FALSE		0.3149	FALSE		0.1315	FALSE		0.3131	FALSE		0.4923	FALSE		0.2562	FALSE		0.0126	FALSE		0.0245	FALSE		0.0706	FALSE
GO:0040018	positive regulation of multicellular organism growth	biological_function	0.0367	FALSE		0.2473	FALSE		0.0221	FALSE		0.5535	FALSE		0.4894	FALSE		0.1831	FALSE		0.0126	FALSE		0.0013	TRUE		0.005	TRUE
GO:2000659	regulation of interleukin-1-mediated signaling pathway	biological_function	0.2681	FALSE		0.3324	FALSE		0.1453	FALSE		0.403	FALSE		0.5702	FALSE		0.4333	FALSE		0.0126	FALSE		0.0004	TRUE		0.0075	FALSE
leucomethylene-blue	leucomethylene-blue	drug	0.3291	FALSE		0.5893	FALSE		0.71	FALSE		0.588	FALSE		0.272	FALSE		0.473	FALSE		0.0126	FALSE		0.0035	TRUE	MAPT	0.013	FALSE
MK-5108	MK-5108	drug	0.0242	FALSE		0.0019	FALSE		0.0774	FALSE		0.73	FALSE		0.0134	FALSE		0.0558	FALSE		0.0126	FALSE		0.1762	FALSE		0.0039	FALSE
PHA-680632	PHA-680632	drug	0.0242	FALSE		0.0019	FALSE		0.0774	FALSE		0.73	FALSE		0.0134	FALSE		0.0558	FALSE		0.0126	FALSE		0.1762	FALSE		0.0039	FALSE
SNS-314	SNS-314	drug	0.0242	FALSE		0.0019	FALSE		0.0774	FALSE		0.73	FALSE		0.0134	FALSE		0.0558	FALSE		0.0126	FALSE		0.1762	FALSE		0.0039	FALSE
830	CAPZA2	protein	0.4087	FALSE		0.9344	FALSE		0.606	FALSE		0.1983	FALSE		0.058	FALSE		0.4307	FALSE		0.0128	FALSE		0.0376	FALSE		0	TRUE
9922	IQSEC1	protein	0.645	FALSE		0.4141	FALSE		0.3088	FALSE		0.3685	FALSE		0.1901	FALSE		0.0165	FALSE		0.0128	FALSE		0.2552	FALSE		0.32	FALSE
23013	SPEN	protein	0.7122	FALSE		0.4802	FALSE		0.4388	FALSE		0.1476	FALSE		0.0675	FALSE		0.0909	FALSE		0.0129	FALSE		0.5834	FALSE		0	TRUE
83605	CCM2	protein	0.232	FALSE		0.3839	FALSE		0.524	FALSE		0.5796	FALSE		0.4905	FALSE		0.359	FALSE		0.0129	FALSE		0.1269	FALSE		0.1424	FALSE
152687	ZNF595	protein	0.0135	FALSE		0.0273	FALSE		0.0027	TRUE		0.2215	FALSE		0.1849	FALSE		0.4775	FALSE		0.0129	FALSE		0.0279	FALSE		0.3537	FALSE
3875	KRT18	protein	0.9363	FALSE		0.1377	FALSE		0.2207	FALSE		0.8377	FALSE		0.478	FALSE		0.7002	FALSE		0.013	FALSE		0.0648	FALSE		0.0059	FALSE
1297	COL9A1	protein	0.2627	FALSE		0.6272	FALSE		0.4129	FALSE		0.1748	FALSE		0.1882	FALSE		0.5735	FALSE		0.013	FALSE		0.0454	FALSE		0.5203	FALSE
2326	FMO1	protein	0.6964	FALSE		0.5146	FALSE		0.5982	FALSE		0.6002	FALSE		0.0907	FALSE		0.2203	FALSE		0.013	FALSE		0.0244	FALSE		0.4015	FALSE
GO:1990000	amyloid fibril formation	biological_function	0.7998	FALSE		0.3413	FALSE		0.1092	FALSE		0.2762	FALSE		0.3805	FALSE		0.4246	FALSE		0.013	FALSE		0	TRUE		0.0001	TRUE
79718	TBL1XR1	protein	0.8238	FALSE		0.0547	FALSE		0.2868	FALSE		0.481	FALSE		0.1296	FALSE		0.0672	FALSE		0.0131	FALSE		0.0003	TRUE		0.0044	FALSE
5911	RAP2A	protein	0.5351	FALSE		0.1758	FALSE		0.3108	FALSE		0.5834	FALSE		0.0535	FALSE		0.5347	FALSE		0.0131	FALSE		0.0191	FALSE		0.0652	FALSE
VX-702	VX-702	drug	0.0023	TRUE	IL6	0.2232	FALSE		0.1175	FALSE	IL6;IL1B	0.0774	FALSE	IL6	0.3292	FALSE	IL6;IL1B	0.1722	FALSE	IL6;IL1B	0.0131	FALSE		0.0009	TRUE	MAPK12	0.0022	FALSE
2864	FFAR1	protein	0.4143	FALSE		0.3717	FALSE		0.3891	FALSE		0.1312	FALSE		0.2015	FALSE		0.1371	FALSE		0.0132	FALSE		0.0255	FALSE		0.5033	FALSE
4488	MSX2	protein	0.5395	FALSE		0.0938	FALSE		0.158	FALSE		0.6886	FALSE		0.431	FALSE		0.4405	FALSE		0.0132	FALSE		0.036	FALSE		0.0004	TRUE
441531	PGAM4	protein	0.9724	FALSE		0.8067	FALSE		0.0679	FALSE		0.8899	FALSE		0.9458	FALSE		0.2877	FALSE		0.0132	FALSE		0.0157	FALSE		0.0017	FALSE
386675	KRTAP10-7	protein	0.274	FALSE		0.2046	FALSE		0.0409	FALSE		0.1688	FALSE		0.5672	FALSE		0.21	FALSE		0.0132	FALSE		0.177	FALSE		0.1197	FALSE
401288	LINC00242	protein	0.274	FALSE		0.2046	FALSE		0.0409	FALSE		0.1688	FALSE		0.5672	FALSE		0.21	FALSE		0.0132	FALSE		0.177	FALSE		0.1197	FALSE
AMG-837	AMG-837	drug	0.4143	FALSE		0.3717	FALSE		0.3891	FALSE		0.1312	FALSE		0.2015	FALSE		0.1371	FALSE		0.0132	FALSE		0.0255	FALSE		0.5033	FALSE
AS-2034178	AS-2034178	drug	0.4143	FALSE		0.3717	FALSE		0.3891	FALSE		0.1312	FALSE		0.2015	FALSE		0.1371	FALSE		0.0132	FALSE		0.0255	FALSE		0.5033	FALSE
DC-260126	DC-260126	drug	0.4143	FALSE		0.3717	FALSE		0.3891	FALSE		0.1312	FALSE		0.2015	FALSE		0.1371	FALSE		0.0132	FALSE		0.0255	FALSE		0.5033	FALSE
GW-1100	GW-1100	drug	0.4143	FALSE		0.3717	FALSE		0.3891	FALSE		0.1312	FALSE		0.2015	FALSE		0.1371	FALSE		0.0132	FALSE		0.0255	FALSE		0.5033	FALSE
GW-9508	GW-9508	drug	0.4143	FALSE		0.3717	FALSE		0.3891	FALSE		0.1312	FALSE		0.2015	FALSE		0.1371	FALSE		0.0132	FALSE		0.0255	FALSE		0.5033	FALSE
medica-16	medica-16	drug	0.4143	FALSE		0.3717	FALSE		0.3891	FALSE		0.1312	FALSE		0.2015	FALSE		0.1371	FALSE		0.0132	FALSE		0.0255	FALSE		0.5033	FALSE
TAK-875	TAK-875	drug	0.4143	FALSE		0.3717	FALSE		0.3891	FALSE		0.1312	FALSE		0.2015	FALSE		0.1371	FALSE		0.0132	FALSE		0.0255	FALSE		0.5033	FALSE
TUG-770	TUG-770	drug	0.4143	FALSE		0.3717	FALSE		0.3891	FALSE		0.1312	FALSE		0.2015	FALSE		0.1371	FALSE		0.0132	FALSE		0.0255	FALSE		0.5033	FALSE
7534	YWHAZ	protein	0.6367	FALSE		0.0098	TRUE		0.2818	FALSE		0.8225	FALSE		0.6715	FALSE		0.7637	FALSE		0.0133	FALSE		0.0006	TRUE		0.0018	FALSE
4478	MSN	protein	0.4957	FALSE		0.5137	FALSE		0.5874	FALSE		0.2231	FALSE		0.2481	FALSE		0.0932	FALSE		0.0133	FALSE		0.0028	TRUE		0.0001	TRUE
11202	KLK8	protein	0.5958	FALSE		0.54	FALSE		0.3063	FALSE		0.447	FALSE		0.0216	FALSE		0.1045	FALSE		0.0133	FALSE		0.021	FALSE		0.0084	FALSE
9775	EIF4A3	protein	0.2553	FALSE		0.992	FALSE		0.9902	FALSE		0.8554	FALSE		0.4066	FALSE		0.8157	FALSE		0.0133	FALSE		0.0081	FALSE		0	TRUE
399687	MYO18A	protein	0.1919	FALSE		0.8382	FALSE		0.1424	FALSE		0.6857	FALSE		0.0802	FALSE		0.8497	FALSE		0.0133	FALSE		0.0105	FALSE		0.0005	TRUE
440689	HIST2H2BF	protein	0.6507	FALSE		0.0677	FALSE		0.3415	FALSE		0.818	FALSE		0.6602	FALSE		0.7493	FALSE		0.0133	FALSE		0.0006	TRUE		0.0018	FALSE
GO:0010745	negative regulation of macrophage derived foam cell differentiation	biological_function	0.2578	FALSE		0.3955	FALSE		0.5652	FALSE		0.0521	FALSE		0.1813	FALSE		0.2313	FALSE		0.0133	FALSE		0.0036	FALSE		0.0401	FALSE
AMG900	AMG900	drug	0.0219	FALSE		0.0015	FALSE		0.0841	FALSE		0.7133	FALSE		0.0169	FALSE		0.0537	FALSE		0.0133	FALSE		0.1898	FALSE		0.0045	FALSE
CCT129202	CCT129202	drug	0.0219	FALSE		0.0015	FALSE		0.0841	FALSE		0.7133	FALSE		0.0169	FALSE		0.0537	FALSE		0.0133	FALSE		0.1898	FALSE		0.0045	FALSE
CCT137690	CCT137690	drug	0.0219	FALSE		0.0015	FALSE		0.0841	FALSE		0.7133	FALSE		0.0169	FALSE		0.0537	FALSE		0.0133	FALSE		0.1898	FALSE		0.0045	FALSE
2865	FFAR3	protein	0.4974	FALSE		0.2206	FALSE		0.1216	FALSE		0.1486	FALSE		0.1137	FALSE		0.076	FALSE		0.0134	FALSE		0.0596	FALSE		0.1221	FALSE
91937	TIMD4	protein	0.0164	FALSE		0.0922	FALSE		0.2128	FALSE		0.0493	FALSE		0.1193	FALSE		0.1265	FALSE		0.0134	FALSE		0.0001	TRUE		0.0001	TRUE
4171	MCM2	protein	0.397	FALSE		0.9342	FALSE		0.8879	FALSE		0.9423	FALSE		0.9212	FALSE		0.0814	FALSE		0.0134	FALSE		0	TRUE		0	TRUE
C0017168	gastroesophageal reflux disease (GERD)	indication	0.8697	FALSE		0.3005	FALSE		0.3958	FALSE		0.1077	FALSE		0.006	TRUE		0.0408	FALSE		0.0134	FALSE		0.0282	FALSE		0.0129	FALSE
8870	IER3	protein	0.9298	FALSE		0.4039	FALSE		0.2849	FALSE		0.0889	FALSE		0.1981	FALSE		0.3247	FALSE		0.0135	FALSE		0.048	FALSE		0.0463	FALSE
653226	SRP9P1	protein	0.4434	FALSE		0.9799	FALSE		0.975	FALSE		0.6415	FALSE		0.8657	FALSE		0.3891	FALSE		0.0135	FALSE		0.0004	TRUE		0	TRUE
GO:0043405	regulation of MAP kinase activity	biological_function	0.076	FALSE		0.0255	FALSE		0.0006	FALSE		0.4825	FALSE		0.1729	FALSE		0.4412	FALSE		0.0135	FALSE		0.2958	FALSE		0.0105	FALSE
GO:1902161	positive regulation of cyclic nucleotide-gated ion channel activity	biological_function	0.5702	FALSE		0.0294	FALSE		0.0207	FALSE		0.7047	FALSE		0.4937	FALSE		0.5859	FALSE		0.0135	FALSE		0.0026	FALSE		0.002	FALSE
5562	PRKAA1	protein	0.1632	FALSE		0.3856	FALSE		0.077	FALSE		0.6223	FALSE		0.5734	FALSE		0.4717	FALSE		0.0136	FALSE		0.013	FALSE		0.2054	FALSE
115708	TRMT61A	protein	0.5161	FALSE		0.7577	FALSE		0.5089	FALSE		0.8677	FALSE		0.2746	FALSE		0.3906	FALSE		0.0136	FALSE		0.0032	TRUE		0.0054	FALSE
GO:0006536	glutamate metabolic process	biological_function	0.6358	FALSE		0.0717	FALSE		0.9431	FALSE		0.9349	FALSE		0.8569	FALSE		0.0076	TRUE		0.0136	FALSE		0	TRUE		0.0019	TRUE
GO:0019062	virion attachment to host cell	biological_function	0.3074	FALSE		0.2319	FALSE		0.3055	FALSE		0.0194	FALSE		0.0745	FALSE		0.0943	FALSE		0.0136	FALSE		0.2877	FALSE		0.0048	FALSE
GO:1900062	regulation of replicative cell aging	biological_function	0.0196	FALSE		0.9221	FALSE		0.3066	FALSE		0.2601	FALSE		0.4762	FALSE		0.6733	FALSE		0.0136	FALSE		0.5707	FALSE		0.0189	FALSE
5997	RGS2	protein	0.1851	FALSE		0.7754	FALSE		0.4528	FALSE		0.7698	FALSE		0.4741	FALSE		0.5226	FALSE		0.0137	FALSE		0.36	FALSE		0.3905	FALSE
4902	NRTN	protein	0.5891	FALSE		0.9174	FALSE		0.0648	FALSE		0.3404	FALSE		0.5356	FALSE		0.8277	FALSE		0.0137	FALSE		0.0445	FALSE		0.0002	TRUE
283160	OR8D2	protein	0.7367	FALSE		0.5932	FALSE		0.3487	FALSE		0.6971	FALSE		0.6034	FALSE		0.9065	FALSE		0.0137	FALSE		0.033	FALSE		0.0139	FALSE
3927	LASP1	protein	0.1718	FALSE		0.0005	TRUE		0.3462	FALSE		0.7445	FALSE		0.1673	FALSE		0.0897	FALSE		0.0138	FALSE		0.0282	FALSE		0	TRUE
5956	OPN1LW	protein	0.381	FALSE		0.0246	FALSE		0.5438	FALSE		0.4723	FALSE		0.1296	FALSE		0.0286	FALSE		0.0138	FALSE		0.0675	FALSE		0.0002	TRUE
344658	SAMD7	protein	0.9342	FALSE		0.803	FALSE		0.5501	FALSE		0.0773	FALSE		0.699	FALSE		0.1427	FALSE		0.0138	FALSE		0.2661	FALSE		0.0015	FALSE
285346	ZNF852	protein	0.4702	FALSE		0.9053	FALSE		0.4773	FALSE		0.8342	FALSE		0.1866	FALSE		0.2426	FALSE		0.0138	FALSE		0.2432	FALSE		0.3051	FALSE
GO:1902894	negative regulation of pri-miRNA transcription by RNA polymerase II	biological_function	0.178	FALSE		0.3013	FALSE		0.4235	FALSE		0.4082	FALSE		0.1205	FALSE		0.3479	FALSE		0.0138	FALSE		0.0711	FALSE		0.1718	FALSE
DB09006	clinofibrate	drug	0.4474	FALSE		0.4323	FALSE		0.2778	FALSE	LPL	0.7313	FALSE		0.3651	FALSE		0.592	FALSE		0.0138	FALSE	PPARA	0.0139	FALSE		0.006	FALSE
GO:0010967	regulation of polyamine biosynthetic process	biological_function	0.0348	FALSE		0.1976	FALSE		0.1549	FALSE		0.9084	FALSE		0.1519	FALSE		0.1979	FALSE		0.0139	FALSE		0.2219	FALSE		0.029	FALSE
GO:1903557	positive regulation of tumor necrosis factor superfamily cytokine production	biological_function	0.5251	FALSE		0.4405	FALSE		0.056	FALSE		0.2977	FALSE		0.2126	FALSE		0.2392	FALSE		0.0139	FALSE		0.0606	FALSE		0.0632	FALSE
GO:0035358	regulation of peroxisome proliferator activated receptor signaling pathway	biological_function	0.0135	FALSE		0.057	FALSE		0.0998	FALSE		0.3197	FALSE		0.4175	FALSE		0.6074	FALSE		0.0139	FALSE		0.0106	FALSE		0.0489	FALSE
2512	FTL	protein	0.322	FALSE		0.3672	FALSE		0.3568	FALSE		0.102	FALSE		0.2688	FALSE		0.6679	FALSE		0.014	FALSE		0.2884	FALSE		0.2173	FALSE
GO:0045662	negative regulation of myoblast differentiation	biological_function	0.3014	FALSE		0.0607	FALSE		0.3329	FALSE		0.3477	FALSE		0.002	FALSE		0.0022	TRUE		0.014	FALSE		0.2393	FALSE		0.3157	FALSE
GO:0008306	associative learning	biological_function	0.8271	FALSE		0.2993	FALSE		0.1429	FALSE		0.3522	FALSE		0.4785	FALSE		0.3274	FALSE		0.014	FALSE		0.0269	FALSE		0.0654	FALSE
examorelin	examorelin	drug	0.0085	TRUE	GHRHR	0.0097	TRUE	GHRHR	0.004	TRUE	GHRHR	0.3185	FALSE		0.0414	FALSE	GHRHR	0.0612	FALSE	GHRHR	0.014	FALSE		0.377	FALSE		0.0918	FALSE
nefazodone	nefazodone	drug	0.3197	FALSE		0.037	FALSE		0.7722	FALSE	SLC6A2	0.0611	FALSE		0.0634	FALSE		0.1377	FALSE	ADRA2A	0.014	FALSE	SLC6A4	0.1362	FALSE		0.1603	FALSE
7041	TGFB1I1	protein	0.7328	FALSE		0.0503	FALSE		0.0066	TRUE		0.1127	FALSE		0.0056	TRUE		0.1145	FALSE		0.0141	FALSE		0.0548	FALSE		0.0015	FALSE
22913	RALY	protein	0.5854	FALSE		0.8978	FALSE		0.9955	FALSE		0.2514	FALSE		0.2753	FALSE		0.7993	FALSE		0.0141	FALSE		0.0253	FALSE		0	TRUE
83873	83873	protein	0.358	FALSE		0.3142	FALSE		0.0088	TRUE		0.264	FALSE		0.0001	TRUE		0.0019	TRUE		0.0141	FALSE		0.0738	FALSE		0.0301	FALSE
GO:0014911	positive regulation of smooth muscle cell migration	biological_function	0.0709	FALSE		0.1628	FALSE		0.1143	FALSE		0.0329	FALSE		0	TRUE		0	TRUE		0.0141	FALSE		0.0084	FALSE		0.0054	FALSE
GO:0051225	spindle assembly	biological_function	0.0908	FALSE		0.48	FALSE		0.3775	FALSE		0.4675	FALSE		0.2171	FALSE		0.3259	FALSE		0.0142	FALSE		0.0207	FALSE		0.0156	FALSE
GO:1990426	mitotic recombination-dependent replication fork processing	biological_function	0.0937	FALSE		0.4957	FALSE		0.7033	FALSE		0.7925	FALSE		0.8315	FALSE		0.3	FALSE		0.0142	FALSE		0.001	FALSE		0.0132	FALSE
4582	MUC1	protein	0.8402	FALSE		0.3666	FALSE		0.6468	FALSE		0.1114	FALSE		0.1363	FALSE		0.1858	FALSE		0.0143	FALSE		0.2562	FALSE		0.1256	FALSE
GO:0007602	phototransduction	biological_function	0.1487	FALSE		0.2541	FALSE		0.4976	FALSE		0.02	FALSE		0.0551	FALSE		0.1571	FALSE		0.0143	FALSE		0.392	FALSE		0.221	FALSE
23092	ARHGAP26	protein	0.8642	FALSE		0.1442	FALSE		0.4547	FALSE		0.4128	FALSE		0.5777	FALSE		0.6265	FALSE		0.0144	FALSE		0.0122	FALSE		0.0524	FALSE
83444	INO80B	protein	0.264	FALSE		0.4536	FALSE		0.1174	FALSE		0.4562	FALSE		0.9241	FALSE		0.7213	FALSE		0.0144	FALSE		0.1032	FALSE		0.0003	TRUE
23252	OTUD3	protein	0.8342	FALSE		0.4597	FALSE		0	TRUE		0.1937	FALSE		0.4422	FALSE		0.4461	FALSE		0.0145	FALSE		0.0174	FALSE		0.1301	FALSE
GO:2000679	positive regulation of transcription regulatory region DNA binding	biological_function	0.239	FALSE		0.3338	FALSE		0.3145	FALSE		0.3571	FALSE		0.1996	FALSE		0.2633	FALSE		0.0145	FALSE		0.0111	FALSE		0.3326	FALSE
29109	FHOD1	protein	0.8612	FALSE		0.4271	FALSE		0.806	FALSE		0.3204	FALSE		0.1871	FALSE		0.0857	FALSE		0.0146	FALSE		0.0159	FALSE		0.0301	FALSE
GO:0072331	signal transduction by p53 class mediator	biological_function	0.7882	FALSE		0.1584	FALSE		0.257	FALSE		0.3578	FALSE		0.309	FALSE		0.8105	FALSE		0.0146	FALSE		0.0292	FALSE		0.0002	FALSE
GO:0042993	positive regulation of transcription factor import into nucleus	biological_function	0.1078	FALSE		0.1004	FALSE		0.0282	FALSE		0.161	FALSE		0.1303	FALSE		0.15	FALSE		0.0146	FALSE		0.0058	FALSE		0.0004	TRUE
7299	TYR	protein	0.5868	FALSE		0.4552	FALSE		0.1196	FALSE		0.477	FALSE		0.523	FALSE		0.5616	FALSE		0.0147	FALSE		0.1558	FALSE		0.376	FALSE
1958	EGR1	protein	0.001	TRUE		0.0129	FALSE		0.0683	FALSE		0.1313	FALSE		0.7231	FALSE		0.5642	FALSE		0.0147	FALSE		0.0288	FALSE		0.035	FALSE
65267	WNK3	protein	0.0461	FALSE		0.1476	FALSE		0.1409	FALSE		0.6839	FALSE		0.2038	FALSE		0.2133	FALSE		0.0147	FALSE		0.0036	TRUE		0.2423	FALSE
93517	SDR42E1	protein	0.8835	FALSE		0.2433	FALSE		0.702	FALSE		0.822	FALSE		0.8595	FALSE		0.3489	FALSE		0.0147	FALSE		0.0004	TRUE		0	TRUE
GO:0031581	hemidesmosome assembly	biological_function	0.7349	FALSE		0.0949	FALSE		0.744	FALSE		0.0781	FALSE		0.4446	FALSE		0.148	FALSE		0.0147	FALSE		0.068	FALSE		0.0104	FALSE
DB09516	mequinol	drug	0.5868	FALSE		0.4552	FALSE		0.1196	FALSE		0.477	FALSE		0.523	FALSE		0.5616	FALSE		0.0147	FALSE		0.1558	FALSE		0.376	FALSE
DB00600	monobenzone	drug	0.5868	FALSE		0.4552	FALSE		0.1196	FALSE		0.477	FALSE		0.523	FALSE		0.5616	FALSE		0.0147	FALSE		0.1558	FALSE		0.376	FALSE
DB09526	hydroquinone	drug	0.5868	FALSE		0.4552	FALSE		0.1196	FALSE		0.477	FALSE		0.523	FALSE		0.5616	FALSE		0.0147	FALSE		0.1558	FALSE		0.376	FALSE
arbutin	arbutin	drug	0.5868	FALSE		0.4552	FALSE		0.1196	FALSE		0.477	FALSE		0.523	FALSE		0.5616	FALSE		0.0147	FALSE		0.1558	FALSE		0.376	FALSE
ethisterone	ethisterone	drug	0.5868	FALSE		0.4552	FALSE		0.1196	FALSE		0.477	FALSE		0.523	FALSE		0.5616	FALSE		0.0147	FALSE		0.1558	FALSE		0.376	FALSE
exifone	exifone	drug	0.5868	FALSE		0.4552	FALSE		0.1196	FALSE		0.477	FALSE		0.523	FALSE		0.5616	FALSE		0.0147	FALSE		0.1558	FALSE		0.376	FALSE
GSK2334470	GSK2334470	drug	0.0426	FALSE		0.0085	FALSE		0.2021	FALSE		0.8967	FALSE		0.0614	FALSE		0.1944	FALSE		0.0147	FALSE		0.409	FALSE		0.416	FALSE
hexylresorcinol	hexylresorcinol	drug	0.5868	FALSE		0.4552	FALSE		0.1196	FALSE		0.477	FALSE		0.523	FALSE		0.5616	FALSE		0.0147	FALSE		0.1558	FALSE		0.376	FALSE
rucinol	rucinol	drug	0.5868	FALSE		0.4552	FALSE		0.1196	FALSE		0.477	FALSE		0.523	FALSE		0.5616	FALSE		0.0147	FALSE		0.1558	FALSE		0.376	FALSE
338567	KCNK18	protein	0.8763	FALSE		0.3378	FALSE		0.4751	FALSE		0.1922	FALSE		0.5913	FALSE		0.4224	FALSE		0.0148	FALSE		0.0001	TRUE		0.2117	FALSE
90288	EFCAB12	protein	0.6467	FALSE		0.5024	FALSE		0.3703	FALSE		0.1794	FALSE		0.2046	FALSE		0.2277	FALSE		0.0148	FALSE		0.0009	TRUE		0	TRUE
GO:0072321	chaperone-mediated protein transport	biological_function	0.8749	FALSE		0.8383	FALSE		0.9409	FALSE		0.5366	FALSE		0.1158	FALSE		0.8602	FALSE		0.0148	FALSE		0	TRUE		0.0023	TRUE
GO:0045196	establishment or maintenance of neuroblast polarity	biological_function	0.7479	FALSE		0.3218	FALSE		0.2294	FALSE		0.4311	FALSE		0.4952	FALSE		0.6853	FALSE		0.0148	FALSE		0.0135	FALSE		0.0183	FALSE
cloxyquin	cloxyquin	drug	0.8763	FALSE		0.3378	FALSE		0.4751	FALSE		0.1922	FALSE		0.5913	FALSE		0.4224	FALSE		0.0148	FALSE		0.0001	TRUE	KCNK18	0.2117	FALSE
C0023212	Left-Sided Heart Failure	indication	0.4604	FALSE		0.1291	FALSE		0.1415	FALSE		0.4295	FALSE		0.0293	FALSE		0.0069	FALSE		0.0148	FALSE		0.0584	FALSE		0.1442	FALSE
8379	MAD1L1	protein	0.5109	FALSE		0.3676	FALSE		0.3551	FALSE		0.7285	FALSE		0.2813	FALSE		0.4409	FALSE		0.0149	FALSE		0.039	FALSE		0.0251	FALSE
81887	LAS1L	protein	0.001	TRUE		0.7939	FALSE		0.9427	FALSE		0.7435	FALSE		0.9424	FALSE		0.8585	FALSE		0.0149	FALSE		0.0111	FALSE		0	TRUE
84196	USP48	protein	0.9548	FALSE		0.3981	FALSE		0.3975	FALSE		0.9273	FALSE		0.6856	FALSE		0.6257	FALSE		0.0149	FALSE		0.0169	FALSE		0.12	FALSE
442227	EEF1B2P5	protein	0.9556	FALSE		0.438	FALSE		0.4593	FALSE		0.9273	FALSE		0.6856	FALSE		0.6257	FALSE		0.0149	FALSE		0.0169	FALSE		0.12	FALSE
GO:0022405	hair cycle process	biological_function	0.1256	FALSE		0.0003	TRUE		0.0015	TRUE		0.0179	FALSE		0.0008	TRUE		0.002	TRUE		0.0149	FALSE		0.2585	FALSE		0.233	FALSE
GO:0030578	PML body organization	biological_function	0.1898	FALSE		0.1046	FALSE		0.7294	FALSE		0.1909	FALSE		0.6064	FALSE		0.7194	FALSE		0.0149	FALSE		0.0173	FALSE		0.0074	FALSE
10465	PPIH	protein	0.5002	FALSE		0.9926	FALSE		0.9357	FALSE		0.6433	FALSE		0.4124	FALSE		0.3881	FALSE		0.015	FALSE		0.3946	FALSE		0	TRUE
6845	VAMP7	protein	0.9971	FALSE		0.8919	FALSE		0.256	FALSE		0.7375	FALSE		0.0986	FALSE		0.3122	FALSE		0.015	FALSE		0.3466	FALSE		0.4704	FALSE
5803	PTPRZ1	protein	0.175	FALSE		0.2481	FALSE		0.4512	FALSE		0.1803	FALSE		0.1427	FALSE		0.0414	FALSE		0.015	FALSE		0.0899	FALSE		0.3805	FALSE
9584	RBM39	protein	0.5859	FALSE		0.9007	FALSE		0.0759	FALSE		0.5196	FALSE		0.0999	FALSE		0.3908	FALSE		0.015	FALSE		0.2615	FALSE		0.0002	TRUE
100506898	MAGOH2P	protein	0.4228	FALSE		0.9881	FALSE		0.8193	FALSE		0.7569	FALSE		0.6377	FALSE		0.0913	FALSE		0.015	FALSE		0.0057	FALSE		0	TRUE
654231	OCM	protein	0.985	FALSE		0.423	FALSE		0.3832	FALSE		0.5128	FALSE		0.6391	FALSE		0.1899	FALSE		0.015	FALSE		0.2582	FALSE		0	TRUE
GO:0036344	platelet morphogenesis	biological_function	0.5681	FALSE		0.2681	FALSE		0.2909	FALSE		0.5429	FALSE		0.2927	FALSE		0.3955	FALSE		0.015	FALSE		0.0362	FALSE		0.0677	FALSE
GO:0039536	negative regulation of RIG-I signaling pathway	biological_function	0.9994	FALSE		0.9105	FALSE		0.5199	FALSE		0.8601	FALSE		0.6629	FALSE		0.6018	FALSE		0.015	FALSE		0.0001	TRUE		0	TRUE
8826	IQGAP1	protein	0.6911	FALSE		0.4942	FALSE		0.7125	FALSE		0.7065	FALSE		0.0979	FALSE		0.5795	FALSE		0.0151	FALSE		0.0125	FALSE		0.001	FALSE
64130	LIN7B	protein	0.4912	FALSE		0.4179	FALSE		0.4525	FALSE		0.0998	FALSE		0.3468	FALSE		0.5546	FALSE		0.0151	FALSE		0.0123	FALSE		0.1728	FALSE
84080	ENKD1	protein	0.5873	FALSE		0.2571	FALSE		0.5389	FALSE		0.548	FALSE		0.5891	FALSE		0.1853	FALSE		0.0151	FALSE		0.0093	FALSE		0.6196	FALSE
6981	TRGV7	protein	0.5937	FALSE		0.3102	FALSE		0.5939	FALSE		0.548	FALSE		0.5891	FALSE		0.1853	FALSE		0.0151	FALSE		0.0093	FALSE		0.6196	FALSE
55700	MAP7D1	protein	0.0704	FALSE		0.4964	FALSE		0.2313	FALSE		0.4663	FALSE		0.2122	FALSE		0.0185	FALSE		0.0152	FALSE		0.0471	FALSE		0.0064	FALSE
22918	CD93	protein	0.384	FALSE		0.5596	FALSE		0.1214	FALSE		0.0695	FALSE		0.0144	FALSE		0.1383	FALSE		0.0152	FALSE		0.7356	FALSE		0.1596	FALSE
GO:0050650	chondroitin sulfate proteoglycan biosynthetic process	biological_function	0.8291	FALSE		0.189	FALSE		0.9935	FALSE		0.0021	TRUE		0.3527	FALSE		0.8328	FALSE		0.0152	FALSE		0.0114	FALSE		0.197	FALSE
GO:0070102	interleukin-6-mediated signaling pathway	biological_function	0.1772	FALSE		0.3601	FALSE		0.026	FALSE		0.0017	TRUE		0.0112	FALSE		0.0105	FALSE		0.0152	FALSE		0.0831	FALSE		0.0196	FALSE
GO:1902363	regulation of protein localization to spindle pole body	biological_function	0.6944	FALSE		0.6951	FALSE		0.7711	FALSE		0.568	FALSE		0.0617	FALSE		0.7181	FALSE		0.0152	FALSE		0.1615	FALSE		0.0472	FALSE
C0018834	heartburn	indication	0.8819	FALSE		0.4235	FALSE		0.3892	FALSE		0.1112	FALSE		0.0053	TRUE		0.036	FALSE		0.0152	FALSE		0.0308	FALSE		0.0144	FALSE
1080	CFTR	protein	0.7908	FALSE		0.0261	FALSE		0.0184	FALSE		0.6138	FALSE		0.7783	FALSE		0.8951	FALSE		0.0153	FALSE		0.0082	FALSE		0.0026	FALSE
7450	VWF	protein	0.242	FALSE		0.4128	FALSE		0.0195	FALSE		0.0621	FALSE		0.0002	TRUE		0	TRUE		0.0153	FALSE		0.1306	FALSE		0.2228	FALSE
56128	PCDHB8	protein	0.7908	FALSE		0.0261	FALSE		0.0184	FALSE		0.6012	FALSE		0.7493	FALSE		0.8726	FALSE		0.0153	FALSE		0.0082	FALSE		0.0026	FALSE
57544	TXNDC16	protein	0.9421	FALSE		1	FALSE		0.31	FALSE		0.6517	FALSE		0.2533	FALSE		0.0129	FALSE		0.0153	FALSE		0.0055	FALSE		0.0012	FALSE
64232	MS4A5	protein	0.7908	FALSE		0.0261	FALSE		0.0184	FALSE		0.6138	FALSE		0.7783	FALSE		0.8951	FALSE		0.0153	FALSE		0.0082	FALSE		0.0026	FALSE
119395	CALHM3	protein	0.7908	FALSE		0.0261	FALSE		0.0184	FALSE		0.6138	FALSE		0.7783	FALSE		0.8951	FALSE		0.0153	FALSE		0.0082	FALSE		0.0026	FALSE
50854	C6orf48	protein	0.7858	FALSE		0.2987	FALSE		0.0881	FALSE		0.6138	FALSE		0.7783	FALSE		0.8951	FALSE		0.0153	FALSE		0.0082	FALSE		0.0026	FALSE
GO:2000406	positive regulation of T cell migration	biological_function	0.1901	FALSE		0.2644	FALSE		0.3466	FALSE		0.3254	FALSE		0.0005	TRUE		0.1127	FALSE		0.0153	FALSE		0.0022	TRUE		0.0155	FALSE
GO:0050654	chondroitin sulfate proteoglycan metabolic process	biological_function	0.8954	FALSE		0.2443	FALSE		0.852	FALSE		0.0032	FALSE		0.3265	FALSE		0.6062	FALSE		0.0153	FALSE		0.0146	FALSE		0.192	FALSE
GO:0044060	regulation of endocrine process	biological_function	0.2964	FALSE		0.3542	FALSE		0.6979	FALSE		0.3091	FALSE		0.4299	FALSE		0.333	FALSE		0.0153	FALSE		0.0741	FALSE		0.482	FALSE
GO:1903719	regulation of I-kappaB phosphorylation	biological_function	0.4773	FALSE		0.4069	FALSE		0.1529	FALSE		0.5104	FALSE		0.3989	FALSE		0.3597	FALSE		0.0153	FALSE		0.2355	FALSE		0.0187	FALSE
DB09280	lumacaftor	drug	0.7908	FALSE		0.0261	FALSE		0.0184	FALSE		0.6138	FALSE		0.7783	FALSE		0.8951	FALSE		0.0153	FALSE		0.0082	FALSE		0.0026	FALSE
DB08820	ivacaftor	drug	0.7908	FALSE		0.0261	FALSE		0.0184	FALSE		0.6138	FALSE		0.7783	FALSE		0.8951	FALSE		0.0153	FALSE		0.0082	FALSE		0.0026	FALSE
DB11712	tezacaftor	drug	0.7908	FALSE		0.0261	FALSE		0.0184	FALSE		0.6138	FALSE		0.7783	FALSE		0.8951	FALSE		0.0153	FALSE		0.0082	FALSE		0.0026	FALSE
DB09108	SIMOCTOCOG ALFA	drug	0.242	FALSE		0.4128	FALSE		0.0195	FALSE		0.0621	FALSE		0.0002	TRUE	VWF	0	TRUE	VWF	0.0153	FALSE		0.1306	FALSE		0.2228	FALSE
CFTRinh-172	CFTRinh-172	drug	0.7908	FALSE		0.0261	FALSE		0.0184	FALSE		0.6138	FALSE		0.7783	FALSE		0.8951	FALSE		0.0153	FALSE		0.0082	FALSE		0.0026	FALSE
glafenine	glafenine	drug	0.7908	FALSE		0.0261	FALSE		0.0184	FALSE		0.6138	FALSE		0.7783	FALSE		0.8951	FALSE		0.0153	FALSE		0.0082	FALSE		0.0026	FALSE
IOWH032	IOWH032	drug	0.7908	FALSE		0.0261	FALSE		0.0184	FALSE		0.6138	FALSE		0.7783	FALSE		0.8951	FALSE		0.0153	FALSE		0.0082	FALSE		0.0026	FALSE
mitoflaxone	mitoflaxone	drug	0.242	FALSE		0.4128	FALSE		0.0195	FALSE		0.0621	FALSE		0.0002	TRUE	VWF	0	TRUE	VWF	0.0153	FALSE		0.1306	FALSE		0.2228	FALSE
C0238111	Lennox-Gastaut Syndrome	indication	0.4962	FALSE		0.3053	FALSE		0.0111	FALSE		0.3536	FALSE		0.17	FALSE		0.1561	FALSE		0.0153	FALSE		0.0809	FALSE		0.0444	FALSE
801	CALM1	protein	0.6515	FALSE		0.508	FALSE		0.1766	FALSE		0.7707	FALSE		0.1021	FALSE		0.159	FALSE		0.0154	FALSE		0.0013	TRUE		0.0002	TRUE
93377	OPALIN	protein	0.6636	FALSE		0.5365	FALSE		0.247	FALSE		0.7728	FALSE		0.1858	FALSE		0.018	FALSE		0.0154	FALSE		0.0013	TRUE		0.0002	TRUE
151449	GDF7	protein	0.6281	FALSE		0.4122	FALSE		0.0587	FALSE		0.203	FALSE		0.1105	FALSE		0.1455	FALSE		0.0154	FALSE		0.0001	TRUE		0.0937	FALSE
zaldaride	zaldaride	drug	0.6636	FALSE		0.5365	FALSE		0.247	FALSE		0.7728	FALSE		0.1858	FALSE		0.018	FALSE		0.0154	FALSE		0.0013	TRUE	CALM1	0.0002	TRUE	CALM1
135644	TRIM40	protein	0.9521	FALSE		0.0831	FALSE		0.0922	FALSE		0.0694	FALSE		0.105	FALSE		0.1338	FALSE		0.0155	FALSE		0.0498	FALSE		0.3544	FALSE
143872	ARHGAP42	protein	0.8911	FALSE		0.0301	FALSE		0.3187	FALSE		0.0238	FALSE		0.2252	FALSE		0.4017	FALSE		0.0155	FALSE		0.0128	FALSE		0.0274	FALSE
GO:0010739	positive regulation of protein kinase A signaling	biological_function	0.0485	FALSE		0.1374	FALSE		0.2571	FALSE		0.231	FALSE		0.2878	FALSE		0.1532	FALSE		0.0155	FALSE		0.001	FALSE		0.0003	FALSE
GO:1901676	positive regulation of histone H3-K27 acetylation	biological_function	0.0638	FALSE		0.2654	FALSE		0.0129	FALSE		0.0093	TRUE		0.0363	FALSE		0.0239	FALSE		0.0155	FALSE		0.0256	FALSE		0.086	FALSE
vitamin-E	vitamin-E	drug	0.8736	FALSE		0.4298	FALSE		0.472	FALSE		0.5458	FALSE		0.7752	FALSE		0.5592	FALSE		0.0155	FALSE		0.0609	FALSE	PRKCB	0.0017	FALSE
C0270846	Epileptic drop attack	indication	0.5022	FALSE		0.4946	FALSE		0.1506	FALSE		0.4874	FALSE		0.0309	FALSE		0.3348	FALSE		0.0155	FALSE		0.0831	FALSE		0.0445	FALSE
54810	GIPC2	protein	0.5498	FALSE		0.1399	FALSE		0.4772	FALSE		0.0401	FALSE		0.015	FALSE		0.24	FALSE		0.0156	FALSE		0.2169	FALSE		0.3205	FALSE
60678	EEFSEC	protein	0.0629	FALSE		0.4044	FALSE		0.153	FALSE		0.0572	FALSE		0.6766	FALSE		0.5338	FALSE		0.0156	FALSE		0.0412	FALSE		0.0192	FALSE
GO:0000038	very long-chain fatty acid metabolic process	biological_function	0.9492	FALSE		0.1573	FALSE		0.9331	FALSE		0.7154	FALSE		0.4345	FALSE		0.8626	FALSE		0.0156	FALSE		0.0534	FALSE		0.2601	FALSE
GO:1905066	regulation of canonical Wnt signaling pathway involved in heart development	biological_function	0.0617	FALSE		0.2169	FALSE		0.0721	FALSE		0.1622	FALSE		0	FALSE		0.3117	FALSE		0.0156	FALSE		0.0944	FALSE		0.1273	FALSE
C0595948	Atypical Absence Seizure	indication	0.5672	FALSE		0.3352	FALSE		0.0105	FALSE		0.413	FALSE		0.1947	FALSE		0.2293	FALSE		0.0156	FALSE		0.0813	FALSE		0.0444	FALSE
8216	LZTR1	protein	0.9097	FALSE		0.1962	FALSE		0.0099	TRUE		0.0567	FALSE		0.7174	FALSE		0.9179	FALSE		0.0157	FALSE		0.03	FALSE		0.0906	FALSE
9940	DLEC1	protein	0.0678	FALSE		0.3675	FALSE		0.9534	FALSE		0.6497	FALSE		0.4069	FALSE		0.7347	FALSE		0.0157	FALSE		0.0656	FALSE		0	TRUE
85414	SLC45A3	protein	0.0678	FALSE		0.3675	FALSE		0.9534	FALSE		0.6497	FALSE		0.4069	FALSE		0.7347	FALSE		0.0157	FALSE		0.0656	FALSE		0	TRUE
642987	TMEM232	protein	0.0678	FALSE		0.3675	FALSE		0.9534	FALSE		0.6497	FALSE		0.4069	FALSE		0.7347	FALSE		0.0157	FALSE		0.0656	FALSE		0	TRUE
201514	ZNF584	protein	0.907	FALSE		0.1181	FALSE		0.0433	FALSE		0.0567	FALSE		0.7174	FALSE		0.9179	FALSE		0.0157	FALSE		0.03	FALSE		0.0906	FALSE
talmapimod	talmapimod	drug	0.0787	FALSE		0.2063	FALSE		0.4309	FALSE	IL1B	0.2348	FALSE		0.563	FALSE	IL1B	0.2552	FALSE	IL1B	0.0157	FALSE		0.0124	FALSE		0.0049	FALSE
916	CD3E	protein	0.8324	FALSE		0.6974	FALSE		0.6844	FALSE		0.451	FALSE		0.5202	FALSE		0.4358	FALSE		0.0158	FALSE		0.2344	FALSE		0.2667	FALSE
3628	INPP1	protein	0.8681	FALSE		0.4339	FALSE		0.2502	FALSE		0.3822	FALSE		0.4614	FALSE		0.2079	FALSE		0.0158	FALSE		0.3197	FALSE		0.444	FALSE
10573	MRPL28	protein	0.8613	FALSE		0.9065	FALSE		0.8372	FALSE		0.3593	FALSE		0.3309	FALSE		0.5848	FALSE		0.0158	FALSE		0.0659	FALSE		0	TRUE
647024	C6orf132	protein	0.6704	FALSE		0.6506	FALSE		0.3364	FALSE		0.0922	FALSE		0.3931	FALSE		0.3416	FALSE		0.0158	FALSE		0	TRUE		0.0001	TRUE
GO:0071680	response to indole-3-methanol	biological_function	0.0737	FALSE		0.0226	FALSE		0.0176	FALSE		0.0119	FALSE		0.0008	FALSE		0.0039	FALSE		0.0158	FALSE		0.261	FALSE		0.3566	FALSE
199720	GGN	protein	0.3926	FALSE		0.1779	FALSE		0.3954	FALSE		0.2024	FALSE		0.0509	FALSE		0.3742	FALSE		0.0159	FALSE		0.0045	TRUE		0.0002	TRUE
122970	ACOT4	protein	0.9783	FALSE		0.2633	FALSE		0.5426	FALSE		0.3981	FALSE		0.7193	FALSE		0.9098	FALSE		0.0159	FALSE		0.0083	FALSE		0.2993	FALSE
4224	MEP1A	protein	0.0502	FALSE		0.7089	FALSE		0.0421	FALSE		0.4658	FALSE		0.1994	FALSE		0.2343	FALSE		0.016	FALSE		0.0004	TRUE		0.0018	FALSE
84650	EBPL	protein	0.388	FALSE		0.1821	FALSE		0.1835	FALSE		0.6919	FALSE		0.0784	FALSE		0.5733	FALSE		0.0161	FALSE		0.0031	TRUE		0.0253	FALSE
201973	PRIMPOL	protein	0.274	FALSE		0.625	FALSE		0.3628	FALSE		0.2124	FALSE		0.5446	FALSE		0.4762	FALSE		0.0161	FALSE		0.0392	FALSE		0.3951	FALSE
DB01114	chlorphenamine	drug	0.3611	FALSE		0.1589	FALSE		0.0017	TRUE	SLC6A2	0.1424	FALSE		0.0123	FALSE	HRH1	0.0316	FALSE	HRH1	0.0161	FALSE	SLC6A4	0.0376	FALSE		0.1151	FALSE
C0014550	Epilepsies, Myoclonic	indication	0.0974	FALSE		0.7921	FALSE		0.4407	FALSE		0.6309	FALSE		0.4609	FALSE		0.1844	FALSE		0.0161	FALSE		0.0003	FALSE		0.0007	TRUE
3676	ITGA4	protein	0.0315	FALSE		0.6938	FALSE		0.4629	FALSE		0.5838	FALSE		0.3491	FALSE		0.7545	FALSE		0.0162	FALSE		0.0001	TRUE		0	TRUE
22920	KIFAP3	protein	0.193	FALSE		0.2096	FALSE		0.7868	FALSE		0.9009	FALSE		0.0255	FALSE		0.4976	FALSE		0.0162	FALSE		0.1373	FALSE		0.0909	FALSE
51213	LUZP4	protein	0.409	FALSE		0.0821	FALSE		0.0114	FALSE		0.2876	FALSE		0.6401	FALSE		0.9131	FALSE		0.0162	FALSE		0.0583	FALSE		0.0088	FALSE
GO:0061370	testosterone biosynthetic process	biological_function	0.1659	FALSE		0.7189	FALSE		0.1909	FALSE		0.6488	FALSE		0.54	FALSE		0.5753	FALSE		0.0162	FALSE		0.1735	FALSE		0.0023	FALSE
GO:0034110	regulation of homotypic cell-cell adhesion	biological_function	0.3092	FALSE		0.609	FALSE		0.2052	FALSE		0.3796	FALSE		0.0169	FALSE		0.0222	FALSE		0.0162	FALSE		0.2419	FALSE		0.3119	FALSE
CT-7758	CT-7758	drug	0.0666	FALSE		0.7121	FALSE		0.5085	FALSE		0.59	FALSE		0.0331	FALSE		0.0792	FALSE		0.0162	FALSE		0.0001	TRUE	ITGA4	0	TRUE	ITGA4
firategrast	firategrast	drug	0.0666	FALSE		0.7121	FALSE		0.5085	FALSE		0.59	FALSE		0.0331	FALSE		0.0792	FALSE		0.0162	FALSE		0.0001	TRUE	ITGA4	0	TRUE	ITGA4
122622	ADSSL1	protein	0.9765	FALSE		0.4433	FALSE		0.6593	FALSE		0.9682	FALSE		0.9616	FALSE		0.5038	FALSE		0.0163	FALSE		0.0057	FALSE		0.0003	TRUE
7381	UQCRB	protein	0.002	TRUE		0.9418	FALSE		0.5203	FALSE		0.6768	FALSE		0.6253	FALSE		0.5776	FALSE		0.0163	FALSE		0.0935	FALSE		0.2235	FALSE
10067	SCAMP3	protein	0.207	FALSE		0.6149	FALSE		0.8673	FALSE		0.493	FALSE		0.8963	FALSE		0.4043	FALSE		0.0163	FALSE		0.0167	FALSE		0.0728	FALSE
27240	SIT1	protein	0.3604	FALSE		0.3287	FALSE		0.1246	FALSE		0.1082	FALSE		0.2569	FALSE		0.149	FALSE		0.0163	FALSE		0.0148	FALSE		0.0022	FALSE
GO:0090235	regulation of metaphase plate congression	biological_function	0.3492	FALSE		0.1008	FALSE		0.5127	FALSE		0.4051	FALSE		0.2333	FALSE		0.4385	FALSE		0.0163	FALSE		0.0108	FALSE		0.0357	FALSE
GO:0097305	response to alcohol	biological_function	0.2827	FALSE		0.3094	FALSE		0.0427	FALSE		0.0739	FALSE		0.0661	FALSE		0.1271	FALSE		0.0163	FALSE		0.0015	FALSE		0.0021	FALSE
89970	RSPRY1	protein	0.9927	FALSE		0.0081	TRUE		0.5304	FALSE		0.0262	FALSE		0.043	FALSE		0.0308	FALSE		0.0164	FALSE		0.0365	FALSE		0.4882	FALSE
414149	ACBD7	protein	0.8646	FALSE		0.276	FALSE		0.503	FALSE		0.4617	FALSE		0.4175	FALSE		0.2593	FALSE		0.0164	FALSE		0.0164	FALSE		0.0762	FALSE
150379	PNPLA5	protein	0.6307	FALSE		0.4009	FALSE		0.6247	FALSE		0.3685	FALSE		0.5353	FALSE		0.4595	FALSE		0.0164	FALSE		0.0533	FALSE		0.0846	FALSE
440295	GOLGA6L9	protein	0.9997	FALSE		0.5091	FALSE		0.7073	FALSE		0.7211	FALSE		0.3017	FALSE		0.2506	FALSE		0.0164	FALSE		0.02	FALSE		0.051	FALSE
GO:0006570	tyrosine metabolic process	biological_function	0.8875	FALSE		0.8024	FALSE		0.1688	FALSE		0.9235	FALSE		0.7659	FALSE		0.4116	FALSE		0.0164	FALSE		0.0503	FALSE		0.0001	TRUE
CMPD-1	CMPD-1	drug	0.0953	FALSE		0.2189	FALSE		0.4379	FALSE		0.3404	FALSE		0.706	FALSE		0.5444	FALSE		0.0164	FALSE		0.0485	FALSE		0.1406	FALSE
6625	SNRNP70	protein	0.6072	FALSE		0.5647	FALSE		0.7921	FALSE		0.4556	FALSE		0.612	FALSE		0.6992	FALSE		0.0165	FALSE		0.0518	FALSE		0	TRUE
10085	EDIL3	protein	0.3456	FALSE		0.3548	FALSE		0.7085	FALSE		0.1783	FALSE		0.355	FALSE		0.2459	FALSE		0.0165	FALSE		0.2854	FALSE		0.0452	FALSE
80331	DNAJC5	protein	0.5026	FALSE		0.367	FALSE		0.8974	FALSE		0.1996	FALSE		0.2923	FALSE		0.2277	FALSE		0.0165	FALSE		0.1373	FALSE		0.0449	FALSE
54490	UGT2B28	protein	0.6649	FALSE		0.87	FALSE		0.108	FALSE		0.9095	FALSE		0.7065	FALSE		0.418	FALSE		0.0165	FALSE		0.0615	FALSE		0.3976	FALSE
27065	NSG1	protein	0.8913	FALSE		0.1667	FALSE		0.4626	FALSE		0.5919	FALSE		0.0627	FALSE		0.485	FALSE		0.0165	FALSE		0.3863	FALSE		0.0114	FALSE
GO:0050672	negative regulation of lymphocyte proliferation	biological_function	0.0231	FALSE		0.6607	FALSE		0.3644	FALSE		0.0605	FALSE		0.0516	FALSE		0.1808	FALSE		0.0165	FALSE		0.2992	FALSE		0.0006	TRUE
GO:0098700	neurotransmitter loading into synaptic vesicle	biological_function	0.8462	FALSE		0.7046	FALSE		0.3696	FALSE		0.8409	FALSE		0.3281	FALSE		0.5135	FALSE		0.0165	FALSE		0.0004	TRUE		0	TRUE
5502	PPP1R1A	protein	0.8325	FALSE		0.2852	FALSE		0.1883	FALSE		0.5118	FALSE		0.2928	FALSE		0.131	FALSE		0.0166	FALSE		0.0001	TRUE		0.0902	FALSE
55790	CSGALNACT1	protein	0.9443	FALSE		0.238	FALSE		0.887	FALSE		0.0057	TRUE		0.7439	FALSE		0.4842	FALSE		0.0166	FALSE		0.3423	FALSE		0.1209	FALSE
641371	ACOT1	protein	0.8167	FALSE		0.1516	FALSE		0.9095	FALSE		0.8348	FALSE		0.7305	FALSE		0.232	FALSE		0.0166	FALSE		0.2747	FALSE		0.2466	FALSE
GO:0010893	positive regulation of steroid biosynthetic process	biological_function	0.2693	FALSE		0.2602	FALSE		0.0038	FALSE		0.4845	FALSE		0.3888	FALSE		0.4062	FALSE		0.0166	FALSE		0.3398	FALSE		0.0125	FALSE
26229	B3GAT3	protein	0.271	FALSE		0.6964	FALSE		0.8077	FALSE		0.2268	FALSE		0.9351	FALSE		0.8024	FALSE		0.0167	FALSE		0.0584	FALSE		0.4789	FALSE
8618	CADPS	protein	0.7009	FALSE		0.2641	FALSE		0.4557	FALSE		0.0703	FALSE		0.3183	FALSE		0.7854	FALSE		0.0167	FALSE		0.0527	FALSE		0.0956	FALSE
5616	PRKY	protein	0.6263	FALSE		0.4132	FALSE		0.5756	FALSE		0.2745	FALSE		0.6927	FALSE		0.6896	FALSE		0.0167	FALSE		0.005	FALSE		0.0461	FALSE
6733	SRPK2	protein	0.6089	FALSE		0.7224	FALSE		0.1205	FALSE		0.7386	FALSE		0.6165	FALSE		0.3691	FALSE		0.0168	FALSE		0.0033	TRUE		0	TRUE
1016	CDH18	protein	0.0478	FALSE		0.2753	FALSE		0.35	FALSE		0.3754	FALSE		0.032	FALSE		0.0467	FALSE		0.0168	FALSE		0.0841	FALSE		0.3973	FALSE
4646	MYO6	protein	0.4808	FALSE		0.0063	TRUE		0.4248	FALSE		0.9694	FALSE		0.2712	FALSE		0.3109	FALSE		0.0168	FALSE		0.3183	FALSE		0.0804	FALSE
84502	JPH4	protein	0.9862	FALSE		0.9713	FALSE		0.3265	FALSE		0.3509	FALSE		0.7421	FALSE		0.5532	FALSE		0.0168	FALSE		0.0553	FALSE		0.0754	FALSE
170692	ADAMTS18	protein	0.7225	FALSE		0.5248	FALSE		0.0583	FALSE		0.9281	FALSE		0.4939	FALSE		0.1742	FALSE		0.0168	FALSE		0.0794	FALSE		0	TRUE
GO:0007198	adenylate cyclase-inhibiting serotonin receptor signaling pathway	biological_function	0.3272	FALSE		0.3103	FALSE		0.3142	FALSE		0.6045	FALSE		0.4163	FALSE		0.22	FALSE		0.0168	FALSE		0.0124	FALSE		0.0415	FALSE
GO:0090037	positive regulation of protein kinase C signaling	biological_function	0.0172	FALSE		0.0829	FALSE		0.1138	FALSE		0.1089	FALSE		0.2142	FALSE		0.2401	FALSE		0.0168	FALSE		0.4399	FALSE		0.029	FALSE
isobutyramide	isobutyramide	drug	0.8571	FALSE		0.2337	FALSE		0.4953	FALSE		0.1447	FALSE		0.1727	FALSE	HBE1	0.2719	FALSE		0.0168	FALSE		0.0039	FALSE		0	TRUE	HBG1;HBE1
2674	GFRA1	protein	0.3866	FALSE		0.6447	FALSE		0.1247	FALSE		0.0682	FALSE		0.1572	FALSE		0.109	FALSE		0.0169	FALSE		0.0069	FALSE		0	TRUE
GO:1901731	positive regulation of platelet aggregation	biological_function	0.0576	FALSE		0.0669	FALSE		0.2096	FALSE		0.0409	FALSE		0.0142	FALSE		0.0408	FALSE		0.0169	FALSE		0.0293	FALSE		0.0012	FALSE
2692	GHRHR	protein	0.0007	TRUE		0.0006	TRUE		0.0004	TRUE		0.2746	FALSE		0.0028	TRUE		0.0072	TRUE		0.017	FALSE		0.4072	FALSE		0.1134	FALSE
6786	STIM1	protein	0.9995	FALSE		0.9556	FALSE		0.5861	FALSE		0.1927	FALSE		0.5743	FALSE		0.0129	FALSE		0.017	FALSE		0.0019	TRUE		0.2737	FALSE
79090	TRAPPC6A	protein	0.4516	FALSE		0.2153	FALSE		0.7515	FALSE		0.7396	FALSE		0.2752	FALSE		0.0637	FALSE		0.017	FALSE		0.0283	FALSE		0.4338	FALSE
GO:0030878	thyroid gland development	biological_function	0.5571	FALSE		0.1297	FALSE		0.1218	FALSE		0.1603	FALSE		0.1867	FALSE		0.2347	FALSE		0.017	FALSE		0.0619	FALSE		0.0235	FALSE
DB00010	Sermorelin	drug	0.0007	TRUE	GHRHR	0.0006	TRUE	GHRHR	0.0004	TRUE	GHRHR	0.2746	FALSE		0.0028	TRUE	GHRHR	0.0072	TRUE	GHRHR	0.017	FALSE		0.4072	FALSE		0.1134	FALSE
DB08869	tesamorelin	drug	0.0007	TRUE	GHRHR	0.0006	TRUE	GHRHR	0.0004	TRUE	GHRHR	0.2746	FALSE		0.0028	TRUE	GHRHR	0.0072	TRUE	GHRHR	0.017	FALSE		0.4072	FALSE		0.1134	FALSE
GO:0046883	regulation of hormone secretion	biological_function	0.0401	FALSE		0.1006	FALSE		0.0351	FALSE		0.1161	FALSE		0.398	FALSE		0.4023	FALSE		0.0171	FALSE		0.0419	FALSE		0.2813	FALSE
GO:0038194	thyroid-stimulating hormone signaling pathway	biological_function	0.2427	FALSE		0.2344	FALSE		0.0296	FALSE		0.0315	FALSE		0.0397	FALSE		0.1562	FALSE		0.0171	FALSE		0.0881	FALSE		0.0096	FALSE
GO:0046398	UDP-glucuronate metabolic process	biological_function	0.9393	FALSE		0.249	FALSE		0.9018	FALSE		0.0295	FALSE		0.7948	FALSE		0.5707	FALSE		0.0171	FALSE		0.3507	FALSE		0.1243	FALSE
GO:0072091	regulation of stem cell proliferation	biological_function	0.469	FALSE		0.4798	FALSE		0.1426	FALSE		0.0102	FALSE		0.2355	FALSE		0.1937	FALSE		0.0171	FALSE		0.0135	FALSE		0.0027	FALSE
GO:0090398	cellular senescence	biological_function	0.2009	FALSE		0.3774	FALSE		0.6001	FALSE		0.7159	FALSE		0.4106	FALSE		0.3173	FALSE		0.0171	FALSE		0.0872	FALSE		0.1722	FALSE
285533	RNF175	protein	0.3542	FALSE		0.1759	FALSE		0.0111	FALSE		0.2501	FALSE		0.731	FALSE		0.0924	FALSE		0.0172	FALSE		0.2855	FALSE		0.0761	FALSE
3578	IL9	protein	0.8261	FALSE		0.4791	FALSE		0.7325	FALSE		0.7375	FALSE		0.1178	FALSE		0.6927	FALSE		0.0173	FALSE		0.3622	FALSE		0.1091	FALSE
116224	FAM122A	protein	0.0145	FALSE		0.0426	FALSE		0.6155	FALSE		0.3764	FALSE		0.4676	FALSE		0.2719	FALSE		0.0173	FALSE		0.0507	FALSE		0.0771	FALSE
114780	PKD1L2	protein	0.7583	FALSE		0.3812	FALSE		0.2633	FALSE		0.4331	FALSE		0.5064	FALSE		0.4539	FALSE		0.0173	FALSE		0.0034	TRUE		0.0003	TRUE
DB00139	Succinic acid	drug	0.3522	FALSE		0.6027	FALSE		0.1336	FALSE		1	FALSE		0.8742	FALSE		0.3705	FALSE	PLOD1;ASPH	0.0173	FALSE		0.2356	FALSE	SDHD	0.0287	FALSE	PLOD1
plovamer-acetate	plovamer-acetate	drug	0.9393	FALSE		0.3015	FALSE		0.4756	FALSE		0.5381	FALSE		0.5074	FALSE		0.6023	FALSE		0.0173	FALSE		0.0291	FALSE	TAT	0.0046	TRUE	YARS;YARS2
79823	CAMKMT	protein	0.9886	FALSE		0.7852	FALSE		0.2844	FALSE		0.041	FALSE		0.2431	FALSE		0.0473	FALSE		0.0174	FALSE		0.0852	FALSE		0	TRUE
GO:1903093	regulation of protein K48-linked deubiquitination	biological_function	0.679	FALSE		0.512	FALSE		0.0014	FALSE		0.4087	FALSE		0.6095	FALSE		0.7008	FALSE		0.0174	FALSE		0.054	FALSE		0.2188	FALSE
7168	TPM1	protein	0.7422	FALSE		0.3585	FALSE		0.024	FALSE		0.8866	FALSE		0.5554	FALSE		0.3936	FALSE		0.0175	FALSE		0.0006	TRUE		0	TRUE
23228	PLCL2	protein	0.672	FALSE		0.9552	FALSE		0.373	FALSE		0.0264	FALSE		0.1055	FALSE		0.16	FALSE		0.0175	FALSE		0.0062	FALSE		0	TRUE
GO:1904761	negative regulation of myofibroblast differentiation	biological_function	0.1149	FALSE		0.559	FALSE		0.6021	FALSE		0.2718	FALSE		0.2703	FALSE		0.1833	FALSE		0.0175	FALSE		0.0196	FALSE		0.0215	FALSE
GO:0051249	regulation of lymphocyte activation	biological_function	0.083	FALSE		0.182	FALSE		0.1	FALSE		0.2183	FALSE		0.1366	FALSE		0.0072	FALSE		0.0175	FALSE		0.0842	FALSE		0.0285	FALSE
22884	WDR37	protein	0.762	FALSE		0.5309	FALSE		0.4569	FALSE		0.5515	FALSE		0.5732	FALSE		0.0565	FALSE		0.0176	FALSE		0.0488	FALSE		0.5383	FALSE
8727	CTNNAL1	protein	0.4136	FALSE		0.5485	FALSE		0.6918	FALSE		0.3469	FALSE		0.171	FALSE		0.34	FALSE		0.0176	FALSE		0.0013	TRUE		0.0409	FALSE
254170	FBXO33	protein	0.6553	FALSE		0.1863	FALSE		0.2833	FALSE		0.7879	FALSE		0.8348	FALSE		0.7467	FALSE		0.0176	FALSE		0.0495	FALSE		0.011	FALSE
4606	MYBPC2	protein	0.8781	FALSE		0.1925	FALSE		0.194	FALSE		0.3113	FALSE		0.0628	FALSE		0.2077	FALSE		0.0176	FALSE		0.0559	FALSE		0.0066	FALSE
6536	SLC6A9	protein	0.9935	FALSE		0.4151	FALSE		0.0636	FALSE		0.8024	FALSE		0.2244	FALSE		0.7562	FALSE		0.0177	FALSE		0.0001	TRUE		0.0012	FALSE
10134	BCAP31	protein	0.7786	FALSE		0.6827	FALSE		0.659	FALSE		0.1809	FALSE		0.4388	FALSE		0.0489	FALSE		0.0177	FALSE		0.1463	FALSE		0.0797	FALSE
134728	IRAK1BP1	protein	0.6647	FALSE		0.2272	FALSE		0.2292	FALSE		0.8853	FALSE		0.3035	FALSE		0.2509	FALSE		0.0177	FALSE		0.0224	FALSE		0.0004	TRUE
157680	VPS13B	protein	1	FALSE		0.6852	FALSE		0.9755	FALSE		0.6236	FALSE		0.2349	FALSE		0.4178	FALSE		0.0177	FALSE		0.0249	FALSE		0.0003	TRUE
3503	IGHG4	protein	0.7871	FALSE		0.3314	FALSE		0.3539	FALSE		0.98	FALSE		0.6349	FALSE		0.2131	FALSE		0.0177	FALSE		0.1273	FALSE		0.0354	FALSE
GO:0090032	negative regulation of steroid hormone biosynthetic process	biological_function	0.0015	FALSE		0.5398	FALSE		0.1563	FALSE		0.1261	FALSE		0.0002	FALSE		0.0024	FALSE		0.0177	FALSE		0.2026	FALSE		0.0002	FALSE
ALX-5407	ALX-5407	drug	0.9935	FALSE		0.4151	FALSE		0.0636	FALSE		0.8024	FALSE		0.2244	FALSE		0.7562	FALSE		0.0177	FALSE		0.0001	TRUE	SLC6A9	0.0012	FALSE
ASP-2535	ASP-2535	drug	0.9935	FALSE		0.4151	FALSE		0.0636	FALSE		0.8024	FALSE		0.2244	FALSE		0.7562	FALSE		0.0177	FALSE		0.0001	TRUE	SLC6A9	0.0012	FALSE
LY2365109	LY2365109	drug	0.9935	FALSE		0.4151	FALSE		0.0636	FALSE		0.8024	FALSE		0.2244	FALSE		0.7562	FALSE		0.0177	FALSE		0.0001	TRUE	SLC6A9	0.0012	FALSE
sarcosine	sarcosine	drug	0.9935	FALSE		0.4151	FALSE		0.0636	FALSE		0.8024	FALSE		0.2244	FALSE		0.7562	FALSE		0.0177	FALSE		0.0001	TRUE	SLC6A9	0.0012	FALSE
7294	TXK	protein	0.8267	FALSE		0.2977	FALSE		0.3055	FALSE		0.093	FALSE		0.3455	FALSE		0.0288	FALSE		0.0178	FALSE		0.0838	FALSE		0	TRUE
79861	TUBAL3	protein	0.8103	FALSE		0.8039	FALSE		0.8352	FALSE		0.9703	FALSE		0.6244	FALSE		0.9863	FALSE		0.0178	FALSE		0.013	FALSE		0.0334	FALSE
1997	ELF1	protein	0.3759	FALSE		0.5268	FALSE		0.0573	FALSE		0.2485	FALSE		0.2094	FALSE		0.3386	FALSE		0.0178	FALSE		0.1761	FALSE		0.0701	FALSE
GO:2000864	regulation of estradiol secretion	biological_function	0.1117	FALSE		0.2649	FALSE		0.3443	FALSE		0.4053	FALSE		0.2975	FALSE		0.3491	FALSE		0.0178	FALSE		0.0434	FALSE		0.1457	FALSE
DB00635	prednisone	drug	0.8451	FALSE		0.0343	FALSE		0.0797	FALSE		0.535	FALSE		0.892	FALSE		0.4916	FALSE		0.0178	FALSE		0.2894	FALSE		0.001	FALSE
erythromycin-estolate	erythromycin-estolate	drug	0.9475	FALSE		0.6039	FALSE	MLNR	0.3983	FALSE		0.9084	FALSE		0.6857	FALSE		0.7041	FALSE		0.0178	FALSE		0.1	FALSE		0.0517	FALSE	ABCB1
erythromycin-ethylsuccinate	erythromycin-ethylsuccinate	drug	0.9475	FALSE		0.6039	FALSE	MLNR	0.3983	FALSE		0.9084	FALSE		0.6857	FALSE		0.7041	FALSE		0.0178	FALSE		0.1	FALSE		0.0517	FALSE	ABCB1
2274	FHL2	protein	0.0524	FALSE		0.1965	FALSE		0.2612	FALSE		0.3559	FALSE		0.1843	FALSE		0.5202	FALSE		0.0179	FALSE		0.0613	FALSE		0.4083	FALSE
135152	B3GAT2	protein	0.9816	FALSE		0.1061	FALSE		0.9798	FALSE		0.1067	FALSE		0.6804	FALSE		0.7001	FALSE		0.0179	FALSE		0.1748	FALSE		0.0372	FALSE
51693	TRAPPC2L	protein	0.6616	FALSE		0.1144	FALSE		0.847	FALSE		0.6952	FALSE		0.4394	FALSE		0.1888	FALSE		0.0179	FALSE		0.0188	FALSE		0.1883	FALSE
27156	RSPH14	protein	0.7944	FALSE		0.4128	FALSE		0.7176	FALSE		0.5271	FALSE		0.8084	FALSE		0.7632	FALSE		0.0179	FALSE		0.0064	FALSE		0.3609	FALSE
116496	FAM129A	protein	0.0574	FALSE		0.1817	FALSE		0.0043	TRUE		0.3443	FALSE		0.0064	TRUE		0.4923	FALSE		0.0179	FALSE		0.0613	FALSE		0.4083	FALSE
C2973725	pulmonary arterial hypertension (PAH)	indication	0.4375	FALSE		0.722	FALSE		0.2115	FALSE		0.0639	FALSE		0.4936	FALSE		0.285	FALSE		0.0179	FALSE		0.0405	FALSE		0.2369	FALSE
4145	MATK	protein	0.3355	FALSE		0.089	FALSE		0.3138	FALSE		0.665	FALSE		0.0205	FALSE		0.0471	FALSE		0.018	FALSE		0.3667	FALSE		0.0001	TRUE
5053	PAH	protein	0.644	FALSE		0.3283	FALSE		0.5483	FALSE		0.6258	FALSE		0.6677	FALSE		0.3915	FALSE		0.018	FALSE		0.0386	FALSE		0.0398	FALSE
5063	PAK3	protein	0.4802	FALSE		0.2946	FALSE		0.2712	FALSE		0.6866	FALSE		0.3703	FALSE		0.7487	FALSE		0.018	FALSE		0.1025	FALSE		0.2332	FALSE
474	ATOH1	protein	0.6443	FALSE		0.6548	FALSE		0.847	FALSE		0.7907	FALSE		0.7493	FALSE		0.5979	FALSE		0.018	FALSE		0.0245	FALSE		0.2864	FALSE
4617	MYF5	protein	0.0051	TRUE		0.3288	FALSE		0.4498	FALSE		0.6547	FALSE		0.4407	FALSE		0.0005	TRUE		0.018	FALSE		0.0005	TRUE		0.0001	TRUE
56300	IL36G	protein	0.1303	FALSE		0.747	FALSE		0.135	FALSE		0.8646	FALSE		0.9697	FALSE		0.4441	FALSE		0.018	FALSE		0.0307	FALSE		0.0093	FALSE
57821	CCDC181	protein	0.7001	FALSE		0.5227	FALSE		0.1197	FALSE		0.3323	FALSE		0.3722	FALSE		0.3143	FALSE		0.018	FALSE		0.0009	TRUE		0.0009	TRUE
GO:0048869	cellular developmental process	biological_function	0.1328	FALSE		0.2691	FALSE		0.0647	FALSE		0.1504	FALSE		0.0506	FALSE		0.2331	FALSE		0.018	FALSE		0.0531	FALSE		0.1339	FALSE
C0751434	Classical phenylketonuria	indication	0.644	FALSE		0.3283	FALSE		0.5483	FALSE		0.6258	FALSE		0.6677	FALSE		0.3915	FALSE		0.018	FALSE		0.0386	FALSE		0.0398	FALSE
7518	XRCC4	protein	0.9789	FALSE		0.78	FALSE		0.8785	FALSE		0.8672	FALSE		0.4928	FALSE		0.3903	FALSE		0.0181	FALSE		0.0131	FALSE		0.385	FALSE
9135	RABEP1	protein	0.6571	FALSE		0.1438	FALSE		0.504	FALSE		0.4542	FALSE		0.9429	FALSE		0.6603	FALSE		0.0181	FALSE		0.2441	FALSE		0.119	FALSE
3937	LCP2	protein	0.9539	FALSE		0.4049	FALSE		0.3037	FALSE		0.383	FALSE		0.6093	FALSE		0.0786	FALSE		0.0181	FALSE		0.0096	FALSE		0.0616	FALSE
389677	RBM12B	protein	0.1641	FALSE		0.4605	FALSE		0.4345	FALSE		0.4191	FALSE		0.125	FALSE		0.3168	FALSE		0.0181	FALSE		0.0012	TRUE		0	TRUE
90834	90834	protein	0.3309	FALSE		0.1751	FALSE		0.0391	FALSE		0.9891	FALSE		0.4737	FALSE		0.3025	FALSE		0.0181	FALSE		0.0573	FALSE		0.139	FALSE
C0009952	Febrile Convulsions	indication	0.7639	FALSE		0.7167	FALSE		0.0455	FALSE		0.5998	FALSE		0.1993	FALSE		0.0485	FALSE		0.0182	FALSE		0.0839	FALSE		0.1508	FALSE
54986	ULK4	protein	0.6445	FALSE		0.2654	FALSE		0.4165	FALSE		0.6784	FALSE		0.3333	FALSE		0.2278	FALSE		0.0183	FALSE		0.0207	FALSE		0.0034	FALSE
5701	PSMC2	protein	0.8273	FALSE		0.6882	FALSE		0.9196	FALSE		0.7872	FALSE		0.8645	FALSE		0.4853	FALSE		0.0183	FALSE		0.0003	TRUE		0.0048	FALSE
116832	RPL39L	protein	0.8535	FALSE		0.3829	FALSE		0.2588	FALSE		0.5194	FALSE		0.5481	FALSE		0.5934	FALSE		0.0183	FALSE		0.0027	TRUE		0	TRUE
151473	SLC16A14	protein	0.7687	FALSE		0.1753	FALSE		0.3855	FALSE		0.6068	FALSE		0.2944	FALSE		0.4707	FALSE		0.0183	FALSE		0.0197	FALSE		0.0003	TRUE
400798	C1orf220	protein	0.8194	FALSE		0.9831	FALSE		0.6368	FALSE		0.2281	FALSE		0.443	FALSE		0.9162	FALSE		0.0183	FALSE		0.0593	FALSE		0.5118	FALSE
GO:0032902	nerve growth factor production	biological_function	0.1517	FALSE		0.1547	FALSE		0.6091	FALSE		0.097	FALSE		0.1058	FALSE		0.1448	FALSE		0.0183	FALSE		0.0089	FALSE		0.3666	FALSE
AMG-548	AMG-548	drug	0.0043	FALSE		0.3589	FALSE		0.6996	FALSE		0.1416	FALSE		0.4488	FALSE		0.3076	FALSE		0.0183	FALSE		0.0023	TRUE	MAPK12	0.0006	TRUE	MAPK13
doramapimod	doramapimod	drug	0.0043	FALSE		0.3589	FALSE		0.6996	FALSE		0.1416	FALSE		0.4488	FALSE		0.3076	FALSE		0.0183	FALSE		0.0023	TRUE	MAPK12	0.0006	TRUE	MAPK13
2675	GFRA2	protein	0.4067	FALSE		0.2925	FALSE		0.0077	TRUE		0.0201	FALSE		0.4007	FALSE		0.3319	FALSE		0.0184	FALSE		0.0527	FALSE		0.0037	FALSE
25764	HYPK	protein	0.5696	FALSE		0.1531	FALSE		0.2549	FALSE		0.8978	FALSE		0.7552	FALSE		0.2919	FALSE		0.0184	FALSE		0.0153	FALSE		0.0084	FALSE
5962	RDX	protein	0.7409	FALSE		0.1828	FALSE		0.0116	FALSE		0.5196	FALSE		0.5425	FALSE		0.6308	FALSE		0.0184	FALSE		0.1069	FALSE		0.0036	FALSE
GO:0050731	positive regulation of peptidyl-tyrosine phosphorylation	biological_function	0.0037	TRUE		0.0659	FALSE		0	TRUE		0.0419	FALSE		0.0795	FALSE		0.0043	TRUE		0.0184	FALSE		0.4326	FALSE		0.0547	FALSE
DB09568	Omega-3-carboxylic acids	drug	0.9591	FALSE		0.2284	FALSE	HSD17B10	0.2585	FALSE	LPL	0.2153	FALSE		0.5287	FALSE		0.1722	FALSE		0.0184	FALSE		0.3156	FALSE		0.0001	FALSE
92595	ZNF764	protein	0.7933	FALSE		0.6154	FALSE		0.0382	FALSE		0.4856	FALSE		0.7425	FALSE		0.2395	FALSE		0.0185	FALSE		0.1665	FALSE		0.3919	FALSE
9617	MTRF1	protein	0.3618	FALSE		0.2719	FALSE		0.4101	FALSE		0.2985	FALSE		0.3892	FALSE		0.1708	FALSE		0.0185	FALSE		0.0164	FALSE		0	TRUE
GO:0050810	regulation of steroid biosynthetic process	biological_function	0.0367	FALSE		0.4638	FALSE		0.0089	FALSE		0.7466	FALSE		0.2785	FALSE		0.3141	FALSE		0.0185	FALSE		0.4689	FALSE		0.003	FALSE
ML3403	ML3403	drug	0.0011	FALSE		0.1997	FALSE		0.5429	FALSE		0.1555	FALSE		0.5058	FALSE		0.237	FALSE		0.0185	FALSE		0.0025	TRUE	MAPK12	0.0138	FALSE
1761	DMRT1	protein	0.842	FALSE		0.1493	FALSE		0.1358	FALSE		0.0582	FALSE		0.7286	FALSE		0.2958	FALSE		0.0186	FALSE		0.2266	FALSE		0.1061	FALSE
51134	CEP83	protein	0.4016	FALSE		0.1667	FALSE		0.8718	FALSE		0.6682	FALSE		0.5132	FALSE		0.3629	FALSE		0.0186	FALSE		0.0794	FALSE		0.0105	FALSE
23650	TRIM29	protein	0.842	FALSE		0.1493	FALSE		0.1358	FALSE		0.0582	FALSE		0.7286	FALSE		0.2958	FALSE		0.0186	FALSE		0.2266	FALSE		0.1061	FALSE
129446	XIRP2	protein	0.1736	FALSE		0.2975	FALSE		0.2438	FALSE		0.7626	FALSE		0.5774	FALSE		0.4339	FALSE		0.0186	FALSE		0.0514	FALSE		0.2153	FALSE
hesperidin	hesperidin	drug	0.0315	FALSE		0.0254	FALSE		0.081	FALSE		0.7063	FALSE		0.0188	FALSE		0.0488	FALSE		0.0186	FALSE		0.0348	FALSE		0.0804	FALSE
5580	PRKCD	protein	0.4376	FALSE		0.2514	FALSE		0.278	FALSE		0.1778	FALSE		0.0352	FALSE		0.0495	FALSE		0.0187	FALSE		0.0126	FALSE		0.011	FALSE
54557	SGTB	protein	0.9266	FALSE		0.328	FALSE		0.3115	FALSE		0.2939	FALSE		0.6891	FALSE		0.4041	FALSE		0.0187	FALSE		0	TRUE		0.1064	FALSE
368	ABCC6	protein	0.1861	FALSE		0.2148	FALSE		0.2799	FALSE		0.389	FALSE		0.2238	FALSE		0.2615	FALSE		0.0188	FALSE		0.0574	FALSE		0.1629	FALSE
6232	RPS27	protein	0.0003	TRUE		0.6026	FALSE		0.9847	FALSE		0.5916	FALSE		0.9653	FALSE		0.535	FALSE		0.0188	FALSE		0.0002	TRUE		0	TRUE
GO:0030223	neutrophil differentiation	biological_function	0.4299	FALSE		0.4272	FALSE		0.3968	FALSE		0.3158	FALSE		0.7175	FALSE		0.6273	FALSE		0.0188	FALSE		0.0174	FALSE		0.0013	FALSE
GO:0032911	negative regulation of transforming growth factor beta1 production	biological_function	0.1463	FALSE		0.7353	FALSE		0.2836	FALSE		0.0631	FALSE		0.0494	FALSE		0.0014	TRUE		0.0188	FALSE		0.0167	FALSE		0.4169	FALSE
10848	PPP1R13L	protein	0.0908	FALSE		0.4115	FALSE		0.4867	FALSE		0.2703	FALSE		0.3367	FALSE		0.1497	FALSE		0.0189	FALSE		0.0173	FALSE		0.0001	TRUE
4439	MSH5	protein	0.846	FALSE		0.3064	FALSE		0.3329	FALSE		0.3634	FALSE		0.0415	FALSE		0.3524	FALSE		0.0189	FALSE		0.0019	TRUE		0.0002	TRUE
GO:0055048	anastral spindle assembly	biological_function	0.1297	FALSE		0.613	FALSE		0.535	FALSE		0.4079	FALSE		0.0682	FALSE		0.6713	FALSE		0.0189	FALSE		0.009	FALSE		0.0006	FALSE
DB00914	Phenformin	drug	0.3878	FALSE		0.7377	FALSE		0.1916	FALSE		0.8161	FALSE		0.0533	FALSE		0.3533	FALSE		0.0189	FALSE		0.0258	FALSE		0.2695	FALSE
phenformin	phenformin	drug	0.3878	FALSE		0.7377	FALSE		0.1916	FALSE		0.8161	FALSE		0.0533	FALSE		0.3533	FALSE		0.0189	FALSE		0.0258	FALSE		0.2695	FALSE
374569	ASPG	protein	0.1583	FALSE		0.2713	FALSE		0.4617	FALSE		0.6943	FALSE		0.6116	FALSE		0.8712	FALSE		0.0191	FALSE		0.0985	FALSE		0.369	FALSE
7142	TNP2	protein	0.2633	FALSE		0.0731	FALSE		0.1137	FALSE		0.543	FALSE		0.5411	FALSE		0.0421	FALSE		0.0192	FALSE		0.1554	FALSE		0.0713	FALSE
79022	TMEM106C	protein	0.4956	FALSE		0.552	FALSE		0.5828	FALSE		0.2493	FALSE		0.6964	FALSE		0.195	FALSE		0.0192	FALSE		0.4555	FALSE		0.0448	FALSE
GO:0035624	receptor transactivation	biological_function	0.1717	FALSE		0.1861	FALSE		0.3791	FALSE		0.0799	FALSE		0.2849	FALSE		0.3966	FALSE		0.0192	FALSE		0.0035	FALSE		0.0076	FALSE
4360	MRC1	protein	0.6436	FALSE		0.2203	FALSE		0.0691	FALSE		0.1523	FALSE		0.2754	FALSE		0.4845	FALSE		0.0193	FALSE		0.0684	FALSE		0.0001	TRUE
1781	DYNC1I2	protein	0.9798	FALSE		0.9175	FALSE		0.674	FALSE		0.9296	FALSE		0.0038	TRUE		0.0714	FALSE		0.0193	FALSE		0	TRUE		0.0001	TRUE
23158	TBC1D9	protein	0.8573	FALSE		0.3422	FALSE		0.7829	FALSE		0.5826	FALSE		0.6099	FALSE		0.735	FALSE		0.0193	FALSE		0.0415	FALSE		0.1575	FALSE
DB00163	Vitamin E	drug	0.9065	FALSE		0.4301	FALSE		0.4594	FALSE		0.546	FALSE		0.8083	FALSE		0.5628	FALSE		0.0193	FALSE		0.0971	FALSE	PRKCB	0.0024	FALSE
GO:0033539	fatty acid beta-oxidation using acyl-CoA dehydrogenase	biological_function	0.5626	FALSE		0.8824	FALSE		0.9136	FALSE		0.8388	FALSE		0.1259	FALSE		0.8022	FALSE		0.0194	FALSE		0.0171	FALSE		0.0098	TRUE
79192	IRX1	protein	0.1737	FALSE		0.2697	FALSE		0.1319	FALSE		0.1651	FALSE		0.4499	FALSE		0.3283	FALSE		0.0195	FALSE		0.0119	FALSE		0.0093	FALSE
1496	CTNNA2	protein	0.1545	FALSE		0.3581	FALSE		0.5607	FALSE		0.7874	FALSE		0.2991	FALSE		0.3084	FALSE		0.0195	FALSE		0.1049	FALSE		0.1012	FALSE
GO:0006419	alanyl-tRNA aminoacylation	biological_function	0.0992	FALSE		0.0719	FALSE		0.5427	FALSE		0.6964	FALSE		0.9903	FALSE		0.9921	FALSE		0.0195	FALSE		0.07	FALSE		0.0079	TRUE
90850	ZNF598	protein	0.9326	FALSE		0.6695	FALSE		0.9732	FALSE		0.1529	FALSE		0.842	FALSE		0.7183	FALSE		0.0196	FALSE		0.0004	TRUE		0.0029	FALSE
GO:0048666	neuron development	biological_function	0.7737	FALSE		0.917	FALSE		0.9306	FALSE		0.8515	FALSE		0.0437	FALSE		0.0333	FALSE		0.0196	FALSE		0.0065	TRUE		0.0003	TRUE
GO:0051271	negative regulation of cellular component movement	biological_function	0.5418	FALSE		0.217	FALSE		0.3046	FALSE		0.0285	FALSE		0.282	FALSE		0.3537	FALSE		0.0196	FALSE		0.0481	FALSE		0.0474	FALSE
GO:2000065	negative regulation of cortisol biosynthetic process	biological_function	0.0023	FALSE		0.4249	FALSE		0.1702	FALSE		0.0953	FALSE		0.0014	FALSE		0.0074	FALSE		0.0196	FALSE		0.302	FALSE		0.0001	TRUE
1482	1482	protein	0.3246	FALSE		0.1687	FALSE		0.2307	FALSE		0.232	FALSE		0.2171	FALSE		0.1347	FALSE		0.0197	FALSE		0.04	FALSE		0.0899	FALSE
55276	PGM2	protein	0.3427	FALSE		0.2098	FALSE		0.3579	FALSE		0.6825	FALSE		0.3588	FALSE		0.9407	FALSE		0.0197	FALSE		0.2999	FALSE		0.0053	FALSE
GO:0007603	phototransduction, visible light	biological_function	0.4305	FALSE		0.034	FALSE		0.1756	FALSE		0.018	FALSE		0.1119	FALSE		0.0655	FALSE		0.0197	FALSE		0.1552	FALSE		0.2152	FALSE
GO:0048861	leukemia inhibitory factor signaling pathway	biological_function	0.0637	FALSE		0.2442	FALSE		0.0284	FALSE		0.0046	TRUE		0.0041	FALSE		0.0039	TRUE		0.0197	FALSE		0.0753	FALSE		0.026	FALSE
DB06777	chenodeoxycholic-acid	drug	0.7446	FALSE		0.5431	FALSE		0.6963	FALSE		0.3933	FALSE		0.2928	FALSE		0.6648	FALSE		0.0197	FALSE		0.3512	FALSE		0.0661	FALSE
11035	RIPK3	protein	0.8444	FALSE		0.3553	FALSE		0.4673	FALSE		0.2622	FALSE		0.5517	FALSE		0.6817	FALSE		0.0198	FALSE		0.025	FALSE		0.1595	FALSE
9139	CBFA2T2	protein	0.1092	FALSE		0.2431	FALSE		0.2402	FALSE		0.3148	FALSE		0.1358	FALSE		0.2181	FALSE		0.0198	FALSE		0.3164	FALSE		0.2006	FALSE
27303	RBMS3	protein	0.3992	FALSE		0.863	FALSE		0.0905	FALSE		0.146	FALSE		0.0055	TRUE		0.3777	FALSE		0.0198	FALSE		0.5582	FALSE		0.0003	TRUE
GO:0019219	regulation of nucleobase-containing compound metabolic process	biological_function	0.5616	FALSE		0.6723	FALSE		0.7331	FALSE		0.5254	FALSE		0.0879	FALSE		0.0648	FALSE		0.0198	FALSE		0.0585	FALSE		0.1242	FALSE
GO:2000079	regulation of canonical Wnt signaling pathway involved in controlling type B pancreatic cell proliferation	biological_function	0.4003	FALSE		0.4934	FALSE		0.0228	FALSE		0.0089	FALSE		0	FALSE		0.0468	FALSE		0.0198	FALSE		0.1085	FALSE		0.1313	FALSE
SIS3	SIS3	drug	0.3876	FALSE		0.2564	FALSE		0.3983	FALSE		0.5409	FALSE		0.83	FALSE		0.4351	FALSE		0.0198	FALSE		0.0013	FALSE		0.5667	FALSE
7412	VCAM1	protein	0.031	FALSE		0.7423	FALSE		0.558	FALSE		0.6476	FALSE		0.658	FALSE		0.7186	FALSE		0.0199	FALSE		0.0001	TRUE		0	TRUE
9686	VGLL4	protein	0.4494	FALSE		0.8119	FALSE		0.5684	FALSE		0.1375	FALSE		0.2024	FALSE		0.2146	FALSE		0.0199	FALSE		0.1769	FALSE		0.2998	FALSE
126393	HSPB6	protein	0.4613	FALSE		0.238	FALSE		0.1897	FALSE		0.0905	FALSE		0.7758	FALSE		0.7069	FALSE		0.0199	FALSE		0.0657	FALSE		0.0061	FALSE
GO:0086100	endothelin receptor signaling pathway	biological_function	0.53	FALSE		0.4686	FALSE		0.4949	FALSE		0.0015	TRUE		0.2024	FALSE		0.1004	FALSE		0.0199	FALSE		0.1041	FALSE		0.1177	FALSE
succinobucol	succinobucol	drug	0.031	FALSE		0.7423	FALSE		0.558	FALSE		0.6476	FALSE		0.658	FALSE		0.7186	FALSE		0.0199	FALSE		0.0001	TRUE	VCAM1	0	TRUE	VCAM1
51086	TNNI3K	protein	0.8801	FALSE		0.072	FALSE		0.4046	FALSE		0.9221	FALSE		0.1757	FALSE		0.0633	FALSE		0.02	FALSE		0.0005	TRUE		0.1894	FALSE
8566	PDXK	protein	0.9757	FALSE		0.2547	FALSE		0.5792	FALSE		0.1706	FALSE		0.6649	FALSE		0.307	FALSE		0.02	FALSE		0.1368	FALSE		0.0779	FALSE
1004	CDH6	protein	0.1552	FALSE		0.242	FALSE		0.1765	FALSE		0.2677	FALSE		0.0206	FALSE		0.0291	FALSE		0.02	FALSE		0.0961	FALSE		0.3863	FALSE
50856	CLEC4A	protein	0.9907	FALSE		0.1338	FALSE		0.4448	FALSE		0.1133	FALSE		0.194	FALSE		0.0091	TRUE		0.02	FALSE		0.1044	FALSE		0.0158	FALSE
57335	ZNF286A	protein	0.5042	FALSE		0.4271	FALSE		0.3009	FALSE		0.2057	FALSE		0.6049	FALSE		0.6721	FALSE		0.02	FALSE		0.0421	FALSE		0	TRUE
GO:2000080	negative regulation of canonical Wnt signaling pathway involved in controlling type B pancreatic cell proliferation	biological_function	0.3018	FALSE		0.5002	FALSE		0.0201	FALSE		0.016	FALSE		0	FALSE		0.0406	FALSE		0.02	FALSE		0.1495	FALSE		0.0787	FALSE
GO:0090306	spindle assembly involved in meiosis	biological_function	0.0859	FALSE		0.408	FALSE		0.3991	FALSE		0.4221	FALSE		0.2983	FALSE		0.0341	FALSE		0.02	FALSE		0.0141	FALSE		0.0121	FALSE
DB00147	pyridoxal	drug	0.9757	FALSE		0.3052	FALSE		0.6239	FALSE		0.1926	FALSE		0.703	FALSE		0.3964	FALSE		0.02	FALSE		0.1368	FALSE		0.0779	FALSE
7425	VGF	protein	0.9704	FALSE		0.1123	FALSE		0.0389	FALSE		0.1424	FALSE		0.8874	FALSE		0.6255	FALSE		0.0201	FALSE		0.0001	TRUE		0	TRUE
GO:0003161	cardiac conduction system development	biological_function	0.1161	FALSE		0.1563	FALSE		0.2973	FALSE		0.3903	FALSE		0.0233	FALSE		0.1991	FALSE		0.0201	FALSE		0.0403	FALSE		0.0899	FALSE
GO:0097191	extrinsic apoptotic signaling pathway	biological_function	0.7649	FALSE		0.5094	FALSE		0.0685	FALSE		0.2829	FALSE		0.0285	FALSE		0.4452	FALSE		0.0201	FALSE		0.1699	FALSE		0.2245	FALSE
GO:0048536	spleen development	biological_function	0.2891	FALSE		0.1628	FALSE		0.228	FALSE		0.2775	FALSE		0.2591	FALSE		0.1367	FALSE		0.0201	FALSE		0.0407	FALSE		0.09	FALSE
5045	FURIN	protein	0.0668	FALSE		0.5054	FALSE		0.4865	FALSE		0.0557	FALSE		0.0046	TRUE		0	TRUE		0.0202	FALSE		0.014	FALSE		0.4081	FALSE
4928	NUP98	protein	0.9401	FALSE		0.7586	FALSE		0.8556	FALSE		0.2435	FALSE		0.2782	FALSE		0.541	FALSE		0.0202	FALSE		0.0001	TRUE		0.0246	FALSE
54790	TET2	protein	0.3953	FALSE		0.6129	FALSE		0.0004	TRUE		0.841	FALSE		0.4514	FALSE		0.5083	FALSE		0.0202	FALSE		0.004	TRUE		0.0344	FALSE
90075	ZNF30	protein	0.648	FALSE		0.834	FALSE		0.0058	TRUE		0.3535	FALSE		0.1045	FALSE		0.1598	FALSE		0.0202	FALSE		0.0317	FALSE		0.0145	FALSE
5545	PRB4	protein	0.0801	FALSE		0.538	FALSE		0.5405	FALSE		0.0557	FALSE		0.0046	TRUE		0	TRUE		0.0202	FALSE		0.014	FALSE		0.4081	FALSE
DB09016	Butriptyline	drug	0.3977	FALSE		0.0677	FALSE		0.0052	FALSE		0.1315	FALSE		0.0302	FALSE	HRH1	0.0162	FALSE	HRH1	0.0202	FALSE	SLC6A4	0.0675	FALSE		0.0966	FALSE
DB00087	Alemtuzumab	drug	0.1915	FALSE		0.2959	FALSE		0.0019	TRUE	FCGR2B	0.3475	FALSE		0.0453	FALSE		0.2178	FALSE		0.0202	FALSE	FCGR3A;C1QC	0.1418	FALSE	C1QA;C1QC	0.0013	TRUE	C1QA;C1QB;C1QC
C0002894	Refractory Anaemia With Excess Blasts	indication	0.4182	FALSE		0.6386	FALSE		0.0889	FALSE		0.841	FALSE		0.4514	FALSE		0.5083	FALSE		0.0202	FALSE		0.004	TRUE		0.0344	FALSE
9040	UBE2M	protein	0.3814	FALSE		0.5546	FALSE		0.7326	FALSE		0.991	FALSE		0.9963	FALSE		0.9408	FALSE		0.0203	FALSE		0	TRUE		0.0002	TRUE
90324	CCDC97	protein	0.2144	FALSE		0.824	FALSE		0.4271	FALSE		0.0297	FALSE		0.1112	FALSE		0.5476	FALSE		0.0203	FALSE		0.0036	TRUE		0	TRUE
GO:0043032	positive regulation of macrophage activation	biological_function	0.2472	FALSE		0.794	FALSE		0.1621	FALSE		0.1203	FALSE		0.1263	FALSE		0.1402	FALSE		0.0203	FALSE		0.0366	FALSE		0.0395	FALSE
GO:0046814	coreceptor-mediated virion attachment to host cell	biological_function	0.27	FALSE		0.1856	FALSE		0.2541	FALSE		0.1385	FALSE		0.1724	FALSE		0.3642	FALSE		0.0203	FALSE		0.1672	FALSE		0.1097	FALSE
GO:0071864	positive regulation of cell proliferation in bone marrow	biological_function	0.1858	FALSE		0.4536	FALSE		0.2802	FALSE		0.5781	FALSE		0.4234	FALSE		0.021	FALSE		0.0203	FALSE		0.3051	FALSE		0.3816	FALSE
GO:1901723	negative regulation of cell proliferation involved in kidney development	biological_function	0.6951	FALSE		0.3569	FALSE		0.5941	FALSE		0.2129	FALSE		0.1815	FALSE		0.3343	FALSE		0.0203	FALSE		0.0405	FALSE		0.2485	FALSE
2048	EPHB2	protein	0.5314	FALSE		0.2795	FALSE		0.0276	FALSE		0.3951	FALSE		0.7947	FALSE		0.6021	FALSE		0.0204	FALSE		0.0321	FALSE		0.2747	FALSE
386681	KRTAP10-8	protein	0.1795	FALSE		0.259	FALSE		0.0225	FALSE		0.4776	FALSE		0.5309	FALSE		0.3641	FALSE		0.0204	FALSE		0.4056	FALSE		0.0617	FALSE
GO:0008285	negative regulation of cell proliferation	biological_function	0.7041	FALSE		0.3129	FALSE		0.6541	FALSE		0.2269	FALSE		0.1933	FALSE		0.4461	FALSE		0.0204	FALSE		0.0507	FALSE		0.3308	FALSE
GO:0048015	phosphatidylinositol-mediated signaling	biological_function	0.9847	FALSE		0.6993	FALSE		0.1573	FALSE		0.7037	FALSE		0.3054	FALSE		0.0774	FALSE		0.0204	FALSE		0.0994	FALSE		0.0042	FALSE
126823	KLHDC9	protein	0.4405	FALSE		0.8348	FALSE		0.9124	FALSE		0.2675	FALSE		0.3672	FALSE		0.1912	FALSE		0.0205	FALSE		0.0509	FALSE		0.0027	FALSE
29895	MYLPF	protein	0.7886	FALSE		0.3701	FALSE		0.849	FALSE		0.7883	FALSE		0.171	FALSE		0.4278	FALSE		0.0205	FALSE		0.0162	FALSE		0.0045	FALSE
GO:0071108	protein K48-linked deubiquitination	biological_function	0.7828	FALSE		0.5093	FALSE		0.001	TRUE		0.2219	FALSE		0.5978	FALSE		0.6235	FALSE		0.0205	FALSE		0.064	FALSE		0.2557	FALSE
GO:0070391	response to lipoteichoic acid	biological_function	0.5118	FALSE		0.078	FALSE		0.0144	FALSE		0.1775	FALSE		0.1266	FALSE		0.2419	FALSE		0.0205	FALSE		0.0535	FALSE		0.1086	FALSE
55259	CASC1	protein	0.7465	FALSE		0.8163	FALSE		0.4503	FALSE		0.8458	FALSE		0.5851	FALSE		0.3209	FALSE		0.0206	FALSE		0.0082	FALSE		0.0003	TRUE
149224	RPS7P4	protein	0.2371	FALSE		0.1768	FALSE		0.7856	FALSE		0.8957	FALSE		0.9216	FALSE		0.5669	FALSE		0.0206	FALSE		0.0002	TRUE		0	TRUE
283209	PGM2L1	protein	0.9582	FALSE		0.1311	FALSE		0.0956	FALSE		0.4064	FALSE		0.9923	FALSE		0.1139	FALSE		0.0206	FALSE		0.2875	FALSE		0	TRUE
GO:0035455	response to interferon-alpha	biological_function	0.6241	FALSE		0.6981	FALSE		0.0122	FALSE		0.0003	TRUE		0.0015	TRUE		0.0304	FALSE		0.0206	FALSE		0.0275	FALSE		0.0041	TRUE
GO:1905063	regulation of vascular smooth muscle cell differentiation	biological_function	0.6268	FALSE		0.0861	FALSE		0.6994	FALSE		0.1348	FALSE		0.1699	FALSE		0.2206	FALSE		0.0206	FALSE		0.0625	FALSE		0.0831	FALSE
PGL5001	PGL5001	drug	0.2197	FALSE		0.2441	FALSE		0.2325	FALSE		0.1259	FALSE		0.0392	FALSE		0.0349	FALSE		0.0206	FALSE	MAPK10;MAPK9;MAPK8	0.4438	FALSE	MAPK10;MAPK8	0.5972	FALSE
SR-3306	SR-3306	drug	0.2197	FALSE		0.2441	FALSE		0.2325	FALSE		0.1259	FALSE		0.0392	FALSE		0.0349	FALSE		0.0206	FALSE	MAPK10;MAPK9;MAPK8	0.4438	FALSE	MAPK10;MAPK8	0.5972	FALSE
983	CDK1	protein	0.2334	FALSE		0.3045	FALSE		0.6425	FALSE		0.9343	FALSE		0.2815	FALSE		0.0906	FALSE		0.0207	FALSE		0.0001	TRUE		0.0001	TRUE
2355	FOSL2	protein	0.0212	FALSE		0.1188	FALSE		0.0448	FALSE		0.1072	FALSE		0.5097	FALSE		0.8304	FALSE		0.0207	FALSE		0.1062	FALSE		0.3242	FALSE
3150	HMGN1	protein	0.8574	FALSE		0.3411	FALSE		0.705	FALSE		0.8779	FALSE		0.5515	FALSE		0.6103	FALSE		0.0207	FALSE		0.0229	FALSE		0.0679	FALSE
GO:0008277	regulation of G-protein coupled receptor protein signaling pathway	biological_function	0.4996	FALSE		0.6303	FALSE		0.1764	FALSE		0.7646	FALSE		0.7673	FALSE		0.724	FALSE		0.0207	FALSE		0.3134	FALSE		0.0095	FALSE
GO:2000278	regulation of DNA biosynthetic process	biological_function	0.1277	FALSE		0.157	FALSE		0.2675	FALSE		0.4573	FALSE		0.5921	FALSE		0.572	FALSE		0.0207	FALSE		0.0182	FALSE		0.3925	FALSE
GO:0072124	regulation of glomerular mesangial cell proliferation	biological_function	0.3395	FALSE		0.5106	FALSE		0.3183	FALSE		0.0638	FALSE		0.0122	FALSE		0.0071	FALSE		0.0207	FALSE		0.0059	FALSE		0	FALSE
pyrazolanthrone	pyrazolanthrone	drug	0.3989	FALSE		0.4062	FALSE		0.4202	FALSE		0.1996	FALSE		0.1267	FALSE		0.0917	FALSE		0.0207	FALSE	MAPK10;MAPK9;MAPK8	0.4443	FALSE	MAPK10;MAPK8	0.5895	FALSE
GO:0006525	arginine metabolic process	biological_function	0.6085	FALSE		0.3939	FALSE		0.0766	FALSE		0.6984	FALSE		0.8574	FALSE		0.2454	FALSE		0.0208	FALSE		0.0281	FALSE		0	FALSE
2280	FKBP1A	protein	0.7027	FALSE		0.3034	FALSE		0.2816	FALSE		0.4875	FALSE		0.7614	FALSE		0.143	FALSE		0.0209	FALSE		0	TRUE		0.0033	FALSE
3161	HMMR	protein	0.6557	FALSE		0.1618	FALSE		0.9867	FALSE		0.7856	FALSE		0.9606	FALSE		0.1497	FALSE		0.0209	FALSE		0.0001	TRUE		0.0627	FALSE
26136	TES	protein	0.3613	FALSE		0.1881	FALSE		0.728	FALSE		0.4634	FALSE		0.1163	FALSE		0.6633	FALSE		0.0209	FALSE		0.0377	FALSE		0.0267	FALSE
54778	RNF111	protein	0.8801	FALSE		0.0832	FALSE		0.361	FALSE		0.5251	FALSE		0.7324	FALSE		0.772	FALSE		0.0209	FALSE		0.0164	FALSE		0.1477	FALSE
662	BNIP1	protein	0.9988	FALSE		0.9721	FALSE		0.3112	FALSE		0.651	FALSE		0.3107	FALSE		0.8624	FALSE		0.0209	FALSE		0.4925	FALSE		0.2661	FALSE
10314	LANCL1	protein	0.5393	FALSE		0.3165	FALSE		0.5115	FALSE		0.8048	FALSE		0.7686	FALSE		0.7961	FALSE		0.0209	FALSE		0.053	FALSE		0.2722	FALSE
DB00864	tacrolimus	drug	0.714	FALSE		0.346	FALSE		0.342	FALSE		0.4956	FALSE		0.7813	FALSE		0.2344	FALSE		0.0209	FALSE		0	TRUE	FKBP1A	0.0033	FALSE
zotarolimus	zotarolimus	drug	0.714	FALSE		0.346	FALSE		0.342	FALSE		0.4956	FALSE		0.7813	FALSE		0.2344	FALSE		0.0209	FALSE		0	TRUE	FKBP1A	0.0033	FALSE
ascomycin	ascomycin	drug	0.714	FALSE		0.346	FALSE		0.342	FALSE		0.4956	FALSE		0.7813	FALSE		0.2344	FALSE		0.0209	FALSE		0	TRUE	FKBP1A	0.0033	FALSE
GM-1485	GM-1485	drug	0.714	FALSE		0.346	FALSE		0.342	FALSE		0.4956	FALSE		0.7813	FALSE		0.2344	FALSE		0.0209	FALSE		0	TRUE	FKBP1A	0.0033	FALSE
GPI-1046	GPI-1046	drug	0.714	FALSE		0.346	FALSE		0.342	FALSE		0.4956	FALSE		0.7813	FALSE		0.2344	FALSE		0.0209	FALSE		0	TRUE	FKBP1A	0.0033	FALSE
7813	EVI5	protein	0.1819	FALSE		0.3346	FALSE		0.9067	FALSE		0.5673	FALSE		0.1403	FALSE		0.1762	FALSE		0.021	FALSE		0.0344	FALSE		0.0595	FALSE
6397	SEC14L1	protein	0.9464	FALSE		0.9655	FALSE		0.7635	FALSE		0.4838	FALSE		0.9952	FALSE		0.8245	FALSE		0.021	FALSE		0.0028	TRUE		0.0184	FALSE
653333	FAM86B2	protein	0.8714	FALSE		0.478	FALSE		0.6422	FALSE		0.9487	FALSE		0.4172	FALSE		0.4279	FALSE		0.021	FALSE		0.0384	FALSE		0.025	FALSE
5540	NPY4R	protein	0.4134	FALSE		0.2334	FALSE		0.9139	FALSE		0.2735	FALSE		0.4767	FALSE		0.3454	FALSE		0.021	FALSE		0.1772	FALSE		0.0001	TRUE
5593	PRKG2	protein	0.5429	FALSE		0.2104	FALSE		0.3814	FALSE		0.9692	FALSE		0.086	FALSE		0.1253	FALSE		0.0211	FALSE		0.2797	FALSE		0.0601	FALSE
2354	FOSB	protein	0.0108	FALSE		0.0829	FALSE		0.0286	FALSE		0.0113	FALSE		0.5766	FALSE		0.5978	FALSE		0.0211	FALSE		0.0361	FALSE		0.4595	FALSE
55958	KLHL9	protein	0.1209	FALSE		0.0745	FALSE		0.0237	FALSE		0.6367	FALSE		0.1659	FALSE		0.208	FALSE		0.0211	FALSE		0.0865	FALSE		0.0237	FALSE
349136	WDR86	protein	0.8293	FALSE		0.6388	FALSE		0.5386	FALSE		0.2448	FALSE		0.8784	FALSE		0.8797	FALSE		0.0211	FALSE		0.0484	FALSE		0.0001	TRUE
171177	RHOV	protein	0.869	FALSE		0.0425	FALSE		0.6406	FALSE		0.0938	FALSE		0.2973	FALSE		0.4461	FALSE		0.0211	FALSE		0.0002	TRUE		0	TRUE
GO:1901385	regulation of voltage-gated calcium channel activity	biological_function	0.7369	FALSE		0.2066	FALSE		0.2868	FALSE		0.4696	FALSE		0.299	FALSE		0.0253	FALSE		0.0211	FALSE		0.0017	FALSE		0.0356	FALSE
PF-03758309	PF-03758309	drug	0.869	FALSE		0.0425	FALSE		0.6406	FALSE		0.0938	FALSE		0.2973	FALSE		0.4461	FALSE		0.0211	FALSE		0.0002	TRUE	PAK4	0	TRUE	PAK4
PP-1	PP-1	drug	0.3295	FALSE		0.5994	FALSE		0.4195	FALSE		0.2266	FALSE		0.1474	FALSE		0.2188	FALSE		0.0211	FALSE		0.0295	FALSE		0.2077	FALSE
55471	NDUFAF7	protein	0.5335	FALSE		0.215	FALSE		0.6623	FALSE		0.9641	FALSE		0.4412	FALSE		0.9944	FALSE		0.0212	FALSE		0.2141	FALSE		0.1761	FALSE
342346	C16orf96	protein	0.4796	FALSE		0.813	FALSE		0.2505	FALSE		0.8719	FALSE		0.297	FALSE		0.3	FALSE		0.0212	FALSE		0.0005	TRUE		0	TRUE
54657	UGT1A4	protein	0.934	FALSE		0.3897	FALSE		0.6541	FALSE		0.9068	FALSE		0.3395	FALSE		0.3693	FALSE		0.0212	FALSE		0.4214	FALSE		0.3583	FALSE
GO:0009636	response to toxic substance	biological_function	0.2783	FALSE		0.3395	FALSE		0.459	FALSE		0.294	FALSE		0.1356	FALSE		0.1084	FALSE		0.0212	FALSE		0.0003	TRUE		0.289	FALSE
GO:1905067	negative regulation of canonical Wnt signaling pathway involved in heart development	biological_function	0.0066	FALSE		0.0295	FALSE		0.0165	FALSE		0.1975	FALSE		0	FALSE		0.322	FALSE		0.0212	FALSE		0.6251	FALSE		0.2499	FALSE
26277	TINF2	protein	0.9163	FALSE		0.134	FALSE		0.0142	FALSE		0.5049	FALSE		0.603	FALSE		0.9661	FALSE		0.0213	FALSE		0.0402	FALSE		0.0542	FALSE
59350	RXFP1	protein	0.7645	FALSE		0.8544	FALSE		0.2257	FALSE		0.6584	FALSE		0.5421	FALSE		0.3899	FALSE		0.0213	FALSE		0.0093	FALSE		0.0008	TRUE
26716	OR2H1	protein	0.9185	FALSE		0.0062	TRUE		0.0985	FALSE		0.5049	FALSE		0.603	FALSE		0.9661	FALSE		0.0213	FALSE		0.0402	FALSE		0.0542	FALSE
161253	REM2	protein	0.9185	FALSE		0.0062	TRUE		0.0985	FALSE		0.5049	FALSE		0.603	FALSE		0.9661	FALSE		0.0213	FALSE		0.0402	FALSE		0.0542	FALSE
390664	C1QTNF8	protein	0.7645	FALSE		0.8544	FALSE		0.2257	FALSE		0.6584	FALSE		0.5421	FALSE		0.3899	FALSE		0.0213	FALSE		0.0093	FALSE		0.0008	TRUE
6013	RLN1	protein	0.7645	FALSE		0.8544	FALSE		0.2257	FALSE		0.6584	FALSE		0.5421	FALSE		0.3899	FALSE		0.0213	FALSE		0.0093	FALSE		0.0008	TRUE
GO:0051610	serotonin uptake	biological_function	0.0926	FALSE		0.0461	FALSE		0.0048	FALSE		0.6319	FALSE		0.1504	FALSE		0.1218	FALSE		0.0213	FALSE		0.0249	FALSE		0.0102	FALSE
GO:1905863	invadopodium organization	biological_function	0.0422	FALSE		0.0653	FALSE		0.4695	FALSE		0.0186	FALSE		0.1297	FALSE		0.0612	FALSE		0.0213	FALSE		0.0462	FALSE		0.0023	FALSE
DB01202	levetiracetam	drug	0.1767	FALSE		0.3894	FALSE		0.8391	FALSE		0.3565	FALSE		0.4473	FALSE		0.3896	FALSE		0.0213	FALSE		0.008	FALSE		0.0412	FALSE
GO:0006211	5-methylcytosine catabolic process	biological_function	0.4577	FALSE		0.722	FALSE		0.0899	FALSE		0.8983	FALSE		0.4918	FALSE		0.5388	FALSE		0.0214	FALSE		0.0039	TRUE		0.0344	FALSE
353345	GPR141	protein	0.9844	FALSE		0.881	FALSE		0.6021	FALSE		0.5936	FALSE		0.1646	FALSE		0.3531	FALSE		0.0215	FALSE		0.0698	FALSE		0.1815	FALSE
50485	SMARCAL1	protein	0.3042	FALSE		0.6071	FALSE		0.8247	FALSE		0.692	FALSE		0.956	FALSE		0.9352	FALSE		0.0216	FALSE		0.0011	TRUE		0.0002	TRUE
GO:0010906	regulation of glucose metabolic process	biological_function	0.9934	FALSE		0.8656	FALSE		0.1897	FALSE		0.4458	FALSE		0.6858	FALSE		0.938	FALSE		0.0216	FALSE		0.2508	FALSE		0.3662	FALSE
GO:2001271	negative regulation of cysteine-type endopeptidase activity involved in execution phase of apoptosis	biological_function	0.3669	FALSE		0.5051	FALSE		0.5776	FALSE		0.0754	FALSE		0.4868	FALSE		0.0666	FALSE		0.0216	FALSE		0.0555	FALSE		0.1129	FALSE
54941	RNF125	protein	0.9965	FALSE		0.1944	FALSE		0.0763	FALSE		0.1637	FALSE		0.0019	TRUE		0.0466	FALSE		0.0217	FALSE		0.0317	FALSE		0.0021	FALSE
10630	PDPN	protein	0.0404	FALSE		0.0607	FALSE		0.4606	FALSE		0.0183	FALSE		0.1274	FALSE		0.0573	FALSE		0.0217	FALSE		0.0475	FALSE		0.0031	FALSE
440699	LRRC52	protein	0.7973	FALSE		0.1077	FALSE		0.0422	FALSE		0.8411	FALSE		0.8008	FALSE		0.6303	FALSE		0.0217	FALSE		0.0414	FALSE		0	TRUE
GO:0007599	hemostasis	biological_function	0.0786	FALSE		0.2075	FALSE		0.021	FALSE		0.1037	FALSE		0.0033	TRUE		0.0036	TRUE		0.0217	FALSE		0.1671	FALSE		0.1372	FALSE
GO:0035066	positive regulation of histone acetylation	biological_function	0.3211	FALSE		0.3791	FALSE		0.2046	FALSE		0.5878	FALSE		0.5243	FALSE		0.8495	FALSE		0.0217	FALSE		0.0321	FALSE		0.1143	FALSE
C2748055	Hypoinsulinaemia	indication	0.9965	FALSE		0.1944	FALSE		0.0763	FALSE		0.1637	FALSE		0.0019	TRUE		0.0466	FALSE		0.0217	FALSE		0.0317	FALSE		0.0021	FALSE
5544	PRB3	protein	0.6683	FALSE		0.641	FALSE		0.4751	FALSE		0.6122	FALSE		0.965	FALSE		0.842	FALSE		0.0218	FALSE		0.2479	FALSE		0.0671	FALSE
8677	STX10	protein	0.9945	FALSE		0.5036	FALSE		0.9981	FALSE		0.4642	FALSE		0.1971	FALSE		0.3471	FALSE		0.0218	FALSE		0.0348	FALSE		0.1062	FALSE
254879	OR2T6	protein	0.6683	FALSE		0.641	FALSE		0.4751	FALSE		0.6122	FALSE		0.965	FALSE		0.842	FALSE		0.0218	FALSE		0.2479	FALSE		0.0671	FALSE
4995	OR3A2	protein	0.6683	FALSE		0.641	FALSE		0.4751	FALSE		0.6122	FALSE		0.965	FALSE		0.842	FALSE		0.0218	FALSE		0.2479	FALSE		0.0671	FALSE
255189	PLA2G4F	protein	0.6683	FALSE		0.641	FALSE		0.4751	FALSE		0.6122	FALSE		0.965	FALSE		0.842	FALSE		0.0218	FALSE		0.2479	FALSE		0.0671	FALSE
64149	C17orf75	protein	0.7918	FALSE		0.9775	FALSE		0.9997	FALSE		0.8834	FALSE		0.6547	FALSE		0.655	FALSE		0.0218	FALSE		0.0168	FALSE		0.0067	FALSE
GO:0003285	septum secundum development	biological_function	0.3605	FALSE		0.1794	FALSE		0.2137	FALSE		0.4718	FALSE		0.3279	FALSE		0.1811	FALSE		0.0218	FALSE		0.0434	FALSE		0.0932	FALSE
GO:0007623	circadian rhythm	biological_function	0.2313	FALSE		0.3105	FALSE		0.4236	FALSE		0.8703	FALSE		0.7264	FALSE		0.6465	FALSE		0.0218	FALSE		0.0121	FALSE		0.0136	FALSE
GO:0061188	negative regulation of chromatin silencing at rDNA	biological_function	0.9693	FALSE		0.477	FALSE		0.2245	FALSE		0.0402	FALSE		0.192	FALSE		0.7364	FALSE		0.0218	FALSE		0.0734	FALSE		0.0225	FALSE
GO:0014013	regulation of gliogenesis	biological_function	0.6395	FALSE		0.5632	FALSE		0.0267	FALSE		0.0283	FALSE		0.4825	FALSE		0.03	FALSE		0.0218	FALSE		0.0103	FALSE		0.0088	FALSE
6119	RPA3	protein	0.0602	FALSE		0.8906	FALSE		0.6333	FALSE		0.3185	FALSE		0.5997	FALSE		0.4668	FALSE		0.0219	FALSE		0.0161	FALSE		0.0047	FALSE
10687	PNMA2	protein	0.3318	FALSE		0.4756	FALSE		0.0654	FALSE		0.443	FALSE		0.8028	FALSE		0.3587	FALSE		0.0219	FALSE		0.0427	FALSE		0.3574	FALSE
GO:0008595	anterior/posterior axis specification, embryo	biological_function	0.3425	FALSE		0.5406	FALSE		0.2457	FALSE		0.2303	FALSE		0.0095	FALSE		0.0002	FALSE		0.0219	FALSE		0.2866	FALSE		0.3862	FALSE
GO:0010749	regulation of nitric oxide mediated signal transduction	biological_function	0.3215	FALSE		0.1255	FALSE		0.0639	FALSE		0.2624	FALSE		0	FALSE		0.1207	FALSE		0.0219	FALSE		0.0057	FALSE		0.0002	FALSE
1654	DDX3X	protein	0.2218	FALSE		0.0705	FALSE		0.3662	FALSE		0.8279	FALSE		0.8719	FALSE		0.2854	FALSE		0.022	FALSE		0.0077	FALSE		0	TRUE
6910	TBX5	protein	0.1622	FALSE		0.3517	FALSE		0.0326	FALSE		0.3076	FALSE		0.0134	FALSE		0.0079	TRUE		0.022	FALSE		0.3557	FALSE		0.5471	FALSE
6181	RPLP2	protein	0	TRUE		0.9075	FALSE		0.9543	FALSE		0.2822	FALSE		0.6378	FALSE		0.7184	FALSE		0.022	FALSE		0.0004	TRUE		0	TRUE
55814	BDP1	protein	0.3274	FALSE		0.8943	FALSE		0.341	FALSE		0.574	FALSE		0.4552	FALSE		0.0095	TRUE		0.022	FALSE		0.0907	FALSE		0.5965	FALSE
GO:0050812	regulation of acyl-CoA biosynthetic process	biological_function	0.7762	FALSE		0.7044	FALSE		0.9879	FALSE		0.6885	FALSE		0.8199	FALSE		0.8106	FALSE		0.022	FALSE		0.0424	FALSE		0.5209	FALSE
50838	TAS2R13	protein	0.4005	FALSE		0.0205	FALSE		0.0378	FALSE		0.54	FALSE		0.0984	FALSE		0.1106	FALSE		0.0221	FALSE		0.0601	FALSE		0.0118	FALSE
daminozide	daminozide	drug	0.8795	FALSE		0.7015	FALSE		0.0163	FALSE	KDM7A	0.8703	FALSE		0.8695	FALSE		0.5126	FALSE		0.0221	FALSE		0.1291	FALSE		0.021	FALSE
26986	PABPC1	protein	0.1572	FALSE		0.1724	FALSE		0.1055	FALSE		0.3185	FALSE		0.4215	FALSE		0.5371	FALSE		0.0222	FALSE		0.0342	FALSE		0	TRUE
3077	HFE	protein	0.2584	FALSE		0.115	FALSE		0.309	FALSE		0.4157	FALSE		0.0528	FALSE		0.0369	FALSE		0.0222	FALSE		0.0054	FALSE		0.0041	FALSE
6430	SRSF5	protein	0.6358	FALSE		0.2228	FALSE		0.6266	FALSE		0.4692	FALSE		0.3201	FALSE		0.6159	FALSE		0.0222	FALSE		0.2054	FALSE		0	TRUE
GO:0042753	positive regulation of circadian rhythm	biological_function	0.3408	FALSE		0.2633	FALSE		0.1171	FALSE		0.2915	FALSE		0.7776	FALSE		0.8737	FALSE		0.0222	FALSE		0.0011	FALSE		0	TRUE
GO:0032898	neurotrophin production	biological_function	0.1556	FALSE		0.1646	FALSE		0.6415	FALSE		0.1023	FALSE		0.1048	FALSE		0.1448	FALSE		0.0222	FALSE		0.0115	FALSE		0.2885	FALSE
3651	PDX1	protein	0.2325	FALSE		0.0293	FALSE		0.287	FALSE		0.3982	FALSE		0.4242	FALSE		0.8403	FALSE		0.0223	FALSE		0.0595	FALSE		0.042	FALSE
7178	TPT1	protein	0.6058	FALSE		0.9274	FALSE		0.8692	FALSE		0.4118	FALSE		0.7641	FALSE		0.1783	FALSE		0.0223	FALSE		0.0456	FALSE		0.0005	TRUE
25932	CLIC4	protein	0.8512	FALSE		0.2291	FALSE		0.5056	FALSE		0.3566	FALSE		0.3688	FALSE		0.3421	FALSE		0.0223	FALSE		0.0099	FALSE		0	TRUE
51232	CRIM1	protein	0.2635	FALSE		0.6361	FALSE		0.0176	FALSE		0.36	FALSE		0.6167	FALSE		0.5889	FALSE		0.0223	FALSE		0.0706	FALSE		0.1366	FALSE
222235	FBXL13	protein	0.1936	FALSE		0.9981	FALSE		0.1549	FALSE		0.5424	FALSE		0.7905	FALSE		0.3123	FALSE		0.0223	FALSE		0.0254	FALSE		0	TRUE
55195	CCDC198	protein	0.3921	FALSE		0.4226	FALSE		0.4562	FALSE		0.5487	FALSE		0.739	FALSE		0.6735	FALSE		0.0223	FALSE		0.0107	FALSE		0.0074	FALSE
402682	UFSP1	protein	0.1936	FALSE		0.9981	FALSE		0.1549	FALSE		0.5424	FALSE		0.7905	FALSE		0.3123	FALSE		0.0223	FALSE		0.0254	FALSE		0	TRUE
206412	C6orf163	protein	0.1936	FALSE		0.9981	FALSE		0.1549	FALSE		0.5424	FALSE		0.7905	FALSE		0.3123	FALSE		0.0223	FALSE		0.0254	FALSE		0	TRUE
10561	IFI44	protein	0.0724	FALSE		0.4123	FALSE		0.3408	FALSE		0.0633	FALSE		0.1799	FALSE		0.1865	FALSE		0.0224	FALSE		0.025	FALSE		0.2223	FALSE
3452	IFNA21	protein	0.0724	FALSE		0.4123	FALSE		0.3408	FALSE		0.0633	FALSE		0.1799	FALSE		0.1865	FALSE		0.0224	FALSE		0.025	FALSE		0.2223	FALSE
100534599	ISY1-RAB43	protein	0.1812	FALSE		0.9968	FALSE		0.9631	FALSE		0.8316	FALSE		0.6394	FALSE		0.6251	FALSE		0.0224	FALSE		0.1309	FALSE		0	TRUE
653140	FAM228A	protein	0.0724	FALSE		0.4123	FALSE		0.3408	FALSE		0.0633	FALSE		0.1799	FALSE		0.1865	FALSE		0.0224	FALSE		0.025	FALSE		0.2223	FALSE
5348	FXYD1	protein	0.9314	FALSE		0.2627	FALSE		0.9121	FALSE		0.9648	FALSE		0.7891	FALSE		0.8649	FALSE		0.0225	FALSE		0.2171	FALSE		0.0012	FALSE
GO:0006089	lactate metabolic process	biological_function	0.2266	FALSE		0.4264	FALSE		0.3917	FALSE		0.9809	FALSE		0.9871	FALSE		0.9812	FALSE		0.0225	FALSE		0.0112	FALSE		0.0196	FALSE
GO:0019935	cyclic-nucleotide-mediated signaling	biological_function	0.3677	FALSE		0.0136	FALSE		0.0422	FALSE		0.5209	FALSE		0.15	FALSE		0.3289	FALSE		0.0225	FALSE		0.3838	FALSE		0.039	FALSE
83849	SYT15	protein	0.8353	FALSE		0.7095	FALSE		0.9323	FALSE		0.1258	FALSE		0.4812	FALSE		0.3631	FALSE		0.0226	FALSE		0.0003	TRUE		0	TRUE
DB00075	Muromonab-CD3	drug	0.2627	FALSE		0.3425	FALSE		0.1376	FALSE	FCGR2B	0.3991	FALSE		0.3734	FALSE		0.2531	FALSE		0.0226	FALSE	FCGR3A;C1QC	0.1826	FALSE	C1QA;C1QC	0.0514	FALSE	C1QA;C1QB;C1QC
27295	PDLIM3	protein	0.9964	FALSE		0.6189	FALSE		0.5358	FALSE		0.0464	FALSE		0.0123	FALSE		0.2563	FALSE		0.0227	FALSE		0.0043	TRUE		0.0115	FALSE
5031	P2RY6	protein	0.2952	FALSE		0.2819	FALSE		0.0596	FALSE		0.1871	FALSE		0.8202	FALSE		0.2198	FALSE		0.0228	FALSE		0.0701	FALSE		0.0028	FALSE
51807	TUBA8	protein	0.2452	FALSE		0.1211	FALSE		0.0496	FALSE		0.4847	FALSE		0.398	FALSE		0.5648	FALSE		0.0228	FALSE		0.1347	FALSE		0.0168	FALSE
DB00115	cyanocobalamin	drug	0.9676	FALSE		0.8756	FALSE		0.4211	FALSE		0.9849	FALSE		0.8668	FALSE		0.334	FALSE		0.0228	FALSE		0.0176	FALSE		0.1079	FALSE
MRS-2578	MRS-2578	drug	0.2952	FALSE		0.2819	FALSE		0.0596	FALSE		0.1871	FALSE		0.8202	FALSE		0.2198	FALSE		0.0228	FALSE		0.0701	FALSE		0.0028	FALSE
8911	CACNA1I	protein	0.4211	FALSE		0.5502	FALSE		0.3587	FALSE		0.5916	FALSE		0.9704	FALSE		0.6813	FALSE		0.0229	FALSE		0.235	FALSE		0.0563	FALSE
117155	CATSPER2	protein	0.4211	FALSE		0.5502	FALSE		0.3587	FALSE		0.5916	FALSE		0.9704	FALSE		0.6813	FALSE		0.0229	FALSE		0.235	FALSE		0.0563	FALSE
SB-242235	SB-242235	drug	0.1451	FALSE		0.2589	FALSE		0.4715	FALSE		0.0623	FALSE		0.2872	FALSE		0.3302	FALSE		0.0229	FALSE	HSPB1	0.0697	FALSE	HSPB1	0.1367	FALSE
C0020542	Pulmonary Hypertension	indication	0.4537	FALSE		0.658	FALSE		0.115	FALSE		0.0331	FALSE		0.1062	FALSE		0.0983	FALSE		0.0229	FALSE		0.0541	FALSE		0.229	FALSE
29128	UHRF1	protein	0.8974	FALSE		0.3312	FALSE		0.8099	FALSE		0.8394	FALSE		0.0832	FALSE		0.8116	FALSE		0.023	FALSE		0.0657	FALSE		0.0155	FALSE
54520	CCDC93	protein	0.5763	FALSE		0.9492	FALSE		0.9092	FALSE		0.818	FALSE		0.9996	FALSE		0.9723	FALSE		0.023	FALSE		0.1842	FALSE		0.1588	FALSE
339210	C17orf67	protein	0.8349	FALSE		0.4584	FALSE		0.2851	FALSE		0.22	FALSE		0.6866	FALSE		0.9143	FALSE		0.023	FALSE		0.0455	FALSE		0.1043	FALSE
90586	AOC4P	protein	0.9017	FALSE		0.3718	FALSE		0.8272	FALSE		0.8418	FALSE		0.1657	FALSE		0.0826	FALSE		0.023	FALSE		0.0657	FALSE		0.0155	FALSE
GO:0009064	glutamine family amino acid metabolic process	biological_function	0.2196	FALSE		0.1658	FALSE		0.5141	FALSE		0.9914	FALSE		0.9932	FALSE		0.1254	FALSE		0.023	FALSE		0.0005	FALSE		0	FALSE
5313	PKLR	protein	0.6567	FALSE		0.4369	FALSE		0.3217	FALSE		0.0574	FALSE		0.3044	FALSE		0.5461	FALSE		0.0231	FALSE		0.1298	FALSE		0.5624	FALSE
8220	ESS2	protein	0.3251	FALSE		0.9988	FALSE		0.9761	FALSE		0.795	FALSE		0.4203	FALSE		0.4018	FALSE		0.0231	FALSE		0.5821	FALSE		0	TRUE
148979	GLIS1	protein	0.4829	FALSE		0.3884	FALSE		0.6015	FALSE		0.4684	FALSE		0.0392	FALSE		0.0054	TRUE		0.0232	FALSE		0.4232	FALSE		0.5527	FALSE
11037	STON1	protein	0.7105	FALSE		0.8907	FALSE		0.4255	FALSE		0.0886	FALSE		0.6497	FALSE		0.6887	FALSE		0.0232	FALSE		0.0643	FALSE		0.0847	FALSE
57795	BRINP2	protein	0.6479	FALSE		0.6893	FALSE		0.0539	FALSE		0.4338	FALSE		0.6825	FALSE		0.386	FALSE		0.0232	FALSE		0.2997	FALSE		0.089	FALSE
GO:0019217	regulation of fatty acid metabolic process	biological_function	0.3957	FALSE		0.4766	FALSE		0.9856	FALSE		0.7924	FALSE		0.8956	FALSE		0.171	FALSE		0.0232	FALSE		0.0005	FALSE		0.1154	FALSE
GO:0034654	nucleobase-containing compound biosynthetic process	biological_function	0.5149	FALSE		0.4727	FALSE		0.637	FALSE		0.1586	FALSE		0.0458	FALSE		0.1071	FALSE		0.0232	FALSE		0.0421	FALSE		0.3574	FALSE
CYC116	CYC116	drug	0.008	FALSE		0.0019	FALSE		0.0593	FALSE		0.5304	FALSE		0.0131	FALSE		0.0029	TRUE	KDR	0.0232	FALSE		0.0713	FALSE		0.0111	FALSE
5533	PPP3CC	protein	0.0036	TRUE		0.0261	FALSE		0.0501	FALSE		0.1442	FALSE		0.192	FALSE		0.2601	FALSE		0.0233	FALSE		0.0138	FALSE		0.0414	FALSE
594855	CPLX3	protein	0.5444	FALSE		0.7056	FALSE		0.1566	FALSE		0.0292	FALSE		0.1045	FALSE		0.3159	FALSE		0.0233	FALSE		0.0135	FALSE		0.0077	FALSE
260294	NSUN5P2	protein	0.4168	FALSE		0.6751	FALSE		0.3391	FALSE		0.1377	FALSE		0.3717	FALSE		0.3348	FALSE		0.0233	FALSE		0.0078	FALSE		0	TRUE
3495	IGHD	protein	0.9137	FALSE		0.8397	FALSE		0.5082	FALSE		0.1551	FALSE		0.5489	FALSE		0.3635	FALSE		0.0233	FALSE		0.1764	FALSE		0.0231	FALSE
GO:0052697	xenobiotic glucuronidation	biological_function	0.6566	FALSE		0.4843	FALSE		0.0845	FALSE		0.8716	FALSE		0.3851	FALSE		0.7739	FALSE		0.0233	FALSE		0.0829	FALSE		0.5498	FALSE
GO:0071863	regulation of cell proliferation in bone marrow	biological_function	0.3063	FALSE		0.4326	FALSE		0.6471	FALSE		0.4182	FALSE		0.446	FALSE		0.03	FALSE		0.0234	FALSE		0.3631	FALSE		0.3427	FALSE
2570	GABRR2	protein	0.325	FALSE		0.2538	FALSE		0.3627	FALSE		0.9113	FALSE		0.3839	FALSE		0.1584	FALSE		0.0235	FALSE		0.0689	FALSE		0.1332	FALSE
4210	MEFV	protein	0.9142	FALSE		0.745	FALSE		0.0289	FALSE		0.0575	FALSE		0.0163	FALSE		0.4137	FALSE		0.0235	FALSE		0.0508	FALSE		0.1283	FALSE
84321	THOC3	protein	0.5692	FALSE		0.9872	FALSE		0.7277	FALSE		0.8027	FALSE		0.493	FALSE		0.2819	FALSE		0.0235	FALSE		0.3237	FALSE		0	TRUE
30014	SPANXA1	protein	0.1806	FALSE		0.2621	FALSE		0.4996	FALSE		0.432	FALSE		0.3895	FALSE		0.3431	FALSE		0.0235	FALSE		0.0009	TRUE		0.0025	FALSE
728712	SPANXA2	protein	0.1806	FALSE		0.2621	FALSE		0.4996	FALSE		0.432	FALSE		0.3895	FALSE		0.3431	FALSE		0.0235	FALSE		0.0009	TRUE		0.0025	FALSE
C0031069	Familial Mediterranean Fever	indication	0.9142	FALSE		0.745	FALSE		0.0289	FALSE		0.0575	FALSE		0.0163	FALSE		0.4137	FALSE		0.0235	FALSE		0.0508	FALSE		0.1283	FALSE
139596	UPRT	protein	0.6542	FALSE		0.3333	FALSE		0.5262	FALSE		0.637	FALSE		0.1915	FALSE		0.2175	FALSE		0.0236	FALSE		0.2569	FALSE		0.3038	FALSE
440515	ZNF506	protein	0.4939	FALSE		0.0268	FALSE		0.3126	FALSE		0.3691	FALSE		0.6458	FALSE		0.7468	FALSE		0.0236	FALSE		0.0349	FALSE		0.0644	FALSE
283106	CSNK2A3	protein	0.4939	FALSE		0.0268	FALSE		0.3126	FALSE		0.3491	FALSE		0.5942	FALSE		0.6928	FALSE		0.0236	FALSE		0.0349	FALSE		0.0644	FALSE
342096	GOLGA6A	protein	0.4939	FALSE		0.0268	FALSE		0.3126	FALSE		0.3691	FALSE		0.6458	FALSE		0.7468	FALSE		0.0236	FALSE		0.0349	FALSE		0.0644	FALSE
23619	ZIM2	protein	0.9666	FALSE		0.57	FALSE		0.0114	FALSE		0.5192	FALSE		0.225	FALSE		0.4779	FALSE		0.0236	FALSE		0.4195	FALSE		0.3549	FALSE
91464	ISX	protein	0.7327	FALSE		0.0227	FALSE		0.2222	FALSE		0.5625	FALSE		0.0312	FALSE		0.4448	FALSE		0.0236	FALSE		0.461	FALSE		0	TRUE
9748	SLK	protein	0.5242	FALSE		0.6569	FALSE		0.9013	FALSE		0.8708	FALSE		0.3616	FALSE		0.4016	FALSE		0.0237	FALSE		0.0008	TRUE		0.0002	TRUE
785	CACNB4	protein	0.2628	FALSE		0.0073	TRUE		0.4914	FALSE		0.6555	FALSE		0.5759	FALSE		0.2016	FALSE		0.0237	FALSE		0.0492	FALSE		0.0003	TRUE
55544	RBM38	protein	0.781	FALSE		0.3423	FALSE		0.0963	FALSE		0.6613	FALSE		0.5298	FALSE		0.081	FALSE		0.0237	FALSE		0.0305	FALSE		0.0003	TRUE
GO:0002741	positive regulation of cytokine secretion involved in immune response	biological_function	0.095	FALSE		0.0951	FALSE		0.3442	FALSE		0.3253	FALSE		0.2337	FALSE		0.2254	FALSE		0.0237	FALSE		0.0149	FALSE		0.1736	FALSE
GO:0002691	regulation of cellular extravasation	biological_function	0.7616	FALSE		0.0874	FALSE		0.0238	FALSE		0.416	FALSE		0.531	FALSE		0.8263	FALSE		0.0237	FALSE		0.0476	FALSE		0.0715	FALSE
71	ACTG1	protein	0.9059	FALSE		0.1684	FALSE		0.0641	FALSE		0.7899	FALSE		0.2152	FALSE		0.4657	FALSE		0.0238	FALSE		0.2142	FALSE		0.0971	FALSE
2108	ETFA	protein	0.9433	FALSE		0.0765	FALSE		0.9843	FALSE		0.9977	FALSE		0.2917	FALSE		0.9798	FALSE		0.0238	FALSE		0.0404	FALSE		0	TRUE
GO:0098876	vesicle-mediated transport to the plasma membrane	biological_function	0.9777	FALSE		0.8321	FALSE		0.6166	FALSE		0.986	FALSE		0.7337	FALSE		0.9284	FALSE		0.0238	FALSE		0.3828	FALSE		0.2881	FALSE
GO:0048017	inositol lipid-mediated signaling	biological_function	0.4706	FALSE		0.1716	FALSE		0.1279	FALSE		0.7658	FALSE		0.6512	FALSE		0.0309	FALSE		0.0238	FALSE		0.0905	FALSE		0.0126	FALSE
GO:0090472	dibasic protein processing	biological_function	0.1412	FALSE		0.1213	FALSE		0.655	FALSE		0.0594	FALSE		0.004	TRUE		0	TRUE		0.0239	FALSE		0.018	FALSE		0.4062	FALSE
7319	UBE2A	protein	0.9122	FALSE		0.7509	FALSE		0.9587	FALSE		0.2778	FALSE		0.5529	FALSE		0.4957	FALSE		0.024	FALSE		0.4052	FALSE		0	TRUE
2817	GPC1	protein	0.0125	FALSE		0.4755	FALSE		0.0186	FALSE		0.1682	FALSE		0.1478	FALSE		0.2017	FALSE		0.024	FALSE		0.0206	FALSE		0.0001	TRUE
GO:0071395	cellular response to jasmonic acid stimulus	biological_function	0.1606	FALSE		0.7289	FALSE		0.4696	FALSE		0.7415	FALSE		0.5132	FALSE		0.5387	FALSE		0.024	FALSE		0.0099	TRUE		0.0006	FALSE
GO:1902231	positive regulation of intrinsic apoptotic signaling pathway in response to DNA damage	biological_function	0.3601	FALSE		0.5576	FALSE		0.4691	FALSE		0.2999	FALSE		0.807	FALSE		0.5842	FALSE		0.024	FALSE		0.0002	TRUE		0.0036	TRUE
GO:0035883	enteroendocrine cell differentiation	biological_function	0.3535	FALSE		0.0673	FALSE		0.029	FALSE		0.4504	FALSE		0.3093	FALSE		0.5093	FALSE		0.024	FALSE		0.0127	FALSE		0.0027	FALSE
4548	MTR	protein	0.5358	FALSE		0.7198	FALSE		0.4989	FALSE		0.8535	FALSE		0.8201	FALSE		0.2897	FALSE		0.0241	FALSE		0.0544	FALSE		0.2348	FALSE
846	CASR	protein	0.8095	FALSE		0.1586	FALSE		0.4274	FALSE		0.6199	FALSE		0.3502	FALSE		0.1446	FALSE		0.0241	FALSE		0.0418	FALSE		0.0931	FALSE
2521	FUS	protein	0.3124	FALSE		0.7705	FALSE		0.95	FALSE		0.9677	FALSE		0.3125	FALSE		0.1425	FALSE		0.0241	FALSE		0.0273	FALSE		0.0035	FALSE
344657	LRRIQ4	protein	0.3358	FALSE		0.786	FALSE		0.9542	FALSE		0.9684	FALSE		0.378	FALSE		0.2367	FALSE		0.0241	FALSE		0.0273	FALSE		0.0035	FALSE
56651	LINC00470	protein	0.3358	FALSE		0.786	FALSE		0.9542	FALSE		0.9684	FALSE		0.378	FALSE		0.2367	FALSE		0.0241	FALSE		0.0273	FALSE		0.0035	FALSE
GO:0010718	positive regulation of epithelial to mesenchymal transition	biological_function	0.6924	FALSE		0.3862	FALSE		0.3413	FALSE		0.1213	FALSE		0.0126	FALSE		0.0188	FALSE		0.0241	FALSE		0.049	FALSE		0.1292	FALSE
GO:0031145	anaphase-promoting complex-dependent catabolic process	biological_function	0.2196	FALSE		0.1897	FALSE		0.3144	FALSE		0.4099	FALSE		0.6796	FALSE		0.0441	FALSE		0.0241	FALSE		0.0079	TRUE		0.0002	TRUE
GO:0048729	tissue morphogenesis	biological_function	0.499	FALSE		0.0676	FALSE		0.1842	FALSE		0.0998	FALSE		0.0183	FALSE		0.0552	FALSE		0.0241	FALSE		0.4102	FALSE		0.3095	FALSE
DB12865	velcalcetide	drug	0.8095	FALSE		0.1586	FALSE		0.4274	FALSE		0.6199	FALSE		0.3502	FALSE		0.1446	FALSE		0.0241	FALSE		0.0418	FALSE		0.0931	FALSE
DB00994	Neomycin	drug	0.8095	FALSE		0.1586	FALSE		0.4274	FALSE		0.6199	FALSE		0.3502	FALSE		0.1446	FALSE		0.0241	FALSE		0.0418	FALSE		0.0931	FALSE
DB01012	cinacalcet	drug	0.8095	FALSE		0.1586	FALSE		0.4274	FALSE		0.6199	FALSE		0.3502	FALSE		0.1446	FALSE		0.0241	FALSE		0.0418	FALSE		0.0931	FALSE
strontium-ranelate	strontium-ranelate	drug	0.8095	FALSE		0.1586	FALSE		0.4274	FALSE		0.6199	FALSE		0.3502	FALSE		0.1446	FALSE		0.0241	FALSE		0.0418	FALSE		0.0931	FALSE
Calhex-231	Calhex-231	drug	0.8095	FALSE		0.1586	FALSE		0.4274	FALSE		0.6199	FALSE		0.3502	FALSE		0.1446	FALSE		0.0241	FALSE		0.0418	FALSE		0.0931	FALSE
EO-1428	EO-1428	drug	0.0703	FALSE		0.147	FALSE		0.5251	FALSE		0.151	FALSE		0.6685	FALSE		0.3209	FALSE		0.0241	FALSE		0.0327	FALSE		0.0177	FALSE
NPS-2143	NPS-2143	drug	0.8095	FALSE		0.1586	FALSE		0.4274	FALSE		0.6199	FALSE		0.3502	FALSE		0.1446	FALSE		0.0241	FALSE		0.0418	FALSE		0.0931	FALSE
PH-797804	PH-797804	drug	0.0703	FALSE		0.147	FALSE		0.5251	FALSE		0.151	FALSE		0.6685	FALSE		0.3209	FALSE		0.0241	FALSE		0.0327	FALSE		0.0177	FALSE
tecalcet	tecalcet	drug	0.8095	FALSE		0.1586	FALSE		0.4274	FALSE		0.6199	FALSE		0.3502	FALSE		0.1446	FALSE		0.0241	FALSE		0.0418	FALSE		0.0931	FALSE
1595	CYP51A1	protein	0.5358	FALSE		0.2706	FALSE		0.2335	FALSE		0.8147	FALSE		0.1593	FALSE		0.6307	FALSE		0.0242	FALSE		0.0591	FALSE		0.1277	FALSE
GO:0035404	histone-serine phosphorylation	biological_function	0.2727	FALSE		0.248	FALSE		0.3775	FALSE		0.395	FALSE		0.3186	FALSE		0.6103	FALSE		0.0242	FALSE		0.006	FALSE		0.002	FALSE
DB09040	efinaconazole	drug	0.5358	FALSE		0.2706	FALSE		0.2335	FALSE		0.8197	FALSE		0.2579	FALSE		0.6787	FALSE		0.0242	FALSE		0.0591	FALSE		0.1277	FALSE
DB00196	fluconazole	drug	0.5358	FALSE		0.2706	FALSE		0.2335	FALSE		0.8197	FALSE		0.2579	FALSE		0.6787	FALSE		0.0242	FALSE		0.0591	FALSE		0.1277	FALSE
DB01167	itraconazole	drug	0.5358	FALSE		0.2706	FALSE		0.2335	FALSE		0.8197	FALSE		0.2579	FALSE		0.6787	FALSE		0.0242	FALSE		0.0591	FALSE		0.1277	FALSE
DB00165	pyridoxine	drug	0.9896	FALSE		0.2905	FALSE		0.5945	FALSE		0.2478	FALSE		0.8325	FALSE		0.4148	FALSE		0.0242	FALSE		0.1271	FALSE		0.0238	FALSE
morinidazole	morinidazole	drug	0.5358	FALSE		0.2706	FALSE		0.2335	FALSE		0.8197	FALSE		0.2579	FALSE		0.6787	FALSE		0.0242	FALSE		0.0591	FALSE		0.1277	FALSE
VX-745	VX-745	drug	0.0011	FALSE		0.1949	FALSE		0.5159	FALSE		0.1293	FALSE		0.6361	FALSE		0.3376	FALSE		0.0242	FALSE		0.0021	TRUE	MAPK12	0.0099	FALSE
6992	PPP1R11	protein	0.865	FALSE		0.7899	FALSE		0.8846	FALSE		0.61	FALSE		0.6011	FALSE		0.4109	FALSE		0.0243	FALSE		0.0748	FALSE		0.0316	FALSE
25805	BAMBI	protein	0.5007	FALSE		0.4568	FALSE		0.1595	FALSE		0.1501	FALSE		0.1182	FALSE		0.2416	FALSE		0.0244	FALSE		0.0119	FALSE		0.0238	FALSE
10588	MTHFS	protein	0.1737	FALSE		0.4155	FALSE		0.8645	FALSE		0.4023	FALSE		0.7235	FALSE		0.4592	FALSE		0.0244	FALSE		0.0006	TRUE		0.3584	FALSE
GO:0048332	mesoderm morphogenesis	biological_function	0.2515	FALSE		0.3254	FALSE		0.2915	FALSE		0.1736	FALSE		0.0036	FALSE		0.0041	FALSE		0.0244	FALSE		0.2788	FALSE		0.3947	FALSE
2941	GSTA4	protein	0.905	FALSE		0.3364	FALSE		0.2083	FALSE		0.6366	FALSE		0.7376	FALSE		0.6465	FALSE		0.0245	FALSE		0	TRUE		0	TRUE
11251	PTGDR2	protein	0.465	FALSE		0.1744	FALSE		0.8135	FALSE		0.5932	FALSE		0.0231	FALSE		0.0126	FALSE		0.0245	FALSE		0.0583	FALSE		0.0223	FALSE
285362	SUMF1	protein	0.4132	FALSE		0.4404	FALSE		0.0681	FALSE		0.2938	FALSE		0.6977	FALSE		0.2112	FALSE		0.0245	FALSE		0.0548	FALSE		0.3252	FALSE
90204	ZSWIM1	protein	0.7082	FALSE		0.7995	FALSE		0.8562	FALSE		0.111	FALSE		0.1421	FALSE		0.3743	FALSE		0.0245	FALSE		0.0564	FALSE		0.0001	TRUE
GO:0034341	response to interferon-gamma	biological_function	0.4022	FALSE		0.4311	FALSE		0.0066	TRUE		0.0005	TRUE		0.0203	FALSE		0.0388	FALSE		0.0245	FALSE		0.0009	FALSE		0.0008	TRUE
GO:0045822	negative regulation of heart contraction	biological_function	0.1071	FALSE		0.1016	FALSE		0.5986	FALSE		0.0407	FALSE		0.1477	FALSE		0.1579	FALSE		0.0245	FALSE		0.1212	FALSE		0.0027	FALSE
GO:0019857	5-methylcytosine metabolic process	biological_function	0.6131	FALSE		0.9288	FALSE		0.2437	FALSE		0.9891	FALSE		0.3683	FALSE		0.4259	FALSE		0.0245	FALSE		0.0033	FALSE		0.0195	FALSE
AZD1981	AZD1981	drug	0.465	FALSE		0.1744	FALSE		0.8135	FALSE		0.5932	FALSE		0.0231	FALSE		0.0126	FALSE		0.0245	FALSE		0.0583	FALSE		0.0223	FALSE
OC000459	OC000459	drug	0.465	FALSE		0.1744	FALSE		0.8135	FALSE		0.5932	FALSE		0.0231	FALSE		0.0126	FALSE		0.0245	FALSE		0.0583	FALSE		0.0223	FALSE
setipiprant	setipiprant	drug	0.465	FALSE		0.1744	FALSE		0.8135	FALSE		0.5932	FALSE		0.0231	FALSE		0.0126	FALSE		0.0245	FALSE		0.0583	FALSE		0.0223	FALSE
zomepirac	zomepirac	drug	0.465	FALSE		0.1744	FALSE		0.8135	FALSE		0.5932	FALSE		0.0231	FALSE		0.0126	FALSE		0.0245	FALSE		0.0583	FALSE		0.0223	FALSE
4791	NFKB2	protein	0.7739	FALSE		0.0022	TRUE		0.0162	FALSE		0.6257	FALSE		0.6686	FALSE		0.8795	FALSE		0.0246	FALSE		0.0043	TRUE		0.0026	FALSE
83539	CHST9	protein	0.4109	FALSE		0.478	FALSE		0.0291	FALSE		0.2087	FALSE		0.1037	FALSE		0.4048	FALSE		0.0246	FALSE		0.5695	FALSE		0.0022	FALSE
GO:0006572	tyrosine catabolic process	biological_function	0.5553	FALSE		0.3839	FALSE		0.2738	FALSE		0.6977	FALSE		0.064	FALSE		0.1307	FALSE		0.0246	FALSE		0.0012	TRUE		0.0004	FALSE
GO:0009084	glutamine family amino acid biosynthetic process	biological_function	0.9848	FALSE		0.1328	FALSE		0.3108	FALSE		0.9341	FALSE		0.8805	FALSE		0.002	FALSE		0.0246	FALSE		0.0036	FALSE		0	FALSE
10742	RAI2	protein	0.9046	FALSE		0.7945	FALSE		0.0309	FALSE		0.4982	FALSE		0.1256	FALSE		0.2172	FALSE		0.0247	FALSE		0.0516	FALSE		0.0009	TRUE
8480	RAE1	protein	0.9526	FALSE		0.4344	FALSE		0.8678	FALSE		0.3179	FALSE		0.7232	FALSE		0.9499	FALSE		0.0247	FALSE		0.0641	FALSE		0.0751	FALSE
83659	TEKT1	protein	0.2429	FALSE		0.3679	FALSE		0.03	FALSE		0.9895	FALSE		0.4218	FALSE		0.6855	FALSE		0.0247	FALSE		0.0609	FALSE		0.0144	FALSE
131920	TMEM207	protein	0.8424	FALSE		0.8372	FALSE		0.9713	FALSE		0.0478	FALSE		0.2261	FALSE		0.2195	FALSE		0.0247	FALSE		0.0003	TRUE		0.0002	TRUE
6016	RIT1	protein	0.4469	FALSE		0.2097	FALSE		0.0268	FALSE		0.2382	FALSE		0.5411	FALSE		0.6386	FALSE		0.0248	FALSE		0.0209	FALSE		0	TRUE
3903	LAIR1	protein	0.5275	FALSE		0.876	FALSE		0.5488	FALSE		0.1112	FALSE		0.176	FALSE		0.206	FALSE		0.0248	FALSE		0.058	FALSE		0.0194	FALSE
GO:0048745	smooth muscle tissue development	biological_function	0.2691	FALSE		0.3677	FALSE		0.1636	FALSE		0.4052	FALSE		0.327	FALSE		0.3216	FALSE		0.0248	FALSE		0.1862	FALSE		0.1292	FALSE
10682	EBP	protein	0.6526	FALSE		0.32	FALSE		0.3967	FALSE		0.8285	FALSE		0.9405	FALSE		0.8827	FALSE		0.0249	FALSE		0.0005	TRUE		0.0006	TRUE
55835	CENPJ	protein	0.6068	FALSE		0.9781	FALSE		0.8387	FALSE		0.7909	FALSE		0.0711	FALSE		0.0023	TRUE		0.0249	FALSE		0.0239	FALSE		0.0181	FALSE
GO:0003309	type B pancreatic cell differentiation	biological_function	0.3489	FALSE		0.0633	FALSE		0.0302	FALSE		0.4051	FALSE		0.2887	FALSE		0.4629	FALSE		0.0249	FALSE		0.0256	FALSE		0.0076	FALSE
C0238462	Medullary carcinoma of thyroid	indication	0.776	FALSE		0.4468	FALSE		0.3827	FALSE		0.6012	FALSE		0.5448	FALSE		0.1539	FALSE		0.0249	FALSE		0.0004	TRUE		0.0001	TRUE
1013	CDH15	protein	0.439	FALSE		0.2858	FALSE		0.3659	FALSE		0.2727	FALSE		0.1086	FALSE		0.1544	FALSE		0.025	FALSE		0.0947	FALSE		0.1656	FALSE
9342	SNAP29	protein	0.2148	FALSE		0.7858	FALSE		0.9126	FALSE		0.629	FALSE		0.3454	FALSE		0.2136	FALSE		0.025	FALSE		0.3486	FALSE		0.2898	FALSE
55591	VEZT	protein	0.2178	FALSE		0.5879	FALSE		0.9931	FALSE		0.3052	FALSE		0.1217	FALSE		0.0005	TRUE		0.025	FALSE		0.3189	FALSE		0.3283	FALSE
11018	TMED1	protein	0.3732	FALSE		0.3954	FALSE		0.3405	FALSE		0.7461	FALSE		0.286	FALSE		0.8381	FALSE		0.025	FALSE		0.046	FALSE		0.0083	FALSE
51233	DRICH1	protein	0.146	FALSE		0.3057	FALSE		0.3585	FALSE		0.4826	FALSE		0.2055	FALSE		0.486	FALSE		0.025	FALSE		0.0876	FALSE		0.0036	FALSE
165	AEBP1	protein	0.1743	FALSE		0.3151	FALSE		0.1605	FALSE		0.4323	FALSE		0.7251	FALSE		0.0444	FALSE		0.025	FALSE		0.0809	FALSE		0.5864	FALSE
GO:0010644	cell communication by electrical coupling	biological_function	0.2661	FALSE		0.7299	FALSE		0.0648	FALSE		0.8096	FALSE		0.521	FALSE		0.0069	FALSE		0.025	FALSE		0.0704	FALSE		0.468	FALSE
GO:0043149	stress fiber assembly	biological_function	0.0189	FALSE		0.0741	FALSE		0.3315	FALSE		0.1785	FALSE		0.2097	FALSE		0.453	FALSE		0.025	FALSE		0.0344	FALSE		0.0206	FALSE
DB01196	estramustine	drug	0.518	FALSE		0.071	FALSE		0.2639	FALSE		0.0954	FALSE		0.366	FALSE		0.4016	FALSE		0.025	FALSE		0.0382	FALSE	METAP2;MAP1A	0.1192	FALSE	ESR2
3627	CXCL10	protein	0.0683	FALSE		0.3113	FALSE		0.2721	FALSE		0.2245	FALSE		0.0151	FALSE		0.008	TRUE		0.0251	FALSE		0.0004	TRUE		0	TRUE
3497	IGHE	protein	0.8427	FALSE		0.8652	FALSE		0.3977	FALSE		0.7801	FALSE		0.5118	FALSE		0.4673	FALSE		0.0251	FALSE		0.0354	FALSE		0	TRUE
26261	FBXO24	protein	0.4605	FALSE		0.5401	FALSE		0.31	FALSE		0.9929	FALSE		0.9741	FALSE		0.8728	FALSE		0.0251	FALSE		0.0341	FALSE		0	TRUE
GO:0046777	protein autophosphorylation	biological_function	0.7547	FALSE		0.1878	FALSE		0.4554	FALSE		0.1522	FALSE		0.1218	FALSE		0.6553	FALSE		0.0251	FALSE		0.0449	FALSE		0.0062	TRUE
GO:0098759	cellular response to interleukin-8	biological_function	0	TRUE		0.0002	FALSE		0.0021	FALSE		0.033	FALSE		0.3453	FALSE		0.2793	FALSE		0.0251	FALSE		0.0358	FALSE		0.0219	FALSE
CGP-53353	CGP-53353	drug	0.7681	FALSE		0.5136	FALSE		0.4164	FALSE		0.3127	FALSE		0.0282	FALSE		0.0183	FALSE		0.0251	FALSE		0.0041	TRUE	PRKCB	0.0011	FALSE
estramustine-phosphate	estramustine-phosphate	drug	0.2575	FALSE		0.0275	FALSE		0.1328	FALSE		0.6401	FALSE		0.6784	FALSE		0.6442	FALSE		0.0251	FALSE		0.0382	FALSE	MAP1A	0.1197	FALSE	ESR2
8864	PER2	protein	0.0694	FALSE		0.2492	FALSE		0.0367	FALSE		0.6689	FALSE		0.0963	FALSE		0.6151	FALSE		0.0252	FALSE		0.0367	FALSE		0	TRUE
8106	PABPN1	protein	0.5233	FALSE		0.4662	FALSE		0.2828	FALSE		0.6549	FALSE		0.0454	FALSE		0.2341	FALSE		0.0252	FALSE		0.0194	FALSE		0.0005	TRUE
51567	TDP2	protein	0.9011	FALSE		0.2533	FALSE		0.7483	FALSE		0.3591	FALSE		0.1236	FALSE		0.5908	FALSE		0.0252	FALSE		0.0018	TRUE		0.0709	FALSE
440822	PIWIL3	protein	0.1835	FALSE		0.9991	FALSE		0.2275	FALSE		0.7939	FALSE		0.9479	FALSE		0.5224	FALSE		0.0252	FALSE		0.0206	FALSE		0.0001	TRUE
440568	440568	protein	0.1704	FALSE		0.1571	FALSE		0.0633	FALSE		0.1505	FALSE		0.1285	FALSE		0.3137	FALSE		0.0252	FALSE		0.0604	FALSE		0.2763	FALSE
646817	SETSIP	protein	0.1841	FALSE		0.4067	FALSE		0.0229	FALSE		0.9384	FALSE		0.9848	FALSE		0.3498	FALSE		0.0252	FALSE		0.0005	TRUE		0.0021	FALSE
105372481	ERVK3-1	protein	0.6811	FALSE		0.5092	FALSE		0.278	FALSE		0.1394	FALSE		0.104	FALSE		0.5471	FALSE		0.0252	FALSE		0.0427	FALSE		0.0416	FALSE
GO:0022407	regulation of cell-cell adhesion	biological_function	0.903	FALSE		0.634	FALSE		0.1628	FALSE		0.4667	FALSE		0.0146	FALSE		0.0114	FALSE		0.0252	FALSE		0.2513	FALSE		0.431	FALSE
GO:0032060	bleb assembly	biological_function	0.9008	FALSE		0.7987	FALSE		0.5764	FALSE		0.3855	FALSE		0.5716	FALSE		0.7478	FALSE		0.0252	FALSE		0.0534	FALSE		0.0263	FALSE
GO:0070528	protein kinase C signaling	biological_function	0.3028	FALSE		0.3026	FALSE		0.063	FALSE		0.2349	FALSE		0.0993	FALSE		0.1257	FALSE		0.0252	FALSE		0.5662	FALSE		0.1015	FALSE
22824	HSPA4L	protein	0.657	FALSE		0.3627	FALSE		0.841	FALSE		0.3653	FALSE		0.089	FALSE		0.5013	FALSE		0.0253	FALSE		0.0423	FALSE		0.0289	FALSE
387923	SERP2	protein	0.4115	FALSE		0.1562	FALSE		0.4886	FALSE		0.4853	FALSE		0.6153	FALSE		0.1937	FALSE		0.0253	FALSE		0.1073	FALSE		0.0803	FALSE
GO:0032677	regulation of interleukin-8 production	biological_function	0.2193	FALSE		0.1338	FALSE		0.0163	FALSE		0.2452	FALSE		0.1584	FALSE		0.2022	FALSE		0.0253	FALSE		0.0457	FALSE		0.7303	FALSE
DB09301	CHONDROITIN SODIUM	drug	0.0001	FALSE		0.0057	FALSE		0	FALSE		0.0233	FALSE	VEGFA	0.0288	FALSE	VEGFA	0.0353	FALSE	VEGFA	0.0253	FALSE		0.1087	FALSE		0.1132	FALSE
26140	TTLL3	protein	0.624	FALSE		0.3015	FALSE		0.8404	FALSE		0.8225	FALSE		0.698	FALSE		0.6252	FALSE		0.0254	FALSE		0.0298	FALSE		0	TRUE
85445	CNTNAP4	protein	0.8652	FALSE		0.6016	FALSE		0.5308	FALSE		0.0907	FALSE		0.3678	FALSE		0.4561	FALSE		0.0254	FALSE		0.0518	FALSE		0.105	FALSE
79958	DENND1C	protein	0.2263	FALSE		0.8809	FALSE		0.8912	FALSE		0.1872	FALSE		0.2549	FALSE		0.3304	FALSE		0.0254	FALSE		0.0236	FALSE		0.0001	TRUE
GO:0045938	positive regulation of circadian sleep/wake cycle, sleep	biological_function	0.3259	FALSE		0.3805	FALSE		0.1179	FALSE		0.4786	FALSE		0.359	FALSE		0.3644	FALSE		0.0254	FALSE		0.0886	FALSE		0.0057	FALSE
GO:0098754	detoxification	biological_function	0.3235	FALSE		0.4377	FALSE		0.2266	FALSE		0.4313	FALSE		0.3897	FALSE		0.0404	FALSE		0.0254	FALSE		0.0134	FALSE		0.3189	FALSE
DB09166	etizolam	drug	0.7606	FALSE		0.6129	FALSE		0.2085	FALSE		0.2581	FALSE		0.0358	FALSE		0.2349	FALSE		0.0254	FALSE		0.04	FALSE		0.0083	FALSE
1499	CTNNB1	protein	0.1635	FALSE		0.2629	FALSE		0.1742	FALSE		0.1571	FALSE		0.0864	FALSE		0.6187	FALSE		0.0255	FALSE		0.0929	FALSE		0	TRUE
3489	IGFBP6	protein	0.0998	FALSE		0.0539	FALSE		0.2896	FALSE		0.2369	FALSE		0.304	FALSE		0.3765	FALSE		0.0255	FALSE		0.0258	FALSE		0.0849	FALSE
28970	C11orf54	protein	0.8033	FALSE		0.2959	FALSE		0.213	FALSE		0.6078	FALSE		0.7257	FALSE		0.936	FALSE		0.0255	FALSE		0.386	FALSE		0.0327	FALSE
GO:0031947	negative regulation of glucocorticoid biosynthetic process	biological_function	0.0025	FALSE		0.4739	FALSE		0.1459	FALSE		0.1123	FALSE		0.0015	FALSE		0.0032	FALSE		0.0255	FALSE		0.353	FALSE		0.0008	FALSE
1232	CCR3	protein	0.1108	FALSE		0.2975	FALSE		0.0006	TRUE		0.0579	FALSE		0.1258	FALSE		0.0823	FALSE		0.0256	FALSE		0.0192	FALSE		0.1046	FALSE
149461	CLDN19	protein	0.9815	FALSE		0.3347	FALSE		0.5199	FALSE		0.9182	FALSE		0.85	FALSE		0.6708	FALSE		0.0256	FALSE		0.0001	TRUE		0.0933	FALSE
SB-297006	SB-297006	drug	0.1108	FALSE		0.2975	FALSE		0.0006	TRUE	CCR3	0.0579	FALSE		0.1258	FALSE		0.0823	FALSE		0.0256	FALSE		0.0192	FALSE		0.1046	FALSE
147872	CCDC155	protein	0.9977	FALSE		0.2799	FALSE		0.364	FALSE		0.7967	FALSE		0.3045	FALSE		0.8046	FALSE		0.0257	FALSE		0.3639	FALSE		0.7027	FALSE
140807	KRT72	protein	0.8156	FALSE		0.1107	FALSE		0.0009	TRUE		0.0841	FALSE		0.6122	FALSE		0.7377	FALSE		0.0257	FALSE		0.0617	FALSE		0.4324	FALSE
222950	NYAP1	protein	0.9802	FALSE		0.3662	FALSE		0.7709	FALSE		0.8536	FALSE		0.9704	FALSE		0.7009	FALSE		0.0257	FALSE		0.025	FALSE		0.0823	FALSE
84696	ABHD1	protein	0.9977	FALSE		0.2799	FALSE		0.364	FALSE		0.7967	FALSE		0.3045	FALSE		0.8046	FALSE		0.0257	FALSE		0.3639	FALSE		0.7027	FALSE
GO:0016053	organic acid biosynthetic process	biological_function	0.7526	FALSE		0.0393	FALSE		0.5326	FALSE		0.5148	FALSE		0.3082	FALSE		0.5055	FALSE		0.0257	FALSE		0.0333	FALSE		0.3761	FALSE
8726	EED	protein	0.478	FALSE		0.4707	FALSE		0.0351	FALSE		0.3643	FALSE		0.9878	FALSE		0.1985	FALSE		0.0258	FALSE		0.0149	FALSE		0	TRUE
254173	TTLL10	protein	0.4457	FALSE		0.3916	FALSE		0.4178	FALSE		0.2504	FALSE		0.1455	FALSE		0.1116	FALSE		0.0258	FALSE		0.0049	TRUE		0.0092	FALSE
GO:0008015	blood circulation	biological_function	0.1269	FALSE		0.0995	FALSE		0.3785	FALSE		0.1528	FALSE		0.3864	FALSE		0.1133	FALSE		0.0258	FALSE		0.0034	FALSE		0.003	FALSE
GO:0045116	protein neddylation	biological_function	0.4667	FALSE		0.7054	FALSE		0.3534	FALSE		0.234	FALSE		0.6989	FALSE		0.5895	FALSE		0.0258	FALSE		0.0007	TRUE		0	TRUE
GO:2000617	positive regulation of histone H3-K9 acetylation	biological_function	0.3681	FALSE		0.8747	FALSE		0.4201	FALSE		0.965	FALSE		0.0988	FALSE		0.1426	FALSE		0.0258	FALSE		0.006	FALSE		0	TRUE
EED226	EED226	drug	0.4975	FALSE		0.0304	FALSE		0.1208	FALSE		0.3735	FALSE		0.989	FALSE		0.289	FALSE		0.0258	FALSE		0.0149	FALSE		0	TRUE	EED
3055	HCK	protein	0.4811	FALSE		0.6696	FALSE		0.5877	FALSE		0.2143	FALSE		0.0715	FALSE		0.1782	FALSE		0.0259	FALSE		0.0529	FALSE		0.2096	FALSE
57502	NLGN4X	protein	0.9062	FALSE		0.2658	FALSE		0.0081	TRUE		0.4353	FALSE		0.6031	FALSE		0.5335	FALSE		0.0259	FALSE		0.0065	FALSE		0.0007	TRUE
10776	ARPP19	protein	0.0405	FALSE		0.2263	FALSE		0.0547	FALSE		0.3056	FALSE		0.3965	FALSE		0.4026	FALSE		0.0259	FALSE		0.0748	FALSE		0.0683	FALSE
GO:0043436	oxoacid metabolic process	biological_function	0.9255	FALSE		0.5711	FALSE		0.2182	FALSE		0.3805	FALSE		0.6257	FALSE		0.7092	FALSE		0.0259	FALSE		0.0963	FALSE		0.2791	FALSE
SB-239063	SB-239063	drug	0.105	FALSE		0.0117	FALSE		0.7093	FALSE		0.2513	FALSE		0.0787	FALSE		0.034	FALSE		0.0259	FALSE		0.0368	FALSE		0.0163	FALSE
23480	SEC61G	protein	0.854	FALSE		0.1358	FALSE		0.6519	FALSE		0.6662	FALSE		0.4988	FALSE		0.4869	FALSE		0.026	FALSE		0.0266	FALSE		0.0198	FALSE
56159	56159	protein	0.2478	FALSE		0.6901	FALSE		0.7858	FALSE		0.5634	FALSE		0.5973	FALSE		0.5235	FALSE		0.026	FALSE		0.0373	FALSE		0.1025	FALSE
143379	C10orf82	protein	0.2478	FALSE		0.6901	FALSE		0.7858	FALSE		0.5634	FALSE		0.5973	FALSE		0.5235	FALSE		0.026	FALSE		0.0373	FALSE		0.1025	FALSE
GO:1901383	negative regulation of chorionic trophoblast cell proliferation	biological_function	0.5838	FALSE		0.0177	FALSE		0.2106	FALSE		0.1758	FALSE		0.2317	FALSE		0.2886	FALSE		0.026	FALSE		0.0139	FALSE		0.0721	FALSE
GO:1905051	regulation of base-excision repair	biological_function	0.5509	FALSE		0.3389	FALSE		0.2519	FALSE		0.461	FALSE		0.1781	FALSE		0.3003	FALSE		0.026	FALSE		0.1141	FALSE		0.1483	FALSE
758	MPPED1	protein	0.3293	FALSE		0.5153	FALSE		0.9117	FALSE		0.7875	FALSE		0.7171	FALSE		0.3766	FALSE		0.0261	FALSE		0.0028	TRUE		0	TRUE
79844	ZDHHC11	protein	0.7088	FALSE		0.3213	FALSE		0.5693	FALSE		0.5971	FALSE		0.7154	FALSE		0.5256	FALSE		0.0261	FALSE		0.022	FALSE		0.3659	FALSE
FR-180204	FR-180204	drug	0.0839	FALSE	MAPK1	0.1322	FALSE		0.1821	FALSE		0.2961	FALSE		0.4795	FALSE		0.8198	FALSE		0.0261	FALSE	MAPK1	0.0655	FALSE	MAPK1	0.5968	FALSE
GDC-0994	GDC-0994	drug	0.0839	FALSE	MAPK1	0.1322	FALSE		0.1821	FALSE		0.2961	FALSE		0.4795	FALSE		0.8198	FALSE		0.0261	FALSE	MAPK1	0.0655	FALSE	MAPK1	0.5968	FALSE
ravoxertinib	ravoxertinib	drug	0.0839	FALSE	MAPK1	0.1322	FALSE		0.1821	FALSE		0.2961	FALSE		0.4795	FALSE		0.8198	FALSE		0.0261	FALSE	MAPK1	0.0655	FALSE	MAPK1	0.5968	FALSE
5579	PRKCB	protein	0.7249	FALSE		0.4697	FALSE		0.2358	FALSE		0.3574	FALSE		0.0937	FALSE		0.0408	FALSE		0.0262	FALSE		0.0026	TRUE		0.0133	FALSE
57130	ATP13A1	protein	0.9175	FALSE		0.4972	FALSE		0.6586	FALSE		0.6359	FALSE		0.5656	FALSE		0.5145	FALSE		0.0262	FALSE		0.0316	FALSE		0	TRUE
340371	NRBP2	protein	0.0756	FALSE		0.9523	FALSE		0.8655	FALSE		0.9613	FALSE		0.6618	FALSE		0.2767	FALSE		0.0262	FALSE		0.1045	FALSE		0.441	FALSE
GO:0061002	negative regulation of dendritic spine morphogenesis	biological_function	0.2918	FALSE		0.0637	FALSE		0.1208	FALSE		0.0142	FALSE		0.2846	FALSE		0.4772	FALSE		0.0262	FALSE		0.0664	FALSE		0.0033	FALSE
DB01039	fenofibrate	drug	0.6654	FALSE		0.2276	FALSE		0.6987	FALSE		0.2449	FALSE		0.3413	FALSE		0.1685	FALSE		0.0262	FALSE	PPARA	0.0281	FALSE		0.0569	FALSE
DB00108	Natalizumab	drug	0.1673	FALSE		0.0846	FALSE		0.0001	TRUE	FCGR2B	0.4517	FALSE		0.1372	FALSE		0.154	FALSE		0.0262	FALSE	FCGR3A;C1QC	0.0744	FALSE	ITGA4;C1QA;C1QC	0.0004	TRUE	ITGA4;C1QA;C1QB;C1QC
79148	MMP28	protein	0.1266	FALSE		0.0877	FALSE		0.0948	FALSE		0.5102	FALSE		0.1025	FALSE		0.3558	FALSE		0.0263	FALSE		0.0824	FALSE		0	TRUE
29035	C16orf72	protein	0.7523	FALSE		0.9233	FALSE		0.6372	FALSE		0.26	FALSE		0.8759	FALSE		0.4958	FALSE		0.0263	FALSE		0.0039	TRUE		0.0002	TRUE
390535	GOLGA8EP	protein	0.1529	FALSE		0.2633	FALSE		0.4223	FALSE		0.3144	FALSE		0.0903	FALSE		0.7313	FALSE		0.0263	FALSE		0.0833	FALSE		0.5579	FALSE
GO:0035929	steroid hormone secretion	biological_function	0.4581	FALSE		0.783	FALSE		0.6886	FALSE		0.5082	FALSE		0.2539	FALSE		0.2718	FALSE		0.0263	FALSE		0.1192	FALSE		0.4468	FALSE
22992	KDM2A	protein	0.4854	FALSE		0.5154	FALSE		0.1478	FALSE		0.561	FALSE		0.9103	FALSE		0.3475	FALSE		0.0264	FALSE		0.0771	FALSE		0.0176	FALSE
161	AP2A2	protein	0.1618	FALSE		0.628	FALSE		0.6086	FALSE		0.0737	FALSE		0.7681	FALSE		0.2189	FALSE		0.0264	FALSE		0.0033	TRUE		0.0046	FALSE
25901	CCDC28A	protein	0.6168	FALSE		0.2282	FALSE		0.4687	FALSE		0.2683	FALSE		0.6869	FALSE		0.0618	FALSE		0.0264	FALSE		0.0075	FALSE		0	TRUE
389073	C2orf80	protein	0.1289	FALSE		0.308	FALSE		0.2137	FALSE		0.4463	FALSE		0.5412	FALSE		0.6791	FALSE		0.0264	FALSE		0.1096	FALSE		0.39	FALSE
728597	DCDC2C	protein	0.1289	FALSE		0.308	FALSE		0.2137	FALSE		0.4463	FALSE		0.5412	FALSE		0.6791	FALSE		0.0264	FALSE		0.1096	FALSE		0.39	FALSE
414189	AGAP6	protein	0.1289	FALSE		0.308	FALSE		0.2137	FALSE		0.4463	FALSE		0.5412	FALSE		0.6791	FALSE		0.0264	FALSE		0.1096	FALSE		0.39	FALSE
642517	AGAP9	protein	0.1289	FALSE		0.308	FALSE		0.2137	FALSE		0.4463	FALSE		0.5412	FALSE		0.6791	FALSE		0.0264	FALSE		0.1096	FALSE		0.39	FALSE
7300	TYRL	protein	0.1289	FALSE		0.308	FALSE		0.2137	FALSE		0.4463	FALSE		0.5412	FALSE		0.6791	FALSE		0.0264	FALSE		0.1096	FALSE		0.39	FALSE
GO:0032800	receptor biosynthetic process	biological_function	0.3225	FALSE		0.4923	FALSE		0.3384	FALSE		0.1181	FALSE		0.0219	FALSE		0.0124	FALSE		0.0264	FALSE		0.0015	TRUE		0.0001	TRUE
GO:1904706	negative regulation of vascular smooth muscle cell proliferation	biological_function	0.7945	FALSE		0.4577	FALSE		0.0396	FALSE		0.3209	FALSE		0.1182	FALSE		0.1813	FALSE		0.0264	FALSE		0.0408	FALSE		0.0002	TRUE
4604	MYBPC1	protein	0.3613	FALSE		0.2404	FALSE		0	TRUE		0.269	FALSE		0.2285	FALSE		0.4352	FALSE		0.0265	FALSE		0.0167	FALSE		0.0606	FALSE
10954	PDIA5	protein	0.0439	FALSE		0.6632	FALSE		0.0457	FALSE		0.7587	FALSE		0.4384	FALSE		0.1468	FALSE		0.0265	FALSE		0.2562	FALSE		0.1223	FALSE
66000	TMEM108	protein	0.9101	FALSE		0.4956	FALSE		0.8106	FALSE		0.0604	FALSE		0.4554	FALSE		0.7968	FALSE		0.0265	FALSE		0.0549	FALSE		0.7887	FALSE
2620	GAS2	protein	0.8243	FALSE		0.4067	FALSE		0.2854	FALSE		0.4129	FALSE		0.4409	FALSE		0.6997	FALSE		0.0265	FALSE		0.0003	TRUE		0.3643	FALSE
GO:0033127	regulation of histone phosphorylation	biological_function	0.6825	FALSE		0.5879	FALSE		0.4573	FALSE		0.7669	FALSE		0.4346	FALSE		0.6126	FALSE		0.0265	FALSE		0.0063	FALSE		0.0096	TRUE
GO:0060338	regulation of type I interferon-mediated signaling pathway	biological_function	0.7053	FALSE		0.5167	FALSE		0.1696	FALSE		0.316	FALSE		0.3336	FALSE		0.3469	FALSE		0.0265	FALSE		0.2955	FALSE		0.0048	FALSE
729092	AGAP5	protein	0.1483	FALSE		0.3452	FALSE		0.2605	FALSE		0.1571	FALSE		0.306	FALSE		0.5176	FALSE		0.0266	FALSE		0.0878	FALSE		0.589	FALSE
GO:0046879	hormone secretion	biological_function	0.0024	FALSE		0.0383	FALSE		0.0098	FALSE		0.1096	FALSE		0.4808	FALSE		0.5741	FALSE		0.0266	FALSE		0.0896	FALSE		0.6309	FALSE
C0409959	Osteoarthritis, Knee	indication	0.2432	FALSE		0.2949	FALSE		0.0969	FALSE		0.189	FALSE		0.1138	FALSE		0.1309	FALSE		0.0266	FALSE		0.012	FALSE		0.1043	FALSE
3350	HTR1A	protein	0.2745	FALSE		0.6009	FALSE		0.544	FALSE		0.7413	FALSE		0.1265	FALSE		0.488	FALSE		0.0267	FALSE		0.0161	FALSE		0.001	FALSE
9247	GCM2	protein	0.616	FALSE		0.128	FALSE		0.9011	FALSE		0.3612	FALSE		0.2088	FALSE		0.2132	FALSE		0.0267	FALSE		0.0421	FALSE		0.1331	FALSE
80018	NAA25	protein	0.6667	FALSE		0.2084	FALSE		0.7918	FALSE		0.1741	FALSE		0.1983	FALSE		0.5506	FALSE		0.0267	FALSE		0.0054	FALSE		0	TRUE
26520	TIMM9	protein	0.4563	FALSE		0.8937	FALSE		0.9753	FALSE		0.7004	FALSE		0.2655	FALSE		0.8047	FALSE		0.0267	FALSE		0.0618	FALSE		0.244	FALSE
8534	CHST1	protein	0.7601	FALSE		0.4066	FALSE		0.1664	FALSE		0.428	FALSE		0.6222	FALSE		0.4529	FALSE		0.0267	FALSE		0.1091	FALSE		0.0125	FALSE
GO:0010734	negative regulation of protein glutathionylation	biological_function	0.8728	FALSE		0.3178	FALSE		0.0475	FALSE		0.9865	FALSE		0.9582	FALSE		0.7198	FALSE		0.0267	FALSE		0.0046	TRUE		0.0002	TRUE
GO:0061458	reproductive system development	biological_function	0.3745	FALSE		0.8059	FALSE		0.279	FALSE		0.4146	FALSE		0.0259	FALSE		0.0291	FALSE		0.0267	FALSE		0.3939	FALSE		0.5039	FALSE
flopropione	flopropione	drug	0.2745	FALSE		0.6009	FALSE		0.544	FALSE		0.7413	FALSE		0.1265	FALSE		0.488	FALSE		0.0267	FALSE		0.0161	FALSE		0.001	FALSE
DB01616	alverine	drug	0.2745	FALSE		0.6009	FALSE		0.544	FALSE		0.7413	FALSE		0.1265	FALSE		0.488	FALSE		0.0267	FALSE		0.0161	FALSE		0.001	FALSE
DB12833	tandospirone	drug	0.2745	FALSE		0.6009	FALSE		0.544	FALSE		0.7413	FALSE		0.1265	FALSE		0.488	FALSE		0.0267	FALSE		0.0161	FALSE		0.001	FALSE
BMY-14802	BMY-14802	drug	0.2745	FALSE		0.6009	FALSE		0.544	FALSE		0.7413	FALSE		0.1265	FALSE		0.488	FALSE		0.0267	FALSE		0.0161	FALSE		0.001	FALSE
BP-554	BP-554	drug	0.2745	FALSE		0.6009	FALSE		0.544	FALSE		0.7413	FALSE		0.1265	FALSE		0.488	FALSE		0.0267	FALSE		0.0161	FALSE		0.001	FALSE
CP-93129	CP-93129	drug	0.2745	FALSE		0.6009	FALSE		0.544	FALSE		0.7413	FALSE		0.1265	FALSE		0.488	FALSE		0.0267	FALSE		0.0161	FALSE		0.001	FALSE
F-11440	F-11440	drug	0.2745	FALSE		0.6009	FALSE		0.544	FALSE		0.7413	FALSE		0.1265	FALSE		0.488	FALSE		0.0267	FALSE		0.0161	FALSE		0.001	FALSE
ipsapirone	ipsapirone	drug	0.2745	FALSE		0.6009	FALSE		0.544	FALSE		0.7413	FALSE		0.1265	FALSE		0.488	FALSE		0.0267	FALSE		0.0161	FALSE		0.001	FALSE
MDL-72832	MDL-72832	drug	0.2745	FALSE		0.6009	FALSE		0.544	FALSE		0.7413	FALSE		0.1265	FALSE		0.488	FALSE		0.0267	FALSE		0.0161	FALSE		0.001	FALSE
MDL-73005EF	MDL-73005EF	drug	0.2745	FALSE		0.6009	FALSE		0.544	FALSE		0.7413	FALSE		0.1265	FALSE		0.488	FALSE		0.0267	FALSE		0.0161	FALSE		0.001	FALSE
MM77	MM77	drug	0.2745	FALSE		0.6009	FALSE		0.544	FALSE		0.7413	FALSE		0.1265	FALSE		0.488	FALSE		0.0267	FALSE		0.0161	FALSE		0.001	FALSE
osemozotan	osemozotan	drug	0.2745	FALSE		0.6009	FALSE		0.544	FALSE		0.7413	FALSE		0.1265	FALSE		0.488	FALSE		0.0267	FALSE		0.0161	FALSE		0.001	FALSE
pindolol-(-)	pindolol-(-)	drug	0.2745	FALSE		0.6009	FALSE		0.544	FALSE		0.7413	FALSE		0.1265	FALSE		0.488	FALSE		0.0267	FALSE		0.0161	FALSE		0.001	FALSE
PSB-11	PSB-11	drug	0.2459	FALSE		0.4216	FALSE		0.6253	FALSE		0.3781	FALSE		0.3979	FALSE		0.1831	FALSE		0.0267	FALSE		0.051	FALSE		0.3814	FALSE
robalzotan	robalzotan	drug	0.2745	FALSE		0.6009	FALSE		0.544	FALSE		0.7413	FALSE		0.1265	FALSE		0.488	FALSE		0.0267	FALSE		0.0161	FALSE		0.001	FALSE
S-14506	S-14506	drug	0.2745	FALSE		0.6009	FALSE		0.544	FALSE		0.7413	FALSE		0.1265	FALSE		0.488	FALSE		0.0267	FALSE		0.0161	FALSE		0.001	FALSE
urapidil	urapidil	drug	0.2745	FALSE		0.6009	FALSE		0.544	FALSE		0.7413	FALSE		0.1265	FALSE		0.488	FALSE		0.0267	FALSE		0.0161	FALSE		0.001	FALSE
WAY-100635	WAY-100635	drug	0.2745	FALSE		0.6009	FALSE		0.544	FALSE		0.7413	FALSE		0.1265	FALSE		0.488	FALSE		0.0267	FALSE		0.0161	FALSE		0.001	FALSE
xaliproden	xaliproden	drug	0.2745	FALSE		0.6009	FALSE		0.544	FALSE		0.7413	FALSE		0.1265	FALSE		0.488	FALSE		0.0267	FALSE		0.0161	FALSE		0.001	FALSE
GO:0070103	regulation of interleukin-6-mediated signaling pathway	biological_function	0.2872	FALSE		0.3417	FALSE		0.0205	FALSE		0.0007	FALSE		0.01	FALSE		0.0065	FALSE		0.0268	FALSE		0.0973	FALSE		0.0065	FALSE
10249	GLYAT	protein	0.3036	FALSE		0.0146	FALSE		0.0195	FALSE		0.8628	FALSE		0.8264	FALSE		0.0285	FALSE		0.0269	FALSE		0.041	FALSE		0.0383	FALSE
2539	G6PD	protein	0.8361	FALSE		0.3356	FALSE		0.6489	FALSE		0.9841	FALSE		0.9594	FALSE		0.7011	FALSE		0.0269	FALSE		0.0049	TRUE		0.0002	TRUE
84298	LLPH	protein	0.1837	FALSE		0.2981	FALSE		0.981	FALSE		0.7866	FALSE		0.0298	FALSE		0.128	FALSE		0.0269	FALSE		0.4102	FALSE		0.4037	FALSE
26165	SPATA31A7	protein	0.8901	FALSE		0.5608	FALSE		0.6399	FALSE		0.7328	FALSE		0.9739	FALSE		0.7954	FALSE		0.0269	FALSE		0.0587	FALSE		0.0029	FALSE
84064	HDHD2	protein	0.4645	FALSE		0.6393	FALSE		0.158	FALSE		0.2434	FALSE		0.4963	FALSE		0.9615	FALSE		0.0269	FALSE		0.4527	FALSE		0.1298	FALSE
GO:0031635	adenylate cyclase-inhibiting opioid receptor signaling pathway	biological_function	0.4902	FALSE		0.3962	FALSE		0.3702	FALSE		0.0028	TRUE		0.0392	FALSE		0.0538	FALSE		0.0269	FALSE		0.0463	FALSE		0.0003	FALSE
GO:0043249	erythrocyte maturation	biological_function	0.8223	FALSE		0.4259	FALSE		0.051	FALSE		0.9577	FALSE		0.9577	FALSE		0.6977	FALSE		0.0269	FALSE		0.0027	TRUE		0	TRUE
GO:0046657	folic acid catabolic process	biological_function	0.2463	FALSE		0.5344	FALSE		0.9135	FALSE		0.5922	FALSE		0.8128	FALSE		0.5318	FALSE		0.0269	FALSE		0.0007	TRUE		0.3575	FALSE
DB03085	glycolic acid	drug	0.8423	FALSE		0.3782	FALSE		0.0555	FALSE		0.9844	FALSE		0.9622	FALSE		0.7319	FALSE		0.0269	FALSE		0.0049	TRUE	G6PD	0.0002	TRUE	G6PD
epiandrosterone	epiandrosterone	drug	0.8423	FALSE		0.3782	FALSE		0.0555	FALSE		0.9844	FALSE		0.9622	FALSE		0.7319	FALSE		0.0269	FALSE		0.0049	TRUE	G6PD	0.0002	TRUE	G6PD
RRx-001	RRx-001	drug	0.8423	FALSE		0.3782	FALSE		0.0555	FALSE		0.9844	FALSE		0.9622	FALSE		0.7319	FALSE		0.0269	FALSE		0.0049	TRUE	G6PD	0.0002	TRUE	G6PD
GO:0042823	pyridoxal phosphate biosynthetic process	biological_function	0.9627	FALSE		0.5285	FALSE		0.8928	FALSE		0.3851	FALSE		0.7496	FALSE		0.4608	FALSE		0.027	FALSE		0.085	FALSE		0.0404	FALSE
63976	PRDM16	protein	0.3794	FALSE		0.1849	FALSE		0.1505	FALSE		0.0337	FALSE		0.2446	FALSE		0.2452	FALSE		0.0271	FALSE		0.0274	FALSE		0.0057	FALSE
4123	MAN2C1	protein	0.7651	FALSE		0.4053	FALSE		0.1156	FALSE		0.2833	FALSE		0.8206	FALSE		0.7501	FALSE		0.0271	FALSE		0.0675	FALSE		0.0053	FALSE
219287	AMER2	protein	0.1964	FALSE		0.1374	FALSE		0.2565	FALSE		0.2632	FALSE		0.0003	TRUE		0.2845	FALSE		0.0271	FALSE		0.5959	FALSE		0.1833	FALSE
GO:1902943	positive regulation of voltage-gated chloride channel activity	biological_function	0.4375	FALSE		0.0201	FALSE		0.0068	FALSE		0.6261	FALSE		0.0774	FALSE		0.0988	FALSE		0.0271	FALSE		0.0085	FALSE		0.0033	FALSE
570	BAAT	protein	0.4442	FALSE		0.3406	FALSE		0.1041	FALSE		0.6294	FALSE		0.5454	FALSE		0.7677	FALSE		0.0272	FALSE		0.0247	FALSE		0.2953	FALSE
9289	ADGRG1	protein	0.1525	FALSE		0.7048	FALSE		0.4268	FALSE		0.2987	FALSE		0.0115	FALSE		0.1751	FALSE		0.0272	FALSE		0.3717	FALSE		0.0188	FALSE
1660	DHX9	protein	0.0015	TRUE		0.1585	FALSE		0.1451	FALSE		0.657	FALSE		0.2899	FALSE		0.6244	FALSE		0.0272	FALSE		0.0981	FALSE		0	TRUE
84691	FAM71F1	protein	0.9145	FALSE		0.5671	FALSE		0.9473	FALSE		0.6037	FALSE		0.0148	FALSE		0.2692	FALSE		0.0272	FALSE		0.0162	FALSE		0.0005	TRUE
GO:0043988	histone H3-S28 phosphorylation	biological_function	0.1319	FALSE		0.1526	FALSE		0.806	FALSE		0.5093	FALSE		0.3857	FALSE		0.872	FALSE		0.0272	FALSE		0.0569	FALSE		0.0199	FALSE
85415	RHPN2	protein	0.5833	FALSE		0.0539	FALSE		0.003	TRUE		0.0893	FALSE		0.0205	FALSE		0.0713	FALSE		0.0273	FALSE		0	TRUE		0	TRUE
GO:1901674	regulation of histone H3-K27 acetylation	biological_function	0.1004	FALSE		0.2725	FALSE		0.0194	FALSE		0.0343	FALSE		0.1068	FALSE		0.1265	FALSE		0.0273	FALSE		0.0463	FALSE		0.0863	FALSE
23263	MCF2L	protein	0.0514	FALSE		0.9969	FALSE		0.9993	FALSE		0.5986	FALSE		0.7849	FALSE		0.892	FALSE		0.0274	FALSE		0.0148	FALSE		0	TRUE
GO:0060012	synaptic transmission, glycinergic	biological_function	0.0609	FALSE		0.7378	FALSE		0.1946	FALSE		0.521	FALSE		0.0596	FALSE		0.9003	FALSE		0.0274	FALSE		0.3384	FALSE		0.4522	FALSE
6898	TAT	protein	0.3649	FALSE		0.2713	FALSE		0.3208	FALSE		0.3928	FALSE		0.0324	FALSE		0.0808	FALSE		0.0275	FALSE		0.0013	TRUE		0.0064	FALSE
55561	CDC42BPG	protein	0.3419	FALSE		0.2756	FALSE		0.3055	FALSE		0.2594	FALSE		0.315	FALSE		0.1753	FALSE		0.0276	FALSE		0.0302	FALSE		0.0001	TRUE
894	CCND2	protein	0.7554	FALSE		0.2898	FALSE		0.0719	FALSE		0.5158	FALSE		0.3793	FALSE		0.3227	FALSE		0.0276	FALSE		0.0021	TRUE		0	TRUE
11155	LDB3	protein	0.6424	FALSE		0.0946	FALSE		0.3138	FALSE		0.8655	FALSE		0.0167	FALSE		0.4476	FALSE		0.0276	FALSE		0.0072	FALSE		0.0666	FALSE
25956	SEC31B	protein	0.8466	FALSE		0.4691	FALSE		0.5736	FALSE		0.9947	FALSE		0.6619	FALSE		0.8199	FALSE		0.0276	FALSE		0.0689	FALSE		0.0032	FALSE
51343	FZR1	protein	0.4306	FALSE		0.2403	FALSE		0.3171	FALSE		0.1438	FALSE		0.006	TRUE		0.0192	FALSE		0.0277	FALSE		0.002	TRUE		0.0005	TRUE
286053	NSMCE2	protein	0.3658	FALSE		0.5691	FALSE		0.6787	FALSE		0.4474	FALSE		0.5109	FALSE		0.4072	FALSE		0.0277	FALSE		0.1291	FALSE		0.0779	FALSE
7620	ZNF69	protein	0.4708	FALSE		0.5788	FALSE		0.6335	FALSE		0.5675	FALSE		0.6014	FALSE		0.0398	FALSE		0.0277	FALSE		0.0701	FALSE		0.0532	FALSE
147645	VSIG10L	protein	0.4483	FALSE		0.2875	FALSE		0.3756	FALSE		0.1438	FALSE		0.006	TRUE		0.0192	FALSE		0.0277	FALSE		0.002	TRUE		0.0005	TRUE
440270	GOLGA8B	protein	0.4483	FALSE		0.2875	FALSE		0.3756	FALSE		0.1438	FALSE		0.006	TRUE		0.0192	FALSE		0.0277	FALSE		0.002	TRUE		0.0005	TRUE
GO:0043043	peptide biosynthetic process	biological_function	0.1508	FALSE		0.4223	FALSE		0.42	FALSE		0.0804	FALSE		0.2075	FALSE		0.2524	FALSE		0.0277	FALSE		0.0016	FALSE		0.3243	FALSE
9712	USP6NL	protein	0.985	FALSE		0.8462	FALSE		0.5453	FALSE		0.8043	FALSE		0.1987	FALSE		0.3812	FALSE		0.0278	FALSE		0.0134	FALSE		0.3613	FALSE
6656	SOX1	protein	0.5105	FALSE		0.4294	FALSE		0.1771	FALSE		0.2373	FALSE		0.1986	FALSE		0.2797	FALSE		0.0278	FALSE		0.0241	FALSE		0.3611	FALSE
404663	LINC01194	protein	0.7396	FALSE		0.6768	FALSE		0.1826	FALSE		0.1842	FALSE		0.0011	TRUE		0.0631	FALSE		0.0278	FALSE		0.0704	FALSE		0.1335	FALSE
GO:0097435	supramolecular fiber organization	biological_function	0.9137	FALSE		0.106	FALSE		0.186	FALSE		0.1266	FALSE		0.0043	TRUE		0.0086	TRUE		0.0278	FALSE		0.1365	FALSE		0.0036	FALSE
GO:0019322	pentose biosynthetic process	biological_function	0.8965	FALSE		0.5043	FALSE		0.0165	FALSE		0.9884	FALSE		0.9643	FALSE		0.6351	FALSE		0.0278	FALSE		0.0056	TRUE		0.0001	TRUE
388228	SBK1	protein	0.9126	FALSE		0.4432	FALSE		0.59	FALSE		0.5279	FALSE		0.5835	FALSE		0.8365	FALSE		0.0279	FALSE		0.0005	TRUE		0	TRUE
81788	NUAK2	protein	0.883	FALSE		0.4995	FALSE		0.3296	FALSE		0.3962	FALSE		0.2819	FALSE		0.8094	FALSE		0.0279	FALSE		0.5792	FALSE		0.0228	FALSE
80095	ZNF606	protein	0.5522	FALSE		0.9109	FALSE		0.3724	FALSE		0.9279	FALSE		0.1651	FALSE		0.2526	FALSE		0.0279	FALSE		0.2761	FALSE		0	TRUE
DB00795	sulfasalazine	drug	0.7001	FALSE		0.1423	FALSE		0.1901	FALSE		0.0253	FALSE		0.408	FALSE		0.4179	FALSE		0.0279	FALSE		0.0501	FALSE		0.5358	FALSE	SLC7A11
148156	ZNF558	protein	0.9205	FALSE		0.1695	FALSE		0.1939	FALSE		0.3408	FALSE		0.6754	FALSE		0.0365	FALSE		0.028	FALSE		0.0832	FALSE		0	TRUE
sucrose	sucrose	drug	0.7612	FALSE		0.4428	FALSE		0.0587	FALSE		0.0423	FALSE		0.2752	FALSE		0.3784	FALSE		0.028	FALSE		0.0044	TRUE	ACTA1	0.3855	FALSE
2919	CXCL1	protein	0.5403	FALSE		0.0943	FALSE		0.1324	FALSE		0.1718	FALSE		0.3142	FALSE		0.2377	FALSE		0.0281	FALSE		0.0116	FALSE		0.007	FALSE
6812	STXBP1	protein	0.4086	FALSE		0.3015	FALSE		0.8119	FALSE		0.1043	FALSE		0.1639	FALSE		0.0181	FALSE		0.0281	FALSE		0.0366	FALSE		0.0072	FALSE
11075	STMN2	protein	0.2886	FALSE		0.0345	FALSE		0.0761	FALSE		0.3685	FALSE		0.1967	FALSE		0.0631	FALSE		0.0281	FALSE		0.0016	TRUE		0.009	FALSE
RKI-1447	RKI-1447	drug	0.3197	FALSE		0.0273	FALSE		0.2876	FALSE	PAK1	0.6601	FALSE		0.3508	FALSE	LIMK1;DMPK	0.4136	FALSE	LIMK1	0.0281	FALSE	PKN1;MYLK	0.5607	FALSE	PKN1	0.1294	FALSE
4345	CD200	protein	0.9945	FALSE		0.4893	FALSE		0.8525	FALSE		0.3659	FALSE		0.4718	FALSE		0.4498	FALSE		0.0282	FALSE		0.2885	FALSE		0.472	FALSE
79157	MFSD11	protein	0.6956	FALSE		0.1397	FALSE		0.4108	FALSE		0.0117	FALSE		0.0506	FALSE		0.0218	FALSE		0.0282	FALSE		0.0007	TRUE		0.001	FALSE
GO:0071866	negative regulation of apoptotic process in bone marrow	biological_function	0.5576	FALSE		0.0793	FALSE		0.0404	FALSE		0.3677	FALSE		0.5349	FALSE		0.5521	FALSE		0.0283	FALSE		0.0204	FALSE		0.0085	FALSE
C0011849	diabetes mellitus	indication	0.352	FALSE		0.3009	FALSE		0.2655	FALSE		0.1694	FALSE		0.5594	FALSE		0.6437	FALSE		0.0283	FALSE		0.0702	FALSE		0.5848	FALSE
10746	MAP3K2	protein	0.8921	FALSE		0.283	FALSE		0.4968	FALSE		0.4833	FALSE		0.0274	FALSE		0.2287	FALSE		0.0284	FALSE		0.0063	FALSE		0.4182	FALSE
9564	BCAR1	protein	0.5583	FALSE		0.3122	FALSE		0.3154	FALSE		0.0136	FALSE		0.0243	FALSE		0.1716	FALSE		0.0284	FALSE		0.0396	FALSE		0.0401	FALSE
4542	MYO1F	protein	0.1769	FALSE		0.454	FALSE		0.6881	FALSE		0.0694	FALSE		0.5907	FALSE		0.1178	FALSE		0.0284	FALSE		0.0265	FALSE		0.0087	FALSE
100526842	RPL17-C18orf32	protein	0.3925	FALSE		0.4695	FALSE		0.5014	FALSE		0.7798	FALSE		0.4071	FALSE		0.4123	FALSE		0.0284	FALSE		0.0002	TRUE		0	TRUE
GO:0018283	iron incorporation into metallo-sulfur cluster	biological_function	0.7653	FALSE		0.8288	FALSE		0.9917	FALSE		0.3397	FALSE		0.7118	FALSE		0.4934	FALSE		0.0284	FALSE		0.0064	FALSE		0.0696	FALSE
GO:1904356	regulation of telomere maintenance via telomere lengthening	biological_function	0.9466	FALSE		0.0109	FALSE		0.263	FALSE		0.5795	FALSE		0.7756	FALSE		0.9833	FALSE		0.0284	FALSE		0.0423	FALSE		0.0267	FALSE
8973	CHRNA6	protein	0.118	FALSE		0.0395	FALSE		0.6125	FALSE		0.324	FALSE		0.1896	FALSE		0.142	FALSE		0.0285	FALSE		0.0371	FALSE		0.092	FALSE
183	AGT	protein	0.209	FALSE		0.3804	FALSE		0.2046	FALSE		0.0798	FALSE		0.4337	FALSE		0.0045	TRUE		0.0285	FALSE		0.01	FALSE		0	TRUE
5534	PPP3R1	protein	0.1062	FALSE		0.5794	FALSE		0.5657	FALSE		0.3037	FALSE		0.0857	FALSE		0.0137	FALSE		0.0285	FALSE		0.0371	FALSE		0.092	FALSE
122809	SOCS4	protein	0.3552	FALSE		0.1362	FALSE		0.2623	FALSE		0.4557	FALSE		0.598	FALSE		0.262	FALSE		0.0285	FALSE		0.0053	FALSE		0.004	FALSE
GO:0090090	negative regulation of canonical Wnt signaling pathway	biological_function	0.1003	FALSE		0.3573	FALSE		0.2341	FALSE		0.2133	FALSE		0	TRUE		0.2296	FALSE		0.0285	FALSE		0.73	FALSE		0.2707	FALSE
DB00531	cyclophosphamide	drug	0.6287	FALSE		0.1368	FALSE		0.5785	FALSE		0.4262	FALSE		0.0656	FALSE	CYP3A5	0.1846	FALSE		0.0285	FALSE		0.443	FALSE		0.4515	FALSE	CYP2A6
9590	AKAP12	protein	0.7135	FALSE		0.7415	FALSE		0.5444	FALSE		0.1427	FALSE		0.1056	FALSE		0.0899	FALSE		0.0286	FALSE		0.0001	TRUE		0.1467	FALSE
30851	TAX1BP3	protein	0.9325	FALSE		0.6042	FALSE		0.767	FALSE		0.1429	FALSE		0.1665	FALSE		0.1045	FALSE		0.0286	FALSE		0.133	FALSE		0.0067	FALSE
GO:0001952	regulation of cell-matrix adhesion	biological_function	0.7921	FALSE		0.3068	FALSE		0.2102	FALSE		0.0829	FALSE		0.2086	FALSE		0.2905	FALSE		0.0286	FALSE		0.3979	FALSE		0.3161	FALSE
5356	PLRG1	protein	0.3396	FALSE		0.9891	FALSE		0.3665	FALSE		0.8338	FALSE		0.366	FALSE		0.1029	FALSE		0.0287	FALSE		0.508	FALSE		0	TRUE
2779	GNAT1	protein	0.4498	FALSE		0.0286	FALSE		0.1618	FALSE		0.0186	FALSE		0.1386	FALSE		0.062	FALSE		0.0287	FALSE		0.072	FALSE		0.1827	FALSE
4608	MYBPH	protein	0.9327	FALSE		0.184	FALSE		0.2067	FALSE		0.2862	FALSE		0.4304	FALSE		0.0759	FALSE		0.0287	FALSE		0.1084	FALSE		0.0052	FALSE
25809	TTLL1	protein	0.7457	FALSE		0.016	FALSE		0.0595	FALSE		0.2631	FALSE		0.6907	FALSE		0.6743	FALSE		0.0287	FALSE		0.0762	FALSE		0.1106	FALSE
GO:1990414	replication-born double-strand break repair via sister chromatid exchange	biological_function	0.784	FALSE		0.2524	FALSE		0.8787	FALSE		0.2708	FALSE		0.7942	FALSE		0.3068	FALSE		0.0287	FALSE		0.0081	FALSE		0.022	FALSE
GO:0052472	modulation by host of symbiont transcription	biological_function	0.2874	FALSE		0.3404	FALSE		0.5486	FALSE		0.296	FALSE		0.6205	FALSE		0.3597	FALSE		0.0287	FALSE		0.0002	FALSE		0.0014	FALSE
5800	PTPRO	protein	0.5592	FALSE		0.0397	FALSE		0.0632	FALSE		0.4263	FALSE		0.2122	FALSE		0.5133	FALSE		0.0288	FALSE		0.2431	FALSE		0.3171	FALSE
160140	C11orf65	protein	0.3198	FALSE		0.0869	FALSE		0.6359	FALSE		0.2586	FALSE		0.5635	FALSE		0.1481	FALSE		0.0288	FALSE		0.4636	FALSE		0.3585	FALSE
171017	ZNF384	protein	0.0476	FALSE		0.1475	FALSE		0.1819	FALSE		0.3165	FALSE		0.0288	FALSE		0.6398	FALSE		0.0288	FALSE		0.002	TRUE		0	TRUE
GO:1904018	positive regulation of vasculature development	biological_function	0.2672	FALSE		0.0449	FALSE		0.0118	FALSE		0.0308	FALSE		0.3792	FALSE		0.5541	FALSE		0.0288	FALSE		0.0712	FALSE		0.147	FALSE
GO:1904666	regulation of ubiquitin protein ligase activity	biological_function	0.1902	FALSE		0.2901	FALSE		0.4927	FALSE		0.2567	FALSE		0.6411	FALSE		0.5506	FALSE		0.0288	FALSE		0.0001	FALSE		0	FALSE
6795	AURKC	protein	0.2725	FALSE		0.2956	FALSE		0.6276	FALSE		0.5402	FALSE		0.3282	FALSE		0.3421	FALSE		0.0289	FALSE		0.3343	FALSE		0.0167	FALSE
11083	DIDO1	protein	0.0502	FALSE		0.0127	FALSE		0.2977	FALSE		0.1342	FALSE		0.6283	FALSE		0.9262	FALSE		0.0289	FALSE		0.1537	FALSE		0.0003	TRUE
10026	PIGK	protein	0.8877	FALSE		0.0853	FALSE		0.1431	FALSE		0.2257	FALSE		0.1012	FALSE		0.1426	FALSE		0.0289	FALSE		0.192	FALSE		0.1577	FALSE
55031	USP47	protein	0.9985	FALSE		0.5493	FALSE		0.8681	FALSE		0.6884	FALSE		0.7892	FALSE		0.6289	FALSE		0.0289	FALSE		0.0249	FALSE		0.3569	FALSE
GO:0090267	positive regulation of mitotic cell cycle spindle assembly checkpoint	biological_function	0.7681	FALSE		0.8271	FALSE		0.9996	FALSE		0.8475	FALSE		0.7803	FALSE		0.0108	FALSE		0.0289	FALSE		0.0583	FALSE		0.5558	FALSE
4088	SMAD3	protein	0.1228	FALSE		0.1958	FALSE		0.1577	FALSE		0.2426	FALSE		0.604	FALSE		0.5783	FALSE		0.029	FALSE		0.0286	FALSE		0.223	FALSE
3693	ITGB5	protein	0.0201	FALSE		0.1495	FALSE		0.781	FALSE		0.0038	TRUE		0.0002	TRUE		0.0002	TRUE		0.029	FALSE		0.0103	FALSE		0.0657	FALSE
705	BYSL	protein	0.7833	FALSE		0.7032	FALSE		0.6421	FALSE		0.8349	FALSE		0.5992	FALSE		0.5531	FALSE		0.029	FALSE		0.4501	FALSE		0.5927	FALSE
55146	ZDHHC4	protein	0.1261	FALSE		0.1771	FALSE		0.089	FALSE		0.2426	FALSE		0.604	FALSE		0.5783	FALSE		0.029	FALSE		0.0286	FALSE		0.223	FALSE
4296	MAP3K11	protein	0.7237	FALSE		0.3006	FALSE		0.379	FALSE		0.1772	FALSE		0.2772	FALSE		0.4439	FALSE		0.0291	FALSE		0.0165	FALSE		0.1836	FALSE
84991	RBM17	protein	0.5032	FALSE		0.9443	FALSE		0.9539	FALSE		0.7737	FALSE		0.5969	FALSE		0.3997	FALSE		0.0291	FALSE		0.3068	FALSE		0.042	FALSE
C0473527	Hypoalphalipoproteinemias	indication	0.5939	FALSE		0.1913	FALSE		0.3337	FALSE		0.2889	FALSE		0.4672	FALSE		0.4609	FALSE		0.0291	FALSE		0.0007	TRUE		0.0009	TRUE
9136	RRP9	protein	0.9938	FALSE		0.3325	FALSE		0.5106	FALSE		0.8905	FALSE		0.9369	FALSE		0.5162	FALSE		0.0292	FALSE		0.0782	FALSE		0.0099	FALSE
126231	ZNF573	protein	0.887	FALSE		0.9491	FALSE		0.5589	FALSE		0.0922	FALSE		0.12	FALSE		0.1269	FALSE		0.0292	FALSE		0.0051	FALSE		0	TRUE
55632	G2E3	protein	0.0395	FALSE		0.8776	FALSE		0.5344	FALSE		0.0136	FALSE		0.3286	FALSE		0.462	FALSE		0.0293	FALSE		0.0312	FALSE		0.3098	FALSE
51639	SF3B6	protein	0.2395	FALSE		0.9675	FALSE		0.9969	FALSE		0.7106	FALSE		0.4733	FALSE		0.8742	FALSE		0.0293	FALSE		0.5679	FALSE		0	TRUE
145389	SLC38A6	protein	0.8958	FALSE		0.5922	FALSE		0.657	FALSE		0.4283	FALSE		0.568	FALSE		0.5086	FALSE		0.0293	FALSE		0.5214	FALSE		0.0162	FALSE
255743	NPNT	protein	0.8652	FALSE		0.9158	FALSE		0.6914	FALSE		0.0617	FALSE		0.0949	FALSE		0.1121	FALSE		0.0293	FALSE		0.0478	FALSE		0.0297	FALSE
GO:0002281	macrophage activation involved in immune response	biological_function	0.2598	FALSE		0.4045	FALSE		0.0365	FALSE		0.0126	FALSE		0.0264	FALSE		0.0479	FALSE		0.0293	FALSE		0.0494	FALSE		0.1411	FALSE
GO:0060242	contact inhibition	biological_function	0.7636	FALSE		0.1306	FALSE		0.1444	FALSE		0.0067	FALSE		0.4323	FALSE		0.6378	FALSE		0.0293	FALSE		0.036	FALSE		0.0672	FALSE
10772	SRSF10	protein	0.3565	FALSE		0.9996	FALSE		0.2537	FALSE		0.0231	FALSE		0.3397	FALSE		0.5684	FALSE		0.0294	FALSE		0.0185	FALSE		0	TRUE
11333	PDAP1	protein	0.1863	FALSE		0.5128	FALSE		0.7253	FALSE		0.2312	FALSE		0.1994	FALSE		0.2175	FALSE		0.0294	FALSE		0.0643	FALSE		0.0895	FALSE
386682	KRTAP10-3	protein	0.3501	FALSE		0.2533	FALSE		0.0216	FALSE		0.2942	FALSE		0.7794	FALSE		0.0762	FALSE		0.0294	FALSE		0.476	FALSE		0.0515	FALSE
280664	WFDC10B	protein	0.3501	FALSE		0.2533	FALSE		0.0216	FALSE		0.2942	FALSE		0.7794	FALSE		0.0762	FALSE		0.0294	FALSE		0.476	FALSE		0.0515	FALSE
284390	ZNF763	protein	0.3501	FALSE		0.2533	FALSE		0.0216	FALSE		0.2942	FALSE		0.7794	FALSE		0.0762	FALSE		0.0294	FALSE		0.476	FALSE		0.0515	FALSE
GO:0042063	gliogenesis	biological_function	0.2993	FALSE		0.2287	FALSE		0.2297	FALSE		0.2529	FALSE		0.3357	FALSE		0.0161	FALSE		0.0294	FALSE		0.0018	TRUE		0.3118	FALSE
GO:0010669	epithelial structure maintenance	biological_function	0.441	FALSE		0.21	FALSE		0.7469	FALSE		0.385	FALSE		0.358	FALSE		0.4942	FALSE		0.0294	FALSE		0.0755	FALSE		0.0134	FALSE
GO:0061154	endothelial tube morphogenesis	biological_function	0.3447	FALSE		0.3529	FALSE		0.1794	FALSE		0.5323	FALSE		0.2591	FALSE		0.3347	FALSE		0.0295	FALSE		0.0008	TRUE		0.0005	TRUE
2668	GDNF	protein	0.2512	FALSE		0.1508	FALSE		0.1583	FALSE		0.0665	FALSE		0.9771	FALSE		0.8488	FALSE		0.0296	FALSE		0.2919	FALSE		0.1171	FALSE
930	CD19	protein	0.2201	FALSE		0.8047	FALSE		0.0283	FALSE		0.2062	FALSE		0.4336	FALSE		0.0234	FALSE		0.0296	FALSE		0.0537	FALSE		0.1044	FALSE
5308	PITX2	protein	0.0197	FALSE		0.0315	FALSE		0.0639	FALSE		0.7036	FALSE		0.3295	FALSE		0.3863	FALSE		0.0296	FALSE		0.0712	FALSE		0	TRUE
11344	TWF2	protein	0.4687	FALSE		0.5236	FALSE		0.8434	FALSE		0.4156	FALSE		0.799	FALSE		0.8947	FALSE		0.0296	FALSE		0.0159	FALSE		0.0003	TRUE
GO:0046390	ribose phosphate biosynthetic process	biological_function	0.8919	FALSE		0.4401	FALSE		0.0483	FALSE		0.9562	FALSE		0.9664	FALSE		0.7587	FALSE		0.0296	FALSE		0.0062	TRUE		0.0002	TRUE
326625	MMAB	protein	0.9303	FALSE		0.9912	FALSE		0.9741	FALSE		0.9504	FALSE		0.961	FALSE		0.9971	FALSE		0.0297	FALSE		0.06	FALSE		0.3166	FALSE
DB00849	Methylphenobarbital	drug	0.8575	FALSE		0.2158	FALSE	GABRA6	0.735	FALSE		0.2549	FALSE		0.1327	FALSE		0.2685	FALSE		0.0297	FALSE		0.0126	FALSE		0.2309	FALSE
51663	ZFR	protein	0.4286	FALSE		0.2278	FALSE		0.5582	FALSE		0.6523	FALSE		0.6785	FALSE		0.7861	FALSE		0.0298	FALSE		0.0429	FALSE		0.0024	FALSE
8987	STBD1	protein	0.4266	FALSE		0.0435	FALSE		0.9717	FALSE		0.7175	FALSE		0.4788	FALSE		0.0583	FALSE		0.0298	FALSE		0.0231	FALSE		0.1804	FALSE
3797	KIF3C	protein	0.8062	FALSE		0.1253	FALSE		0.821	FALSE		0.7888	FALSE		0.5433	FALSE		0.5018	FALSE		0.0298	FALSE		0.0661	FALSE		0.097	FALSE
GO:0006629	lipid metabolic process	biological_function	0.7308	FALSE		0.981	FALSE		0.1137	FALSE		0.9344	FALSE		0.413	FALSE		0.9743	FALSE		0.0298	FALSE		0.0951	FALSE		0.7366	FALSE
GO:0035793	positive regulation of metanephric mesenchymal cell migration by platelet-derived growth factor receptor-beta signaling pathway	biological_function	0.159	FALSE		0.2192	FALSE		0.126	FALSE		0.0069	TRUE		0	TRUE		0.0001	TRUE		0.0298	FALSE		0.0634	FALSE		0.0013	FALSE
GO:0043950	positive regulation of cAMP-mediated signaling	biological_function	0.0742	FALSE		0.288	FALSE		0.0052	TRUE		0.3892	FALSE		0.006	TRUE		0.0948	FALSE		0.0298	FALSE		0.1894	FALSE		0.0112	FALSE
3973	LHCGR	protein	0.0474	FALSE		0.1453	FALSE		0.6315	FALSE		0.4953	FALSE		0.1576	FALSE		0.2097	FALSE		0.0299	FALSE		0.7229	FALSE		0.3302	FALSE
258010	SVIP	protein	0.8744	FALSE		0.8371	FALSE		0.6354	FALSE		0.492	FALSE		0.6515	FALSE		0.8553	FALSE		0.0299	FALSE		0.0726	FALSE		0.0164	FALSE
DB00044	Lutropin alfa	drug	0.0474	FALSE		0.1453	FALSE		0.6315	FALSE		0.4953	FALSE		0.1576	FALSE		0.2097	FALSE		0.0299	FALSE		0.7229	FALSE		0.3302	FALSE
DB09126	DB09126	drug	0.0474	FALSE		0.1453	FALSE		0.6315	FALSE		0.4953	FALSE		0.1576	FALSE		0.2097	FALSE		0.0299	FALSE		0.7229	FALSE		0.3302	FALSE
119016	AGAP4	protein	0.3202	FALSE		0.6802	FALSE		0.0584	FALSE		0.2388	FALSE		0.6057	FALSE		0.7366	FALSE		0.03	FALSE		0.1025	FALSE		0.5911	FALSE
GO:0007187	G-protein coupled receptor signaling pathway, coupled to cyclic nucleotide second messenger	biological_function	0.1189	FALSE		0.1543	FALSE		0.308	FALSE		0.5235	FALSE		0.2245	FALSE		0.2627	FALSE		0.03	FALSE		0.004	FALSE		0.0031	TRUE
6787	NEK4	protein	0.233	FALSE		0.8472	FALSE		0.0479	FALSE		0.2126	FALSE		0.647	FALSE		0.5884	FALSE		0.0301	FALSE		0.8235	FALSE		0.0475	FALSE
5367	PMCH	protein	0.216	FALSE		0.0244	FALSE		0.5812	FALSE		0.0853	FALSE		0.108	FALSE		0.1338	FALSE		0.0301	FALSE		0.007	FALSE		0.0124	FALSE
84539	MCHR2	protein	0.216	FALSE		0.0244	FALSE		0.5812	FALSE		0.0853	FALSE		0.108	FALSE		0.1338	FALSE		0.0301	FALSE		0.007	FALSE		0.0124	FALSE
GO:0060335	positive regulation of interferon-gamma-mediated signaling pathway	biological_function	0.4511	FALSE		0.6271	FALSE		0.2225	FALSE		0.0734	FALSE		0.0246	FALSE		0.0168	FALSE		0.0301	FALSE		0.0692	FALSE		0.0174	FALSE
GO:0070602	regulation of centromeric sister chromatid cohesion	biological_function	0.3951	FALSE		0.2658	FALSE		0.4043	FALSE		0.486	FALSE		0.0555	FALSE		0.1419	FALSE		0.0301	FALSE		0.1079	FALSE		0.4672	FALSE
GO:1905474	canonical Wnt signaling pathway involved in stem cell proliferation	biological_function	0.5129	FALSE		0.3908	FALSE		0.0323	FALSE		0.0757	FALSE		0.1373	FALSE		0.0059	TRUE		0.0301	FALSE		0.0837	FALSE		0.0721	FALSE
1738	DLD	protein	0.9576	FALSE		0.6896	FALSE		0.872	FALSE		0.9654	FALSE		0.7059	FALSE		0.7233	FALSE		0.0302	FALSE		0	TRUE		0.0001	TRUE
3303	HSPA1A	protein	0.2248	FALSE		0.0862	FALSE		0.0418	FALSE		0.157	FALSE		0.3546	FALSE		0.0674	FALSE		0.0302	FALSE		0.0827	FALSE		0.005	FALSE
57414	RHBDD2	protein	0.9636	FALSE		0.8698	FALSE		0.5259	FALSE		0.7369	FALSE		0.6198	FALSE		0.8645	FALSE		0.0302	FALSE		0.0059	FALSE		0.1164	FALSE
55337	C19orf66	protein	0.0905	FALSE		0.1844	FALSE		0.0378	FALSE		0.0183	FALSE		0.1379	FALSE		0.1349	FALSE		0.0302	FALSE		0.0856	FALSE		0.0788	FALSE
GO:0035625	epidermal growth factor-activated receptor transactivation by G-protein coupled receptor signaling pathway	biological_function	0.2938	FALSE		0.1972	FALSE		0.3295	FALSE		0.1618	FALSE		0.1151	FALSE		0.1343	FALSE		0.0302	FALSE		0.0014	FALSE		0.0456	FALSE
GO:0050862	positive regulation of T cell receptor signaling pathway	biological_function	0.5664	FALSE		0.1433	FALSE		0.2738	FALSE		0.7718	FALSE		0.2593	FALSE		0.6451	FALSE		0.0302	FALSE		0.0838	FALSE		0.1371	FALSE
GO:0007044	cell-substrate junction assembly	biological_function	0.385	FALSE		0.2848	FALSE		0.714	FALSE		0.1092	FALSE		0.4336	FALSE		0.18	FALSE		0.0302	FALSE		0.0428	FALSE		0.0328	FALSE
GO:0022029	telencephalon cell migration	biological_function	0.1816	FALSE		0.3843	FALSE		0.2328	FALSE		0.2426	FALSE		0.147	FALSE		0.291	FALSE		0.0302	FALSE		0.0033	FALSE		0.0251	FALSE
1288	COL4A6	protein	0.0207	FALSE		0.6257	FALSE		0.4618	FALSE		0.1682	FALSE		0.1906	FALSE		0.1933	FALSE		0.0303	FALSE		0.0115	FALSE		0.0041	FALSE
5436	POLR2G	protein	0.5294	FALSE		0.1128	FALSE		0.6972	FALSE		0.3148	FALSE		0.4102	FALSE		0.5322	FALSE		0.0303	FALSE		0.0987	FALSE		0.0084	FALSE
90523	MLIP	protein	0.9863	FALSE		0.1602	FALSE		0.027	FALSE		0.4396	FALSE		0.4552	FALSE		0.1371	FALSE		0.0303	FALSE		0.0012	TRUE		0.0231	FALSE
DB01149	Nefazodone	drug	0.3008	FALSE		0.0176	FALSE		0.6303	FALSE	SLC6A2	0.0514	FALSE		0.1611	FALSE		0.3632	FALSE	ADRA2A	0.0303	FALSE	SLC6A4	0.0782	FALSE		0.0676	FALSE
57576	KIF17	protein	0.9276	FALSE		0.5858	FALSE		0.1856	FALSE		0.0418	FALSE		0.2676	FALSE		0.2322	FALSE		0.0304	FALSE		0.0003	TRUE		0	TRUE
10627	MYL12A	protein	0.7859	FALSE		0.4825	FALSE		0.0022	TRUE		0.3813	FALSE		0.8548	FALSE		0.4972	FALSE		0.0304	FALSE		0.1474	FALSE		0.023	FALSE
285636	C5orf51	protein	0.8228	FALSE		0.9767	FALSE		0.9865	FALSE		0.0502	FALSE		0.6585	FALSE		0.6614	FALSE		0.0304	FALSE		0.0086	FALSE		0.0006	TRUE
51251	NT5C3A	protein	0.8742	FALSE		0.0529	FALSE		0.7275	FALSE		0.0565	FALSE		0.1678	FALSE		0.3361	FALSE		0.0304	FALSE		0.0002	TRUE		0	TRUE
GO:0045842	positive regulation of mitotic metaphase/anaphase transition	biological_function	0.6203	FALSE		0.5576	FALSE		0.5935	FALSE		0.977	FALSE		0.1888	FALSE		0.1515	FALSE		0.0304	FALSE		0.3858	FALSE		0.4611	FALSE
GO:0070858	negative regulation of bile acid biosynthetic process	biological_function	0.0005	TRUE		0.0079	TRUE		0.0003	TRUE		0.1148	FALSE		0.2603	FALSE		0.3577	FALSE		0.0304	FALSE		0.0043	TRUE		0.0056	TRUE
5261	PHKG2	protein	0.4997	FALSE		0.5948	FALSE		0.283	FALSE		0.738	FALSE		0.9378	FALSE		0.2956	FALSE		0.0305	FALSE		0.0026	TRUE		0.0452	FALSE
2652	OPN1MW	protein	0.4477	FALSE		0.3412	FALSE		0.3767	FALSE		0.6861	FALSE		0.003	TRUE		0.1558	FALSE		0.0305	FALSE		0.0986	FALSE		0.0006	TRUE
128821	CST9L	protein	0.2144	FALSE		0.2176	FALSE		0.149	FALSE		0.0858	FALSE		0.3629	FALSE		0.0067	TRUE		0.0305	FALSE		0.1833	FALSE		0.0615	FALSE
C0085610	Sinus bradycardia	indication	0.4024	FALSE		0.3032	FALSE		0.4084	FALSE		0.8022	FALSE		0.3896	FALSE		0.3482	FALSE		0.0305	FALSE		0.0024	FALSE		0.1074	FALSE
4237	MFAP2	protein	0.1201	FALSE		0.2398	FALSE		0.3252	FALSE		0.08	FALSE		0.2907	FALSE		0.0196	FALSE		0.0306	FALSE		0.0556	FALSE		0.3382	FALSE
26278	SACS	protein	0.1756	FALSE		0.3212	FALSE		0.3055	FALSE		0.647	FALSE		0.9528	FALSE		0.7944	FALSE		0.0306	FALSE		0.0013	TRUE		0.3405	FALSE
51143	DYNC1LI1	protein	0.663	FALSE		0.7993	FALSE		0.9617	FALSE		0.8028	FALSE		0.7215	FALSE		0.7693	FALSE		0.0306	FALSE		0.0015	TRUE		0.0004	TRUE
406885	MIRLET7C	protein	0.7303	FALSE		0.8072	FALSE		0.8885	FALSE		0.1813	FALSE		0.3562	FALSE		0.1155	FALSE		0.0306	FALSE		0.4023	FALSE		0.0046	FALSE
GO:0046328	regulation of JNK cascade	biological_function	0.9054	FALSE		0.0168	FALSE		0.3918	FALSE		0.7868	FALSE		0.1203	FALSE		0.1381	FALSE		0.0306	FALSE		0.0012	TRUE		0.0105	FALSE
GO:0002278	eosinophil activation involved in immune response	biological_function	0.5404	FALSE		0.2006	FALSE		0.0301	FALSE		0.0415	FALSE		0.1266	FALSE		0.1485	FALSE		0.0306	FALSE		0.2218	FALSE		0.5045	FALSE
1351	COX8A	protein	0.0996	FALSE		0.5719	FALSE		0.4745	FALSE		0.7849	FALSE		0.8934	FALSE		0.4175	FALSE		0.0307	FALSE		0.4386	FALSE		0.0248	FALSE
406886	MIRLET7D	protein	0.7665	FALSE		0.552	FALSE		0.7229	FALSE		0.2132	FALSE		0.3441	FALSE		0.2859	FALSE		0.0307	FALSE		0.3917	FALSE		0.0088	FALSE
171482	FAM9A	protein	0.4656	FALSE		0.0886	FALSE		0.5899	FALSE		0.3372	FALSE		0.5668	FALSE		0.6864	FALSE		0.0307	FALSE		0.1727	FALSE		0.0146	FALSE
GO:0006637	acyl-CoA metabolic process	biological_function	0.9859	FALSE		0.246	FALSE		0.7379	FALSE		0.6944	FALSE		0.7466	FALSE		0.6861	FALSE		0.0307	FALSE		0.111	FALSE		0.5445	FALSE
CaMKII-IN-1	CaMKII-IN-1	drug	0.6432	FALSE		0.22	FALSE		0.0163	FALSE	AKT1	0.56	FALSE		0.6093	FALSE		0.3508	FALSE		0.0307	FALSE	MYLK	0.0728	FALSE		0.1492	FALSE
3938	LCT	protein	0.7841	FALSE		0.993	FALSE		0.4794	FALSE		0.0291	FALSE		0.3035	FALSE		0.6222	FALSE		0.0308	FALSE		0.271	FALSE		0.0375	FALSE
23398	PPWD1	protein	0.3518	FALSE		0.9984	FALSE		0.9857	FALSE		0.8005	FALSE		0.2579	FALSE		0.4485	FALSE		0.0308	FALSE		0.6243	FALSE		0	TRUE
828	CAPS	protein	0.7025	FALSE		0.4242	FALSE		0.045	FALSE		0.347	FALSE		0.2797	FALSE		0.1129	FALSE		0.0308	FALSE		0.0034	TRUE		0.0001	TRUE
GO:0042365	water-soluble vitamin catabolic process	biological_function	0.3208	FALSE		0.6978	FALSE		0.9256	FALSE		0.8305	FALSE		0.8895	FALSE		0.5061	FALSE		0.0308	FALSE		0.0001	FALSE		0.3575	FALSE
JTE-607	JTE-607	drug	0.0501	FALSE	IL6	0.0715	FALSE		0	TRUE	IL6;IL1B	0.0172	FALSE	IL6	0.001	TRUE	IL6;IL1B	0.0003	TRUE	IL6;IL1B;IL10	0.0308	FALSE		0.0015	FALSE		0.0144	FALSE
22834	ZNF652	protein	0.0505	FALSE		0.0675	FALSE		0.0144	FALSE		0.3636	FALSE		0.2438	FALSE		0.4349	FALSE		0.0309	FALSE		0.1143	FALSE		0.0021	FALSE
GO:0060901	regulation of hair cycle by canonical Wnt signaling pathway	biological_function	0.2517	FALSE		0.116	FALSE		0.0002	TRUE		0.0022	TRUE		0	TRUE		0	TRUE		0.0309	FALSE		0.8497	FALSE		0.7635	FALSE
8683	SRSF9	protein	0.6321	FALSE		0.9967	FALSE		0.9736	FALSE		0.8174	FALSE		0.5674	FALSE		0.4459	FALSE		0.031	FALSE		0.1576	FALSE		0	TRUE
79884	MAP9	protein	0.0592	FALSE		0.007	TRUE		0.0353	FALSE		0.0879	FALSE		0.0422	FALSE		0.0099	TRUE		0.031	FALSE		0.0589	FALSE		0.1292	FALSE
199777	ZNF626	protein	0.0007	TRUE		0.2622	FALSE		0.1274	FALSE		0.3743	FALSE		0.017	FALSE		0.3877	FALSE		0.031	FALSE		0.0486	FALSE		0.6072	FALSE
121551	BTBD11	protein	0.8082	FALSE		0.423	FALSE		0.5625	FALSE		0.9402	FALSE		0.6449	FALSE		0.296	FALSE		0.031	FALSE		0.1183	FALSE		0.0072	FALSE
GO:0014074	response to purine-containing compound	biological_function	0.3485	FALSE		0.7771	FALSE		0.0171	FALSE		0.0828	FALSE		0.1779	FALSE		0.0486	FALSE		0.031	FALSE		0.4604	FALSE		0.0376	FALSE
GO:0034115	negative regulation of heterotypic cell-cell adhesion	biological_function	0.7149	FALSE		0.6186	FALSE		0.1417	FALSE		0.1422	FALSE		0.2662	FALSE		0.3124	FALSE		0.031	FALSE		0.0005	TRUE		0.0017	TRUE
1592	CYP26A1	protein	0.4066	FALSE		0.5391	FALSE		0.1839	FALSE		0.8245	FALSE		0.944	FALSE		0.6192	FALSE		0.0311	FALSE		0.0248	FALSE		0	TRUE
3149	HMGB3	protein	0.6303	FALSE		0.3123	FALSE		0.8096	FALSE		0.3074	FALSE		0.2848	FALSE		0.8725	FALSE		0.0311	FALSE		0.0014	TRUE		0.0971	FALSE
165904	XIRP1	protein	0.2044	FALSE		0.2717	FALSE		0.3037	FALSE		0.4287	FALSE		0.4618	FALSE		0.4794	FALSE		0.0311	FALSE		0.0904	FALSE		0.2521	FALSE
GO:0002084	protein depalmitoylation	biological_function	0.6268	FALSE		0.5511	FALSE		0.1716	FALSE		0.98	FALSE		0.8311	FALSE		0.4088	FALSE		0.0311	FALSE		0.0917	FALSE		0	TRUE
talarozole	talarozole	drug	0.4066	FALSE		0.5391	FALSE		0.1839	FALSE		0.8245	FALSE		0.944	FALSE		0.6192	FALSE		0.0311	FALSE		0.0248	FALSE		0	TRUE	CYP26A1
26275	HIBCH	protein	0.6294	FALSE		0.5683	FALSE		0.4951	FALSE		0.8878	FALSE		0.9179	FALSE		0.4617	FALSE		0.0312	FALSE		0.0508	FALSE		0.0991	FALSE
5626	PROP1	protein	0.0797	FALSE		0.1031	FALSE		0.097	FALSE		0.3878	FALSE		0.0251	FALSE		0.0518	FALSE		0.0312	FALSE		0.0817	FALSE		0.4639	FALSE
51168	MYO15A	protein	0.7258	FALSE		0.4484	FALSE		0.1951	FALSE		0.5993	FALSE		0.6685	FALSE		0.3076	FALSE		0.0312	FALSE		0.0082	FALSE		0.4014	FALSE
TA-01	TA-01	drug	0.3474	FALSE		0.2216	FALSE		0.4137	FALSE		0.6633	FALSE		0.1453	FALSE		0.2818	FALSE		0.0312	FALSE		0.085	FALSE		0.0037	FALSE
7124	TNF	protein	0.1626	FALSE		0.1238	FALSE		0.4171	FALSE		0.6931	FALSE		0.4676	FALSE		0.5806	FALSE		0.0313	FALSE		0.0066	FALSE		0.0233	FALSE
2846	LPAR4	protein	0.6162	FALSE		0.3625	FALSE		0.6873	FALSE		0.1359	FALSE		0.1829	FALSE		0.3211	FALSE		0.0313	FALSE		0.0684	FALSE		0.1129	FALSE
134829	CLVS2	protein	0.2235	FALSE		0.7507	FALSE		0.6321	FALSE		0.8596	FALSE		0.0827	FALSE		0.9175	FALSE		0.0313	FALSE		0.0145	FALSE		0	TRUE
64376	IKZF5	protein	0.2158	FALSE		0.5587	FALSE		0.3424	FALSE		0.4065	FALSE		0.2805	FALSE		0.6982	FALSE		0.0313	FALSE		0.0111	FALSE		0.0161	FALSE
126259	TMIGD2	protein	0.6452	FALSE		0.5502	FALSE		0.1547	FALSE		0.0741	FALSE		0.113	FALSE		0.1983	FALSE		0.0313	FALSE		0.0625	FALSE		0.1329	FALSE
7455	ZAN	protein	0.1626	FALSE		0.1238	FALSE		0.4171	FALSE		0.6931	FALSE		0.4676	FALSE		0.5806	FALSE		0.0313	FALSE		0.0066	FALSE		0.0233	FALSE
DB06674	golimumab	drug	0.1626	FALSE		0.1238	FALSE		0.4171	FALSE		0.6931	FALSE		0.4676	FALSE		0.5806	FALSE		0.0313	FALSE		0.0066	FALSE		0.0233	FALSE
DB00065	Infliximab	drug	0.1626	FALSE		0.1238	FALSE		0.4171	FALSE		0.6931	FALSE		0.4676	FALSE		0.5806	FALSE		0.0313	FALSE		0.0066	FALSE		0.0233	FALSE
DB08904	Certolizumab pegol	drug	0.1626	FALSE		0.1238	FALSE		0.4171	FALSE		0.6931	FALSE		0.4676	FALSE		0.5806	FALSE		0.0313	FALSE		0.0066	FALSE		0.0233	FALSE
CPI-1189	CPI-1189	drug	0.1626	FALSE		0.1238	FALSE		0.4171	FALSE		0.6931	FALSE		0.4676	FALSE		0.5806	FALSE		0.0313	FALSE		0.0066	FALSE		0.0233	FALSE
glycitein	glycitein	drug	0.1626	FALSE		0.1238	FALSE		0.4171	FALSE		0.6931	FALSE		0.4676	FALSE		0.5806	FALSE		0.0313	FALSE		0.0066	FALSE		0.0233	FALSE
ligustilide	ligustilide	drug	0.1626	FALSE		0.1238	FALSE		0.4171	FALSE		0.6931	FALSE		0.4676	FALSE		0.5806	FALSE		0.0313	FALSE		0.0066	FALSE		0.0233	FALSE
thalidomide	thalidomide	drug	0.1626	FALSE		0.1238	FALSE		0.4171	FALSE		0.6931	FALSE		0.4676	FALSE		0.5806	FALSE		0.0313	FALSE		0.0066	FALSE		0.0233	FALSE
140825	NEURL2	protein	0.3523	FALSE		0.7713	FALSE		0.7933	FALSE		0.4399	FALSE		0.4184	FALSE		0.2793	FALSE		0.0314	FALSE		0.0075	FALSE		0.1896	FALSE
GO:0010884	positive regulation of lipid storage	biological_function	0.2847	FALSE		0.1191	FALSE		0.1988	FALSE		0.1895	FALSE		0.2801	FALSE		0.0321	FALSE		0.0314	FALSE		0.0244	FALSE		0.0114	FALSE
GO:2000683	regulation of cellular response to X-ray	biological_function	0.1169	FALSE		0.325	FALSE		0.7124	FALSE		0.128	FALSE		0.3442	FALSE		0.4544	FALSE		0.0314	FALSE		0.0126	FALSE		0.0373	FALSE
164	AP1G1	protein	0.2713	FALSE		0.4996	FALSE		0.9368	FALSE		0.8655	FALSE		0.8852	FALSE		0.8939	FALSE		0.0315	FALSE		0.0229	FALSE		0.1693	FALSE
414061	DNAJB3	protein	0.2122	FALSE		0.2207	FALSE		0.761	FALSE		0.2344	FALSE		0.6903	FALSE		0.2044	FALSE		0.0315	FALSE		0.0215	FALSE		0.0175	FALSE
GO:0043987	histone H3-S10 phosphorylation	biological_function	0.2106	FALSE		0.2997	FALSE		0.9304	FALSE		0.5636	FALSE		0.2372	FALSE		0.3703	FALSE		0.0315	FALSE		0.0504	FALSE		0.012	FALSE
163882	CNST	protein	0.6443	FALSE		0.7892	FALSE		0.1606	FALSE		0.3522	FALSE		0.4375	FALSE		0.1563	FALSE		0.0316	FALSE		0.0235	FALSE		0.4297	FALSE
374403	TBC1D10C	protein	0.2378	FALSE		0.5016	FALSE		0.6316	FALSE		0.5377	FALSE		0.5153	FALSE		0.1491	FALSE		0.0316	FALSE		0.0854	FALSE		0.2973	FALSE
220082	SPERT	protein	0.5192	FALSE		0.8134	FALSE		0.6407	FALSE		0.6854	FALSE		0.2635	FALSE		0.7969	FALSE		0.0316	FALSE		0.0635	FALSE		0.1283	FALSE
119385	AGAP11	protein	0.1714	FALSE		0.4504	FALSE		0.2908	FALSE		0.8614	FALSE		0.0336	FALSE		0.4317	FALSE		0.0316	FALSE		0.0832	FALSE		0.3608	FALSE
83641	FAM107B	protein	0.5488	FALSE		0.3769	FALSE		0.2033	FALSE		0.0924	FALSE		0.4438	FALSE		0.3258	FALSE		0.0316	FALSE		0.0692	FALSE		0.1017	FALSE
GO:0014060	regulation of epinephrine secretion	biological_function	0.0393	FALSE		0.1223	FALSE		0.0532	FALSE		0.1723	FALSE		0.4371	FALSE		0.4446	FALSE		0.0316	FALSE		0.0308	FALSE		0.4269	FALSE
GO:2000403	positive regulation of lymphocyte migration	biological_function	0.2355	FALSE		0.2826	FALSE		0.4548	FALSE		0.368	FALSE		0.2773	FALSE		0.355	FALSE		0.0317	FALSE		0.0813	FALSE		0.1435	FALSE
2203	FBP1	protein	0.9452	FALSE		0.8503	FALSE		0.3632	FALSE		0.7266	FALSE		0.9895	FALSE		0.2803	FALSE		0.0318	FALSE		0.0694	FALSE		0.0111	FALSE
9349	RPL23	protein	0.028	FALSE		0.9916	FALSE		0.982	FALSE		0.8921	FALSE		0.9585	FALSE		0.9651	FALSE		0.0318	FALSE		0.13	FALSE		0	TRUE
56833	SLAMF8	protein	0.9452	FALSE		0.8503	FALSE		0.3632	FALSE		0.7266	FALSE		0.9895	FALSE		0.2803	FALSE		0.0318	FALSE		0.0694	FALSE		0.0111	FALSE
GO:1903673	mitotic cleavage furrow formation	biological_function	0.2825	FALSE		0.4442	FALSE		0.1381	FALSE		0.7583	FALSE		0.0263	FALSE		0.3552	FALSE		0.0318	FALSE		0.0069	FALSE		0	TRUE
GO:0090193	positive regulation of glomerulus development	biological_function	0.3373	FALSE		0.3288	FALSE		0.0866	FALSE		0.1461	FALSE		0.0013	FALSE		0.0001	FALSE		0.0318	FALSE		0.0972	FALSE		0.0001	FALSE
CS-917	CS-917	drug	0.9452	FALSE		0.8503	FALSE		0.3632	FALSE		0.7266	FALSE		0.9895	FALSE		0.2803	FALSE		0.0318	FALSE		0.0694	FALSE		0.0111	FALSE
MDL-29951	MDL-29951	drug	0.9452	FALSE		0.8503	FALSE		0.3632	FALSE		0.7266	FALSE		0.9895	FALSE		0.2803	FALSE		0.0318	FALSE		0.0694	FALSE		0.0111	FALSE
5753	PTK6	protein	0.2953	FALSE		0.1313	FALSE		0.4669	FALSE		0.1417	FALSE		0.0395	FALSE		0.062	FALSE		0.0319	FALSE		0.3044	FALSE		0.0073	FALSE
7525	YES1	protein	0.74	FALSE		0.4355	FALSE		0.0308	FALSE		0.6001	FALSE		0.0439	FALSE		0.1039	FALSE		0.0319	FALSE		0.2653	FALSE		0.0636	FALSE
2591	GALNT3	protein	0.9999	FALSE		0.5634	FALSE		0.6354	FALSE		0.3573	FALSE		0.014	FALSE		0.0127	FALSE		0.0319	FALSE		0.0975	FALSE		0.3143	FALSE
GO:0043990	histone H2A-S1 phosphorylation	biological_function	0.3872	FALSE		0.5083	FALSE		0.8246	FALSE		0.4047	FALSE		0.3608	FALSE		0.9135	FALSE		0.0319	FALSE		0.0295	FALSE		0.0317	FALSE
GO:0060699	regulation of endoribonuclease activity	biological_function	0.0218	FALSE		0.3275	FALSE		0.4304	FALSE		0.3937	FALSE		0.4379	FALSE		0.4427	FALSE		0.0319	FALSE		0.2633	FALSE		0.0016	TRUE
10090	UST	protein	0.5453	FALSE		0.8728	FALSE		0.6366	FALSE		0.2869	FALSE		0.6791	FALSE		0.1302	FALSE		0.032	FALSE		0.66	FALSE		0.4478	FALSE
5510	PPP1R7	protein	0.6881	FALSE		0.375	FALSE		0.9435	FALSE		0.1781	FALSE		0.1666	FALSE		0.1291	FALSE		0.032	FALSE		0.0134	FALSE		0.4284	FALSE
8555	CDC14B	protein	0.7647	FALSE		0.9309	FALSE		0.9262	FALSE		0.7864	FALSE		0.7723	FALSE		0.3633	FALSE		0.032	FALSE		0.0053	FALSE		0.02	FALSE
80856	LNPK	protein	0.6901	FALSE		0.2496	FALSE		0.4126	FALSE		0.4642	FALSE		0.7177	FALSE		0.8156	FALSE		0.032	FALSE		0.065	FALSE		0.0011	FALSE
1768	DNAH6	protein	0.708	FALSE		0.0422	FALSE		0.0006	TRUE		0.9634	FALSE		0.2584	FALSE		0.2099	FALSE		0.032	FALSE		0.0356	FALSE		0.0469	FALSE
5530	PPP3CA	protein	0.0335	FALSE		0.127	FALSE		0.2757	FALSE		0.2153	FALSE		0.3027	FALSE		0.4938	FALSE		0.0321	FALSE		0.0202	FALSE		0.1065	FALSE
339345	NANOS2	protein	0.4965	FALSE		0.8493	FALSE		0.3029	FALSE		0.6195	FALSE		0.2339	FALSE		0.2816	FALSE		0.0321	FALSE		0.3889	FALSE		0.1764	FALSE
55027	HEATR3	protein	0.9548	FALSE		0.9986	FALSE		0.8983	FALSE		0.0203	FALSE		0.9254	FALSE		0.5808	FALSE		0.0321	FALSE		0.0879	FALSE		0.0944	FALSE
84914	ZNF587	protein	0.1092	FALSE		0.2793	FALSE		0.0011	TRUE		0.4239	FALSE		0.7152	FALSE		0.5233	FALSE		0.0321	FALSE		0.0363	FALSE		0.0474	FALSE
79658	ARHGAP10	protein	0.2437	FALSE		0.1199	FALSE		0.333	FALSE		0.5495	FALSE		0.0113	FALSE		0.0103	FALSE		0.0321	FALSE		0.0764	FALSE		0.1299	FALSE
55000	TUG1	protein	0.0588	FALSE		0.328	FALSE		0.3928	FALSE		0.0941	FALSE		0.2853	FALSE		0.1299	FALSE		0.0321	FALSE		0.0783	FALSE		0.1747	FALSE
GO:0034651	cortisol biosynthetic process	biological_function	0.0364	FALSE		0.3055	FALSE		0.0533	FALSE		0.4234	FALSE		0.0564	FALSE		0.0042	FALSE		0.0321	FALSE		0.4376	FALSE		0.0558	FALSE
GO:0070995	NADPH oxidation	biological_function	0.8548	FALSE		0.7859	FALSE		0.5589	FALSE		0.9012	FALSE		0.2971	FALSE		0.2796	FALSE		0.0321	FALSE		0.0075	TRUE		0.368	FALSE
GO:0010046	response to mycotoxin	biological_function	0.5534	FALSE		0.2638	FALSE		0.7061	FALSE		0.1054	FALSE		0.1491	FALSE		0.1227	FALSE		0.0321	FALSE		0.0005	FALSE		0.2749	FALSE
cyclosporin-a	cyclosporin-a	drug	0.0675	FALSE		0.1809	FALSE		0.336	FALSE		0.2271	FALSE		0.3684	FALSE		0.5494	FALSE		0.0321	FALSE		0.0202	FALSE		0.1065	FALSE
3500	IGHG1	protein	0.574	FALSE		0.3471	FALSE		0.2918	FALSE		0.6902	FALSE		0.1915	FALSE		0.8222	FALSE		0.0322	FALSE		0.005	FALSE		0.0114	FALSE
5506	PPP1R3A	protein	0.7008	FALSE		0.8889	FALSE		0.8014	FALSE		0.0728	FALSE		0.0942	FALSE		0.097	FALSE		0.0322	FALSE		0.0328	FALSE		0.0273	FALSE
4116	MAGOH	protein	0.4774	FALSE		0.9441	FALSE		0.5057	FALSE		0.604	FALSE		0.6677	FALSE		0.8003	FALSE		0.0322	FALSE		0.0159	FALSE		0	TRUE
441362	REXO1L6P	protein	0.5183	FALSE		0.4047	FALSE		0.3334	FALSE		0.3832	FALSE		0.6095	FALSE		0.5037	FALSE		0.0322	FALSE		0.0346	FALSE		0.0963	FALSE
2838	GPR15	protein	0.5238	FALSE		0.4358	FALSE		0.448	FALSE		0.0123	FALSE		0.0007	TRUE		0.0579	FALSE		0.0322	FALSE		0.0543	FALSE		0.0416	FALSE
313	AOAH	protein	0.574	FALSE		0.3471	FALSE		0.2918	FALSE		0.6902	FALSE		0.1915	FALSE		0.8222	FALSE		0.0322	FALSE		0.005	FALSE		0.0114	FALSE
GO:0030539	male genitalia development	biological_function	0.3123	FALSE		0.583	FALSE		0.4897	FALSE		0.2157	FALSE		0.0082	FALSE		0.0067	FALSE		0.0322	FALSE		0.3073	FALSE		0.3424	FALSE
GO:2001270	regulation of cysteine-type endopeptidase activity involved in execution phase of apoptosis	biological_function	0.3962	FALSE		0.1839	FALSE		0.5777	FALSE		0.0914	FALSE		0.6807	FALSE		0.2041	FALSE		0.0322	FALSE		0.0452	FALSE		0.1382	FALSE
PF-03814735	PF-03814735	drug	0.02	FALSE		0.0016	FALSE		0.0694	FALSE		0.6978	FALSE		0.0075	FALSE		0.0552	FALSE		0.0322	FALSE		0.0848	FALSE		0.02	FALSE
ZM-447439	ZM-447439	drug	0.02	FALSE		0.0016	FALSE		0.0694	FALSE		0.6978	FALSE		0.0075	FALSE		0.0552	FALSE		0.0322	FALSE		0.0848	FALSE		0.02	FALSE
GO:1904594	regulation of termination of RNA polymerase II transcription	biological_function	0.5372	FALSE		0.6048	FALSE		0.5213	FALSE		0.7264	FALSE		0.846	FALSE		0.6216	FALSE		0.0323	FALSE		0.3894	FALSE		0.0221	FALSE
1822	ATN1	protein	0.0282	FALSE		0.2173	FALSE		0.0084	TRUE		0.0981	FALSE		0.1546	FALSE		0.1163	FALSE		0.0324	FALSE		0.0451	FALSE		0.0008	TRUE
10369	CACNG2	protein	0.8036	FALSE		0.7004	FALSE		0.646	FALSE		0.5708	FALSE		0.746	FALSE		0.7308	FALSE		0.0325	FALSE		0.0012	TRUE		0.0079	FALSE
9340	GLP2R	protein	0.7049	FALSE		0.4868	FALSE		0.5143	FALSE		0.617	FALSE		0.5132	FALSE		0.001	TRUE		0.0325	FALSE		0.0031	TRUE		0.0054	FALSE
51317	PHF21A	protein	0.1654	FALSE		0.675	FALSE		0.168	FALSE		0.7846	FALSE		0.6312	FALSE		0.9595	FALSE		0.0325	FALSE		0.1097	FALSE		0.0949	FALSE
1410	CRYAB	protein	0.0156	FALSE		0.0397	FALSE		0.0148	FALSE		0.2943	FALSE		0.6643	FALSE		0.0528	FALSE		0.0325	FALSE		0.0513	FALSE		0.4634	FALSE
55644	OSGEP	protein	0.7699	FALSE		0.1863	FALSE		0.9823	FALSE		0.7095	FALSE		0.9899	FALSE		0.3955	FALSE		0.0325	FALSE		0.0879	FALSE		0.0141	FALSE
431705	ASTL	protein	0.5476	FALSE		0.2277	FALSE		0.0983	FALSE		0.5918	FALSE		0.4025	FALSE		0.2862	FALSE		0.0325	FALSE		0.001	TRUE		0	TRUE
5459	POU4F3	protein	0.0947	FALSE		0.0065	TRUE		0.2865	FALSE		0.2912	FALSE		0.664	FALSE		0.6294	FALSE		0.0325	FALSE		0.0268	FALSE		0.1117	FALSE
GO:0061048	negative regulation of branching involved in lung morphogenesis	biological_function	0.2094	FALSE		0.1923	FALSE		0.2269	FALSE		0.5183	FALSE		0.2975	FALSE		0.2338	FALSE		0.0325	FALSE		0.0022	FALSE		0.0033	FALSE
51022	GLRX2	protein	0.5865	FALSE		0.1232	FALSE		0.0138	FALSE		0.307	FALSE		0.1582	FALSE		0.0139	FALSE		0.0326	FALSE		0	TRUE		0.0211	FALSE
10817	FRS3	protein	0.0739	FALSE		0.2364	FALSE		0.3891	FALSE		0.3623	FALSE		0.4212	FALSE		0.2384	FALSE		0.0326	FALSE		0.0312	FALSE		0.1112	FALSE
4775	NFATC3	protein	0.2946	FALSE		0.3512	FALSE		0.4643	FALSE		0.3975	FALSE		0.7137	FALSE		0.2651	FALSE		0.0326	FALSE		0.0876	FALSE		0.0576	FALSE
54439	RBM27	protein	0.1686	FALSE		0.2365	FALSE		0.241	FALSE		0.7054	FALSE		0.8543	FALSE		0.3852	FALSE		0.0326	FALSE		0.0128	FALSE		0.343	FALSE
2832	NPBWR2	protein	0.2742	FALSE		0.1367	FALSE		0.0535	FALSE		0.5947	FALSE		0.6056	FALSE		0.0018	TRUE		0.0326	FALSE		0.4107	FALSE		0.1787	FALSE
GO:0032516	positive regulation of phosphoprotein phosphatase activity	biological_function	0.8797	FALSE		0.0633	FALSE		0.282	FALSE		0.2715	FALSE		0.066	FALSE		0.0189	FALSE		0.0326	FALSE		0.3173	FALSE		0.0439	FALSE
GO:0120034	positive regulation of plasma membrane bounded cell projection assembly	biological_function	0.7575	FALSE		0.1341	FALSE		0.2184	FALSE		0.0583	FALSE		0.5511	FALSE		0.5091	FALSE		0.0326	FALSE		0.0558	FALSE		0.0007	FALSE
DB00476	duloxetine	drug	0.2808	FALSE		0.0216	FALSE		0.8318	FALSE	SLC6A2	0.0669	FALSE		0.0824	FALSE		0.2891	FALSE		0.0326	FALSE	SLC6A4	0.1265	FALSE		0.0294	FALSE
barasertib	barasertib	drug	0.0162	FALSE		0.0015	FALSE		0.0644	FALSE		0.6719	FALSE		0.0082	FALSE		0.0535	FALSE		0.0326	FALSE		0.0793	FALSE		0.0201	FALSE
137886	UBXN2B	protein	0.2671	FALSE		0.4877	FALSE		0.9867	FALSE		0.88	FALSE		0.1792	FALSE		0.8535	FALSE		0.0327	FALSE		0.0808	FALSE		0	TRUE
375061	FAM89A	protein	0.2419	FALSE		0.4412	FALSE		0.9824	FALSE		0.88	FALSE		0.1792	FALSE		0.8535	FALSE		0.0327	FALSE		0.0808	FALSE		0	TRUE
6934	TCF7L2	protein	0.1213	FALSE		0.1328	FALSE		0.1519	FALSE		0.2404	FALSE		0.0046	TRUE		0.012	FALSE		0.0328	FALSE		0.1175	FALSE		0.0006	TRUE
58490	RPRD1B	protein	0.5085	FALSE		0.4418	FALSE		0.9867	FALSE		0.2273	FALSE		0.803	FALSE		0.746	FALSE		0.0328	FALSE		0.1613	FALSE		0.0525	FALSE
29844	TFPT	protein	0.6497	FALSE		0.8974	FALSE		0.0906	FALSE		0.7218	FALSE		0.9023	FALSE		0.9644	FALSE		0.0328	FALSE		0.784	FALSE		0.8039	FALSE
9527	GOSR1	protein	0.5643	FALSE		0.3323	FALSE		0.9997	FALSE		0.472	FALSE		0.3339	FALSE		0.7315	FALSE		0.0328	FALSE		0.0608	FALSE		0.1209	FALSE
GO:2000008	regulation of protein localization to cell surface	biological_function	0.2551	FALSE		0.102	FALSE		0.4818	FALSE		0.5581	FALSE		0.698	FALSE		0.4025	FALSE		0.0328	FALSE		0.0684	FALSE		0.1081	FALSE
GO:0042364	water-soluble vitamin biosynthetic process	biological_function	0.9554	FALSE		0.8698	FALSE		0.6981	FALSE		0.9105	FALSE		0.9772	FALSE		0.3708	FALSE		0.0328	FALSE		0.0032	FALSE		0.0026	FALSE
8487	GEMIN2	protein	0.0025	TRUE		0.0912	FALSE		0.2202	FALSE		0.703	FALSE		0.7135	FALSE		0.8553	FALSE		0.0329	FALSE		0.0703	FALSE		0	TRUE
26271	FBXO5	protein	0.4395	FALSE		0.5821	FALSE		0.604	FALSE		0.6914	FALSE		0.6477	FALSE		0.2128	FALSE		0.0329	FALSE		0.0022	TRUE		0	TRUE
8215	DVL1P1	protein	0.9977	FALSE		0.1515	FALSE		0.109	FALSE		0.1706	FALSE		0.5174	FALSE		0.7481	FALSE		0.0329	FALSE		0.001	TRUE		0.3659	FALSE
GO:0031175	neuron projection development	biological_function	0.6503	FALSE		0.9772	FALSE		0.2017	FALSE		0.4389	FALSE		0.4773	FALSE		0.8663	FALSE		0.0329	FALSE		0.1141	FALSE		0.0042	TRUE
LY2109761	LY2109761	drug	0.8278	FALSE		0.2996	FALSE		0.6468	FALSE		0.8784	FALSE		0.7707	FALSE		0.3253	FALSE		0.0329	FALSE		0.0051	FALSE		0.5261	FALSE
83746	L3MBTL2	protein	0.5185	FALSE		0.884	FALSE		0.1169	FALSE		0.6401	FALSE		0.5797	FALSE		0.496	FALSE		0.033	FALSE		0.0898	FALSE		0.5336	FALSE
800	CALD1	protein	0.9135	FALSE		0.3122	FALSE		0.732	FALSE		0.7239	FALSE		0.1544	FALSE		0.0788	FALSE		0.033	FALSE		0.0466	FALSE		0.0335	FALSE
256536	TCERG1L	protein	0.229	FALSE		0.922	FALSE		0.8357	FALSE		0.7903	FALSE		0.6085	FALSE		0.404	FALSE		0.033	FALSE		0.2962	FALSE		0.0126	FALSE
58500	ZNF250	protein	0.6079	FALSE		0.3519	FALSE		0.0048	TRUE		0.3231	FALSE		0.6687	FALSE		0.7744	FALSE		0.033	FALSE		0.0429	FALSE		0.1289	FALSE
10915	TCERG1	protein	0.2004	FALSE		0.9178	FALSE		0.8194	FALSE		0.7863	FALSE		0.5671	FALSE		0.3226	FALSE		0.033	FALSE		0.2962	FALSE		0.0126	FALSE
51454	GULP1	protein	0.7784	FALSE		0.1672	FALSE		0.7844	FALSE		0.3186	FALSE		0.1449	FALSE		0.3015	FALSE		0.033	FALSE		0.4232	FALSE		0.4306	FALSE
GO:0031284	positive regulation of guanylate cyclase activity	biological_function	0.3266	FALSE		0.0891	FALSE		0.1354	FALSE		0.3366	FALSE		0.0986	FALSE		0.1375	FALSE		0.033	FALSE		0.0679	FALSE		0.05	FALSE
GO:0043129	surfactant homeostasis	biological_function	0.1884	FALSE		0.0644	FALSE		0.1174	FALSE		0.031	FALSE		0.0933	FALSE		0.3577	FALSE		0.033	FALSE		0.074	FALSE		0.1517	FALSE
GO:0032347	regulation of aldosterone biosynthetic process	biological_function	0.0019	FALSE		0.5779	FALSE		0.1345	FALSE		0.1508	FALSE		0.0005	FALSE		0.0014	FALSE		0.033	FALSE		0.4229	FALSE		0.0019	FALSE
6138	RPL15	protein	0.0421	FALSE		0.9113	FALSE		0.941	FALSE		0.3037	FALSE		0.7596	FALSE		0.0996	FALSE		0.0331	FALSE		0	TRUE		0	TRUE
54458	PRR13	protein	0.6794	FALSE		0.729	FALSE		0.082	FALSE		0.3351	FALSE		0.1978	FALSE		0.8439	FALSE		0.0331	FALSE		0.07	FALSE		0.5986	FALSE
6474	SHOX2	protein	0.517	FALSE		0.2579	FALSE		0.7311	FALSE		0.1199	FALSE		0.2977	FALSE		0.1656	FALSE		0.0331	FALSE		0.4376	FALSE		0.055	FALSE
4609	MYC	protein	0.9531	FALSE		0.9657	FALSE		0.4829	FALSE		0.7	FALSE		0.2846	FALSE		0.1486	FALSE		0.0332	FALSE		0.0004	TRUE		0	TRUE
904	CCNT1	protein	0.0514	FALSE		0.0581	FALSE		0.0408	FALSE		0.7718	FALSE		0.4052	FALSE		0.5538	FALSE		0.0332	FALSE		0.0846	FALSE		0.0492	FALSE
90133	KRT8P12	protein	0.6786	FALSE		0.0737	FALSE		0.5907	FALSE		0.1876	FALSE		0.0177	FALSE		0.136	FALSE		0.0332	FALSE		0.1495	FALSE		0.5294	FALSE
6184	RPN1	protein	0.3033	FALSE		0.7939	FALSE		0.4683	FALSE		0.9677	FALSE		0.9452	FALSE		0.6613	FALSE		0.0333	FALSE		0.0264	FALSE		0	TRUE
L-aspartic-acid	L-aspartic-acid	drug	0.5677	FALSE		0.9171	FALSE		0.9143	FALSE		0.7441	FALSE		0.6959	FALSE		0.3422	FALSE	ASPH	0.0333	FALSE	CAD	0.3824	FALSE	ADSS	0.101	FALSE	ACY1;GOT2;ADSSL1
7286	TUFT1	protein	0.311	FALSE		0.6634	FALSE		0.7808	FALSE		0.8228	FALSE		0.8773	FALSE		0.9728	FALSE		0.0334	FALSE		0.358	FALSE		0.3263	FALSE
79095	C9orf16	protein	0.6653	FALSE		0.0592	FALSE		0.8769	FALSE		0.516	FALSE		0.9643	FALSE		0.9189	FALSE		0.0334	FALSE		0.2274	FALSE		0.1034	FALSE
642475	MROH6	protein	0.6515	FALSE		0.2024	FALSE		0.4522	FALSE		0.4902	FALSE		0.2293	FALSE		0.71	FALSE		0.0334	FALSE		0	TRUE		0	TRUE
9879	DDX46	protein	0.2751	FALSE		0.9942	FALSE		0.8002	FALSE		0.7524	FALSE		0.5543	FALSE		0.6177	FALSE		0.0335	FALSE		0.4956	FALSE		0	TRUE
GO:0000122	negative regulation of transcription by RNA polymerase II	biological_function	0.074	FALSE		0.0914	FALSE		0.005	TRUE		0.3873	FALSE		0.5462	FALSE		0.5824	FALSE		0.0335	FALSE		0.0398	FALSE		0.1494	FALSE
GO:1903506	regulation of nucleic acid-templated transcription	biological_function	0.7474	FALSE		0.8448	FALSE		0.1682	FALSE		0.6964	FALSE		0.7486	FALSE		0.5162	FALSE		0.0335	FALSE		0.0079	FALSE		0.0058	FALSE
GO:1900425	negative regulation of defense response to bacterium	biological_function	0.0874	FALSE		0.3421	FALSE		0.0283	FALSE		0.6593	FALSE		0.0566	FALSE		0.0263	FALSE		0.0335	FALSE		0.1185	FALSE		0.4878	FALSE
284252	KCTD1	protein	0.4608	FALSE		0.5927	FALSE		0.3898	FALSE		0.2098	FALSE		0.312	FALSE		0.3985	FALSE		0.0336	FALSE		0.0105	FALSE		0.0503	FALSE
4784	NFIX	protein	0.1152	FALSE		0.3788	FALSE		0.2807	FALSE		0.2328	FALSE		0.2112	FALSE		0.2544	FALSE		0.0337	FALSE		0.3236	FALSE		0.1572	FALSE
3301	DNAJA1	protein	0.7526	FALSE		0.6107	FALSE		0.011	FALSE		0.9705	FALSE		0.9718	FALSE		0.1027	FALSE		0.0337	FALSE		0.0002	TRUE		0.0013	FALSE
90407	TMEM41A	protein	0.4336	FALSE		0.2879	FALSE		0.5738	FALSE		0.7968	FALSE		0.4012	FALSE		0.0283	FALSE		0.0337	FALSE		0.2664	FALSE		0.0893	FALSE
GO:0071469	cellular response to alkaline pH	biological_function	0.8187	FALSE		0.2683	FALSE		0.6228	FALSE		0.0022	FALSE		0.019	FALSE		0.0221	FALSE		0.0337	FALSE		0.0333	FALSE		0.0097	FALSE
5564	PRKAB1	protein	0.2798	FALSE		0.8838	FALSE		0.712	FALSE		0.8425	FALSE		0.9669	FALSE		0.8303	FALSE		0.0339	FALSE		0.0037	TRUE		0.0599	FALSE
1731	2023-09-01	protein	0.0693	FALSE		0.1596	FALSE		0.3566	FALSE		0.4845	FALSE		0.2058	FALSE		0.0577	FALSE		0.0339	FALSE		0.0207	FALSE		0.0015	FALSE
124404	2023-09-12	protein	0.0693	FALSE		0.1596	FALSE		0.3566	FALSE		0.4845	FALSE		0.2058	FALSE		0.0577	FALSE		0.0339	FALSE		0.0207	FALSE		0.0015	FALSE
GO:0030579	ubiquitin-dependent SMAD protein catabolic process	biological_function	0.7208	FALSE		0.1495	FALSE		0.2747	FALSE		0.5573	FALSE		0.5488	FALSE		0.2433	FALSE		0.0339	FALSE		0.0932	FALSE		0.1231	FALSE
GO:1900238	regulation of metanephric mesenchymal cell migration by platelet-derived growth factor receptor-beta signaling pathway	biological_function	0.3555	FALSE		0.4496	FALSE		0.1815	FALSE		0.0261	FALSE		0.0005	FALSE		0	FALSE		0.0339	FALSE		0.1157	FALSE		0.0017	FALSE
GO:1902460	regulation of mesenchymal stem cell proliferation	biological_function	0.616	FALSE		0.3032	FALSE		0.2294	FALSE		0.0416	FALSE		0.1867	FALSE		0.169	FALSE		0.0339	FALSE		0.0023	FALSE		0.0001	FALSE
23451	SF3B1	protein	0.2587	FALSE		0.9397	FALSE		0.9003	FALSE		0.863	FALSE		0.6188	FALSE		0.3037	FALSE		0.034	FALSE		0.1889	FALSE		0	TRUE
57410	SCYL1	protein	0.6288	FALSE		0.1073	FALSE		0.622	FALSE		0.7036	FALSE		0.207	FALSE		0.3711	FALSE		0.034	FALSE		0.0045	TRUE		0.0056	FALSE
84263	HSDL2	protein	0.9936	FALSE		0.2088	FALSE		0.979	FALSE		0.9793	FALSE		0.9145	FALSE		0.518	FALSE		0.034	FALSE		0.0722	FALSE		0.0013	FALSE
51368	TEX264	protein	0.9988	FALSE		0.7325	FALSE		0.5255	FALSE		0.6808	FALSE		0.2725	FALSE		0.2226	FALSE		0.034	FALSE		0.5122	FALSE		0.2647	FALSE
386680	KRTAP10-5	protein	0.2049	FALSE		0.2141	FALSE		0.0208	FALSE		0.2161	FALSE		0.6432	FALSE		0.1335	FALSE		0.034	FALSE		0.2448	FALSE		0.2374	FALSE
GO:0007178	transmembrane receptor protein serine/threonine kinase signaling pathway	biological_function	0.4776	FALSE		0.1001	FALSE		0.2117	FALSE		0.17	FALSE		0.1301	FALSE		0.1479	FALSE		0.034	FALSE		0.0003	FALSE		0.0502	FALSE
GO:0060969	negative regulation of gene silencing	biological_function	0.2319	FALSE		0.6335	FALSE		0.39	FALSE		0.7492	FALSE		0.5022	FALSE		0.3462	FALSE		0.034	FALSE		0.0528	FALSE		0.0452	FALSE
SNX-5422	SNX-5422	drug	0.4502	FALSE		0.1946	FALSE		0.2434	FALSE		0.8197	FALSE		0.3505	FALSE		0.2699	FALSE		0.034	FALSE		0.4941	FALSE		0.0002	FALSE
496	ATP4B	protein	0.6603	FALSE		0.5859	FALSE		0.1901	FALSE		0.2949	FALSE		0.6077	FALSE		0.8362	FALSE		0.0342	FALSE		0.4214	FALSE		0.2071	FALSE
63934	ZNF667	protein	0.3106	FALSE		0.5126	FALSE		0.8037	FALSE		0.2408	FALSE		0.2901	FALSE		0.1147	FALSE		0.0342	FALSE		0.0033	TRUE		0	TRUE
GO:0033131	regulation of glucokinase activity	biological_function	0.8122	FALSE		0.8169	FALSE		0.1954	FALSE		0.4955	FALSE		0.7026	FALSE		0.9103	FALSE		0.0342	FALSE		0.1158	FALSE		0.1738	FALSE
3320	HSP90AA1	protein	0.6344	FALSE		0.0925	FALSE		0.213	FALSE		0.8004	FALSE		0.0947	FALSE		0.0506	FALSE		0.0343	FALSE		0.2021	FALSE		0.0073	FALSE
6863	TAC1	protein	0.0911	FALSE		0.6708	FALSE		0.2644	FALSE		0.7234	FALSE		0.2686	FALSE		0.3488	FALSE		0.0343	FALSE		0.0562	FALSE		0	TRUE
DB00530	erlotinib	drug	0.6746	FALSE		0.4286	FALSE		0.686	FALSE		0.0892	FALSE		0.0329	FALSE		0.0721	FALSE		0.0343	FALSE		0.0379	FALSE		0.0168	FALSE
GO:0032717	negative regulation of interleukin-8 production	biological_function	0.3469	FALSE		0.5971	FALSE		0.0141	FALSE		0.1067	FALSE		0.3045	FALSE		0.6984	FALSE		0.0344	FALSE		0.0717	FALSE		0.5612	FALSE
bergenin	bergenin	drug	0.0564	FALSE		0.0162	FALSE		0.0055	TRUE	IL1B	0.1142	FALSE		0.0153	FALSE	IL1B	0.0101	FALSE	IL1B	0.0344	FALSE		0.0017	FALSE		0.0187	FALSE
6640	SNTA1	protein	0.4578	FALSE		0.0164	FALSE		0.6206	FALSE		0.7936	FALSE		0.7674	FALSE		0.3145	FALSE		0.0345	FALSE		0.0242	FALSE		0.0819	FALSE
9547	CXCL14	protein	0.4626	FALSE		0.3251	FALSE		0.3576	FALSE		0.7732	FALSE		0.3247	FALSE		0.5211	FALSE		0.0345	FALSE		0.0305	FALSE		0.0504	FALSE
8790	FPGT	protein	0.9919	FALSE		0.1949	FALSE		0.5295	FALSE		0.8127	FALSE		0.3421	FALSE		0.0352	FALSE		0.0345	FALSE		0.003	TRUE		0.3804	FALSE
6641	SNTB1	protein	0.1841	FALSE		0.3563	FALSE		0.6066	FALSE		0.5803	FALSE		0.0456	FALSE		0.8525	FALSE		0.0345	FALSE		0.0037	TRUE		0.0167	FALSE
28577	TRBV12-3	protein	0.4798	FALSE		0.0765	FALSE		0.6499	FALSE		0.7936	FALSE		0.7674	FALSE		0.3145	FALSE		0.0345	FALSE		0.0242	FALSE		0.0819	FALSE
197258	FUK	protein	0.9919	FALSE		0.1949	FALSE		0.5295	FALSE		0.8127	FALSE		0.3421	FALSE		0.0352	FALSE		0.0345	FALSE		0.003	TRUE		0.3804	FALSE
DB00138	L-Cystine	drug	0.4712	FALSE		0.6286	FALSE		0.1724	FALSE		0.5484	FALSE		0.3199	FALSE		0.8635	FALSE		0.0345	FALSE		0.0316	FALSE		0.273	FALSE	SLC7A11
L-cystine	L-cystine	drug	0.4712	FALSE		0.6286	FALSE		0.1724	FALSE		0.5484	FALSE		0.3199	FALSE		0.8635	FALSE		0.0345	FALSE		0.0316	FALSE		0.273	FALSE	SLC7A11
C0524620	Metabolic Syndrome X	indication	0.2902	FALSE		0.2759	FALSE		0.0001	TRUE		0.0637	FALSE		0.2437	FALSE		0.0631	FALSE		0.0345	FALSE		0.0691	FALSE		0.1389	FALSE
51657	STYXL1	protein	0.2066	FALSE		0.8456	FALSE		0.8572	FALSE		0.7262	FALSE		0.3814	FALSE		0.2716	FALSE		0.0346	FALSE		0.0447	FALSE		0.011	FALSE
10360	NPM3	protein	0.2439	FALSE		0.7998	FALSE		0.891	FALSE		0.1612	FALSE		0.5522	FALSE		0.3938	FALSE		0.0346	FALSE		0.0767	FALSE		0.0937	FALSE
GO:0043616	keratinocyte proliferation	biological_function	0.1577	FALSE		0.0407	FALSE		0.5333	FALSE		0.1161	FALSE		0.2505	FALSE		0.5697	FALSE		0.0346	FALSE		0.4645	FALSE		0.0731	FALSE
GO:0007217	tachykinin receptor signaling pathway	biological_function	0.5572	FALSE		0.3142	FALSE		0.5433	FALSE		0.011	FALSE		0.0477	FALSE		0.032	FALSE		0.0347	FALSE		0.0288	FALSE		0.0022	FALSE
GO:0032206	positive regulation of telomere maintenance	biological_function	0.6891	FALSE		0.2714	FALSE		0.6351	FALSE		0.4424	FALSE		0.9028	FALSE		0.3906	FALSE		0.0347	FALSE		0.0311	FALSE		0	TRUE
GO:0060967	negative regulation of gene silencing by RNA	biological_function	0.459	FALSE		0.3329	FALSE		0.4347	FALSE		0.4877	FALSE		0.165	FALSE		0.5568	FALSE		0.0347	FALSE		0.0079	FALSE		0.0001	FALSE
3162	HMOX1	protein	0.7839	FALSE		0.7656	FALSE		0.7408	FALSE		0.2105	FALSE		0.4328	FALSE		0.018	FALSE		0.0348	FALSE		0.0647	FALSE		0.5759	FALSE
8434	RECK	protein	0.599	FALSE		0.2828	FALSE		0.0692	FALSE		0.2558	FALSE		0.1273	FALSE		0.0166	FALSE		0.0348	FALSE		0.0152	FALSE		0.0114	FALSE
10720	UGT2B11	protein	0.217	FALSE		0.4602	FALSE		0.2273	FALSE		0.6633	FALSE		0.5765	FALSE		0.7931	FALSE		0.0348	FALSE		0.1166	FALSE		0.3885	FALSE
286336	FAM78A	protein	0.2332	FALSE		0.5653	FALSE		0.8496	FALSE		0.8917	FALSE		0.1151	FALSE		0.2248	FALSE		0.0348	FALSE		0.0616	FALSE		0.1133	FALSE
27146	FAM184B	protein	0.9908	FALSE		0.1607	FALSE		0.7221	FALSE		0.1142	FALSE		0.4279	FALSE		0.0434	FALSE		0.0348	FALSE		0.1771	FALSE		0	TRUE
GO:0035408	histone H3-T6 phosphorylation	biological_function	0.4019	FALSE		0.3492	FALSE		0.2798	FALSE		0.4288	FALSE		0.1373	FALSE		0.1234	FALSE		0.0348	FALSE		0.0023	TRUE		0.008	FALSE
GO:1901797	negative regulation of signal transduction by p53 class mediator	biological_function	0.8797	FALSE		0.4618	FALSE		0.1909	FALSE		0.5463	FALSE		0.5442	FALSE		0.7289	FALSE		0.0348	FALSE		0.0107	FALSE		0	FALSE
GO:0071476	cellular hypotonic response	biological_function	0.6141	FALSE		0.1963	FALSE		0.0182	FALSE		0.7054	FALSE		0.5581	FALSE		0.6142	FALSE		0.0348	FALSE		0.0996	FALSE		0.1166	FALSE
5563	PRKAA2	protein	0.7862	FALSE		0.6568	FALSE		0.2225	FALSE		0.0411	FALSE		0.77	FALSE		0.1052	FALSE		0.0349	FALSE		0.0171	FALSE		0.6987	FALSE
112495	GTF3C6	protein	0.7889	FALSE		0.8197	FALSE		0.8177	FALSE		0.5765	FALSE		0.1663	FALSE		0.0803	FALSE		0.0349	FALSE		0.0697	FALSE		0.3376	FALSE
GO:0061762	CAMKK-AMPK signaling cascade	biological_function	0.1391	FALSE		0.8306	FALSE		0.4354	FALSE		0.7203	FALSE		0.0014	TRUE		0.4349	FALSE		0.0349	FALSE		0.0275	FALSE		0.17	FALSE
GO:0019184	nonribosomal peptide biosynthetic process	biological_function	0.5097	FALSE		0.1287	FALSE		0.0947	FALSE		0.2456	FALSE		0.2295	FALSE		0.0841	FALSE		0.0349	FALSE		0.0002	FALSE		0.0799	FALSE
8771	TNFRSF6B	protein	0.6286	FALSE		0.1854	FALSE		0.0105	FALSE		0.2679	FALSE		0.7506	FALSE		0.0764	FALSE		0.035	FALSE		0.0574	FALSE		0.0073	FALSE
221061	FAM171A1	protein	0.7854	FALSE		0.7256	FALSE		0.5728	FALSE		0.3818	FALSE		0.3592	FALSE		0.5225	FALSE		0.035	FALSE		0.0402	FALSE		0.0001	TRUE
GO:0051639	actin filament network formation	biological_function	0.2889	FALSE		0.4129	FALSE		0.3848	FALSE		0.5643	FALSE		0.402	FALSE		0.5124	FALSE		0.035	FALSE		0.0573	FALSE		0.0133	FALSE
5724	PTAFR	protein	0.7585	FALSE		0.5055	FALSE		0.1531	FALSE		0.2013	FALSE		0.2798	FALSE		0.0119	FALSE		0.0351	FALSE		0.0553	FALSE		0.0192	FALSE
5617	PRL	protein	0.3105	FALSE		0.1059	FALSE		0.1334	FALSE		0.2628	FALSE		0.3388	FALSE		0.1675	FALSE		0.0351	FALSE		0.0379	FALSE		0.0921	FALSE
124535	HSF5	protein	0.795	FALSE		0.604	FALSE		0.4588	FALSE		0.8139	FALSE		0.0428	FALSE		0.6343	FALSE		0.0351	FALSE		0.0479	FALSE		0.0446	FALSE
GO:0006082	organic acid metabolic process	biological_function	0.704	FALSE		0.4671	FALSE		0.4923	FALSE		0.6034	FALSE		0.1424	FALSE		0.2388	FALSE		0.0351	FALSE		0.0491	FALSE		0.4203	FALSE
GO:0019674	NAD metabolic process	biological_function	0.0684	FALSE		0.9995	FALSE		0.8671	FALSE		0.8832	FALSE		0.9712	FALSE		0.248	FALSE		0.0351	FALSE		0.0213	FALSE		0.0061	FALSE
GO:0009236	cobalamin biosynthetic process	biological_function	0.9242	FALSE		0.6773	FALSE		0.4108	FALSE		0.7714	FALSE		0.9005	FALSE		0.0621	FALSE		0.0351	FALSE		0.0257	FALSE		0.0243	FALSE
GO:0050927	positive regulation of positive chemotaxis	biological_function	0.0353	FALSE		0.0169	FALSE		0.2171	FALSE		0.3346	FALSE		0.1559	FALSE		0.1424	FALSE		0.0351	FALSE		0.2332	FALSE		0.0508	FALSE
ABT-491	ABT-491	drug	0.7585	FALSE		0.5055	FALSE		0.1531	FALSE		0.2013	FALSE		0.2798	FALSE		0.0119	FALSE		0.0351	FALSE		0.0553	FALSE		0.0192	FALSE
apafant	apafant	drug	0.7585	FALSE		0.5055	FALSE		0.1531	FALSE		0.2013	FALSE		0.2798	FALSE		0.0119	FALSE		0.0351	FALSE		0.0553	FALSE		0.0192	FALSE
foropafant	foropafant	drug	0.7585	FALSE		0.5055	FALSE		0.1531	FALSE		0.2013	FALSE		0.2798	FALSE		0.0119	FALSE		0.0351	FALSE		0.0553	FALSE		0.0192	FALSE
PCA-4248	PCA-4248	drug	0.7585	FALSE		0.5055	FALSE		0.1531	FALSE		0.2013	FALSE		0.2798	FALSE		0.0119	FALSE		0.0351	FALSE		0.0553	FALSE		0.0192	FALSE
C0021308	Infarction	indication	0.3105	FALSE		0.1059	FALSE		0.1334	FALSE		0.2628	FALSE		0.3388	FALSE		0.1675	FALSE		0.0351	FALSE		0.0379	FALSE		0.0921	FALSE
2997	GYS1	protein	0.9692	FALSE		0.086	FALSE		0.6353	FALSE		0.1443	FALSE		0.3045	FALSE		0.0646	FALSE		0.0352	FALSE		0.0132	FALSE		0.0106	FALSE
2004	ELK3	protein	0.339	FALSE		0.4684	FALSE		0.3965	FALSE		0.1498	FALSE		0.0681	FALSE		0.0379	FALSE		0.0352	FALSE		0.4865	FALSE		0.6423	FALSE
GO:0098734	macromolecule depalmitoylation	biological_function	0.6713	FALSE		0.518	FALSE		0.1715	FALSE		0.9798	FALSE		0.8114	FALSE		0.4065	FALSE		0.0352	FALSE		0.1095	FALSE		0	FALSE
NSC-625987	NSC-625987	drug	0.4338	FALSE		0.3484	FALSE		0.3902	FALSE		0.185	FALSE		0.3909	FALSE		0.0334	FALSE		0.0352	FALSE	CDK2	0.0129	FALSE	CDK2	0.0001	TRUE	CDK2
ryuvidine	ryuvidine	drug	0.4338	FALSE		0.3484	FALSE		0.3902	FALSE		0.185	FALSE		0.3909	FALSE		0.0334	FALSE		0.0352	FALSE	CDK2	0.0129	FALSE	CDK2	0.0001	TRUE	CDK2
4719	NDUFS1	protein	0.0448	FALSE		0.9427	FALSE		0.8714	FALSE		0.9827	FALSE		0.4737	FALSE		0.6014	FALSE		0.0353	FALSE		0.1227	FALSE		0.6054	FALSE
165140	OXER1	protein	0.2394	FALSE		0.0475	FALSE		0.0606	FALSE		0.8741	FALSE		0.3131	FALSE		0.2128	FALSE		0.0353	FALSE		0.0265	FALSE		0.0249	FALSE
3047	HBG1	protein	0.919	FALSE		0.0485	FALSE		0.3645	FALSE		0.2089	FALSE		0.0915	FALSE		0.1416	FALSE		0.0353	FALSE		0.0057	FALSE		0	TRUE
4602	MYB	protein	0.3381	FALSE		0.4341	FALSE		0.4605	FALSE		0.1534	FALSE		0.6541	FALSE		0.7556	FALSE		0.0353	FALSE		0.1649	FALSE		0.0415	FALSE
1773	DNASE1	protein	0.5	FALSE		0.0097	TRUE		0.0028	TRUE		0.1334	FALSE		0.3715	FALSE		0.4278	FALSE		0.0353	FALSE		0.0586	FALSE		0.4511	FALSE
GO:0046578	regulation of Ras protein signal transduction	biological_function	0.5362	FALSE		0.549	FALSE		0.3604	FALSE		0.6276	FALSE		0.6841	FALSE		0.8024	FALSE		0.0353	FALSE		0.5846	FALSE		0.0369	FALSE
GO:2000343	positive regulation of chemokine (C-X-C motif) ligand 2 production	biological_function	0.3308	FALSE		0.1874	FALSE		0.0193	FALSE		0.6105	FALSE		0.393	FALSE		0.4245	FALSE		0.0353	FALSE		0.0022	FALSE		0.0151	FALSE
GO:1905954	positive regulation of lipid localization	biological_function	0.3088	FALSE		0.1159	FALSE		0.2037	FALSE		0.2124	FALSE		0.2154	FALSE		0.0403	FALSE		0.0353	FALSE		0.0403	FALSE		0.0162	FALSE
Gue-1654	Gue-1654	drug	0.2394	FALSE		0.0475	FALSE		0.0606	FALSE		0.8741	FALSE		0.3131	FALSE		0.2128	FALSE		0.0353	FALSE		0.0265	FALSE		0.0249	FALSE
340156	MYLK4	protein	0.5842	FALSE		0.6247	FALSE		0.6748	FALSE		0.8519	FALSE		0.5719	FALSE		0.5787	FALSE		0.0354	FALSE		0.9	FALSE		0.1355	FALSE
10965	ACOT2	protein	0.84	FALSE		0.0839	FALSE		0.7719	FALSE		0.8521	FALSE		0.875	FALSE		0.9505	FALSE		0.0354	FALSE		0.429	FALSE		0.4193	FALSE
83879	CDCA7	protein	0.6417	FALSE		0.1293	FALSE		0.4775	FALSE		0.5095	FALSE		0.1684	FALSE		0.3082	FALSE		0.0354	FALSE		0.0123	FALSE		0.0005	TRUE
124045	SPATA33	protein	0.8366	FALSE		0.9571	FALSE		0.7399	FALSE		0.8557	FALSE		0.8894	FALSE		0.9569	FALSE		0.0354	FALSE		0.429	FALSE		0.4193	FALSE
GO:0034443	negative regulation of lipoprotein oxidation	biological_function	0.2923	FALSE		0.5971	FALSE		0.2691	FALSE		0.1742	FALSE		0.2588	FALSE		0.5157	FALSE		0.0354	FALSE		0.0905	FALSE		0.2153	FALSE
DB01181	ifosfamide	drug	0.6604	FALSE		0.1841	FALSE		0.1171	FALSE		0.458	FALSE		0.1672	FALSE	CYP3A5	0.2844	FALSE		0.0354	FALSE		0.3964	FALSE		0.4304	FALSE	CYP2A6
8904	CPNE1	protein	0.5051	FALSE		0.1228	FALSE		0.4729	FALSE		0.3959	FALSE		0.3047	FALSE		0.1407	FALSE		0.0355	FALSE		0.0593	FALSE		0.0549	FALSE
8076	MFAP5	protein	0.1115	FALSE		0.3539	FALSE		0.3953	FALSE		0.095	FALSE		0.2702	FALSE		0.233	FALSE		0.0355	FALSE		0.0912	FALSE		0.732	FALSE
80014	WWC2	protein	0.7994	FALSE		0.3285	FALSE		0.6388	FALSE		0.7673	FALSE		0.5162	FALSE		0.9531	FALSE		0.0355	FALSE		0.1073	FALSE		0.0561	FALSE
GO:1902083	negative regulation of peptidyl-cysteine S-nitrosylation	biological_function	0.5219	FALSE		0.0729	FALSE		0.5678	FALSE		0.8557	FALSE		0.7766	FALSE		0.3136	FALSE		0.0355	FALSE		0.0209	FALSE		0.0671	FALSE
GO:2001293	malonyl-CoA metabolic process	biological_function	0.9922	FALSE		0.2958	FALSE		0.7869	FALSE		0.6759	FALSE		0.8934	FALSE		0.8377	FALSE		0.0355	FALSE		0.0942	FALSE		0.5292	FALSE
2582	GALE	protein	0.5005	FALSE		0.4637	FALSE		0.3167	FALSE		0.7809	FALSE		0.0081	TRUE		0.0102	FALSE		0.0356	FALSE		0.4052	FALSE		0.1028	FALSE
28940	IGKV1-12	protein	0.9959	FALSE		0.6011	FALSE		0.108	FALSE		0.2083	FALSE		0.1375	FALSE		0.4959	FALSE		0.0356	FALSE		0.0038	TRUE		0.0001	TRUE
GO:0030730	sequestering of triglyceride	biological_function	0.522	FALSE		0.1729	FALSE		0.4933	FALSE		0.3468	FALSE		0.6416	FALSE		0.6992	FALSE		0.0356	FALSE		0.0619	FALSE		0.0197	FALSE
GO:1903351	cellular response to dopamine	biological_function	0.0185	FALSE		0.084	FALSE		0.1153	FALSE		0.2829	FALSE		0.5313	FALSE		0.4314	FALSE		0.0356	FALSE		0.0533	FALSE		0.5782	FALSE
9578	CDC42BPB	protein	0.7452	FALSE		0.4021	FALSE		0.8209	FALSE		0.4592	FALSE		0.5773	FALSE		0.8681	FALSE		0.0357	FALSE		0.186	FALSE		0.0024	FALSE
10172	ZNF256	protein	0.4308	FALSE		0.1051	FALSE		0.008	TRUE		0.0671	FALSE		0.2322	FALSE		0.1689	FALSE		0.0357	FALSE		0.0426	FALSE		0.1554	FALSE
GO:0010738	regulation of protein kinase A signaling	biological_function	0.5022	FALSE		0.3935	FALSE		0.8343	FALSE		0.344	FALSE		0.4106	FALSE		0.2574	FALSE		0.0357	FALSE		0.0006	TRUE		0.1557	FALSE
GO:0038110	interleukin-2-mediated signaling pathway	biological_function	0.8798	FALSE		0.1309	FALSE		0.1212	FALSE		0.0419	FALSE		0.0111	FALSE		0.2056	FALSE		0.0357	FALSE		0.0721	FALSE		0.0936	FALSE
GO:0002777	antimicrobial peptide biosynthetic process	biological_function	0.0634	FALSE		0.5294	FALSE		0.6757	FALSE		0.1369	FALSE		0.2017	FALSE		0.2697	FALSE		0.0357	FALSE		0.0007	FALSE		0.2822	FALSE
C0024115	Lung diseases	indication	0.1695	FALSE		0.0735	FALSE		0.1535	FALSE		0.3116	FALSE		0.3728	FALSE		0.0851	FALSE		0.0357	FALSE		0.0815	FALSE		0.0014	TRUE
9290	GPR55	protein	0.2965	FALSE		0.3711	FALSE		0.3088	FALSE		0.2257	FALSE		0.4305	FALSE		0.2244	FALSE		0.0358	FALSE		0.0512	FALSE		0.1135	FALSE
4603	MYBL1	protein	0.5661	FALSE		0.2646	FALSE		0.2116	FALSE		0.545	FALSE		0.54	FALSE		0.3033	FALSE		0.0358	FALSE		0.0102	FALSE		0.0003	TRUE
GO:0050869	negative regulation of B cell activation	biological_function	0.1724	FALSE		0.4805	FALSE		0.0371	FALSE		0.024	FALSE		0.016	FALSE		0.0659	FALSE		0.0358	FALSE		0.0964	FALSE		0	FALSE
CID-16020046	CID-16020046	drug	0.2965	FALSE		0.3711	FALSE		0.3088	FALSE		0.2257	FALSE		0.4305	FALSE		0.2244	FALSE		0.0358	FALSE		0.0512	FALSE		0.1135	FALSE
ML193	ML193	drug	0.2965	FALSE		0.3711	FALSE		0.3088	FALSE		0.2257	FALSE		0.4305	FALSE		0.2244	FALSE		0.0358	FALSE		0.0512	FALSE		0.1135	FALSE
59341	TRPV4	protein	0.8293	FALSE		0.1726	FALSE		0.6409	FALSE		0.6449	FALSE		0.1519	FALSE		0.2039	FALSE		0.0359	FALSE		0.0397	FALSE		0.0034	FALSE
1030	CDKN2B	protein	0.3198	FALSE		0.165	FALSE		0.4334	FALSE		0.3757	FALSE		0.59	FALSE		0.0715	FALSE		0.0359	FALSE		0.0186	FALSE		0.006	FALSE
9371	KIF3B	protein	0.9671	FALSE		0.4165	FALSE		0.6595	FALSE		0.326	FALSE		0.1282	FALSE		0.4764	FALSE		0.0359	FALSE		0.1152	FALSE		0.1843	FALSE
GO:0002439	chronic inflammatory response to antigenic stimulus	biological_function	0.1884	FALSE		0.1607	FALSE		0.2717	FALSE		0.5636	FALSE		0.2613	FALSE		0.4405	FALSE		0.0359	FALSE		0.0065	FALSE		0.0251	FALSE
GSK2193874	GSK2193874	drug	0.8293	FALSE		0.1726	FALSE		0.6409	FALSE		0.6518	FALSE		0.2325	FALSE		0.3101	FALSE		0.0359	FALSE		0.0397	FALSE		0.0034	FALSE
HC-067047	HC-067047	drug	0.8293	FALSE		0.1726	FALSE		0.6409	FALSE		0.6518	FALSE		0.2325	FALSE		0.3101	FALSE		0.0359	FALSE		0.0397	FALSE		0.0034	FALSE
RN-1734	RN-1734	drug	0.8293	FALSE		0.1726	FALSE		0.6409	FALSE		0.6518	FALSE		0.2325	FALSE		0.3101	FALSE		0.0359	FALSE		0.0397	FALSE		0.0034	FALSE
RN-1747	RN-1747	drug	0.8293	FALSE		0.1726	FALSE		0.6409	FALSE		0.6518	FALSE		0.2325	FALSE		0.3101	FALSE		0.0359	FALSE		0.0397	FALSE		0.0034	FALSE
6271	S100A1	protein	0.9185	FALSE		0.7446	FALSE		0.3262	FALSE		0.4286	FALSE		0.8155	FALSE		0.6309	FALSE		0.036	FALSE		0.0946	FALSE		0.321	FALSE
658	BMPR1B	protein	0.4675	FALSE		0.7029	FALSE		0.5574	FALSE		0.3005	FALSE		0.4026	FALSE		0.4471	FALSE		0.036	FALSE		0.0646	FALSE		0.2773	FALSE
GO:0045766	positive regulation of angiogenesis	biological_function	0.3961	FALSE		0.2142	FALSE		0.0029	TRUE		0.019	FALSE		0.5932	FALSE		0.6627	FALSE		0.036	FALSE		0.0814	FALSE		0.3358	FALSE
GO:0010558	negative regulation of macromolecule biosynthetic process	biological_function	0.1987	FALSE		0.318	FALSE		0.189	FALSE		0.2895	FALSE		0.1034	FALSE		0.1438	FALSE		0.036	FALSE		0.0044	FALSE		0.0465	FALSE
orantinib	orantinib	drug	0.0173	FALSE	FGFR2	0.0249	FALSE		0.1166	FALSE		0.5069	FALSE		0.0097	FALSE		0.0001	TRUE	KDR;PDGFRB	0.036	FALSE		0.093	FALSE		0.0014	FALSE
8091	HMGA2	protein	0.5833	FALSE		0.1346	FALSE		0.2252	FALSE		0.0513	FALSE		0.1403	FALSE		0.3835	FALSE		0.0361	FALSE		0.0113	FALSE		0.0069	FALSE
128272	ARHGEF19	protein	0.8645	FALSE		0.5102	FALSE		0.6152	FALSE		0.2827	FALSE		0.1698	FALSE		0.8126	FALSE		0.0361	FALSE		0.4166	FALSE		0.0221	FALSE
GO:0060061	Spemann organizer formation	biological_function	0.3889	FALSE		0.3949	FALSE		0.1568	FALSE		0.3486	FALSE		0.1391	FALSE		0.0133	FALSE		0.0361	FALSE		0.5053	FALSE		0.4069	FALSE
GO:1903125	negative regulation of thioredoxin peroxidase activity by peptidyl-threonine phosphorylation	biological_function	0.0469	FALSE		0.177	FALSE		0.0637	FALSE		0.9986	FALSE		0.3351	FALSE		0.5541	FALSE		0.0361	FALSE		0.004	FALSE		0.0001	TRUE
27123	DKK2	protein	0.2338	FALSE		0.6318	FALSE		0.0217	FALSE		0.0845	FALSE		0.0005	TRUE		0.1306	FALSE		0.0362	FALSE		0.7609	FALSE		0.126	FALSE
7071	KLF10	protein	0.465	FALSE		0.558	FALSE		0.5976	FALSE		0.3738	FALSE		0.7911	FALSE		0.6281	FALSE		0.0362	FALSE		0.0122	FALSE		0.0525	FALSE
GO:0042819	vitamin B6 biosynthetic process	biological_function	0.9765	FALSE		0.595	FALSE		0.8377	FALSE		0.5479	FALSE		0.8998	FALSE		0.3816	FALSE		0.0362	FALSE		0.0743	FALSE		0.0274	FALSE
3690	ITGB3	protein	0.1136	FALSE		0.4579	FALSE		0.2573	FALSE		0.0582	FALSE		0.0048	TRUE		0.015	FALSE		0.0363	FALSE		0.0909	FALSE		0.2596	FALSE
4068	SH2D1A	protein	0.2871	FALSE		0.6342	FALSE		0.51	FALSE		0.0455	FALSE		0.0239	FALSE		0.0013	TRUE		0.0363	FALSE		0.1006	FALSE		0.5407	FALSE
GO:0009438	methylglyoxal metabolic process	biological_function	0.1342	FALSE		0.1205	FALSE		0.1136	FALSE		0.962	FALSE		0.9949	FALSE		0.937	FALSE		0.0363	FALSE		0	TRUE		0.0499	FALSE
GO:1903124	negative regulation of thioredoxin peroxidase activity	biological_function	0.0517	FALSE		0.1997	FALSE		0.0345	FALSE		0.9976	FALSE		0.3458	FALSE		0.3327	FALSE		0.0363	FALSE		0.0036	FALSE		0.0001	FALSE
C0010072	Coronary Thrombosis	indication	0.1453	FALSE		0.4927	FALSE		0.3183	FALSE		0.0711	FALSE		0.1008	FALSE		0.1221	FALSE		0.0363	FALSE		0.0909	FALSE		0.2596	FALSE
7352	UCP3	protein	0.6494	FALSE		0.261	FALSE		0.1986	FALSE		0.4657	FALSE		0.014	FALSE		0.8208	FALSE		0.0364	FALSE		0.0014	TRUE		0.0033	FALSE
83540	NUF2	protein	0.5608	FALSE		0.3376	FALSE		0.4952	FALSE		0.3484	FALSE		0.6524	FALSE		0.4345	FALSE		0.0364	FALSE		0.3598	FALSE		0.0589	FALSE
57600	FNIP2	protein	0.0467	FALSE		0.1051	FALSE		0.0004	TRUE		0.8401	FALSE		0.1884	FALSE		0.194	FALSE		0.0364	FALSE		0.0774	FALSE		0.0285	FALSE
GO:1900029	positive regulation of ruffle assembly	biological_function	0.788	FALSE		0.4646	FALSE		0.4249	FALSE		0.0984	FALSE		0.3997	FALSE		0.6235	FALSE		0.0364	FALSE		0.4195	FALSE		0.1203	FALSE
GO:0048875	chemical homeostasis within a tissue	biological_function	0.1848	FALSE		0.0614	FALSE		0.1044	FALSE		0.0731	FALSE		0.1726	FALSE		0.5381	FALSE		0.0364	FALSE		0.0669	FALSE		0.1433	FALSE
C0268596	Multiple Acyl Coenzyme A Dehydrogenase Deficiency	indication	0.1282	FALSE		0.4005	FALSE		0.767	FALSE		0.9968	FALSE		0.5585	FALSE		0.7856	FALSE		0.0364	FALSE		0.0981	FALSE		0.1314	FALSE
84705	GTPBP3	protein	0.6454	FALSE		0.9956	FALSE		0.1381	FALSE		0.58	FALSE		0.2305	FALSE		0.3457	FALSE		0.0365	FALSE		0.1422	FALSE		0.1145	FALSE
729708	TPI1P1	protein	0.1215	FALSE		0.2664	FALSE		0.8092	FALSE		0.493	FALSE		0.9784	FALSE		0.2672	FALSE		0.0365	FALSE		0.0376	FALSE		0.0241	FALSE
GO:0048699	generation of neurons	biological_function	0.7253	FALSE		0.9953	FALSE		0.3433	FALSE		0.571	FALSE		0.6636	FALSE		0.2183	FALSE		0.0365	FALSE		0.0304	FALSE		0.2956	FALSE
GO:1905289	regulation of CAMKK-AMPK signaling cascade	biological_function	0.0364	FALSE		0.3426	FALSE		0.2478	FALSE		0.9663	FALSE		0.3349	FALSE		0.6299	FALSE		0.0365	FALSE		0.0029	FALSE		0.0001	TRUE
DB09517	sodium ferric gluconate complex	drug	0.5889	FALSE		0.1686	FALSE		0.1421	FALSE		0.1168	FALSE		0.4597	FALSE		0.7976	FALSE		0.0365	FALSE		0.2587	FALSE		0.1905	FALSE
2950	GSTP1	protein	0.6501	FALSE		0.4399	FALSE		0.1314	FALSE		0.9512	FALSE		0.5624	FALSE		0.2696	FALSE		0.0366	FALSE		0.0126	FALSE		0	TRUE
2859	GPR35	protein	0.6112	FALSE		0.1268	FALSE		0.4124	FALSE		0.4923	FALSE		0.0398	FALSE		0.0366	FALSE		0.0366	FALSE		0.2548	FALSE		0.0063	FALSE
10342	TFG	protein	0.3754	FALSE		0.1377	FALSE		0.2493	FALSE		0.3214	FALSE		0.1279	FALSE		0.5085	FALSE		0.0366	FALSE		0.4978	FALSE		0.1394	FALSE
GO:0098598	learned vocalization behavior or vocal learning	biological_function	0.9147	FALSE		0.3207	FALSE		0.1252	FALSE		0.4526	FALSE		0.0331	FALSE		0.2611	FALSE		0.0366	FALSE		0.0551	FALSE		0.0297	FALSE
DB01015	sulfamethoxazole	drug	0.6618	FALSE		0.4725	FALSE		0.2004	FALSE		0.9521	FALSE		0.6025	FALSE		0.3492	FALSE		0.0366	FALSE		0.0126	FALSE		0	TRUE	GSTP1
CID-2745687	CID-2745687	drug	0.6112	FALSE		0.1268	FALSE		0.4124	FALSE		0.4923	FALSE		0.0398	FALSE		0.0366	FALSE		0.0366	FALSE		0.2548	FALSE		0.0063	FALSE
ezatiostat	ezatiostat	drug	0.6618	FALSE		0.4725	FALSE		0.2004	FALSE		0.9521	FALSE		0.6025	FALSE		0.3492	FALSE		0.0366	FALSE		0.0126	FALSE		0	TRUE	GSTP1
SCMC-Lys	SCMC-Lys	drug	0.6618	FALSE		0.4725	FALSE		0.2004	FALSE		0.9521	FALSE		0.6025	FALSE		0.3492	FALSE		0.0366	FALSE		0.0126	FALSE		0	TRUE	GSTP1
TCS-3035	TCS-3035	drug	0.6112	FALSE		0.1268	FALSE		0.4124	FALSE		0.4923	FALSE		0.0398	FALSE		0.0366	FALSE		0.0366	FALSE		0.2548	FALSE		0.0063	FALSE
8896	BUD31	protein	0.8174	FALSE		0.9987	FALSE		0.9575	FALSE		0.8073	FALSE		0.1083	FALSE		0.649	FALSE		0.0367	FALSE		0.1251	FALSE		0	TRUE
GO:0003376	sphingosine-1-phosphate signaling pathway	biological_function	0.2199	FALSE		0.3962	FALSE		0.2828	FALSE		0.3668	FALSE		0.6885	FALSE		0.241	FALSE		0.0367	FALSE		0.0664	FALSE		0.2463	FALSE
GO:2000401	regulation of lymphocyte migration	biological_function	0.2606	FALSE		0.1642	FALSE		0.3942	FALSE		0.2624	FALSE		0.3822	FALSE		0.3938	FALSE		0.0367	FALSE		0.0502	FALSE		0.0893	FALSE
C0020452	Hyperemia	indication	0.6257	FALSE		0.1464	FALSE		0.186	FALSE		0.153	FALSE		0.1551	FALSE		0.1114	FALSE		0.0367	FALSE		0.0635	FALSE		0.0216	FALSE
434	ASIP	protein	0.0691	FALSE		0.2556	FALSE		0.4367	FALSE		0.0051	TRUE		0.0003	TRUE		0.0011	TRUE		0.0368	FALSE		0.2338	FALSE		0.1887	FALSE
23190	UBXN4	protein	0.948	FALSE		0.8593	FALSE		0.7931	FALSE		0.6366	FALSE		0.9504	FALSE		0.9204	FALSE		0.0368	FALSE		0.0341	FALSE		0.0001	TRUE
3822	KLRC2	protein	0.6621	FALSE		0.8706	FALSE		0.0382	FALSE		0.2775	FALSE		0.2637	FALSE		0.2238	FALSE		0.0368	FALSE		0.2891	FALSE		0.1358	FALSE
81494	CFHR5	protein	0.5989	FALSE		0.0817	FALSE		0.4871	FALSE		0.4025	FALSE		0.3163	FALSE		0.1811	FALSE		0.0369	FALSE		0.1748	FALSE		0.0012	FALSE
GO:0006482	protein demethylation	biological_function	0.9799	FALSE		0.2015	FALSE		0.7561	FALSE		0.874	FALSE		0.663	FALSE		0.7893	FALSE		0.0369	FALSE		0.0474	FALSE		0.0669	FALSE
GO:2000377	regulation of reactive oxygen species metabolic process	biological_function	0.3509	FALSE		0.5268	FALSE		0.7821	FALSE		0.3114	FALSE		0.2948	FALSE		0.3686	FALSE		0.0369	FALSE		0.0553	FALSE		0.1619	FALSE
8334	HIST1H2AC	protein	0.2241	FALSE		0.2426	FALSE		0.488	FALSE		0.2405	FALSE		0.0087	TRUE		0.5474	FALSE		0.037	FALSE		0.0765	FALSE		0.3384	FALSE
GO:0006094	gluconeogenesis	biological_function	0.8307	FALSE		0.9884	FALSE		0.1072	FALSE		0.6548	FALSE		0.497	FALSE		0.7515	FALSE		0.037	FALSE		0.5436	FALSE		0.0212	FALSE
GO:0044313	protein K6-linked deubiquitination	biological_function	0.9965	FALSE		0.4366	FALSE		0	TRUE		0.648	FALSE		0.2249	FALSE		0.3681	FALSE		0.037	FALSE		0.0209	FALSE		0.1269	FALSE
GO:0071638	negative regulation of monocyte chemotactic protein-1 production	biological_function	0.9896	FALSE		0.8417	FALSE		0.1895	FALSE		0.836	FALSE		0.4898	FALSE		0.8708	FALSE		0.037	FALSE		0.1257	FALSE		0.162	FALSE
GO:2001185	regulation of CD8-positive, alpha-beta T cell activation	biological_function	0.3605	FALSE		0.8594	FALSE		0.0113	FALSE		0.2191	FALSE		0.2117	FALSE		0.2386	FALSE		0.037	FALSE		0.2131	FALSE		0.0387	FALSE
93979	CPA5	protein	0.9255	FALSE		0.7408	FALSE		0.9877	FALSE		0.0457	FALSE		0.2575	FALSE		0.6788	FALSE		0.0371	FALSE		0.3219	FALSE		0.0021	FALSE
GO:0044406	adhesion of symbiont to host	biological_function	0.276	FALSE		0.1439	FALSE		0.2377	FALSE		0.1594	FALSE		0.2086	FALSE		0.3129	FALSE		0.0371	FALSE		0.0847	FALSE		0.134	FALSE
7056	THBD	protein	0.5232	FALSE		0.3109	FALSE		0.2973	FALSE		0.2372	FALSE		0.014	FALSE		0.0239	FALSE		0.0372	FALSE		0.0024	TRUE		0.0342	FALSE
5725	PTBP1	protein	0.0113	FALSE		0.2641	FALSE		0.0043	TRUE		0.2258	FALSE		0.2535	FALSE		0.5525	FALSE		0.0372	FALSE		0.0004	TRUE		0	TRUE
116931	MED12L	protein	0.552	FALSE		0.3906	FALSE		0.1595	FALSE		0.1316	FALSE		0.3755	FALSE		0.7578	FALSE		0.0372	FALSE		0.0662	FALSE		0	TRUE
GO:0001932	regulation of protein phosphorylation	biological_function	0.2338	FALSE		0.7216	FALSE		0.0921	FALSE		0.588	FALSE		0.2469	FALSE		0.2884	FALSE		0.0372	FALSE		0.0623	FALSE		0.0167	FALSE
59343	SENP2	protein	0.7409	FALSE		0.1418	FALSE		0.1077	FALSE		0.713	FALSE		0.6572	FALSE		0.6379	FALSE		0.0373	FALSE		0.0002	TRUE		0.0006	TRUE
1154	CISH	protein	0.528	FALSE		0.7915	FALSE		0.3827	FALSE		0.605	FALSE		0.3296	FALSE		0.1796	FALSE		0.0373	FALSE		0.3922	FALSE		0.0095	FALSE
54707	GPN2	protein	0.6191	FALSE		0.6845	FALSE		0.4078	FALSE		0.1649	FALSE		0.4238	FALSE		0.8679	FALSE		0.0373	FALSE		0.1093	FALSE		0.4597	FALSE
GO:0002576	platelet degranulation	biological_function	0.53	FALSE		0.4956	FALSE		0.9117	FALSE		0.1932	FALSE		0.0444	FALSE		0.3639	FALSE		0.0373	FALSE		0.0448	FALSE		0.0121	FALSE
GO:2000211	regulation of glutamate metabolic process	biological_function	0.6123	FALSE		0.0727	FALSE		0.9712	FALSE		0.9574	FALSE		0.8079	FALSE		0.1215	FALSE		0.0373	FALSE		0.002	FALSE		0.0072	FALSE
29951	PDZRN4	protein	0.4494	FALSE		0.7001	FALSE		0.2975	FALSE		0.2366	FALSE		0.6539	FALSE		0.8227	FALSE		0.0374	FALSE		0.0729	FALSE		0.0033	FALSE
729830	FAM160A1	protein	0.8105	FALSE		0.0019	TRUE		0.4847	FALSE		0.8875	FALSE		0.1276	FALSE		0.1977	FALSE		0.0374	FALSE		0.4987	FALSE		0.5324	FALSE
56998	CTNNBIP1	protein	0.0073	TRUE		0.1059	FALSE		0.5092	FALSE		0.1857	FALSE		0.0492	FALSE		0.0178	FALSE		0.0375	FALSE		0.5879	FALSE		0.3408	FALSE
6238	RRBP1	protein	0.1931	FALSE		0.6288	FALSE		0.4257	FALSE		0.3392	FALSE		0.8328	FALSE		0.1111	FALSE		0.0375	FALSE		0.0442	FALSE		0.4541	FALSE
10694	CCT8	protein	0.9565	FALSE		0.0025	TRUE		0.0165	FALSE		0.9915	FALSE		0.2061	FALSE		0.3002	FALSE		0.0375	FALSE		0.0397	FALSE		0.0367	FALSE
GO:0007266	Rho protein signal transduction	biological_function	0.3791	FALSE		0.1694	FALSE		0.247	FALSE		0.1128	FALSE		0.4329	FALSE		0.5307	FALSE		0.0375	FALSE		0.2119	FALSE		0.0069	TRUE
GO:0009948	anterior/posterior axis specification	biological_function	0.2351	FALSE		0.6438	FALSE		0.2969	FALSE		0.0413	FALSE		0.0031	FALSE		0.0001	FALSE		0.0375	FALSE		0.3211	FALSE		0.3989	FALSE
nomifensine	nomifensine	drug	0.8253	FALSE		0.4654	FALSE		0.3514	FALSE	SLC6A2	0.7052	FALSE		0.4484	FALSE		0.5718	FALSE		0.0375	FALSE		0.0437	FALSE		0.1752	FALSE
140	ADORA3	protein	0.3034	FALSE		0.5248	FALSE		0.7341	FALSE		0.2806	FALSE		0.4581	FALSE		0.2324	FALSE		0.0376	FALSE		0.0393	FALSE		0.3091	FALSE
271	AMPD2	protein	0.8871	FALSE		0.8732	FALSE		0.6975	FALSE		0.6271	FALSE		0.1375	FALSE		0.1629	FALSE		0.0376	FALSE		0.0763	FALSE		0.7466	FALSE
157638	FAM84B	protein	0.5262	FALSE		0.5065	FALSE		0.7905	FALSE		0.3342	FALSE		0.1162	FALSE		0.0079	TRUE		0.0376	FALSE		0.2909	FALSE		0.4155	FALSE
GO:0072676	lymphocyte migration	biological_function	0.1723	FALSE		0.1101	FALSE		0.2979	FALSE		0.2413	FALSE		0.3996	FALSE		0.5273	FALSE		0.0376	FALSE		0.037	FALSE		0.0868	FALSE
dexniguldipine	dexniguldipine	drug	0.3034	FALSE		0.5248	FALSE		0.7341	FALSE		0.2806	FALSE		0.4581	FALSE		0.2324	FALSE		0.0376	FALSE		0.0393	FALSE		0.3091	FALSE
MRS-1334	MRS-1334	drug	0.3034	FALSE		0.5248	FALSE		0.7341	FALSE		0.2806	FALSE		0.4581	FALSE		0.2324	FALSE		0.0376	FALSE		0.0393	FALSE		0.3091	FALSE
6870	TACR3	protein	0.499	FALSE		0.0172	FALSE		0.0549	FALSE		0.7281	FALSE		0.5007	FALSE		0.6035	FALSE		0.0377	FALSE		0.0547	FALSE		0.0089	FALSE
GO:0008214	protein dealkylation	biological_function	0.7694	FALSE		0.2104	FALSE		0.434	FALSE		0.8897	FALSE		0.2561	FALSE		0.4285	FALSE		0.0377	FALSE		0.0387	FALSE		0.0475	FALSE
SB-218795	SB-218795	drug	0.499	FALSE		0.0172	FALSE		0.0549	FALSE		0.7281	FALSE		0.5007	FALSE		0.6035	FALSE		0.0377	FALSE		0.0547	FALSE		0.0089	FALSE
SB-222200	SB-222200	drug	0.499	FALSE		0.0172	FALSE		0.0549	FALSE		0.7281	FALSE		0.5007	FALSE		0.6035	FALSE		0.0377	FALSE		0.0547	FALSE		0.0089	FALSE
C0221032	Familial generalized lipodystrophy	indication	0.9992	FALSE		0.5536	FALSE		0.6164	FALSE		0.2599	FALSE		0.6483	FALSE		0.2557	FALSE		0.0377	FALSE		0.0656	FALSE		0.0418	FALSE
57555	NLGN2	protein	0.9248	FALSE		0.3576	FALSE		0.556	FALSE		0.0193	FALSE		0.2829	FALSE		0.2376	FALSE		0.0378	FALSE		0.0014	TRUE		0.1957	FALSE
4209	MEF2D	protein	0.4602	FALSE		0.0917	FALSE		0.0526	FALSE		0.497	FALSE		0.4598	FALSE		0.7056	FALSE		0.0378	FALSE		0.0659	FALSE		0.2094	FALSE
55585	UBE2Q1	protein	0.9471	FALSE		0.2964	FALSE		0.4502	FALSE		0.9064	FALSE		0.289	FALSE		0.3488	FALSE		0.0378	FALSE		0.044	FALSE		0.0095	FALSE
139231	FAM199X	protein	0.8566	FALSE		0.0205	FALSE		0.9127	FALSE		0.4712	FALSE		0.6471	FALSE		0.6879	FALSE		0.0378	FALSE		0.2112	FALSE		0.0235	FALSE
29923	HILPDA	protein	0.1401	FALSE		0.2759	FALSE		0.2525	FALSE		0.3727	FALSE		0.1186	FALSE		0	TRUE		0.0378	FALSE		0.1283	FALSE		0.0084	FALSE
GO:0006111	regulation of gluconeogenesis	biological_function	0.8354	FALSE		0.7825	FALSE		0.0036	FALSE		0.9112	FALSE		0.9144	FALSE		0.6163	FALSE		0.0378	FALSE		0.4913	FALSE		0.0261	FALSE
GO:0010165	response to X-ray	biological_function	0.511	FALSE		0.8878	FALSE		0.3943	FALSE		0.8486	FALSE		0.9551	FALSE		0.3997	FALSE		0.0378	FALSE		0.0576	FALSE		0.1531	FALSE
GO:0043066	negative regulation of apoptotic process	biological_function	0.3781	FALSE		0.0991	FALSE		0.0443	FALSE		0.3752	FALSE		0.514	FALSE		0.3102	FALSE		0.0378	FALSE		0.0705	FALSE		0.2091	FALSE
7430	EZR	protein	0.3205	FALSE		0.5649	FALSE		0.0514	FALSE		0.1668	FALSE		0.8363	FALSE		0.1626	FALSE		0.0379	FALSE		0.0128	FALSE		0.1682	FALSE
25928	SOSTDC1	protein	0.2883	FALSE		0.0289	FALSE		0.0217	FALSE		0.0929	FALSE		0.0121	FALSE		0.0214	FALSE		0.0379	FALSE		0.1571	FALSE		0.2872	FALSE
GO:0034380	high-density lipoprotein particle assembly	biological_function	0.8555	FALSE		0.1402	FALSE		0.1964	FALSE		0.2764	FALSE		0.2542	FALSE		0.1891	FALSE		0.0379	FALSE		0	TRUE		0.0003	TRUE
54866	PPP1R14D	protein	0.4621	FALSE		0.0309	FALSE		0.6682	FALSE		0.5684	FALSE		0.4293	FALSE		0.201	FALSE		0.038	FALSE		0.013	FALSE		0.0106	FALSE
83479	DDX59	protein	0.9739	FALSE		0.2494	FALSE		0.5378	FALSE		0.3896	FALSE		0.6733	FALSE		0.202	FALSE		0.038	FALSE		0.4512	FALSE		0	TRUE
DB11994	diacerein	drug	0.4904	FALSE		0.0023	FALSE		0.2095	FALSE	IL1B	0.5629	FALSE		0.1884	FALSE	IL1B;CYP3A5	0.1201	FALSE	IL1B	0.038	FALSE		0.0765	FALSE		0.0372	FALSE
432	ASGR1	protein	0.8872	FALSE		0.7272	FALSE		0.1552	FALSE		0.3932	FALSE		0.8521	FALSE		0.7181	FALSE		0.0381	FALSE		0.1739	FALSE		0.1199	FALSE
GO:0021987	cerebral cortex development	biological_function	0.6271	FALSE		0.481	FALSE		0.7394	FALSE		0.7962	FALSE		0.3635	FALSE		0.2522	FALSE		0.0381	FALSE		0.0049	FALSE		0.326	FALSE
GO:0022404	molting cycle process	biological_function	0.2225	FALSE		0.007	FALSE		0.0153	FALSE		0.1664	FALSE		0.0319	FALSE		0.0433	FALSE		0.0381	FALSE		0.3002	FALSE		0.0621	FALSE
8048	CSRP3	protein	0.1046	FALSE		0.3416	FALSE		0.3128	FALSE		0.2801	FALSE		0.462	FALSE		0.4205	FALSE		0.0382	FALSE		0.0214	FALSE		0.007	FALSE
11346	SYNPO	protein	0.2907	FALSE		0.3846	FALSE		0.3183	FALSE		0.7218	FALSE		0.013	FALSE		0.7826	FALSE		0.0382	FALSE		0.0146	FALSE		0.0051	FALSE
GO:0030330	DNA damage response, signal transduction by p53 class mediator	biological_function	0.9221	FALSE		0.4083	FALSE		0.2919	FALSE		0.4325	FALSE		0.4006	FALSE		0.7226	FALSE		0.0382	FALSE		0.0994	FALSE		0.0093	TRUE
C0015944	Fetal Membranes, Premature Rupture	indication	0.8799	FALSE		0.1012	FALSE		0.259	FALSE		0.1734	FALSE		0.5883	FALSE		0.5023	FALSE		0.0382	FALSE		0.0163	FALSE		0	TRUE
10411	RAPGEF3	protein	0.0673	FALSE		0.0313	FALSE		0.3196	FALSE		0.0703	FALSE		0.1672	FALSE		0.6981	FALSE		0.0383	FALSE		0.0761	FALSE		0.198	FALSE
7355	SLC35A2	protein	0.3806	FALSE		0.2594	FALSE		0.2139	FALSE		0.42	FALSE		0.3863	FALSE		0.1938	FALSE		0.0383	FALSE		0.0015	TRUE		0.0005	TRUE
117579	RLN3	protein	0.8755	FALSE		0.8266	FALSE		0.7743	FALSE		0.5984	FALSE		0.1025	FALSE		0.1978	FALSE		0.0383	FALSE		0.1259	FALSE		0.0263	FALSE
[truncated: 31,193 more rows]
