# Supplementary material for: Multi-omics characterization of the monkeypox virus infection
Source: Nat Commun. 2024 Aug 8;15:6778. doi: 10.1038/s41467-024-51074-6 (PMC11310467; doi:10.1038/s41467-024-51074-6)
Supplement: Supplementary file 12 — Supplementary Dataset 9 [file 41467_2024_51074_MOESM12_ESM.xlsx]

## Sheet: Legend
	Supplementary data 9: Biological functions and pathways enriched in network diffusion based drug target prediction
	Sheet	Description
	A - Gene set enrichment	Global enrichment analysis of biological functions and pathways in the network diffusion based drug target prediction from transcriptome, total proteome and phosphoproteome of HFF cells infected with MPXV. The one-sided p-values were calculated by Fisher's Exact test (see materials and methods); no multiple hypothesis correction was performed.
		Column	Description
		dataset	Dataset used for drug target prediction and subsequent enrichment analysis: transcriptome, proteome, phosphoproteome
		time	Comparison of MPXV infected versus non-infected HFF cells at the given time point post infection
		term_collection	Database that was used for the annotation
		term_id	ID of the annotation term
		term_name	Name of the annotation term
		term_description	Description of the annotation term
		set_overlap_log10pvalue	Log10 p-value of the enrichment analysis for a given comparison and change
		set_overlap_pvalue	P-value of the enrichment analysis for a given comparison and change
		n_overlap	Number of overlapping genes that are significantly changing in the given comparison and that are also part of the annotation term
		n_dataset	Total number of significantly changing genes in the given comparison
		n_non-overlapping_term	Number of non-overlapping genes between significantly changing genes in the given comparison and genes of the annotation term
		genes_overlap	Genes that are overlapping between the given comparison and annotation term

## Sheet: A
dataset	time	term_collection	term_id	term_name	term_description	set_overlap_log10pvalue	set_overlap_pvalue	n_overlap	n_dataset	n_non_overlapping_term	genes_overlap
proteome drug targets	24	Reactome	R-HSA-1474244	Extracellular matrix organization	Extracellular matrix organization	-11.3625	4.34014e-12	21	84	73	A2M BMP1 CMA1 COL3A1 DDR1 DDR2 ELN FURIN HSPG2 ITGAV KDR MMP1 MMP2 MMP24 MMP8 MMP9 NID1 PLOD1 SDC2 TGFB1 VCAN
proteome drug targets	24	GO_CC	GO:0031012	extracellular matrix	extracellular matrix	-8.13766	7.28343e-09	21	91	117	A2M CCN3 CMA1 COL3A1 ELN HSPG2 IHH MMP1 MMP2 MMP24 MMP8 MMP9 NID1 SDC2 TGFB1 TGM2 TIMP3 VCAN VEGFA VWF WNT5A
proteome drug targets	12	Reactome	R-HSA-1474244	Extracellular matrix organization	Extracellular matrix organization	-7.49466	3.20142e-08	16	76	78	COL1A1 DDR1 FURIN HSPG2 ITGAV ITGB1 ITGB3 ITGB6 MMP14 MMP19 MMP2 MMP8 MMP9 NID1 SDC2 VCAN
proteome drug targets	12	GO_CC	GO:0031012	extracellular matrix	extracellular matrix	-6.48759	3.25394e-07	18	84	120	ANG CALR CCN3 COL1A1 F12 HSPG2 MMP14 MMP19 MMP2 MMP8 MMP9 NID1 SDC2 TGM2 TIMP3 VCAN VEGFA VWF
proteome drug targets	24	GO_MF	GO:0019838	growth factor binding	growth factor binding	-5.4587	3.47778e-06	11	92	45	A2M CCN3 COL3A1 EPHA2 FLT4 FURIN GHRHR IL1R1 ITGAV KDR PDGFRB
proteome drug targets	12	Reactome	R-HSA-3000157	Laminin interactions	Laminin interactions	-5.23758	5.7865e-06	4	76	1	HSPG2 ITGAV ITGB1 NID1
phosphoproteome drug targets	24	GO_MF	GO:0043022	ribosome binding	ribosome binding	-5.22369	5.97467e-06	6	168	3	C1QBP EEF2 EIF2A EIF2S1 HSPA5 MTOR
proteome drug targets	6	Reactome	R-HSA-375276	Peptide ligand-binding receptors	Peptide ligand-binding receptors	-5.14063	7.23386e-06	8	33	67	AGTR1 BDKRB2 CCR4 CCR5 EDNRB FPR1 MC4R OPRK1
proteome drug targets	6	Reactome	R-HSA-6783589	Interleukin-6 family signaling	Interleukin-6 family signaling	-5.12633	7.47601e-06	4	33	6	IL11RA IL6 LIF TYK2
phosphoproteome drug targets	24	Reactome	R-HSA-8876725	Protein methylation	Protein methylation	-4.64112	2.28499e-05	5	150	2	CALM1 EEF1A1 EEF2 RPS2 VCP
proteome drug targets	6	GO_MF	GO:0031702	type 1 angiotensin receptor binding	type 1 angiotensin receptor binding	-4.49871	3.17171e-05	3	38	2	BDKRB2 EDNRB TYK2
transcriptome drug targets	24	GO_BP	GO:0032725	positive regulation of granulocyte macrophage colony-stimulating factor production	positive regulation of granulocyte macrophage colony-stimulating factor production	-4.45385	3.51684e-05	4	81	3	CD80 IL12B IL1B SYK
transcriptome drug targets	6	GO_MF	GO:0019838	growth factor binding	growth factor binding	-4.3383	4.58885e-05	6	31	50	A2M FGFR2 FGFR4 GHRHR IL11RA RPS2
proteome drug targets	24	GO_BP	GO:0061042	vascular wound healing	vascular wound healing	-4.31225	4.8725e-05	3	91	0	ADIPOR2 KDR VEGFA
proteome drug targets	24	GO_BP	GO:0048570	notochord morphogenesis	notochord morphogenesis	-4.31225	4.8725e-05	3	91	0	EPHA2 GLI1 WNT5A
proteome drug targets	12	MSIGDB_C2	BIOCARTA_RECK_PATHWAY	BIOCARTA_RECK_PATHWAY	BIOCARTA_RECK_PATHWAY	-4.26021	5.49278e-05	3	25	0	MMP14 MMP9 TIMP3
proteome drug targets	12	protein_complexes	MIPS:2849		ITGAV-ITGB3-NOV complex	-4.09313	8.06988e-05	3	38	0	CCN3 ITGAV ITGB3
proteome drug targets	6	GO_MF	GO:0019956	chemokine binding	chemokine binding	-4.02827	9.36983e-05	4	38	13	CCR4 CCR5 ITGAV ITGB1
proteome drug targets	6	GO_MF	GO:0050840	extracellular matrix binding	extracellular matrix binding	-4.02827	9.36983e-05	4	38	13	ITGA2B ITGAV ITGB1 VEGFA
proteome drug targets	12	GO_BP	GO:0032963	collagen metabolic process	collagen metabolic process	-4.00875	9.8005e-05	7	83	27	COL1A1 FURIN MMP14 MMP19 MMP2 MMP8 MMP9
transcriptome drug targets	24	GO_MF	GO:0008083	growth factor activity	growth factor activity	-3.96298	0.000108898	7	83	28	CSF1 F2 FGF4 IL12A IL12B IL6 TFF1
phosphoproteome drug targets	12	GO_MF	GO:0008353	RNA polymerase II CTD heptapeptide repeat kinase activity	RNA polymerase II CTD heptapeptide repeat kinase activity	-3.91452	0.000121753	4	95	4	CDK1 CDK6 CDK9 MAPK1
proteome drug targets	12	GO_BP	GO:1901388	regulation of transforming growth factor beta activation	regulation of transforming growth factor beta activation	-3.8422	0.000143814	3	83	1	FURIN ITGAV ITGB6
transcriptome drug targets	6	Reactome	R-HSA-111995	phospho-PLA2 pathway	phospho-PLA2 pathway	-3.82873	0.000148343	2	28	0	MAPK1 PLA2G4A
proteome drug targets	12	GO_MF	GO:0019956	chemokine binding	chemokine binding	-3.76749	0.00017081	5	84	12	CXCR3 CXCR4 ITGAV ITGB1 ITGB3
proteome drug targets	12	GO_MF	GO:0050840	extracellular matrix binding	extracellular matrix binding	-3.76749	0.00017081	5	84	12	ITGAV ITGB1 ITGB3 NID1 VEGFA
phosphoproteome drug targets	6	Reactome	R-HSA-9013407	RHOH GTPase cycle	RHOH GTPase cycle	-3.75466	0.00017593	4	43	12	CSK PAK2 PAK6 VCP
proteome drug targets	12	GO_CC	GO:0032587	ruffle membrane	ruffle membrane	-3.69078	0.00020381	6	84	21	EPHA2 FGR ITGAV ITGB1 ITGB3 PDE9A
proteome drug targets	6	protein_complexes	MIPS:2972		ITGA9-ITGB1-VEGFA complex	-3.67233	0.000212652	2	13	0	ITGB1 VEGFA
proteome drug targets	6	protein_complexes	MIPS:3059		ITGA11-ITGB1-COL1A1 complex	-3.67233	0.000212652	2	13	0	COL1A1 ITGB1
phosphoproteome drug targets	12	NCI_Nature	Signaling mediated by p38-gamma and p38-delta	Signaling mediated by p38-gamma and p38-delta	Signaling mediated by p38-gamma and p38-delta	-3.59151	0.000256147	4	45	3	CCND1 MAPK12 MAPT PKN1
transcriptome drug targets	6	protein_complexes	MIPS:3055		Nop56p-associated pre-rRNA complex	-3.56118	0.000274678	4	17	14	NOLC1 RPL3 RPS2 SLC25A5
phosphoproteome drug targets	24	Reactome	R-HSA-5666185	RHO GTPases Activate Rhotekin and Rhophilins	RHO GTPases Activate Rhotekin and Rhophilins	-3.54106	0.000287703	3	150	0	RHOA RHOB RHOC
phosphoproteome drug targets	24	GO_CC	GO:0120114	Sm-like protein family complex	Sm-like protein family complex	-3.5309	0.000294508	3	167	0	LSM6 PPIH SMN1
phosphoproteome drug targets	24	GO_MF	GO:0098641	cadherin binding involved in cell-cell adhesion	cadherin binding involved in cell-cell adhesion	-3.52569	0.000298067	3	168	0	ANXA1 ANXA2 PAK4
phosphoproteome drug targets	12	GO_CC	GO:0000307	cyclin-dependent protein kinase holoenzyme complex	cyclin-dependent protein kinase holoenzyme complex	-3.50958	0.000309326	5	95	12	CCND1 CDK1 CDK2 CDK6 CDK9
transcriptome drug targets	24	NCI_Nature	IL27-mediated signaling events	IL27-mediated signaling events	IL27-mediated signaling events	-3.4874	0.000325535	5	40	9	IL12A IL12B IL1B IL6 STAT3
transcriptome drug targets	6	GO_BP	GO:0002181	cytoplasmic translation	cytoplasmic translation	-3.47807	0.000332603	3	30	9	RPL3 RPL37 RPS2
phosphoproteome drug targets	6	Reactome	R-HSA-111995	phospho-PLA2 pathway	phospho-PLA2 pathway	-3.45054	0.000354374	2	43	0	MAPK1 PLA2G4A
proteome drug targets	12	GO_BP	GO:0019221	cytokine-mediated signaling pathway	cytokine-mediated signaling pathway	-3.40341	0.00039499	7	83	35	CSF3R CXCR3 CXCR4 IFNAR2 IL12B IL5RA KIT
proteome drug targets	24	WikiPathways	WP4331	NEOVASCULARISATION PROCESSES	Neovascularisation processes	-3.39076	0.000406666	3	28	2	FLT4 KDR MMP9
phosphoproteome drug targets	6	protein_complexes	MIPS:6925		MAPK1-PTK2-PXN complex	-3.37973	0.000417126	2	18	0	MAPK1 PTK2
proteome drug targets	12	GO_MF	GO:0019838	growth factor binding	growth factor binding	-3.35504	0.000441528	8	84	48	CCN3 COL1A1 EPHA2 FLT4 FURIN GHRHR ITGAV ITGB3
proteome drug targets	24	Reactome	R-HSA-3000157	Laminin interactions	Laminin interactions	-3.32713	0.00047084	3	84	2	HSPG2 ITGAV NID1
phosphoproteome drug targets	12	Reactome	R-HSA-2559580	Oxidative Stress Induced Senescence	Oxidative Stress Induced Senescence	-3.31835	0.000480449	6	89	21	CDK6 EZH2 MAPK1 MAPK10 MAPK8 MDM2
proteome drug targets	24	GO_MF	GO:0004222	metalloendopeptidase activity	metalloendopeptidase activity	-3.2974	0.000504197	6	92	23	BMP1 MMP1 MMP2 MMP24 MMP8 MMP9
proteome drug targets	6	GO_BP	GO:1903998	regulation of eating behavior	regulation of eating behavior	-3.1626	0.000687696	2	38	1	MC4R OPRK1
transcriptome drug targets	12	GO_CC	GO:0033256	I-kappaB/NF-kappaB complex	I-kappaB/NF-kappaB complex	-3.08583	0.000820674	2	42	1	NFKB1 NFKB2
transcriptome drug targets	6	GO_BP	GO:0008543	fibroblast growth factor receptor signaling pathway	fibroblast growth factor receptor signaling pathway	-3.07239	0.000846461	2	30	2	FGFR2 FGFR4
proteome drug targets	24	Reactome	R-HSA-194313	VEGF ligand-receptor interactions	VEGF ligand-receptor interactions	-3.03792	0.000916388	3	84	3	FLT4 KDR VEGFA
transcriptome drug targets	6	WikiPathways	WP477	CYTOPLASMIC RIBOSOMAL PROTEINS	Cytoplasmic ribosomal proteins	-2.98399	0.00103756	2	6	5	RPL37 RPS2
transcriptome drug targets	24	GO_BP	GO:2000634	regulation of primary miRNA processing	regulation of primary miRNA processing	-2.97188	0.00106688	2	81	0	IL6 STAT3
phosphoproteome drug targets	6	GO_MF	GO:0004705	JUN kinase activity	JUN kinase activity	-2.97096	0.00106916	2	48	1	MAPK10 MAPK8
phosphoproteome drug targets	6	GO_MF	GO:0008603	cAMP-dependent protein kinase regulator activity	cAMP-dependent protein kinase regulator activity	-2.97096	0.00106916	2	48	1	PRKAG1 PRKAG2
transcriptome drug targets	24	GO_MF	GO:0003960	NADPH:quinone reductase activity	NADPH:quinone reductase activity	-2.96316	0.00108852	2	83	0	ADH4 CRYZ
transcriptome drug targets	24	GO_MF	GO:0019972	interleukin-12 binding	interleukin-12 binding	-2.96316	0.00108852	2	83	0	IL12A IL12B
transcriptome drug targets	24	GO_CC	GO:0043514	interleukin-12 complex	interleukin-12 complex	-2.96142	0.00109289	2	83	0	IL12A IL12B
phosphoproteome drug targets	24	GO_BP	GO:0006412	translation	translation	-2.96018	0.00109603	4	165	4	EEF1A1 EEF2 EIF2A EIF2S1
transcriptome drug targets	24	Reactome	R-HSA-400253	Circadian Clock	Circadian Clock	-2.95952	0.0010977	5	78	19	CREBBP CRY1 HDAC3 HIF1A SERPINE1
proteome drug targets	12	GO_CC	GO:0034685	integrin alphav-beta6 complex	integrin alphav-beta6 complex	-2.95096	0.00111955	2	84	0	ITGAV ITGB6
transcriptome drug targets	24	GO_BP	GO:0002433	immune response-regulating cell surface receptor signaling pathway involved in phagocytosis	immune response-regulating cell surface receptor signaling pathway involved in phagocytosis	-2.95042	0.00112094	4	81	11	FCGR2B FYN PAK1 SYK
proteome drug targets	12	GO_BP	GO:0014909	smooth muscle cell migration	smooth muscle cell migration	-2.93225	0.00116883	3	83	4	CCN3 DDR1 ITGB3
proteome drug targets	24	GO_BP	GO:0032963	collagen metabolic process	collagen metabolic process	-2.90251	0.00125167	6	91	28	FURIN MMP1 MMP2 MMP24 MMP8 MMP9
phosphoproteome drug targets	12	WikiPathways	WP3872	REGULATION OF APOPTOSIS BY PARATHYROID HORMONE-RELATED PROTEIN	Regulation of apoptosis by parathyroid hormone-related protein	-2.89727	0.00126685	2	28	0	BCL2L2 MYC
phosphoproteome drug targets	12	WikiPathways	WP2249	METASTATIC BRAIN TUMOR	Metastatic brain tumor	-2.89727	0.00126685	2	28	0	CDK6 MYC
phosphoproteome drug targets	12	Panther_Pathway	P02738	De novo purine biosynthesis	De novo purine biosynthesis	-2.88954	0.0012896	4	40	7	ADSS2 GART IMPDH2 RRM2
phosphoproteome drug targets	12	NCI_Nature	FOXM1 transcription factor network	FOXM1 transcription factor network	FOXM1 transcription factor network	-2.88352	0.00130762	6	45	18	CCND1 CDK1 CDK2 MAP2K1 MMP2 MYC
proteome drug targets	24	GO_MF	GO:0097100	supercoiled DNA binding	supercoiled DNA binding	-2.87322	0.00133898	2	92	0	ABL1 TOP1
proteome drug targets	24	GO_BP	GO:1990402	embryonic liver development	embryonic liver development	-2.87017	0.00134842	2	91	0	A2M TGFB1
proteome drug targets	24	GO_BP	GO:0051561	positive regulation of mitochondrial calcium ion concentration	positive regulation of mitochondrial calcium ion concentration	-2.87017	0.00134842	2	91	0	ATP2A1 TGM2
proteome drug targets	24	GO_BP	GO:2000554	regulation of T-helper 1 cell cytokine production	regulation of T-helper 1 cell cytokine production	-2.87017	0.00134842	2	91	0	IL1B IL1R1
proteome drug targets	6	GO_BP	GO:0003016	respiratory system process	respiratory system process	-2.86582	0.001362	2	38	2	FLT4 GAA
proteome drug targets	24	Reactome	R-HSA-3238698	WNT ligand biogenesis and trafficking	WNT ligand biogenesis and trafficking	-2.8639	0.00136805	2	84	0	PORCN WNT5A
phosphoproteome drug targets	12	GO_BP	GO:1903862	positive regulation of oxidative phosphorylation	positive regulation of oxidative phosphorylation	-2.86063	0.00137839	2	92	0	MYC VCP
phosphoproteome drug targets	12	GO_BP	GO:0140039	cell-cell adhesion in response to extracellular stimulus	cell-cell adhesion in response to extracellular stimulus	-2.86063	0.00137839	2	92	0	ITGA4 VCAM1
phosphoproteome drug targets	12	GO_BP	GO:0099640	axo-dendritic protein transport	axo-dendritic protein transport	-2.86063	0.00137839	2	92	0	HSPB1 MAP1A
proteome drug targets	12	WikiPathways	WP129	MATRIX METALLOPROTEINASES	Matrix metalloproteinases	-2.84989	0.00141289	4	30	10	MMP14 MMP19 MMP9 TIMP3
proteome drug targets	12	Reactome	R-HSA-3928665	EPH-ephrin mediated repulsion of cells	EPH-ephrin mediated repulsion of cells	-2.8445	0.00143055	5	76	21	APH1A EPHA2 FYN MMP2 MMP9
proteome drug targets	24	GO_MF	GO:0008083	growth factor activity	growth factor activity	-2.8412	0.00144145	6	92	29	BMP1 CCN3 FGF13 IL6 TGFB1 VEGFA
transcriptome drug targets	6	Reactome	R-HSA-190322	FGFR4 ligand binding and activation	FGFR4 ligand binding and activation	-2.83878	0.00144952	2	28	3	FGF1 FGFR4
phosphoproteome drug targets	6	Reactome	R-HSA-2559580	Oxidative Stress Induced Senescence	Oxidative Stress Induced Senescence	-2.83677	0.00145623	4	43	23	MAPK1 MAPK10 MAPK8 MDM2
phosphoproteome drug targets	24	GO_MF	GO:0000049	tRNA binding	tRNA binding	-2.83101	0.00147567	6	168	14	AARS1 EEF1A1 EIF2A EIF2AK4 NAT10 YARS1
proteome drug targets	24	MSIGDB_C2	PID_VEGF_VEGFR_PATHWAY	PID_VEGF_VEGFR_PATHWAY	PID_VEGF_VEGFR_PATHWAY	-2.8226	0.00150454	2	25	0	FLT4 KDR
transcriptome drug targets	24	protein_complexes	MIPS:2018		IL12A-IL12B complex	-2.81546	0.00152946	2	34	0	IL12A IL12B
transcriptome drug targets	24	protein_complexes	MIPS:5641		PSD95-FYN-NR2A complex	-2.81546	0.00152946	2	34	0	DLG4 FYN
transcriptome drug targets	24	protein_complexes	MIPS:7406		AKT1-APPL1-HDAC3 complex, induced by IGF-1	-2.81546	0.00152946	2	34	0	AKT1 HDAC3
proteome drug targets	24	GO_BP	GO:0014909	smooth muscle cell migration	smooth muscle cell migration	-2.81528	0.00153012	3	91	4	CCN3 DDR1 PDGFRB
phosphoproteome drug targets	24	GO_CC	GO:0001669	acrosomal vesicle	acrosomal vesicle	-2.81226	0.00154079	5	167	9	CLK3 CSNK2A2 DLD NUDT1 VDAC2
phosphoproteome drug targets	6	NCI_Nature	Fc-epsilon receptor I signaling in mast cells	Fc-epsilon receptor I signaling in mast cells	Fc-epsilon receptor I signaling in mast cells	-2.79801	0.00159219	5	20	33	MAPK1 MAPK8 PAK2 PLA2G4A PTK2
transcriptome drug targets	12	GO_MF	GO:0099530	G protein-coupled receptor activity involved in regulation of postsynaptic membrane potential	G protein-coupled receptor activity involved in regulation of postsynaptic membrane potential	-2.79118	0.0016174	2	42	2	GRM1 GRM5
transcriptome drug targets	12	NCI_Nature	Alternative NF-kappaB pathway	Alternative NF-kappaB pathway	Alternative NF-kappaB pathway	-2.78897	0.00162565	2	14	2	NFKB1 NFKB2
phosphoproteome drug targets	12	GO_CC	GO:1904115	axon cytoplasm	axon cytoplasm	-2.77645	0.00167321	3	95	4	HSPB1 MAP1A MAPT
transcriptome drug targets	12	protein_complexes	MIPS:2086		NFKB1-NFKB2-RELA-RELB complex	-2.77157	0.00169213	2	21	1	NFKB1 NFKB2
transcriptome drug targets	24	GO_MF	GO:0043014	alpha-tubulin binding	alpha-tubulin binding	-2.75691	0.00175023	3	83	5	FNTA FYN SLC6A2
transcriptome drug targets	24	GO_CC	GO:0097648	G protein-coupled receptor complex	G protein-coupled receptor complex	-2.7544	0.00176034	3	83	5	CALCR GABBR1 GRM1
proteome drug targets	6	WikiPathways	WP2643	NANOPARTICLE-MEDIATED ACTIVATION OF RECEPTOR SIGNALING	Nanoparticle-mediated activation of receptor signaling	-2.74458	0.0018006	2	11	3	COL1A1 ITGB1
phosphoproteome drug targets	24	NETPATH	EGFR1	EGFR1	EGFR1	-2.74317	0.00180647	6	6	48	ATP1A1 ERBB3 FYN MTOR MYC RPS2
phosphoproteome drug targets	12	Reactome	R-HSA-169893	Prolonged ERK activation events	Prolonged ERK activation events	-2.73342	0.00184747	3	89	4	MAP2K1 MAPK1 NTRK1
phosphoproteome drug targets	24	GO_BP	GO:0045070	positive regulation of viral genome replication	positive regulation of viral genome replication	-2.72806	0.00187043	4	165	5	PPIA PPIH SRPK2 TOP2A
phosphoproteome drug targets	24	protein_complexes	MIPS:3055		Nop56p-associated pre-rRNA complex	-2.72626	0.0018782	6	69	12	EEF1A1 EEF2 RPL3 RPS2 TOP1 TUBB1
proteome drug targets	12	protein_complexes	MIPS:2972		ITGA9-ITGB1-VEGFA complex	-2.71747	0.0019166	2	38	0	ITGB1 VEGFA
proteome drug targets	12	protein_complexes	MIPS:3059		ITGA11-ITGB1-COL1A1 complex	-2.71747	0.0019166	2	38	0	COL1A1 ITGB1
proteome drug targets	12	protein_complexes	MIPS:6808		ADRB1-CXCR4 complex	-2.71747	0.0019166	2	38	0	ADRB1 CXCR4
proteome drug targets	6	Reactome	R-HSA-3000157	Laminin interactions	Laminin interactions	-2.69557	0.00201571	2	33	3	ITGAV ITGB1
phosphoproteome drug targets	12	HumanCyc	PWY-841	purine nucleotides <i>de novo< i> biosynthesis II	purine nucleotides <i>de novo< i> biosynthesis II	-2.68667	0.00205746	3	11	7	ADSS2 GART IMPDH2
phosphoproteome drug targets	6	GO_MF	GO:0004687	myosin light chain kinase activity	myosin light chain kinase activity	-2.67528	0.00211212	2	48	2	MYLK MYLK2
transcriptome drug targets	12	WikiPathways	WP4331	NEOVASCULARISATION PROCESSES	Neovascularisation processes	-2.66654	0.00215508	2	12	3	NFKB1 NFKB2
phosphoproteome drug targets	6	GO_BP	GO:0007254	JNK cascade	JNK cascade	-2.66284	0.00217349	2	48	2	MAPK10 MAPK8
proteome drug targets	6	GO_BP	GO:0032430	positive regulation of phospholipase A2 activity	positive regulation of phospholipase A2 activity	-2.64822	0.00224792	2	38	3	AGTR1 ANG
phosphoproteome drug targets	12	protein_complexes	MIPS:3087		CCND1-CDK6 complex	-2.62942	0.00234735	2	42	0	CCND1 CDK6
phosphoproteome drug targets	24	NCI_Nature	Beta5 beta6 beta7 and beta8 integrin cell surface interactions	Beta5 beta6 beta7 and beta8 integrin cell surface interactions	Beta5 beta6 beta7 and beta8 integrin cell surface interactions	-2.62657	0.00236281	4	52	6	FN1 ITGA4 PLAU VCAM1
proteome drug targets	12	GO_MF	GO:0004222	metalloendopeptidase activity	metalloendopeptidase activity	-2.6225	0.00238505	5	84	24	MMP14 MMP19 MMP2 MMP8 MMP9
transcriptome drug targets	12	GO_BP	GO:0099566	regulation of postsynaptic cytosolic calcium ion concentration	regulation of postsynaptic cytosolic calcium ion concentration	-2.58243	0.00261562	2	41	3	GRM1 GRM5
transcriptome drug targets	12	GO_BP	GO:0045109	intermediate filament organization	intermediate filament organization	-2.58243	0.00261562	2	41	3	KRT2 KRT9
proteome drug targets	6	WikiPathways	WP3286	COPPER HOMEOSTASIS	Copper homeostasis	-2.57188	0.00267988	2	11	4	JUN MT2A
phosphoproteome drug targets	24	GO_MF	GO:0016668	oxidoreductase activity, acting on a sulfur group of donors, NAD(P) as acceptor	oxidoreductase activity, acting on a sulfur group of donors, NAD(P) as acceptor	-2.56975	0.00269311	3	168	2	DLD GSR TXN
transcriptome drug targets	6	Reactome	R-HSA-9660821	ADORA2B mediated anti-inflammatory cytokines production	ADORA2B mediated anti-inflammatory cytokines production	-2.56339	0.00273279	4	28	45	CALCRL GHRHR IL6 P2RY11
proteome drug targets	24	GO_MF	GO:0019956	chemokine binding	chemokine binding	-2.54894	0.00282526	4	92	13	A2M CCR1 CXCR3 ITGAV
proteome drug targets	24	GO_MF	GO:0050840	extracellular matrix binding	extracellular matrix binding	-2.54894	0.00282526	4	92	13	ELN ITGAV NID1 VEGFA
phosphoproteome drug targets	24	Reactome	R-HSA-1538133	G0 and Early G1	G0 and Early G1	-2.54262	0.00286667	4	150	6	CDK1 CDK2 MYC TOP2A
proteome drug targets	6	Reactome	R-HSA-194313	VEGF ligand-receptor interactions	VEGF ligand-receptor interactions	-2.52347	0.00299594	2	33	4	FLT4 VEGFA
phosphoproteome drug targets	6	WikiPathways	WP3942	PPAR SIGNALING PATHWAY	PPAR signaling pathway	-2.51441	0.00305907	2	10	5	ACOX1 EHHADH
transcriptome drug targets	24	GO_BP	GO:2000510	positive regulation of dendritic cell chemotaxis	positive regulation of dendritic cell chemotaxis	-2.50415	0.00313221	2	81	1	CALR IL12A
transcriptome drug targets	24	GO_BP	GO:0060124	positive regulation of growth hormone secretion	positive regulation of growth hormone secretion	-2.50415	0.00313221	2	81	1	GABBR1 GHRHR
transcriptome drug targets	24	GO_BP	GO:1903721	positive regulation of I-kappaB phosphorylation	positive regulation of I-kappaB phosphorylation	-2.50415	0.00313221	2	81	1	AKT1 PLCG2
phosphoproteome drug targets	12	GO_MF	GO:0097718	disordered domain specific binding	disordered domain specific binding	-2.49779	0.0031784	4	95	13	BCL2L2 CALM1 FN1 MDM2
phosphoproteome drug targets	24	GO_BP	GO:0019752	carboxylic acid metabolic process	carboxylic acid metabolic process	-2.49686	0.00318519	6	165	17	ACSL3 DLD GOT2 PKM PTGR1 PTGR2
proteome drug targets	12	NCI_Nature	IL27-mediated signaling events	IL27-mediated signaling events	IL27-mediated signaling events	-2.49203	0.00322087	4	39	10	IL12B IL1B IL6 JAK2
proteome drug targets	6	GO_MF	GO:0035497	cAMP response element binding	cAMP response element binding	-2.48872	0.0032455	2	38	4	CREB1 JUN
proteome drug targets	12	Panther_Pathway	P00004	Alzheimer disease-presenilin pathway	Alzheimer disease-presenilin pathway	-2.48453	0.00327694	6	29	38	FURIN MMP14 MMP19 MMP2 MMP8 MMP9
proteome drug targets	12	GO_BP	GO:0003057	regulation of the force of heart contraction by chemical signal	regulation of the force of heart contraction by chemical signal	-2.48307	0.00328797	2	83	1	ADRB1 NOS3
proteome drug targets	12	GO_BP	GO:0061042	vascular wound healing	vascular wound healing	-2.48307	0.00328797	2	83	1	ADIPOR2 VEGFA
proteome drug targets	12	GO_BP	GO:0008354	germ cell migration	germ cell migration	-2.48307	0.00328797	2	83	1	ITGB1 KIT
proteome drug targets	12	GO_BP	GO:0071604	transforming growth factor beta production	transforming growth factor beta production	-2.48307	0.00328797	2	83	1	ITGAV ITGB6
proteome drug targets	12	GO_BP	GO:1901731	positive regulation of platelet aggregation	positive regulation of platelet aggregation	-2.48307	0.00328797	2	83	1	IL6 JAK2
phosphoproteome drug targets	12	NCI_Nature	Fc-epsilon receptor I signaling in mast cells	Fc-epsilon receptor I signaling in mast cells	Fc-epsilon receptor I signaling in mast cells	-2.46614	0.0034187	7	45	31	HRAS LYN MAP2K1 MAPK1 MAPK8 PRKCB SPHK1
phosphoproteome drug targets	24	WikiPathways	WP4389	BILE ACIDS SYNTHESIS AND ENTEROHEPATIC CIRCULATION	Bile acids synthesis and enterohepatic circulation	-2.45983	0.00346875	2	46	0	ABCB11 SLC10A2
phosphoproteome drug targets	24	WikiPathways	WP3872	REGULATION OF APOPTOSIS BY PARATHYROID HORMONE-RELATED PROTEIN	Regulation of apoptosis by parathyroid hormone-related protein	-2.45983	0.00346875	2	46	0	BCL2L2 MYC
proteome drug targets	24	Reactome	R-HSA-381426	Regulation of IGF Activity by IGFBP	Regulation of IGF Activity by IGFBP	-2.45591	0.00350019	6	84	35	IL6 MMP1 MMP2 SDC2 TF VCAN
phosphoproteome drug targets	12	GO_CC	GO:1905369	endopeptidase complex	endopeptidase complex	-2.45319	0.00352215	5	95	23	HSPB1 PSMB2 THBD USP14 VCP
proteome drug targets	24	GO_MF	GO:0045309	protein phosphorylated amino acid binding	protein phosphorylated amino acid binding	-2.45206	0.0035313	4	92	14	ABL1 FGR PIK3R1 PTPN6
proteome drug targets	6	GO_BP	GO:0019221	cytokine-mediated signaling pathway	cytokine-mediated signaling pathway	-2.45182	0.00353333	4	38	38	CCR4 CCR5 IFNAR2 IL11RA
phosphoproteome drug targets	6	GO_BP	GO:0033540	fatty acid beta-oxidation using acyl-CoA oxidase	fatty acid beta-oxidation using acyl-CoA oxidase	-2.44642	0.00357749	2	48	3	ACOX1 EHHADH
phosphoproteome drug targets	6	GO_BP	GO:0009209	pyrimidine ribonucleoside triphosphate biosynthetic process	pyrimidine ribonucleoside triphosphate biosynthetic process	-2.44642	0.00357749	2	48	3	CAD UCKL1
phosphoproteome drug targets	12	GO_MF	GO:0051721	protein phosphatase 2A binding	protein phosphatase 2A binding	-2.4229	0.00377659	3	95	6	GRIN3A MAPT SPHK1
proteome drug targets	6	MSIGDB_C2	PID_INTEGRIN3_PATHWAY	PID_INTEGRIN3_PATHWAY	PID_INTEGRIN3_PATHWAY	-2.42287	0.00377683	2	13	3	COL1A1 ITGA2B
proteome drug targets	24	GO_CC	GO:0099524	postsynaptic cytosol	postsynaptic cytosol	-2.41437	0.00385153	2	91	1	HSPA8 PRKCG
proteome drug targets	24	GO_MF	GO:0038062	protein tyrosine kinase collagen receptor activity	protein tyrosine kinase collagen receptor activity	-2.40666	0.00392051	2	92	1	DDR1 DDR2
proteome drug targets	24	GO_BP	GO:0038063	collagen-activated tyrosine kinase receptor signaling pathway	collagen-activated tyrosine kinase receptor signaling pathway	-2.40364	0.00394782	2	91	1	DDR1 DDR2
proteome drug targets	24	GO_BP	GO:0071604	transforming growth factor beta production	transforming growth factor beta production	-2.40364	0.00394782	2	91	1	COL3A1 ITGAV
proteome drug targets	24	GO_BP	GO:1901731	positive regulation of platelet aggregation	positive regulation of platelet aggregation	-2.40364	0.00394782	2	91	1	IL6 JAK2
transcriptome drug targets	6	GO_MF	GO:0019843	rRNA binding	rRNA binding	-2.40062	0.00397543	2	31	6	RPL3 RPL37
phosphoproteome drug targets	12	GO_BP	GO:1900426	positive regulation of defense response to bacterium	positive regulation of defense response to bacterium	-2.39422	0.00403443	2	92	1	F2RL1 KLK3
phosphoproteome drug targets	12	GO_BP	GO:0010917	negative regulation of mitochondrial membrane potential	negative regulation of mitochondrial membrane potential	-2.39422	0.00403443	2	92	1	MAPT TRPV1
phosphoproteome drug targets	12	MSIGDB_C2	BIOCARTA_MYOSIN_PATHWAY	BIOCARTA_MYOSIN_PATHWAY	BIOCARTA_MYOSIN_PATHWAY	-2.39192	0.00405587	2	24	1	PKN1 PRKCB
phosphoproteome drug targets	12	MSIGDB_C2	PID_INTEGRIN5_PATHWAY	PID_INTEGRIN5_PATHWAY	PID_INTEGRIN5_PATHWAY	-2.39192	0.00405587	2	24	1	ITGA4 VCAM1
transcriptome drug targets	24	WikiPathways	WP4942	15Q13.3 COPY NUMBER VARIATION SYNDROME	15q13.3 copy number variation syndrome	-2.38878	0.00408529	2	21	2	CREBBP FYN
phosphoproteome drug targets	24	GO_MF	GO:0097718	disordered domain specific binding	disordered domain specific binding	-2.38617	0.00410989	5	168	12	BCL2L2 CALM1 CTNNB1 FN1 FYN
phosphoproteome drug targets	12	GO_MF	GO:0004705	JUN kinase activity	JUN kinase activity	-2.37899	0.00417838	2	95	1	MAPK10 MAPK8
proteome drug targets	12	WikiPathways	WP1455	SEROTONIN TRANSPORTER ACTIVITY	Serotonin transporter activity	-2.3698	0.00426776	2	30	1	IL1B ITGB3
proteome drug targets	12	WikiPathways	WP4494	SELECTIVE EXPRESSION OF CHEMOKINE RECEPTORS DURING T-CELL POLARIZATION	Selective expression of chemokine receptors during T-cell polarization	-2.3698	0.00426776	2	30	1	CXCR3 IL12B
phosphoproteome drug targets	24	Reactome	R-HSA-1299316	TWIK-releated acid-sensitive K+ channel (TASK)	TWIK-releated acid-sensitive K+ channel (TASK)	-2.35798	0.00438553	2	150	0	KCNK3 KCNK9
phosphoproteome drug targets	24	Reactome	R-HSA-191859	snRNP Assembly	snRNP Assembly	-2.35798	0.00438553	2	150	0	PRMT5 SMN1
phosphoproteome drug targets	24	Reactome	R-HSA-8866376	Reelin signalling pathway	Reelin signalling pathway	-2.35798	0.00438553	2	150	0	FYN VLDLR
proteome drug targets	24	MSIGDB_C2	BIOCARTA_RECK_PATHWAY	BIOCARTA_RECK_PATHWAY	BIOCARTA_RECK_PATHWAY	-2.35617	0.00440378	2	25	1	MMP9 TIMP3
phosphoproteome drug targets	24	GO_CC	GO:0005850	eukaryotic translation initiation factor 2 complex	eukaryotic translation initiation factor 2 complex	-2.35149	0.00445153	2	167	0	EIF2A EIF2S1
phosphoproteome drug targets	24	GO_CC	GO:0090571	RNA polymerase II transcription repressor complex	RNA polymerase II transcription repressor complex	-2.35149	0.00445153	2	167	0	CTNNB1 MYC
phosphoproteome drug targets	24	GO_BP	GO:0016240	autophagosome membrane docking	autophagosome membrane docking	-2.35113	0.00445523	2	165	0	ATP2A2 CALM1
phosphoproteome drug targets	24	GO_BP	GO:1905430	cellular response to glycine	cellular response to glycine	-2.35113	0.00445523	2	165	0	BCL2L2 FYN
phosphoproteome drug targets	24	GO_BP	GO:2000170	positive regulation of peptidyl-cysteine S-nitrosylation	positive regulation of peptidyl-cysteine S-nitrosylation	-2.35113	0.00445523	2	165	0	ACE TXN
phosphoproteome drug targets	24	GO_BP	GO:1903862	positive regulation of oxidative phosphorylation	positive regulation of oxidative phosphorylation	-2.35113	0.00445523	2	165	0	MYC VCP
phosphoproteome drug targets	24	GO_BP	GO:0001711	endodermal cell fate commitment	endodermal cell fate commitment	-2.35113	0.00445523	2	165	0	CTNNB1 POU5F1
phosphoproteome drug targets	24	GO_BP	GO:0000387	spliceosomal snRNP assembly	spliceosomal snRNP assembly	-2.35113	0.00445523	2	165	0	PRMT5 SMN1
phosphoproteome drug targets	24	GO_BP	GO:1902766	skeletal muscle satellite cell migration	skeletal muscle satellite cell migration	-2.35113	0.00445523	2	165	0	RHOA RHOC
phosphoproteome drug targets	24	GO_BP	GO:0019518	L-threonine catabolic process to glycine	L-threonine catabolic process to glycine	-2.35113	0.00445523	2	165	0	GCAT RIDA
phosphoproteome drug targets	24	GO_BP	GO:0140039	cell-cell adhesion in response to extracellular stimulus	cell-cell adhesion in response to extracellular stimulus	-2.35113	0.00445523	2	165	0	ITGA4 VCAM1
proteome drug targets	24	NCI_Nature	VEGF and VEGFR signaling network	VEGF and VEGFR signaling network	VEGF and VEGFR signaling network	-2.34997	0.00446716	3	44	4	FLT4 KDR VEGFA
transcriptome drug targets	24	protein_complexes	MIPS:298		VEGF transcriptional complex	-2.34931	0.0044739	2	34	1	HIF1A STAT3
transcriptome drug targets	24	protein_complexes	MIPS:1505		NCOR2 complex	-2.34931	0.0044739	2	34	1	HDAC2 HDAC3
transcriptome drug targets	24	protein_complexes	MIPS:2909		PLC-gamma-2-Syk-LAT-FcR-gamma complex	-2.34931	0.0044739	2	34	1	PLCG2 SYK
phosphoproteome drug targets	24	GO_MF	GO:0004035	alkaline phosphatase activity	alkaline phosphatase activity	-2.34803	0.00448717	2	168	0	ALPG ALPL
phosphoproteome drug targets	24	GO_MF	GO:0008508	bile acid:sodium symporter activity	bile acid:sodium symporter activity	-2.34803	0.00448717	2	168	0	SLC10A1 SLC10A2
phosphoproteome drug targets	24	GO_MF	GO:0008241	peptidyl-dipeptidase activity	peptidyl-dipeptidase activity	-2.34803	0.00448717	2	168	0	ACE ACE2
phosphoproteome drug targets	24	GO_MF	GO:0036132	13-prostaglandin reductase activity	13-prostaglandin reductase activity	-2.34803	0.00448717	2	168	0	PTGR1 PTGR2
phosphoproteome drug targets	12	Reactome	R-HSA-9678110	Attachment and Entry	Attachment and Entry	-2.34757	0.00449187	2	89	1	ACE2 VCP
phosphoproteome drug targets	12	Reactome	R-HSA-5666185	RHO GTPases Activate Rhotekin and Rhophilins	RHO GTPases Activate Rhotekin and Rhophilins	-2.34757	0.00449187	2	89	1	RHOB RHOC
proteome drug targets	6	GO_MF	GO:0002376	immune system process	immune system process	-2.34677	0.00450023	2	38	5	FPR1 IFNAR2
proteome drug targets	6	GO_CC	GO:0005833	hemoglobin complex	hemoglobin complex	-2.34507	0.00451784	2	38	5	AHSP HBA1
proteome drug targets	6	GO_BP	GO:0036303	lymph vessel morphogenesis	lymph vessel morphogenesis	-2.33448	0.00462939	2	38	5	FLT4 VEGFA
proteome drug targets	6	MSIGDB_C2	PID_P53_DOWNSTREAM_PATHWAY	PID_P53_DOWNSTREAM_PATHWAY	PID_P53_DOWNSTREAM_PATHWAY	-2.33227	0.00465299	3	13	15	BDKRB2 JUN LIF
transcriptome drug targets	6	NCI_Nature	Syndecan-2-mediated signaling events	Syndecan-2-mediated signaling events	Syndecan-2-mediated signaling events	-2.3255	0.00472612	3	13	20	FGFR4 FN1 MAPK1
phosphoproteome drug targets	24	Reactome	R-HSA-162599	Late Phase of HIV Life Cycle	Late Phase of HIV Life Cycle	-2.30513	0.00495304	3	150	3	CDK9 PPIA XPO1
transcriptome drug targets	6	Reactome	R-HSA-2408522	Selenoamino acid metabolism	Selenoamino acid metabolism	-2.29835	0.00503092	3	28	26	RPL3 RPL37 RPS2
proteome drug targets	24	NCI_Nature	IL27-mediated signaling events	IL27-mediated signaling events	IL27-mediated signaling events	-2.29651	0.00505232	4	44	10	IL1B IL6 JAK2 TGFB1
phosphoproteome drug targets	12	Panther_Pathway	P00034	Integrin signalling pathway	Integrin signalling pathway	-2.28774	0.00515541	8	40	50	FN1 HRAS ITGA4 MAP2K1 MAPK10 MAPK8 RHOB RHOC
proteome drug targets	12	Reactome	R-HSA-9660821	ADORA2B mediated anti-inflammatory cytokines production	ADORA2B mediated anti-inflammatory cytokines production	-2.27855	0.00526568	6	76	43	ADRB1 CRHR2 GHRHR IL6 MC4R RAMP1
proteome drug targets	12	GO_MF	GO:0004112	cyclic-nucleotide phosphodiesterase activity	cyclic-nucleotide phosphodiesterase activity	-2.26311	0.00545623	4	84	18	PDE2A PDE3B PDE7A PDE9A
transcriptome drug targets	12	Reactome	R-HSA-5603029	IkBA variant leads to EDA-ID	IkBA variant leads to EDA-ID	-2.26023	0.00549253	2	38	5	NFKB1 NFKB2
transcriptome drug targets	24	MSIGDB_C2	PID_RETINOIC_ACID_PATHWAY	PID_RETINOIC_ACID_PATHWAY	PID_RETINOIC_ACID_PATHWAY	-2.25951	0.00550167	2	20	2	CREBBP HDAC3
transcriptome drug targets	24	MSIGDB_C2	PID_IL27_PATHWAY	PID_IL27_PATHWAY	PID_IL27_PATHWAY	-2.25951	0.00550167	2	20	2	IL12B IL1B
phosphoproteome drug targets	12	GO_BP	GO:0051726	regulation of cell cycle	regulation of cell cycle	-2.25469	0.00556297	4	92	16	CDK1 CDK2 CDK6 CDK9
proteome drug targets	12	protein_complexes	IntAct:19972	hbe-gower2_human		-2.25271	0.00558839	2	38	1	HBA1 HBE1
proteome drug targets	12	protein_complexes	MIPS:2342		ITGAV-ITGB8-MMP14-TGFB1 complex	-2.25271	0.00558839	2	38	1	ITGAV MMP14
proteome drug targets	12	protein_complexes	MIPS:2351		ITGB6-FYN-FN1 complex	-2.25271	0.00558839	2	38	1	FYN ITGB6
transcriptome drug targets	12	IOB	TNFSF3	TNFSF3	TNFSF3	-2.24087	0.00574283	2	4	3	NFKB1 NFKB2
phosphoproteome drug targets	12	Reactome	R-HSA-1538133	G0 and Early G1	G0 and Early G1	-2.2358	0.00581026	3	89	7	CDK1 CDK2 MYC
phosphoproteome drug targets	12	Reactome	R-HSA-73817	Purine ribonucleoside monophosphate biosynthesis	Purine ribonucleoside monophosphate biosynthesis	-2.2358	0.00581026	3	89	7	ADSS2 GART IMPDH2
transcriptome drug targets	12	WikiPathways	WP167	EICOSANOID SYNTHESIS	Eicosanoid synthesis	-2.23069	0.00587913	2	12	6	ALOX12 PTGES
proteome drug targets	24	protein_complexes	MIPS:2342		ITGAV-ITGB8-MMP14-TGFB1 complex	-2.2302	0.00588574	2	39	1	ITGAV TGFB1
proteome drug targets	24	protein_complexes	MIPS:2849		ITGAV-ITGB3-NOV complex	-2.2302	0.00588574	2	39	1	CCN3 ITGAV
proteome drug targets	24	protein_complexes	MIPS:6586		VEcad-VEGFR complex	-2.2302	0.00588574	2	39	1	FLT4 KDR
transcriptome drug targets	6	GO_CC	GO:0031012	extracellular matrix	extracellular matrix	-2.22279	0.00598707	6	31	132	A2M CALR FGF1 FGFR2 FN1 VCAN
transcriptome drug targets	24	GO_BP	GO:0030194	positive regulation of blood coagulation	positive regulation of blood coagulation	-2.21679	0.00607033	3	81	9	F2 F2R SERPINE1
proteome drug targets	6	GO_BP	GO:0071294	cellular response to zinc ion	cellular response to zinc ion	-2.21377	0.00611265	2	38	6	CREB1 MT2A
proteome drug targets	24	Panther_Pathway	P00004	Alzheimer disease-presenilin pathway	Alzheimer disease-presenilin pathway	-2.21325	0.00611992	7	43	37	FURIN MMP1 MMP2 MMP24 MMP8 MMP9 WNT5A
transcriptome drug targets	24	GO_BP	GO:0021670	lateral ventricle development	lateral ventricle development	-2.21248	0.0061308	2	81	2	AQP1 CDK6
transcriptome drug targets	24	GO_MF	GO:0099530	G protein-coupled receptor activity involved in regulation of postsynaptic membrane potential	G protein-coupled receptor activity involved in regulation of postsynaptic membrane potential	-2.20396	0.00625228	2	83	2	GABBR1 GRM1
transcriptome drug targets	6	Reactome	R-HSA-6783589	Interleukin-6 family signaling	Interleukin-6 family signaling	-2.20226	0.00627685	2	28	8	IL11RA IL6
phosphoproteome drug targets	24	protein_complexes	MIPS:832		Anti-Sm protein complex	-2.1941	0.00639593	2	69	0	PRMT5 SMN1
phosphoproteome drug targets	24	protein_complexes	MIPS:5521		EED-EZH polycomb complex	-2.1941	0.00639593	2	69	0	EED EZH2
phosphoproteome drug targets	24	protein_complexes	MIPS:6859		HRD1 complex	-2.1941	0.00639593	2	69	0	HSP90B1 HSPA5
proteome drug targets	12	GO_MF	GO:1990459	transferrin receptor binding	transferrin receptor binding	-2.19373	0.00640129	2	84	2	IKBKG TF
proteome drug targets	12	GO_BP	GO:0046069	cGMP catabolic process	cGMP catabolic process	-2.19165	0.00643213	2	83	2	PDE2A PDE9A
proteome drug targets	12	GO_MF	GO:0042923	neuropeptide binding	neuropeptide binding	-2.18992	0.00645769	3	84	9	GRPR MC4R NPBWR1
proteome drug targets	24	GO_BP	GO:0060323	head morphogenesis	head morphogenesis	-2.18866	0.00647653	3	91	8	ASPH IHH MMP2
phosphoproteome drug targets	12	NCI_Nature	Syndecan-2-mediated signaling events	Syndecan-2-mediated signaling events	Syndecan-2-mediated signaling events	-2.17829	0.00663307	5	45	18	FN1 HRAS MAPK1 MAPK8 MMP2
transcriptome drug targets	24	Reactome	R-HSA-8849473	PTK6 Expression	PTK6 Expression	-2.17022	0.00675736	2	78	2	EPAS1 HIF1A
phosphoproteome drug targets	12	protein_complexes	MIPS:2421		ITGA4-ITGB1-VCAM1 complex	-2.16606	0.00682243	2	42	1	ITGA4 VCAM1
phosphoproteome drug targets	12	protein_complexes	MIPS:5559		CDC2-CCNA2-CDK2 complex	-2.16606	0.00682243	2	42	1	CDK1 CDK2
phosphoproteome drug targets	6	Reactome	R-HSA-169893	Prolonged ERK activation events	Prolonged ERK activation events	-2.15472	0.00700287	2	43	5	MAPK1 NTRK1
proteome drug targets	6	WikiPathways	WP24	PEPTIDE GPCRS	Peptide GPCRs	-2.15102	0.00706286	3	11	27	BDKRB2 FPR1 MC4R
transcriptome drug targets	24	Panther_Pathway	P00030	Hypoxia response via HIF activation	Hypoxia response via HIF activation	-2.14805	0.00711135	3	35	7	AKT1 CREBBP HIF1A
phosphoproteome drug targets	6	GO_CC	GO:0031588	nucleotide-activated protein kinase complex	nucleotide-activated protein kinase complex	-2.14555	0.00715229	2	48	5	PRKAG1 PRKAG2
phosphoproteome drug targets	24	GO_MF	GO:0005525	GTP binding	GTP binding	-2.14001	0.00724414	10	168	52	EEF1A1 EEF2 GLUD2 LRRK2 RAC2 RHOA RHOB RHOC TUBB1 TUBE1
phosphoproteome drug targets	12	WikiPathways	WP3947	SEROTONIN AND ANXIETY	Serotonin and anxiety	-2.13885	0.00726349	2	28	2	PRKCB TRPV1
transcriptome drug targets	6	GO_CC	GO:0019866	organelle inner membrane	organelle inner membrane	-2.13281	0.0073653	6	31	138	GHRHR NDUFC2 NDUFV1 NDUFV3 PLA2G4A SLC25A5
proteome drug targets	6	GO_CC	GO:0035577	azurophil granule membrane	azurophil granule membrane	-2.11934	0.00759728	2	38	7	FPR1 GAA
proteome drug targets	24	GO_MF	GO:1990459	transferrin receptor binding	transferrin receptor binding	-2.11615	0.00765328	2	92	2	IKBKG TF
transcriptome drug targets	12	MSIGDB_C2	PID_ERBB4_PATHWAY	PID_ERBB4_PATHWAY	PID_ERBB4_PATHWAY	-2.11606	0.00765499	2	10	7	ERBB4 NEDD4
transcriptome drug targets	6	GO_CC	GO:0022625	cytosolic large ribosomal subunit	cytosolic large ribosomal subunit	-2.1158	0.00765943	2	31	9	RPL3 RPL37
proteome drug targets	24	GO_BP	GO:1901388	regulation of transforming growth factor beta activation	regulation of transforming growth factor beta activation	-2.11317	0.00770597	2	91	2	FURIN ITGAV
transcriptome drug targets	24	GO_BP	GO:0035640	exploration behavior	exploration behavior	-2.11316	0.00770618	3	81	10	CRBN DLG4 GAD1
proteome drug targets	24	Reactome	R-HSA-430116	GP1b-IX-V activation signalling	GP1b-IX-V activation signalling	-2.10702	0.00781586	2	84	2	PIK3R1 VWF
phosphoproteome drug targets	12	GO_BP	GO:0090170	regulation of Golgi inheritance	regulation of Golgi inheritance	-2.10387	0.00787285	2	92	2	MAP2K1 MAPK1
phosphoproteome drug targets	12	GO_BP	GO:0060385	axonogenesis involved in innervation	axonogenesis involved in innervation	-2.10387	0.00787285	2	92	2	ITGA4 NTRK1
phosphoproteome drug targets	12	GO_BP	GO:0007254	JNK cascade	JNK cascade	-2.10387	0.00787285	2	92	2	MAPK10 MAPK8
phosphoproteome drug targets	12	GO_BP	GO:0018107	peptidyl-threonine phosphorylation	peptidyl-threonine phosphorylation	-2.10387	0.00787285	2	92	2	PKN1 PRKCB
phosphoproteome drug targets	12	GO_BP	GO:0032367	intracellular cholesterol transport	intracellular cholesterol transport	-2.10387	0.00787285	2	92	2	ABCA1 CES1
phosphoproteome drug targets	12	GO_BP	GO:0006695	cholesterol biosynthetic process	cholesterol biosynthetic process	-2.10057	0.0079328	4	92	18	CES1 EBP G6PD HMGCS2
phosphoproteome drug targets	12	GO_BP	GO:2000134	negative regulation of G1/S transition of mitotic cell cycle	negative regulation of G1/S transition of mitotic cell cycle	-2.10057	0.0079328	4	92	18	CCND1 CDK2 EZH2 MDM2
proteome drug targets	12	Reactome	R-HSA-418346	Platelet homeostasis	Platelet homeostasis	-2.09889	0.00796355	5	76	33	FGR NOS3 P2RX4 PDE2A PDE9A
phosphoproteome drug targets	12	GO_MF	GO:0018107	peptidyl-threonine phosphorylation	peptidyl-threonine phosphorylation	-2.08884	0.00815003	2	95	2	PKN1 PRKCB
phosphoproteome drug targets	12	GO_MF	GO:0019855	calcium channel inhibitor activity	calcium channel inhibitor activity	-2.08884	0.00815003	2	95	2	CALM1 FKBP1A
phosphoproteome drug targets	12	GO_CC	GO:0031143	pseudopodium	pseudopodium	-2.08715	0.00818189	2	95	2	F2RL1 MAPK1
proteome drug targets	12	GO_MF	GO:0140104	molecular carrier activity	molecular carrier activity	-2.08654	0.00819339	3	84	10	HBA1 HBE1 TF
phosphoproteome drug targets	6	GO_BP	GO:2000134	negative regulation of G1/S transition of mitotic cell cycle	negative regulation of G1/S transition of mitotic cell cycle	-2.08456	0.00823084	3	48	19	CDK2 GJC2 MDM2
phosphoproteome drug targets	24	GO_MF	GO:0044548	S100 protein binding	S100 protein binding	-2.06945	0.00852219	3	168	4	ANXA2 ATP2A2 KCNK3
proteome drug targets	24	Reactome	R-HSA-9660821	ADORA2B mediated anti-inflammatory cytokines production	ADORA2B mediated anti-inflammatory cytokines production	-2.06644	0.00858146	6	84	43	CALCR CRHR1 GHRHR GLP2R IL6 MC4R
proteome drug targets	12	MSIGDB_C2	PID_IL27_PATHWAY	PID_IL27_PATHWAY	PID_IL27_PATHWAY	-2.06582	0.0085936	2	25	2	IL12B IL1B
proteome drug targets	12	MSIGDB_C2	BIOCARTA_MCALPAIN_PATHWAY	BIOCARTA_MCALPAIN_PATHWAY	BIOCARTA_MCALPAIN_PATHWAY	-2.06582	0.0085936	2	25	2	CXCR3 ITGB1
transcriptome drug targets	6	GO_MF	GO:0008083	growth factor activity	growth factor activity	-2.06387	0.0086323	3	31	32	EGF FGF1 IL6
phosphoproteome drug targets	12	Reactome	R-HSA-8951430	RUNX3 regulates WNT signaling	RUNX3 regulates WNT signaling	-2.05782	0.00875346	2	89	2	CCND1 MYC
transcriptome drug targets	24	MSIGDB_C2	BIOCARTA_EXTRINSIC_PATHWAY	BIOCARTA_EXTRINSIC_PATHWAY	BIOCARTA_EXTRINSIC_PATHWAY	-2.04599	0.00899524	2	20	3	F2 F5
transcriptome drug targets	12	GO_BP	GO:0010744	positive regulation of macrophage derived foam cell differentiation	positive regulation of macrophage derived foam cell differentiation	-2.04447	0.00902667	2	41	7	NFKB1 PLA2G2A
transcriptome drug targets	12	Reactome	R-HSA-6794361	Neurexins and neuroligins	Neurexins and neuroligins	-2.03538	0.00921761	2	38	7	GRM1 GRM5
phosphoproteome drug targets	6	Reactome	R-HSA-380972	Energy dependent regulation of mTOR by LKB1-AMPK	Energy dependent regulation of mTOR by LKB1-AMPK	-2.03505	0.00922472	2	43	6	PRKAG1 PRKAG2
transcriptome drug targets	12	WikiPathways	WP4829	MBDNF AND PROBDNF REGULATION OF GABA NEUROTRANSMISSION	mBDNF and proBDNF regulation of GABA neurotransmission	-2.03217	0.00928605	2	12	8	GABRA6 NGFR
phosphoproteome drug targets	6	GO_MF	GO:0008353	RNA polymerase II CTD heptapeptide repeat kinase activity	RNA polymerase II CTD heptapeptide repeat kinase activity	-2.02763	0.00938363	2	48	6	CDK9 MAPK1
phosphoproteome drug targets	6	GO_CC	GO:0001725	stress fiber	stress fiber	-2.02596	0.00941987	2	48	6	MYLK PTK2
proteome drug targets	6	GO_MF	GO:0019838	growth factor binding	growth factor binding	-2.02442	0.00945325	4	38	52	COL1A1 FLT4 IL11RA ITGAV
transcriptome drug targets	24	GO_BP	GO:0009299	mRNA transcription	mRNA transcription	-2.01873	0.00957797	3	81	11	EPAS1 STAT3 TP53
phosphoproteome drug targets	24	MSIGDB_C2	BIOCARTA_CTCF_PATHWAY	BIOCARTA_CTCF_PATHWAY	BIOCARTA_CTCF_PATHWAY	-2.01551	0.00964914	2	37	1	MTOR MYC
phosphoproteome drug targets	24	MSIGDB_C2	PID_INTEGRIN5_PATHWAY	PID_INTEGRIN5_PATHWAY	PID_INTEGRIN5_PATHWAY	-2.01551	0.00964914	2	37	1	ITGA4 VCAM1
phosphoproteome drug targets	12	GO_CC	GO:0000781	chromosome, telomeric region	chromosome, telomeric region	-2.00008	0.00999808	4	95	19	APEX1 CDK1 CDK2 EZH2
proteome drug targets	12	GO_MF	GO:0031702	type 1 angiotensin receptor binding	type 1 angiotensin receptor binding	-1.98144	0.0104366	2	84	3	BDKRB2 JAK2
proteome drug targets	12	Reactome	R-HSA-381426	Regulation of IGF Activity by IGFBP	Regulation of IGF Activity by IGFBP	-1.95892	0.010992	5	76	36	IL6 MMP2 SDC2 TF VCAN
proteome drug targets	12	Reactome	R-HSA-375276	Peptide ligand-binding receptors	Peptide ligand-binding receptors	-1.93207	0.0116931	7	76	68	BDKRB2 CXCR3 CXCR4 GRPR MC4R NPBWR1 NPY5R
proteome drug targets	24	Reactome	R-HSA-418346	Platelet homeostasis	Platelet homeostasis	-1.91849	0.0120644	5	84	33	ATP2A1 FGR NOS3 P2RX4 PTPN6
transcriptome drug targets	24	Reactome	R-HSA-381426	Regulation of IGF Activity by IGFBP	Regulation of IGF Activity by IGFBP	-1.91258	0.0122297	5	78	36	CSF1 F2 F5 IGFALS IL6
proteome drug targets	24	GO_MF	GO:0031702	type 1 angiotensin receptor binding	type 1 angiotensin receptor binding	-1.9048	0.0124509	2	92	3	BDKRB2 JAK2
proteome drug targets	12	GO_BP	GO:0002433	immune response-regulating cell surface receptor signaling pathway involved in phagocytosis	immune response-regulating cell surface receptor signaling pathway involved in phagocytosis	-1.90312	0.012499	3	83	12	FGR FYN LIMK1
phosphoproteome drug targets	24	Reactome	R-HSA-9678110	Attachment and Entry	Attachment and Entry	-1.90028	0.0125812	2	150	1	ACE2 VCP
proteome drug targets	12	Panther_Pathway	P00034	Integrin signalling pathway	Integrin signalling pathway	-1.87949	0.0131981	6	29	52	COL1A1 FYN HRAS ITGAV ITGB1 ITGB6
transcriptome drug targets	6	Reactome	R-HSA-381426	Regulation of IGF Activity by IGFBP	Regulation of IGF Activity by IGFBP	-1.87656	0.0132875	3	28	38	FN1 IL6 VCAN
transcriptome drug targets	12	GO_MF	GO:0019838	growth factor binding	growth factor binding	-1.87235	0.013417	4	42	52	EPHA2 GHRHR IL2RA NGFR
proteome drug targets	6	GO_MF	GO:0042923	neuropeptide binding	neuropeptide binding	-1.87026	0.0134816	2	38	10	MC4R OPRK1
proteome drug targets	12	WikiPathways	WP2643	NANOPARTICLE-MEDIATED ACTIVATION OF RECEPTOR SIGNALING	Nanoparticle-mediated activation of receptor signaling	-1.86814	0.0135475	2	30	3	COL1A1 ITGB1
proteome drug targets	12	WikiPathways	WP4331	NEOVASCULARISATION PROCESSES	Neovascularisation processes	-1.86814	0.0135475	2	30	3	FLT4 MMP9
proteome drug targets	6	NCI_Nature	VEGF and VEGFR signaling network	VEGF and VEGFR signaling network	VEGF and VEGFR signaling network	-1.86767	0.0135622	2	22	5	FLT4 VEGFA
proteome drug targets	12	MSIGDB_C2	PID_INTEGRIN3_PATHWAY	PID_INTEGRIN3_PATHWAY	PID_INTEGRIN3_PATHWAY	-1.85463	0.0139754	2	25	3	COL1A1 ITGB3
phosphoproteome drug targets	12	NCI_Nature	Beta5 beta6 beta7 and beta8 integrin cell surface interactions	Beta5 beta6 beta7 and beta8 integrin cell surface interactions	Beta5 beta6 beta7 and beta8 integrin cell surface interactions	-1.83782	0.014527	3	45	7	FN1 ITGA4 VCAM1
proteome drug targets	6	GO_MF	GO:0008083	growth factor activity	growth factor activity	-1.81949	0.0151536	3	38	32	IL6 LIF VEGFA
proteome drug targets	12	Reactome	R-HSA-194313	VEGF ligand-receptor interactions	VEGF ligand-receptor interactions	-1.81355	0.0153619	2	76	4	FLT4 VEGFA
phosphoproteome drug targets	24	GO_CC	GO:0000781	chromosome, telomeric region	chromosome, telomeric region	-1.80036	0.0158359	5	167	18	CDK1 CDK2 CHEK2 EZH2 NAT10
phosphoproteome drug targets	24	Panther_Pathway	P00034	Integrin signalling pathway	Integrin signalling pathway	-1.79539	0.0160182	8	48	50	FN1 FYN ITGA4 MAPK13 RAC2 RHOA RHOB RHOC
proteome drug targets	24	GO_BP	GO:0002433	immune response-regulating cell surface receptor signaling pathway involved in phagocytosis	immune response-regulating cell surface receptor signaling pathway involved in phagocytosis	-1.79462	0.0160465	3	91	12	ABL1 FGR LIMK1
transcriptome drug targets	24	MSIGDB_C2	PID_P53_DOWNSTREAM_PATHWAY	PID_P53_DOWNSTREAM_PATHWAY	PID_P53_DOWNSTREAM_PATHWAY	-1.78659	0.016346	3	20	15	ATF3 CREBBP HDAC2
phosphoproteome drug targets	24	protein_complexes	MIPS:2351		ITGB6-FYN-FN1 complex	-1.74028	0.0181854	2	69	1	FN1 FYN
phosphoproteome drug targets	24	protein_complexes	MIPS:2421		ITGA4-ITGB1-VCAM1 complex	-1.74028	0.0181854	2	69	1	ITGA4 VCAM1
phosphoproteome drug targets	24	protein_complexes	MIPS:5559		CDC2-CCNA2-CDK2 complex	-1.74028	0.0181854	2	69	1	CDK1 CDK2
phosphoproteome drug targets	6	NCI_Nature	FOXM1 transcription factor network	FOXM1 transcription factor network	FOXM1 transcription factor network	-1.73049	0.0186	3	20	21	BIRC5 CDK2 FOXM1
proteome drug targets	24	Reactome	R-HSA-375276	Peptide ligand-binding receptors	Peptide ligand-binding receptors	-1.70777	0.0195986	7	84	68	BDKRB2 CCL7 CCR1 CXCR3 MC4R NPBWR1 NPY5R
proteome drug targets	24	WikiPathways	WP24	PEPTIDE GPCRS	Peptide GPCRs	-1.70533	0.0197092	4	28	26	BDKRB2 CXCR3 MC4R NPY5R
proteome drug targets	12	NCI_Nature	Syndecan-2-mediated signaling events	Syndecan-2-mediated signaling events	Syndecan-2-mediated signaling events	-1.68196	0.0207991	4	39	19	HRAS ITGB1 MMP2 SDC2
proteome drug targets	12	GO_CC	GO:0005833	hemoglobin complex	hemoglobin complex	-1.67662	0.0210562	2	84	5	HBA1 HBE1
proteome drug targets	12	GO_BP	GO:0032725	positive regulation of granulocyte macrophage colony-stimulating factor production	positive regulation of granulocyte macrophage colony-stimulating factor production	-1.67624	0.0210747	2	83	5	IL12B IL1B
proteome drug targets	12	GO_BP	GO:0036303	lymph vessel morphogenesis	lymph vessel morphogenesis	-1.67624	0.0210747	2	83	5	FLT4 VEGFA
transcriptome drug targets	12	GO_BP	GO:0009299	mRNA transcription	mRNA transcription	-1.66456	0.0216491	2	41	12	EPAS1 HIPK3
phosphoproteome drug targets	12	Reactome	R-HSA-9013407	RHOH GTPase cycle	RHOH GTPase cycle	-1.64119	0.0228459	3	89	13	PAK4 PAK6 VCP
phosphoproteome drug targets	24	Reactome	R-HSA-8951430	RUNX3 regulates WNT signaling	RUNX3 regulates WNT signaling	-1.61856	0.0240678	2	150	2	CTNNB1 MYC
transcriptome drug targets	6	GO_BP	GO:1990402	embryonic liver development	embryonic liver development	-1.61623	0.0241975	1	30	1	A2M
transcriptome drug targets	6	GO_BP	GO:2000634	regulation of primary miRNA processing	regulation of primary miRNA processing	-1.61623	0.0241975	1	30	1	IL6
phosphoproteome drug targets	24	GO_BP	GO:0060385	axonogenesis involved in innervation	axonogenesis involved in innervation	-1.61206	0.0244308	2	165	2	ITGA4 NTRK1
transcriptome drug targets	6	GO_CC	GO:0005850	eukaryotic translation initiation factor 2 complex	eukaryotic translation initiation factor 2 complex	-1.60747	0.0246904	1	31	1	EIF2A
proteome drug targets	12	WikiPathways	WP24	PEPTIDE GPCRS	Peptide GPCRs	-1.60241	0.0249798	4	30	26	BDKRB2 CXCR3 MC4R NPY5R
proteome drug targets	24	GO_BP	GO:0036303	lymph vessel morphogenesis	lymph vessel morphogenesis	-1.6006	0.0250839	2	91	5	FLT4 VEGFA
phosphoproteome drug targets	6	WikiPathways	WP3872	REGULATION OF APOPTOSIS BY PARATHYROID HORMONE-RELATED PROTEIN	Regulation of apoptosis by parathyroid hormone-related protein	-1.58969	0.0257224	1	10	1	BCL2L2
phosphoproteome drug targets	12	GO_CC	GO:0031588	nucleotide-activated protein kinase complex	nucleotide-activated protein kinase complex	-1.57559	0.0265713	2	95	5	PRKAB1 PRKAB2
proteome drug targets	12	GO_MF	GO:0008083	growth factor activity	growth factor activity	-1.55185	0.0280639	4	84	31	CCN3 IL12B IL6 VEGFA
phosphoproteome drug targets	12	Reactome	R-HSA-8876725	Protein methylation	Protein methylation	-1.54738	0.0283545	2	89	5	CALM1 VCP
proteome drug targets	6	GO_CC	GO:0034685	integrin alphav-beta6 complex	integrin alphav-beta6 complex	-1.51966	0.0302229	1	38	1	ITGAV
proteome drug targets	6	GO_BP	GO:2000634	regulation of primary miRNA processing	regulation of primary miRNA processing	-1.51428	0.0306002	1	38	1	IL6
transcriptome drug targets	6	MSIGDB_C2	BIOCARTA_MCALPAIN_PATHWAY	BIOCARTA_MCALPAIN_PATHWAY	BIOCARTA_MCALPAIN_PATHWAY	-1.50382	0.0313456	1	5	3	EGF
transcriptome drug targets	24	GO_BP	GO:0010744	positive regulation of macrophage derived foam cell differentiation	positive regulation of macrophage derived foam cell differentiation	-1.4808	0.033052	2	81	7	CSF1 LPL
proteome drug targets	6	Reactome	R-HSA-9660821	ADORA2B mediated anti-inflammatory cytokines production	ADORA2B mediated anti-inflammatory cytokines production	-1.47891	0.0331962	3	33	46	CREB1 IL6 MC4R
transcriptome drug targets	12	GO_MF	GO:0045309	protein phosphorylated amino acid binding	protein phosphorylated amino acid binding	-1.44927	0.0355406	2	42	16	NEDD4 SYK
transcriptome drug targets	6	GO_BP	GO:2000510	positive regulation of dendritic cell chemotaxis	positive regulation of dendritic cell chemotaxis	-1.4427	0.0360831	1	30	2	CALR
transcriptome drug targets	6	GO_BP	GO:0060124	positive regulation of growth hormone secretion	positive regulation of growth hormone secretion	-1.4427	0.0360831	1	30	2	GHRHR
transcriptome drug targets	6	GO_BP	GO:1901731	positive regulation of platelet aggregation	positive regulation of platelet aggregation	-1.4427	0.0360831	1	30	2	IL6
transcriptome drug targets	24	Reactome	R-HSA-6794361	Neurexins and neuroligins	Neurexins and neuroligins	-1.44088	0.0362341	2	78	7	DLG4 GRM1
phosphoproteome drug targets	12	Reactome	R-HSA-380972	Energy dependent regulation of mTOR by LKB1-AMPK	Energy dependent regulation of mTOR by LKB1-AMPK	-1.43358	0.0368487	2	89	6	PRKAB1 PRKAB2
transcriptome drug targets	24	GO_CC	GO:0031012	extracellular matrix	extracellular matrix	-1.43062	0.0371002	9	83	129	CALR COL1A2 CTSL DCN F2 HSPG2 IGFALS SERPINE1 TINAGL1
phosphoproteome drug targets	6	GO_BP	GO:1905430	cellular response to glycine	cellular response to glycine	-1.41371	0.0385738	1	48	1	BCL2L2
phosphoproteome drug targets	6	GO_BP	GO:1903862	positive regulation of oxidative phosphorylation	positive regulation of oxidative phosphorylation	-1.41371	0.0385738	1	48	1	VCP
phosphoproteome drug targets	6	GO_BP	GO:0099640	axo-dendritic protein transport	axo-dendritic protein transport	-1.41371	0.0385738	1	48	1	HSPB1
transcriptome drug targets	6	protein_complexes	MIPS:6925		MAPK1-PTK2-PXN complex	-1.40558	0.0393025	1	17	1	MAPK1
proteome drug targets	6	Panther_Pathway	P00034	Integrin signalling pathway	Integrin signalling pathway	-1.39623	0.0401574	4	19	54	COL1A1 ITGA2B ITGAV ITGB1
proteome drug targets	12	NCI_Nature	VEGF and VEGFR signaling network	VEGF and VEGFR signaling network	VEGF and VEGFR signaling network	-1.39225	0.0405277	2	39	5	FLT4 VEGFA
proteome drug targets	6	MSIGDB_C2	PID_VEGF_VEGFR_PATHWAY	PID_VEGF_VEGFR_PATHWAY	PID_VEGF_VEGFR_PATHWAY	-1.38989	0.0407481	1	13	1	FLT4
phosphoproteome drug targets	6	GO_MF	GO:0097718	disordered domain specific binding	disordered domain specific binding	-1.38889	0.0408425	2	48	15	BCL2L2 MDM2
phosphoproteome drug targets	6	GO_CC	GO:0000307	cyclin-dependent protein kinase holoenzyme complex	cyclin-dependent protein kinase holoenzyme complex	-1.38731	0.0409913	2	48	15	CDK2 CDK9
phosphoproteome drug targets	6	MSIGDB_C2	BIOCARTA_MYOSIN_PATHWAY	BIOCARTA_MYOSIN_PATHWAY	BIOCARTA_MYOSIN_PATHWAY	-1.37487	0.0421819	1	9	2	PKN1
proteome drug targets	12	Reactome	R-HSA-6783589	Interleukin-6 family signaling	Interleukin-6 family signaling	-1.37431	0.0422369	2	76	8	IL6 JAK2
transcriptome drug targets	24	Reactome	R-HSA-6783589	Interleukin-6 family signaling	Interleukin-6 family signaling	-1.35366	0.0442938	2	78	8	IL6 STAT3
proteome drug targets	6	protein_complexes	IntAct:19972	hbe-gower2_human		-1.34802	0.0448724	1	13	2	HBA1
proteome drug targets	6	protein_complexes	MIPS:2342		ITGAV-ITGB8-MMP14-TGFB1 complex	-1.34802	0.0448724	1	13	2	ITGAV
proteome drug targets	6	protein_complexes	MIPS:2421		ITGA4-ITGB1-VCAM1 complex	-1.34802	0.0448724	1	13	2	ITGB1
proteome drug targets	6	protein_complexes	MIPS:2849		ITGAV-ITGB3-NOV complex	-1.34802	0.0448724	1	13	2	ITGAV
proteome drug targets	6	protein_complexes	MIPS:6586		VEcad-VEGFR complex	-1.34802	0.0448724	1	13	2	FLT4
proteome drug targets	6	GO_BP	GO:0061042	vascular wound healing	vascular wound healing	-1.34145	0.0455564	1	38	2	VEGFA
proteome drug targets	6	GO_BP	GO:0008354	germ cell migration	germ cell migration	-1.34145	0.0455564	1	38	2	ITGB1
proteome drug targets	6	GO_BP	GO:0071604	transforming growth factor beta production	transforming growth factor beta production	-1.34145	0.0455564	1	38	2	ITGAV
proteome drug targets	6	GO_BP	GO:1901731	positive regulation of platelet aggregation	positive regulation of platelet aggregation	-1.34145	0.0455564	1	38	2	IL6
proteome drug targets	6	Reactome	R-HSA-1474244	Extracellular matrix organization	Extracellular matrix organization	-1.33973	0.0457376	4	33	90	COL1A1 ITGA2B ITGAV ITGB1
proteome drug targets	6	Reactome	R-HSA-400253	Circadian Clock	Circadian Clock	-1.32982	0.0467924	2	33	22	CREB1 NAMPT
transcriptome drug targets	6	GO_BP	GO:0090170	regulation of Golgi inheritance	regulation of Golgi inheritance	-1.32031	0.0478286	1	30	3	MAPK1
transcriptome drug targets	6	GO_CC	GO:0031143	pseudopodium	pseudopodium	-1.31167	0.0487904	1	31	3	MAPK1
transcriptome drug targets	12	GO_BP	GO:2000510	positive regulation of dendritic cell chemotaxis	positive regulation of dendritic cell chemotaxis	-1.30898	0.0490928	1	41	2	CALR
transcriptome drug targets	12	GO_BP	GO:0060124	positive regulation of growth hormone secretion	positive regulation of growth hormone secretion	-1.30898	0.0490928	1	41	2	GHRHR
transcriptome drug targets	12	GO_BP	GO:0048570	notochord morphogenesis	notochord morphogenesis	-1.30898	0.0490928	1	41	2	EPHA2
proteome drug targets	12	GO_BP	GO:0060323	head morphogenesis	head morphogenesis	-1.29596	0.0505869	2	83	9	COL1A1 MMP2
proteome drug targets	24	Reactome	R-HSA-6783589	Interleukin-6 family signaling	Interleukin-6 family signaling	-1.29506	0.0506918	2	84	8	IL6 JAK2
proteome drug targets	6	NCI_Nature	IL27-mediated signaling events	IL27-mediated signaling events	IL27-mediated signaling events	-1.28081	0.0523832	2	22	12	IL6 TYK2
transcriptome drug targets	24	WikiPathways	WP2249	METASTATIC BRAIN TUMOR	Metastatic brain tumor	-1.27059	0.05363	1	21	1	CDK6
phosphoproteome drug targets	6	Reactome	R-HSA-9678110	Attachment and Entry	Attachment and Entry	-1.25124	0.0560735	1	43	2	VCP
phosphoproteome drug targets	6	GO_BP	GO:0051726	regulation of cell cycle	regulation of cell cycle	-1.24822	0.0564657	2	48	18	CDK2 CDK9
transcriptome drug targets	6	protein_complexes	MIPS:2351		ITGB6-FYN-FN1 complex	-1.23356	0.0584041	1	17	2	FN1
proteome drug targets	6	GO_BP	GO:1901388	regulation of transforming growth factor beta activation	regulation of transforming growth factor beta activation	-1.21977	0.0602878	1	38	3	ITGAV
phosphoproteome drug targets	24	NCI_Nature	FOXM1 transcription factor network	FOXM1 transcription factor network	FOXM1 transcription factor network	-1.21366	0.0611416	4	52	20	CDK1 CDK2 CHEK2 MYC
phosphoproteome drug targets	6	protein_complexes	MIPS:5559		CDC2-CCNA2-CDK2 complex	-1.20924	0.0617669	1	18	2	CDK2
proteome drug targets	6	GO_CC	GO:0032587	ruffle membrane	ruffle membrane	-1.20481	0.0624002	2	38	25	ITGAV ITGB1
transcriptome drug targets	24	Reactome	R-HSA-2559580	Oxidative Stress Induced Senescence	Oxidative Stress Induced Senescence	-1.19394	0.063983	3	78	24	CDK6 MDM4 TP53
transcriptome drug targets	24	GO_BP	GO:1905430	cellular response to glycine	cellular response to glycine	-1.18941	0.0646532	1	81	1	FYN
transcriptome drug targets	24	GO_BP	GO:2000554	regulation of T-helper 1 cell cytokine production	regulation of T-helper 1 cell cytokine production	-1.18941	0.0646532	1	81	1	IL1B
transcriptome drug targets	12	GO_BP	GO:0032367	intracellular cholesterol transport	intracellular cholesterol transport	-1.18757	0.0649284	1	41	3	LDLR
transcriptome drug targets	12	Reactome	R-HSA-430116	GP1b-IX-V activation signalling	GP1b-IX-V activation signalling	-1.18258	0.0656784	1	38	3	GP9
transcriptome drug targets	12	Reactome	R-HSA-8849473	PTK6 Expression	PTK6 Expression	-1.18258	0.0656784	1	38	3	EPAS1
proteome drug targets	12	GO_MF	GO:0019972	interleukin-12 binding	interleukin-12 binding	-1.18007	0.0660581	1	84	1	IL12B
proteome drug targets	12	GO_CC	GO:0043514	interleukin-12 complex	interleukin-12 complex	-1.17922	0.0661881	1	84	1	IL12B
proteome drug targets	12	Reactome	R-HSA-8866376	Reelin signalling pathway	Reelin signalling pathway	-1.17916	0.0661978	1	76	1	FYN
proteome drug targets	12	GO_BP	GO:1905430	cellular response to glycine	cellular response to glycine	-1.179	0.0662222	1	83	1	FYN
proteome drug targets	12	GO_BP	GO:0051561	positive regulation of mitochondrial calcium ion concentration	positive regulation of mitochondrial calcium ion concentration	-1.179	0.0662222	1	83	1	TGM2
proteome drug targets	12	GO_BP	GO:2000634	regulation of primary miRNA processing	regulation of primary miRNA processing	-1.179	0.0662222	1	83	1	IL6
proteome drug targets	12	GO_BP	GO:2000554	regulation of T-helper 1 cell cytokine production	regulation of T-helper 1 cell cytokine production	-1.179	0.0662222	1	83	1	IL1B
proteome drug targets	24	GO_BP	GO:0019221	cytokine-mediated signaling pathway	cytokine-mediated signaling pathway	-1.17473	0.0668756	4	91	38	CCR1 CXCR3 IFNAR2 IL1R1
transcriptome drug targets	24	Reactome	R-HSA-8866376	Reelin signalling pathway	Reelin signalling pathway	-1.16807	0.0679092	1	78	1	FYN
proteome drug targets	6	IOB	TNFSF3	TNFSF3	TNFSF3	-1.1615	0.0689451	1	2	4	JUN
proteome drug targets	6	WikiPathways	WP4331	NEOVASCULARISATION PROCESSES	Neovascularisation processes	-1.15908	0.0693295	1	11	4	FLT4
proteome drug targets	24	GO_MF	GO:0042923	neuropeptide binding	neuropeptide binding	-1.15787	0.0695239	2	92	10	MC4R NPBWR1
proteome drug targets	24	Reactome	R-HSA-3928665	EPH-ephrin mediated repulsion of cells	EPH-ephrin mediated repulsion of cells	-1.15639	0.0697605	3	84	23	EPHA2 MMP2 MMP9
proteome drug targets	24	GO_CC	GO:0034685	integrin alphav-beta6 complex	integrin alphav-beta6 complex	-1.14508	0.0716015	1	91	1	ITGAV
transcriptome drug targets	12	protein_complexes	MIPS:2909		PLC-gamma-2-Syk-LAT-FcR-gamma complex	-1.14383	0.0718074	1	21	2	SYK
transcriptome drug targets	6	Reactome	R-HSA-162599	Late Phase of HIV Life Cycle	Late Phase of HIV Life Cycle	-1.1414	0.0722109	1	28	5	PPIA
proteome drug targets	24	GO_BP	GO:2000170	positive regulation of peptidyl-cysteine S-nitrosylation	positive regulation of peptidyl-cysteine S-nitrosylation	-1.13975	0.0724852	1	91	1	TXN
proteome drug targets	24	GO_BP	GO:2000634	regulation of primary miRNA processing	regulation of primary miRNA processing	-1.13975	0.0724852	1	91	1	IL6
proteome drug targets	24	GO_CC	GO:0032587	ruffle membrane	ruffle membrane	-1.13687	0.0729668	3	91	24	EPHA2 FGR ITGAV
phosphoproteome drug targets	12	GO_BP	GO:0016240	autophagosome membrane docking	autophagosome membrane docking	-1.13509	0.0732666	1	92	1	CALM1
phosphoproteome drug targets	12	GO_BP	GO:1905430	cellular response to glycine	cellular response to glycine	-1.13509	0.0732666	1	92	1	BCL2L2
phosphoproteome drug targets	12	GO_BP	GO:1902766	skeletal muscle satellite cell migration	skeletal muscle satellite cell migration	-1.13509	0.0732666	1	92	1	RHOC
phosphoproteome drug targets	12	GO_BP	GO:0019518	L-threonine catabolic process to glycine	L-threonine catabolic process to glycine	-1.13509	0.0732666	1	92	1	GCAT
phosphoproteome drug targets	6	Panther_Pathway	P00034	Integrin signalling pathway	Integrin signalling pathway	-1.12998	0.0741344	4	23	54	CSK MAPK10 MAPK8 PTK2
phosphoproteome drug targets	12	GO_MF	GO:0008241	peptidyl-dipeptidase activity	peptidyl-dipeptidase activity	-1.1276	0.0745414	1	95	1	ACE2
phosphoproteome drug targets	6	GO_MF	GO:0018107	peptidyl-threonine phosphorylation	peptidyl-threonine phosphorylation	-1.12708	0.0746308	1	48	3	PKN1
phosphoproteome drug targets	12	GO_CC	GO:0090571	RNA polymerase II transcription repressor complex	RNA polymerase II transcription repressor complex	-1.12675	0.0746878	1	95	1	MYC
phosphoproteome drug targets	6	GO_CC	GO:0031143	pseudopodium	pseudopodium	-1.12624	0.0747761	1	48	3	MAPK1
phosphoproteome drug targets	12	Reactome	R-HSA-381426	Regulation of IGF Activity by IGFBP	Regulation of IGF Activity by IGFBP	-1.12307	0.0753236	4	89	37	CSF1 FN1 KLK3 MMP2
phosphoproteome drug targets	6	GO_BP	GO:0090170	regulation of Golgi inheritance	regulation of Golgi inheritance	-1.12096	0.0756895	1	48	3	MAPK1
phosphoproteome drug targets	6	GO_BP	GO:0060385	axonogenesis involved in innervation	axonogenesis involved in innervation	-1.12096	0.0756895	1	48	3	NTRK1
phosphoproteome drug targets	6	GO_BP	GO:0018107	peptidyl-threonine phosphorylation	peptidyl-threonine phosphorylation	-1.12096	0.0756895	1	48	3	PKN1
phosphoproteome drug targets	12	Reactome	R-HSA-111995	phospho-PLA2 pathway	phospho-PLA2 pathway	-1.11185	0.077294	1	89	1	MAPK1
proteome drug targets	12	MSIGDB_C2	PID_VEGF_VEGFR_PATHWAY	PID_VEGF_VEGFR_PATHWAY	PID_VEGF_VEGFR_PATHWAY	-1.11009	0.0776094	1	25	1	FLT4
transcriptome drug targets	24	protein_complexes	MIPS:3087		CCND1-CDK6 complex	-1.10892	0.0778171	1	34	1	CDK6
proteome drug targets	12	GO_CC	GO:0001669	acrosomal vesicle	acrosomal vesicle	-1.10578	0.078383	2	84	12	CALR KIT
proteome drug targets	12	NCI_Nature	Beta5 beta6 beta7 and beta8 integrin cell surface interactions	Beta5 beta6 beta7 and beta8 integrin cell surface interactions	Beta5 beta6 beta7 and beta8 integrin cell surface interactions	-1.10078	0.0792897	2	39	8	ITGAV ITGB6
transcriptome drug targets	24	WikiPathways	WP1455	SEROTONIN TRANSPORTER ACTIVITY	Serotonin transporter activity	-1.10014	0.0794066	1	21	2	IL1B
transcriptome drug targets	24	WikiPathways	WP4494	SELECTIVE EXPRESSION OF CHEMOKINE RECEPTORS DURING T-CELL POLARIZATION	Selective expression of chemokine receptors during T-cell polarization	-1.10014	0.0794066	1	21	2	IL12B
proteome drug targets	6	MSIGDB_C2	BIOCARTA_MCALPAIN_PATHWAY	BIOCARTA_MCALPAIN_PATHWAY	BIOCARTA_MCALPAIN_PATHWAY	-1.09713	0.0799586	1	13	3	ITGB1
phosphoproteome drug targets	12	Reactome	R-HSA-3928665	EPH-ephrin mediated repulsion of cells	EPH-ephrin mediated repulsion of cells	-1.09653	0.0800702	3	89	23	EPHB6 LYN MMP2
proteome drug targets	24	GO_MF	GO:0140104	molecular carrier activity	molecular carrier activity	-1.09556	0.0802484	2	92	11	HSPA8 TF
transcriptome drug targets	6	GO_BP	GO:0032725	positive regulation of granulocyte macrophage colony-stimulating factor production	positive regulation of granulocyte macrophage colony-stimulating factor production	-1.08491	0.082241	1	30	6	PAEP
transcriptome drug targets	6	GO_MF	GO:0044548	S100 protein binding	S100 protein binding	-1.07727	0.0837015	1	31	6	FGF1
transcriptome drug targets	6	Reactome	R-HSA-169893	Prolonged ERK activation events	Prolonged ERK activation events	-1.07703	0.0837465	1	28	6	MAPK1
transcriptome drug targets	6	Reactome	R-HSA-8876725	Protein methylation	Protein methylation	-1.07703	0.0837465	1	28	6	RPS2
phosphoproteome drug targets	12	GO_MF	GO:0005525	GTP binding	GTP binding	-1.07633	0.0838825	5	95	57	ADSS2 HRAS RHOB RHOC TUBB1
phosphoproteome drug targets	24	Reactome	R-HSA-9013407	RHOH GTPase cycle	RHOH GTPase cycle	-1.07024	0.0850671	3	150	13	PAK4 PAK6 VCP
proteome drug targets	12	protein_complexes	MIPS:2018		IL12A-IL12B complex	-1.06166	0.0867649	1	38	1	IL12B
proteome drug targets	12	protein_complexes	MIPS:5641		PSD95-FYN-NR2A complex	-1.06166	0.0867649	1	38	1	FYN
proteome drug targets	24	WikiPathways	WP129	MATRIX METALLOPROTEINASES	Matrix metalloproteinases	-1.05542	0.0880196	2	28	12	MMP9 TIMP3
proteome drug targets	24	protein_complexes	MIPS:2972		ITGA9-ITGB1-VEGFA complex	-1.05063	0.088995	1	39	1	VEGFA
phosphoproteome drug targets	24	MSIGDB_C2	PID_ERBB4_PATHWAY	PID_ERBB4_PATHWAY	PID_ERBB4_PATHWAY	-1.03336	0.0926058	2	37	7	FYN PRLR
transcriptome drug targets	6	GO_BP	GO:0006412	translation	translation	-1.02946	0.0934423	1	30	7	EIF2A
transcriptome drug targets	6	GO_MF	GO:0008353	RNA polymerase II CTD heptapeptide repeat kinase activity	RNA polymerase II CTD heptapeptide repeat kinase activity	-1.02186	0.0950909	1	31	7	MAPK1
transcriptome drug targets	6	GO_CC	GO:0097648	G protein-coupled receptor complex	G protein-coupled receptor complex	-1.02103	0.0952734	1	31	7	CALCRL
transcriptome drug targets	24	GO_BP	GO:1901731	positive regulation of platelet aggregation	positive regulation of platelet aggregation	-1.02039	0.0954137	1	81	2	IL6
phosphoproteome drug targets	12	protein_complexes	MIPS:5521		EED-EZH polycomb complex	-1.01923	0.095669	1	42	1	EZH2
phosphoproteome drug targets	12	protein_complexes	MIPS:6925		MAPK1-PTK2-PXN complex	-1.01923	0.095669	1	42	1	MAPK1
phosphoproteome drug targets	24	GO_MF	GO:0008353	RNA polymerase II CTD heptapeptide repeat kinase activity	RNA polymerase II CTD heptapeptide repeat kinase activity	-1.01722	0.0961135	2	168	6	CDK1 CDK9
proteome drug targets	12	GO_MF	GO:0038062	protein tyrosine kinase collagen receptor activity	protein tyrosine kinase collagen receptor activity	-1.01121	0.0974511	1	84	2	DDR1
proteome drug targets	12	GO_BP	GO:0038063	collagen-activated tyrosine kinase receptor signaling pathway	collagen-activated tyrosine kinase receptor signaling pathway	-1.01015	0.0976894	1	83	2	DDR1
proteome drug targets	12	GO_BP	GO:2000510	positive regulation of dendritic cell chemotaxis	positive regulation of dendritic cell chemotaxis	-1.01015	0.0976894	1	83	2	CALR
proteome drug targets	12	GO_BP	GO:0060124	positive regulation of growth hormone secretion	positive regulation of growth hormone secretion	-1.01015	0.0976894	1	83	2	GHRHR
proteome drug targets	12	GO_BP	GO:0048570	notochord morphogenesis	notochord morphogenesis	-1.01015	0.0976894	1	83	2	EPHA2
proteome drug targets	12	GO_BP	GO:1903998	regulation of eating behavior	regulation of eating behavior	-1.01015	0.0976894	1	83	2	MC4R
transcriptome drug targets	24	GO_BP	GO:0032963	collagen metabolic process	collagen metabolic process	-1.00557	0.0987264	3	81	31	COL1A2 CTSL HIF1A
phosphoproteome drug targets	6	GO_CC	GO:1905369	endopeptidase complex	endopeptidase complex	-1.0009	0.0997933	2	48	26	HSPB1 VCP
transcriptome drug targets	24	Reactome	R-HSA-9678110	Attachment and Entry	Attachment and Entry	-0.999411	0.100136	1	78	2	CTSL
phosphoproteome drug targets	24	GO_CC	GO:0000307	cyclin-dependent protein kinase holoenzyme complex	cyclin-dependent protein kinase holoenzyme complex	-0.999222	0.100179	3	167	14	CDK1 CDK2 CDK9
transcriptome drug targets	6	GO_BP	GO:0045070	positive regulation of viral genome replication	positive regulation of viral genome replication	-0.980836	0.104511	1	30	8	PPIA
proteome drug targets	24	WikiPathways	WP1455	SEROTONIN TRANSPORTER ACTIVITY	Serotonin transporter activity	-0.979184	0.10491	1	28	2	IL1B
proteome drug targets	24	WikiPathways	WP4494	SELECTIVE EXPRESSION OF CHEMOKINE RECEPTORS DURING T-CELL POLARIZATION	Selective expression of chemokine receptors during T-cell polarization	-0.979184	0.10491	1	28	2	CXCR3
transcriptome drug targets	6	GO_MF	GO:0043022	ribosome binding	ribosome binding	-0.97329	0.106343	1	31	8	EIF2A
transcriptome drug targets	6	GO_CC	GO:0035577	azurophil granule membrane	azurophil granule membrane	-0.972462	0.106546	1	31	8	NDUFC2
proteome drug targets	24	GO_BP	GO:0003057	regulation of the force of heart contraction by chemical signal	regulation of the force of heart contraction by chemical signal	-0.971616	0.106754	1	91	2	NOS3
proteome drug targets	24	GO_BP	GO:0060124	positive regulation of growth hormone secretion	positive regulation of growth hormone secretion	-0.971616	0.106754	1	91	2	GHRHR
proteome drug targets	24	GO_BP	GO:1903998	regulation of eating behavior	regulation of eating behavior	-0.971616	0.106754	1	91	2	MC4R
phosphoproteome drug targets	6	NCI_Nature	Syndecan-2-mediated signaling events	Syndecan-2-mediated signaling events	Syndecan-2-mediated signaling events	-0.970375	0.107059	2	20	21	MAPK1 MAPK8
transcriptome drug targets	24	GO_MF	GO:0019956	chemokine binding	chemokine binding	-0.969386	0.107304	2	83	15	CCR3 CXCR1
transcriptome drug targets	24	GO_MF	GO:0050840	extracellular matrix binding	extracellular matrix binding	-0.969386	0.107304	2	83	15	DCN TINAGL1
transcriptome drug targets	24	GO_MF	GO:0097718	disordered domain specific binding	disordered domain specific binding	-0.969386	0.107304	2	83	15	FYN TP53
transcriptome drug targets	6	Reactome	R-HSA-1474244	Extracellular matrix organization	Extracellular matrix organization	-0.965952	0.108155	3	28	91	A2M FN1 VCAN
phosphoproteome drug targets	6	Reactome	R-HSA-162599	Late Phase of HIV Life Cycle	Late Phase of HIV Life Cycle	-0.962287	0.109072	1	43	5	CDK9
phosphoproteome drug targets	12	GO_MF	GO:0098641	cadherin binding involved in cell-cell adhesion	cadherin binding involved in cell-cell adhesion	-0.959703	0.109723	1	95	2	PAK4
phosphoproteome drug targets	12	MSIGDB_C2	BIOCARTA_CTCF_PATHWAY	BIOCARTA_CTCF_PATHWAY	BIOCARTA_CTCF_PATHWAY	-0.959319	0.10982	1	24	2	MYC
phosphoproteome drug targets	12	GO_CC	GO:0033256	I-kappaB/NF-kappaB complex	I-kappaB/NF-kappaB complex	-0.958867	0.109934	1	95	2	NFKB2
transcriptome drug targets	24	NCI_Nature	Fc-epsilon receptor I signaling in mast cells	Fc-epsilon receptor I signaling in mast cells	Fc-epsilon receptor I signaling in mast cells	-0.955127	0.110885	4	40	34	AKT1 FCGR2B FYN SYK
transcriptome drug targets	12	GO_BP	GO:0032725	positive regulation of granulocyte macrophage colony-stimulating factor production	positive regulation of granulocyte macrophage colony-stimulating factor production	-0.955041	0.110907	1	41	6	SYK
phosphoproteome drug targets	24	GO_CC	GO:1905369	endopeptidase complex	endopeptidase complex	-0.947191	0.11293	4	167	24	PLAU PSMB1 USP14 VCP
phosphoproteome drug targets	24	Panther_Pathway	P00030	Hypoxia response via HIF activation	Hypoxia response via HIF activation	-0.945959	0.113251	2	48	8	MTOR TXN
transcriptome drug targets	24	protein_complexes	MIPS:2351		ITGB6-FYN-FN1 complex	-0.941237	0.114489	1	34	2	FYN
proteome drug targets	6	GO_MF	GO:0019843	rRNA binding	rRNA binding	-0.937669	0.115433	1	38	7	ANG
phosphoproteome drug targets	24	WikiPathways	WP2249	METASTATIC BRAIN TUMOR	Metastatic brain tumor	-0.937237	0.115548	1	46	1	MYC
transcriptome drug targets	24	GO_MF	GO:0045309	protein phosphorylated amino acid binding	protein phosphorylated amino acid binding	-0.927351	0.118209	2	83	16	PLCG2 SYK
transcriptome drug targets	6	NCI_Nature	Fc-epsilon receptor I signaling in mast cells	Fc-epsilon receptor I signaling in mast cells	Fc-epsilon receptor I signaling in mast cells	-0.919985	0.120231	2	13	36	MAPK1 PLA2G4A
proteome drug targets	24	NCI_Nature	Syndecan-2-mediated signaling events	Syndecan-2-mediated signaling events	Syndecan-2-mediated signaling events	-0.909181	0.123259	3	44	20	MMP2 SDC2 TGFB1
transcriptome drug targets	24	GO_BP	GO:0003016	respiratory system process	respiratory system process	-0.902484	0.125175	1	81	3	TNNC1
phosphoproteome drug targets	6	Reactome	R-HSA-8876725	Protein methylation	Protein methylation	-0.899342	0.126083	1	43	6	VCP
transcriptome drug targets	12	GO_CC	GO:0097648	G protein-coupled receptor complex	G protein-coupled receptor complex	-0.895798	0.127117	1	42	7	GRM1
phosphoproteome drug targets	6	GO_CC	GO:1904115	axon cytoplasm	axon cytoplasm	-0.895385	0.127238	1	48	6	HSPB1
proteome drug targets	12	protein_complexes	MIPS:2421		ITGA4-ITGB1-VCAM1 complex	-0.894991	0.127353	1	38	2	ITGB1
proteome drug targets	12	protein_complexes	MIPS:6586		VEcad-VEGFR complex	-0.894991	0.127353	1	38	2	FLT4
proteome drug targets	12	GO_MF	GO:0099530	G protein-coupled receptor activity involved in regulation of postsynaptic membrane potential	G protein-coupled receptor activity involved in regulation of postsynaptic membrane potential	-0.893466	0.127801	1	84	3	ADRB1
proteome drug targets	6	NETPATH	EGFR1	EGFR1	EGFR1	-0.892608	0.128054	2	2	52	ITGB1 JUN
transcriptome drug targets	6	NETPATH	EGFR1	EGFR1	EGFR1	-0.892608	0.128054	2	2	52	EGF RPS2
proteome drug targets	12	Reactome	R-HSA-430116	GP1b-IX-V activation signalling	GP1b-IX-V activation signalling	-0.892562	0.128067	1	76	3	VWF
proteome drug targets	12	GO_BP	GO:0003016	respiratory system process	respiratory system process	-0.892422	0.128108	1	83	3	FLT4
phosphoproteome drug targets	24	GO_MF	GO:0097100	supercoiled DNA binding	supercoiled DNA binding	-0.886528	0.129859	1	168	1	TOP1
transcriptome drug targets	12	Reactome	R-HSA-375276	Peptide ligand-binding receptors	Peptide ligand-binding receptors	-0.886323	0.12992	3	38	72	MLNR SST SSTR4
proteome drug targets	6	GO_BP	GO:0010744	positive regulation of macrophage derived foam cell differentiation	positive regulation of macrophage derived foam cell differentiation	-0.883767	0.130687	1	38	8	AGTR1
transcriptome drug targets	12	NCI_Nature	Fc-epsilon receptor I signaling in mast cells	Fc-epsilon receptor I signaling in mast cells	Fc-epsilon receptor I signaling in mast cells	-0.86565	0.136254	2	14	36	NFKB1 SYK
proteome drug targets	24	WikiPathways	WP4942	15Q13.3 COPY NUMBER VARIATION SYNDROME	15q13.3 copy number variation syndrome	-0.861829	0.137458	1	28	3	GRM6
proteome drug targets	24	GO_BP	GO:0003016	respiratory system process	respiratory system process	-0.854586	0.13977	1	91	3	FLT4
phosphoproteome drug targets	12	protein_complexes	MIPS:298		VEGF transcriptional complex	-0.853586	0.140092	1	42	2	APEX1
phosphoproteome drug targets	12	protein_complexes	MIPS:2086		NFKB1-NFKB2-RELA-RELB complex	-0.853586	0.140092	1	42	2	NFKB2
phosphoproteome drug targets	12	protein_complexes	MIPS:2351		ITGB6-FYN-FN1 complex	-0.853586	0.140092	1	42	2	FN1
phosphoproteome drug targets	12	GO_BP	GO:0021670	lateral ventricle development	lateral ventricle development	-0.850106	0.141219	1	92	3	CDK6
phosphoproteome drug targets	12	MSIGDB_C2	BIOCARTA_MCALPAIN_PATHWAY	BIOCARTA_MCALPAIN_PATHWAY	BIOCARTA_MCALPAIN_PATHWAY	-0.842285	0.143785	1	24	3	ACTA1
phosphoproteome drug targets	6	GO_MF	GO:0019843	rRNA binding	rRNA binding	-0.842243	0.143799	1	48	7	MDM2
phosphoproteome drug targets	24	GO_BP	GO:0051726	regulation of cell cycle	regulation of cell cycle	-0.83685	0.145596	3	165	17	CDK1 CDK2 CDK9
proteome drug targets	12	WikiPathways	WP4942	15Q13.3 COPY NUMBER VARIATION SYNDROME	15q13.3 copy number variation syndrome	-0.833564	0.146702	1	30	3	FYN
proteome drug targets	24	MSIGDB_C2	PID_IL27_PATHWAY	PID_IL27_PATHWAY	PID_IL27_PATHWAY	-0.825596	0.149418	1	25	3	IL1B
proteome drug targets	24	MSIGDB_C2	BIOCARTA_MCALPAIN_PATHWAY	BIOCARTA_MCALPAIN_PATHWAY	BIOCARTA_MCALPAIN_PATHWAY	-0.825596	0.149418	1	25	3	CXCR3
transcriptome drug targets	6	NCI_Nature	Beta5 beta6 beta7 and beta8 integrin cell surface interactions	Beta5 beta6 beta7 and beta8 integrin cell surface interactions	Beta5 beta6 beta7 and beta8 integrin cell surface interactions	-0.824441	0.149816	1	13	9	FN1
transcriptome drug targets	24	GO_BP	GO:0099566	regulation of postsynaptic cytosolic calcium ion concentration	regulation of postsynaptic cytosolic calcium ion concentration	-0.812569	0.153968	1	81	4	GRM1
phosphoproteome drug targets	24	protein_complexes	MIPS:5641		PSD95-FYN-NR2A complex	-0.810704	0.154631	1	69	1	FYN
proteome drug targets	6	GO_BP	GO:0060323	head morphogenesis	head morphogenesis	-0.803037	0.157385	1	38	10	COL1A1
proteome drug targets	12	GO_BP	GO:0032430	positive regulation of phospholipase A2 activity	positive regulation of phospholipase A2 activity	-0.802681	0.157514	1	83	4	ANG
transcriptome drug targets	24	GO_BP	GO:0019221	cytokine-mediated signaling pathway	cytokine-mediated signaling pathway	-0.801822	0.157826	3	81	39	CCR3 CXCR1 IL12B
phosphoproteome drug targets	6	NCI_Nature	Signaling mediated by p38-gamma and p38-delta	Signaling mediated by p38-gamma and p38-delta	Signaling mediated by p38-gamma and p38-delta	-0.793888	0.160735	1	20	6	PKN1
transcriptome drug targets	6	GO_CC	GO:0001669	acrosomal vesicle	acrosomal vesicle	-0.79344	0.160901	1	31	13	CALR
transcriptome drug targets	24	Reactome	R-HSA-190322	FGFR4 ligand binding and activation	FGFR4 ligand binding and activation	-0.792299	0.161325	1	78	4	FGF4
transcriptome drug targets	24	Reactome	R-HSA-3000157	Laminin interactions	Laminin interactions	-0.792299	0.161325	1	78	4	HSPG2
transcriptome drug targets	24	GO_BP	GO:2000134	negative regulation of G1/S transition of mitotic cell cycle	negative regulation of G1/S transition of mitotic cell cycle	-0.791474	0.161631	2	81	20	TP53 WEE1
phosphoproteome drug targets	6	GO_BP	GO:0045070	positive regulation of viral genome replication	positive regulation of viral genome replication	-0.789283	0.162449	1	48	8	PPARA
phosphoproteome drug targets	12	WikiPathways	WP4331	NEOVASCULARISATION PROCESSES	Neovascularisation processes	-0.772462	0.168864	1	28	4	NFKB2
proteome drug targets	24	GO_MF	GO:0016668	oxidoreductase activity, acting on a sulfur group of donors, NAD(P) as acceptor	oxidoreductase activity, acting on a sulfur group of donors, NAD(P) as acceptor	-0.766978	0.17101	1	92	4	TXN
proteome drug targets	24	HumanCyc	PWY-841	purine nucleotides <i>de novo< i> biosynthesis II	purine nucleotides <i>de novo< i> biosynthesis II	-0.758138	0.174527	1	7	9	IMPDH2
phosphoproteome drug targets	6	Reactome	R-HSA-1538133	G0 and Early G1	G0 and Early G1	-0.756375	0.175237	1	43	9	CDK2
phosphoproteome drug targets	12	GO_MF	GO:0016668	oxidoreductase activity, acting on a sulfur group of donors, NAD(P) as acceptor	oxidoreductase activity, acting on a sulfur group of donors, NAD(P) as acceptor	-0.754084	0.176164	1	95	4	DLD
phosphoproteome drug targets	24	GO_BP	GO:2000134	negative regulation of G1/S transition of mitotic cell cycle	negative regulation of G1/S transition of mitotic cell cycle	-0.74743	0.178883	3	165	19	CDK2 CHEK2 EZH2
proteome drug targets	6	GO_MF	GO:0140104	molecular carrier activity	molecular carrier activity	-0.742619	0.180876	1	38	12	HBA1
proteome drug targets	24	MSIGDB_C2	PID_INTEGRIN3_PATHWAY	PID_INTEGRIN3_PATHWAY	PID_INTEGRIN3_PATHWAY	-0.736887	0.183279	1	25	4	KDR
transcriptome drug targets	12	GO_MF	GO:0042923	neuropeptide binding	neuropeptide binding	-0.734524	0.184279	1	42	11	SSTR4
proteome drug targets	12	Reactome	R-HSA-162599	Late Phase of HIV Life Cycle	Late Phase of HIV Life Cycle	-0.730749	0.185888	1	76	5	FURIN
phosphoproteome drug targets	24	GO_BP	GO:2000510	positive regulation of dendritic cell chemotaxis	positive regulation of dendritic cell chemotaxis	-0.726442	0.187741	1	165	2	C1QBP
phosphoproteome drug targets	24	GO_BP	GO:0002181	cytoplasmic translation	cytoplasmic translation	-0.722482	0.18946	2	165	10	RPL3 RPS2
transcriptome drug targets	6	GO_MF	GO:0019956	chemokine binding	chemokine binding	-0.717568	0.191616	1	31	16	A2M
transcriptome drug targets	6	GO_MF	GO:0097718	disordered domain specific binding	disordered domain specific binding	-0.717568	0.191616	1	31	16	FN1
proteome drug targets	24	GO_MF	GO:0005525	GTP binding	GTP binding	-0.716691	0.192004	4	92	58	GLUD2 TGM2 TUBB3 TUBG1
transcriptome drug targets	12	Reactome	R-HSA-9660821	ADORA2B mediated anti-inflammatory cytokines production	ADORA2B mediated anti-inflammatory cytokines production	-0.701702	0.198746	2	38	47	ADRB3 GHRHR
transcriptome drug targets	6	GO_MF	GO:0045309	protein phosphorylated amino acid binding	protein phosphorylated amino acid binding	-0.695284	0.201704	1	31	17	MAPK1
proteome drug targets	24	Reactome	R-HSA-162599	Late Phase of HIV Life Cycle	Late Phase of HIV Life Cycle	-0.691108	0.203654	1	84	5	FURIN
transcriptome drug targets	6	NCI_Nature	IL27-mediated signaling events	IL27-mediated signaling events	IL27-mediated signaling events	-0.690981	0.203713	1	13	13	IL6
phosphoproteome drug targets	12	NCI_Nature	Alternative NF-kappaB pathway	Alternative NF-kappaB pathway	Alternative NF-kappaB pathway	-0.689806	0.204265	1	45	3	NFKB2
phosphoproteome drug targets	6	GO_MF	GO:0042923	neuropeptide binding	neuropeptide binding	-0.68215	0.207898	1	48	11	NPBWR1
transcriptome drug targets	24	GO_CC	GO:1904115	axon cytoplasm	axon cytoplasm	-0.675666	0.211025	1	83	6	HIF1A
transcriptome drug targets	12	GO_CC	GO:0001669	acrosomal vesicle	acrosomal vesicle	-0.673744	0.211961	1	42	13	CALR
proteome drug targets	12	GO_MF	GO:0002376	immune system process	immune system process	-0.671765	0.212929	1	84	6	IFNAR2
proteome drug targets	12	Reactome	R-HSA-5603029	IkBA variant leads to EDA-ID	IkBA variant leads to EDA-ID	-0.670882	0.213362	1	76	6	IKBKG
phosphoproteome drug targets	12	Reactome	R-HSA-162599	Late Phase of HIV Life Cycle	Late Phase of HIV Life Cycle	-0.668386	0.214592	1	89	5	CDK9
phosphoproteome drug targets	24	GO_BP	GO:0035640	exploration behavior	exploration behavior	-0.668383	0.214594	2	165	11	CRBN LRRK2
phosphoproteome drug targets	24	GO_MF	GO:0140104	molecular carrier activity	molecular carrier activity	-0.666049	0.21575	2	168	11	HBG1 XPO1
phosphoproteome drug targets	24	WikiPathways	WP4942	15Q13.3 COPY NUMBER VARIATION SYNDROME	15q13.3 copy number variation syndrome	-0.66154	0.218002	1	46	3	FYN
phosphoproteome drug targets	12	protein_complexes	MIPS:3055		Nop56p-associated pre-rRNA complex	-0.659295	0.219131	2	42	16	RPL15 TUBB1
transcriptome drug targets	6	GO_MF	GO:0000049	tRNA binding	tRNA binding	-0.654592	0.221517	1	31	19	EIF2A
transcriptome drug targets	24	Reactome	R-HSA-1474244	Extracellular matrix organization	Extracellular matrix organization	-0.653068	0.222296	5	78	89	COL1A2 CTSL DCN HSPG2 SERPINE1
transcriptome drug targets	12	GO_BP	GO:0002433	immune response-regulating cell surface receptor signaling pathway involved in phagocytosis	immune response-regulating cell surface receptor signaling pathway involved in phagocytosis	-0.651696	0.223	1	41	14	SYK
transcriptome drug targets	24	GO_CC	GO:0032587	ruffle membrane	ruffle membrane	-0.64633	0.225772	2	83	25	PAK1 PLCG2
phosphoproteome drug targets	6	MSIGDB_C2	PID_P53_DOWNSTREAM_PATHWAY	PID_P53_DOWNSTREAM_PATHWAY	PID_P53_DOWNSTREAM_PATHWAY	-0.637734	0.230285	1	9	17	BCL2L2
proteome drug targets	24	GO_MF	GO:0002376	immune system process	immune system process	-0.636374	0.231007	1	92	6	IFNAR2
proteome drug targets	24	GO_BP	GO:0032725	positive regulation of granulocyte macrophage colony-stimulating factor production	positive regulation of granulocyte macrophage colony-stimulating factor production	-0.634987	0.231747	1	91	6	IL1B
transcriptome drug targets	12	Panther_Pathway	P00004	Alzheimer disease-presenilin pathway	Alzheimer disease-presenilin pathway	-0.632729	0.232954	2	17	42	ACTB ERBB4
proteome drug targets	24	Reactome	R-HSA-5603029	IkBA variant leads to EDA-ID	IkBA variant leads to EDA-ID	-0.631978	0.233358	1	84	6	IKBKG
proteome drug targets	24	Reactome	R-HSA-8876725	Protein methylation	Protein methylation	-0.631978	0.233358	1	84	6	HSPA8
transcriptome drug targets	24	GO_MF	GO:0008353	RNA polymerase II CTD heptapeptide repeat kinase activity	RNA polymerase II CTD heptapeptide repeat kinase activity	-0.62541	0.236914	1	83	7	CDK6
transcriptome drug targets	24	Reactome	R-HSA-9660821	ADORA2B mediated anti-inflammatory cytokines production	ADORA2B mediated anti-inflammatory cytokines production	-0.622786	0.238349	3	78	46	CALCR GHRHR IL6
proteome drug targets	12	GO_MF	GO:0019843	rRNA binding	rRNA binding	-0.620806	0.239438	1	84	7	ANG
proteome drug targets	12	GO_MF	GO:0043014	alpha-tubulin binding	alpha-tubulin binding	-0.620806	0.239438	1	84	7	FYN
proteome drug targets	12	GO_CC	GO:0097648	G protein-coupled receptor complex	G protein-coupled receptor complex	-0.620036	0.239863	1	84	7	RAMP1
proteome drug targets	12	GO_BP	GO:0071294	cellular response to zinc ion	cellular response to zinc ion	-0.619829	0.239978	1	83	7	P2RX4
proteome drug targets	6	NCI_Nature	Beta5 beta6 beta7 and beta8 integrin cell surface interactions	Beta5 beta6 beta7 and beta8 integrin cell surface interactions	Beta5 beta6 beta7 and beta8 integrin cell surface interactions	-0.617332	0.241361	1	22	9	ITGAV
phosphoproteome drug targets	24	GO_MF	GO:0019855	calcium channel inhibitor activity	calcium channel inhibitor activity	-0.614497	0.242942	1	168	3	CALM1
phosphoproteome drug targets	12	Reactome	R-HSA-5603029	IkBA variant leads to EDA-ID	IkBA variant leads to EDA-ID	-0.609715	0.245632	1	89	6	NFKB2
transcriptome drug targets	24	MSIGDB_C2	PID_ERBB4_PATHWAY	PID_ERBB4_PATHWAY	PID_ERBB4_PATHWAY	-0.59739	0.252703	1	20	8	FYN
phosphoproteome drug targets	6	GO_BP	GO:0002433	immune response-regulating cell surface receptor signaling pathway involved in phagocytosis	immune response-regulating cell surface receptor signaling pathway involved in phagocytosis	-0.591627	0.256079	1	48	14	PTK2
proteome drug targets	24	GO_CC	GO:0097648	G protein-coupled receptor complex	G protein-coupled receptor complex	-0.589462	0.257358	1	91	7	CALCR
transcriptome drug targets	24	Reactome	R-HSA-375276	Peptide ligand-binding receptors	Peptide ligand-binding receptors	-0.587192	0.258707	4	78	71	CCR3 CXCR1 F2 F2R
proteome drug targets	24	GO_BP	GO:0071294	cellular response to zinc ion	cellular response to zinc ion	-0.584711	0.260189	1	91	7	P2RX4
transcriptome drug targets	24	GO_MF	GO:0051721	protein phosphatase 2A binding	protein phosphatase 2A binding	-0.58117	0.262319	1	83	8	TP53
phosphoproteome drug targets	24	Reactome	R-HSA-2559580	Oxidative Stress Induced Senescence	Oxidative Stress Induced Senescence	-0.576483	0.265166	3	150	24	EED EZH2 TXN
proteome drug targets	12	GO_BP	GO:0045070	positive regulation of viral genome replication	positive regulation of viral genome replication	-0.575687	0.265652	1	83	8	NR5A2
phosphoproteome drug targets	12	GO_MF	GO:0019843	rRNA binding	rRNA binding	-0.573926	0.266731	1	95	7	MDM2
phosphoproteome drug targets	12	GO_CC	GO:0001725	stress fiber	stress fiber	-0.573169	0.267197	1	95	7	ACTA1
proteome drug targets	12	NCI_Nature	Fc-epsilon receptor I signaling in mast cells	Fc-epsilon receptor I signaling in mast cells	Fc-epsilon receptor I signaling in mast cells	-0.563279	0.273351	3	39	35	FYN HRAS IKBKG
transcriptome drug targets	24	GO_MF	GO:0019838	growth factor binding	growth factor binding	-0.546917	0.283846	3	83	53	COL1A2 GHRHR IGFALS
transcriptome drug targets	6	Reactome	R-HSA-2559580	Oxidative Stress Induced Senescence	Oxidative Stress Induced Senescence	-0.541475	0.287425	1	28	26	MAPK1
transcriptome drug targets	12	GO_MF	GO:0000049	tRNA binding	tRNA binding	-0.540238	0.288245	1	42	19	HSD17B10
phosphoproteome drug targets	12	GO_BP	GO:0045070	positive regulation of viral genome replication	positive regulation of viral genome replication	-0.537168	0.29029	1	92	8	SRPK2
phosphoproteome drug targets	12	GO_BP	GO:0010744	positive regulation of macrophage derived foam cell differentiation	positive regulation of macrophage derived foam cell differentiation	-0.537168	0.29029	1	92	8	CSF1
transcriptome drug targets	12	NETPATH	EGFR1	EGFR1	EGFR1	-0.531391	0.294177	2	3	52	NEDD4 NFKB1
phosphoproteome drug targets	6	GO_MF	GO:0045309	protein phosphorylated amino acid binding	protein phosphorylated amino acid binding	-0.529696	0.295328	1	48	17	MAPK1
phosphoproteome drug targets	12	GO_MF	GO:0004222	metalloendopeptidase activity	metalloendopeptidase activity	-0.519472	0.302362	2	95	27	ADAM28 MMP2
phosphoproteome drug targets	24	Reactome	R-HSA-2408522	Selenoamino acid metabolism	Selenoamino acid metabolism	-0.519459	0.302371	3	150	26	MAT1A RPL3 RPS2
proteome drug targets	12	MSIGDB_C2	PID_ERBB4_PATHWAY	PID_ERBB4_PATHWAY	PID_ERBB4_PATHWAY	-0.513954	0.306229	1	25	8	FYN
phosphoproteome drug targets	12	IOB	TNFSF3	TNFSF3	TNFSF3	-0.511758	0.307781	1	10	4	NFKB2
proteome drug targets	24	Reactome	R-HSA-73817	Purine ribonucleoside monophosphate biosynthesis	Purine ribonucleoside monophosphate biosynthesis	-0.500236	0.316056	1	84	9	IMPDH2
phosphoproteome drug targets	6	GO_MF	GO:0000049	tRNA binding	tRNA binding	-0.49172	0.322315	1	48	19	AARS1
proteome drug targets	12	WikiPathways	WP4829	MBDNF AND PROBDNF REGULATION OF GABA NEUROTRANSMISSION	mBDNF and proBDNF regulation of GABA neurotransmission	-0.483501	0.328473	1	30	9	GABRG3
proteome drug targets	6	Reactome	R-HSA-2559580	Oxidative Stress Induced Senescence	Oxidative Stress Induced Senescence	-0.482055	0.329568	1	33	26	JUN
proteome drug targets	12	GO_BP	GO:0030194	positive regulation of blood coagulation	positive regulation of blood coagulation	-0.471541	0.337644	1	83	11	F12
transcriptome drug targets	6	GO_BP	GO:0032963	collagen metabolic process	collagen metabolic process	-0.465464	0.342402	1	30	33	ARG1
phosphoproteome drug targets	12	GO_BP	GO:0060323	head morphogenesis	head morphogenesis	-0.465371	0.342475	1	92	10	MMP2
phosphoproteome drug targets	12	GO_CC	GO:0022625	cytosolic large ribosomal subunit	cytosolic large ribosomal subunit	-0.458413	0.348006	1	95	10	RPL15
phosphoproteome drug targets	24	WikiPathways	WP477	CYTOPLASMIC RIBOSOMAL PROTEINS	Cytoplasmic ribosomal proteins	-0.455598	0.350269	1	46	6	RPS2
phosphoproteome drug targets	24	WikiPathways	WP3942	PPAR SIGNALING PATHWAY	PPAR signaling pathway	-0.455598	0.350269	1	46	6	FADS2
proteome drug targets	6	GO_CC	GO:0031012	extracellular matrix	extracellular matrix	-0.454151	0.351438	3	38	135	ANG COL1A1 VEGFA
transcriptome drug targets	12	Reactome	R-HSA-3928665	EPH-ephrin mediated repulsion of cells	EPH-ephrin mediated repulsion of cells	-0.445654	0.358382	1	38	25	EPHA2
phosphoproteome drug targets	6	GO_CC	GO:0000781	chromosome, telomeric region	chromosome, telomeric region	-0.441905	0.361489	1	48	22	CDK2
phosphoproteome drug targets	12	GO_BP	GO:0030194	positive regulation of blood coagulation	positive regulation of blood coagulation	-0.435185	0.367126	1	92	11	THBD
phosphoproteome drug targets	12	GO_BP	GO:0002181	cytoplasmic translation	cytoplasmic translation	-0.435185	0.367126	1	92	11	RPL15
transcriptome drug targets	12	GO_CC	GO:0032587	ruffle membrane	ruffle membrane	-0.432849	0.369106	1	42	26	EPHA2
phosphoproteome drug targets	6	Reactome	R-HSA-400253	Circadian Clock	Circadian Clock	-0.430468	0.371135	1	43	23	PPARA
phosphoproteome drug targets	24	NCI_Nature	Signaling mediated by p38-gamma and p38-delta	Signaling mediated by p38-gamma and p38-delta	Signaling mediated by p38-gamma and p38-delta	-0.429576	0.371898	1	52	6	MAPK13
transcriptome drug targets	24	GO_CC	GO:0001669	acrosomal vesicle	acrosomal vesicle	-0.422576	0.377941	1	83	13	CALR
transcriptome drug targets	6	Reactome	R-HSA-418346	Platelet homeostasis	Platelet homeostasis	-0.420162	0.380048	1	28	37	PLA2G4A
transcriptome drug targets	12	WikiPathways	WP24	PEPTIDE GPCRS	Peptide GPCRs	-0.419903	0.380275	1	12	29	SSTR4
phosphoproteome drug targets	24	Reactome	R-HSA-169893	Prolonged ERK activation events	Prolonged ERK activation events	-0.417533	0.382355	1	150	6	NTRK1
phosphoproteome drug targets	24	GO_CC	GO:0005833	hemoglobin complex	hemoglobin complex	-0.415078	0.384523	1	167	6	HBG1
phosphoproteome drug targets	24	GO_CC	GO:1904115	axon cytoplasm	axon cytoplasm	-0.415078	0.384523	1	167	6	SOD1
phosphoproteome drug targets	24	GO_BP	GO:0014909	smooth muscle cell migration	smooth muscle cell migration	-0.414916	0.384667	1	165	6	PLAU
phosphoproteome drug targets	24	GO_MF	GO:0002376	immune system process	immune system process	-0.413693	0.385751	1	168	6	IFNGR2
transcriptome drug targets	6	GO_BP	GO:0019221	cytokine-mediated signaling pathway	cytokine-mediated signaling pathway	-0.392896	0.404673	1	30	41	IL11RA
proteome drug targets	6	GO_BP	GO:0032963	collagen metabolic process	collagen metabolic process	-0.384615	0.412463	1	38	33	COL1A1
phosphoproteome drug targets	12	GO_CC	GO:0001669	acrosomal vesicle	acrosomal vesicle	-0.376764	0.419988	1	95	13	DLD
proteome drug targets	24	Panther_Pathway	P00030	Hypoxia response via HIF activation	Hypoxia response via HIF activation	-0.376091	0.420638	1	43	9	TXN
phosphoproteome drug targets	24	Reactome	R-HSA-380972	Energy dependent regulation of mTOR by LKB1-AMPK	Energy dependent regulation of mTOR by LKB1-AMPK	-0.373133	0.423513	1	150	7	MTOR
phosphoproteome drug targets	24	GO_BP	GO:0071294	cellular response to zinc ion	cellular response to zinc ion	-0.370618	0.425973	1	165	7	KCNK3
phosphoproteome drug targets	24	GO_MF	GO:0019843	rRNA binding	rRNA binding	-0.369442	0.427128	1	168	7	RPL3
phosphoproteome drug targets	24	GO_MF	GO:0043014	alpha-tubulin binding	alpha-tubulin binding	-0.369442	0.427128	1	168	7	FYN
proteome drug targets	24	NCI_Nature	Beta5 beta6 beta7 and beta8 integrin cell surface interactions	Beta5 beta6 beta7 and beta8 integrin cell surface interactions	Beta5 beta6 beta7 and beta8 integrin cell surface interactions	-0.367577	0.428966	1	44	9	ITGAV
transcriptome drug targets	24	Reactome	R-HSA-9013407	RHOH GTPase cycle	RHOH GTPase cycle	-0.365231	0.43129	1	78	15	PAK1
phosphoproteome drug targets	6	GO_MF	GO:0004222	metalloendopeptidase activity	metalloendopeptidase activity	-0.36477	0.431747	1	48	28	ADAM28
phosphoproteome drug targets	12	GO_BP	GO:0002433	immune response-regulating cell surface receptor signaling pathway involved in phagocytosis	immune response-regulating cell surface receptor signaling pathway involved in phagocytosis	-0.360789	0.435723	1	92	14	LYN
transcriptome drug targets	24	GO_CC	GO:0000307	cyclin-dependent protein kinase holoenzyme complex	cyclin-dependent protein kinase holoenzyme complex	-0.358222	0.438307	1	83	16	CDK6
phosphoproteome drug targets	24	GO_BP	GO:0006695	cholesterol biosynthetic process	cholesterol biosynthetic process	-0.35742	0.439117	2	165	20	G6PD HMGCS2
phosphoproteome drug targets	24	NCI_Nature	Syndecan-2-mediated signaling events	Syndecan-2-mediated signaling events	Syndecan-2-mediated signaling events	-0.356162	0.440391	2	52	21	FN1 RHOA
proteome drug targets	12	GO_MF	GO:0097718	disordered domain specific binding	disordered domain specific binding	-0.354971	0.441599	1	84	16	FYN
proteome drug targets	12	GO_CC	GO:0000307	cyclin-dependent protein kinase holoenzyme complex	cyclin-dependent protein kinase holoenzyme complex	-0.354318	0.442264	1	84	16	CDK3
proteome drug targets	24	Panther_Pathway	P02738	De novo purine biosynthesis	De novo purine biosynthesis	-0.345223	0.451624	1	43	10	IMPDH2
proteome drug targets	6	Reactome	R-HSA-381426	Regulation of IGF Activity by IGFBP	Regulation of IGF Activity by IGFBP	-0.340895	0.456147	1	33	40	IL6
proteome drug targets	12	GO_MF	GO:0045309	protein phosphorylated amino acid binding	protein phosphorylated amino acid binding	-0.336787	0.460483	1	84	17	FGR
proteome drug targets	6	NCI_Nature	Syndecan-2-mediated signaling events	Syndecan-2-mediated signaling events	Syndecan-2-mediated signaling events	-0.32512	0.47302	1	22	22	ITGB1
phosphoproteome drug targets	12	GO_MF	GO:0019956	chemokine binding	chemokine binding	-0.315695	0.483398	1	95	16	ITGA4
transcriptome drug targets	24	GO_BP	GO:0051726	regulation of cell cycle	regulation of cell cycle	-0.310923	0.488739	1	81	19	CDK6
phosphoproteome drug targets	24	Panther_Pathway	P02738	De novo purine biosynthesis	De novo purine biosynthesis	-0.310036	0.489739	1	48	10	GART
proteome drug targets	12	GO_BP	GO:0051726	regulation of cell cycle	regulation of cell cycle	-0.303397	0.497283	1	83	19	CDK3
phosphoproteome drug targets	24	Reactome	R-HSA-73817	Purine ribonucleoside monophosphate biosynthesis	Purine ribonucleoside monophosphate biosynthesis	-0.302917	0.497832	1	150	9	GART
phosphoproteome drug targets	12	GO_MF	GO:0045309	protein phosphorylated amino acid binding	protein phosphorylated amino acid binding	-0.298298	0.503155	1	95	17	MAPK1
phosphoproteome drug targets	12	MSIGDB_C2	PID_P53_DOWNSTREAM_PATHWAY	PID_P53_DOWNSTREAM_PATHWAY	PID_P53_DOWNSTREAM_PATHWAY	-0.295265	0.506682	1	24	17	BCL2L2
transcriptome drug targets	12	GO_BP	GO:0019221	cytokine-mediated signaling pathway	cytokine-mediated signaling pathway	-0.293651	0.508568	1	41	41	IL2RA
phosphoproteome drug targets	12	Reactome	R-HSA-1474244	Extracellular matrix organization	Extracellular matrix organization	-0.28999	0.512873	4	89	90	FN1 ITGA4 MMP2 VCAM1
proteome drug targets	12	MSIGDB_C2	PID_P53_DOWNSTREAM_PATHWAY	PID_P53_DOWNSTREAM_PATHWAY	PID_P53_DOWNSTREAM_PATHWAY	-0.282923	0.521287	1	25	17	BDKRB2
proteome drug targets	24	MSIGDB_C2	PID_P53_DOWNSTREAM_PATHWAY	PID_P53_DOWNSTREAM_PATHWAY	PID_P53_DOWNSTREAM_PATHWAY	-0.282923	0.521287	1	25	17	BDKRB2
phosphoproteome drug targets	6	Reactome	R-HSA-418346	Platelet homeostasis	Platelet homeostasis	-0.282888	0.521329	1	43	37	PLA2G4A
transcriptome drug targets	6	Panther_Pathway	P00034	Integrin signalling pathway	Integrin signalling pathway	-0.280224	0.524537	1	10	57	FN1
phosphoproteome drug targets	24	GO_MF	GO:0019838	growth factor binding	growth factor binding	-0.27918	0.5258	4	168	52	ACVR1B ERBB3 NTRK1 RPS2
phosphoproteome drug targets	24	GO_CC	GO:0022625	cytosolic large ribosomal subunit	cytosolic large ribosomal subunit	-0.272546	0.533893	1	167	10	RPL3
transcriptome drug targets	24	GO_CC	GO:0000781	chromosome, telomeric region	chromosome, telomeric region	-0.265835	0.542207	1	83	22	HDAC2
transcriptome drug targets	6	GO_MF	GO:0005525	GTP binding	GTP binding	-0.265247	0.542942	1	31	61	NOLC1
phosphoproteome drug targets	24	HumanCyc	PWY-841	purine nucleotides <i>de novo< i> biosynthesis II	purine nucleotides <i>de novo< i> biosynthesis II	-0.262573	0.546295	1	28	9	GART
phosphoproteome drug targets	24	GO_CC	GO:0032587	ruffle membrane	ruffle membrane	-0.260728	0.548621	2	167	25	EEF1A1 RHOA
transcriptome drug targets	24	WikiPathways	WP24	PEPTIDE GPCRS	Peptide GPCRs	-0.244636	0.56933	1	21	29	CXCR1
proteome drug targets	24	protein_complexes	MIPS:3055		Nop56p-associated pre-rRNA complex	-0.243137	0.571298	1	39	17	TOP1
phosphoproteome drug targets	12	Reactome	R-HSA-9660821	ADORA2B mediated anti-inflammatory cytokines production	ADORA2B mediated anti-inflammatory cytokines production	-0.23423	0.583136	2	89	47	GLP2R PTH2R
phosphoproteome drug targets	24	GO_CC	GO:0031012	extracellular matrix	extracellular matrix	-0.23317	0.584561	9	167	129	ALPL ANXA1 ANXA2 C1QA FN1 HSP90B1 MMP28 PI3 PKM
phosphoproteome drug targets	12	GO_BP	GO:0019752	carboxylic acid metabolic process	carboxylic acid metabolic process	-0.233037	0.58474	1	92	22	DLD
phosphoproteome drug targets	24	GO_MF	GO:0004222	metalloendopeptidase activity	metalloendopeptidase activity	-0.228871	0.590376	2	168	27	ADAM28 MMP28
transcriptome drug targets	24	Reactome	R-HSA-3928665	EPH-ephrin mediated repulsion of cells	EPH-ephrin mediated repulsion of cells	-0.221006	0.601166	1	78	25	FYN
proteome drug targets	24	Panther_Pathway	P00034	Integrin signalling pathway	Integrin signalling pathway	-0.217714	0.605739	3	43	55	COL3A1 ITGAV PIK3R1
proteome drug targets	24	NCI_Nature	Fc-epsilon receptor I signaling in mast cells	Fc-epsilon receptor I signaling in mast cells	Fc-epsilon receptor I signaling in mast cells	-0.204814	0.624003	2	44	36	IKBKG PIK3R1
proteome drug targets	12	GO_MF	GO:0005525	GTP binding	GTP binding	-0.204747	0.624099	2	84	60	HRAS TGM2
phosphoproteome drug targets	12	GO_MF	GO:0019838	growth factor binding	growth factor binding	-0.196523	0.636029	2	95	54	IL2RB NTRK1
proteome drug targets	24	Reactome	R-HSA-2559580	Oxidative Stress Induced Senescence	Oxidative Stress Induced Senescence	-0.19188	0.642866	1	84	26	TXN
phosphoproteome drug targets	24	GO_BP	GO:0002433	immune response-regulating cell surface receptor signaling pathway involved in phagocytosis	immune response-regulating cell surface receptor signaling pathway involved in phagocytosis	-0.188854	0.64736	1	165	14	FYN
phosphoproteome drug targets	12	Panther_Pathway	P00004	Alzheimer disease-presenilin pathway	Alzheimer disease-presenilin pathway	-0.186248	0.651256	2	40	42	ACTA1 MMP2
proteome drug targets	6	NCI_Nature	Fc-epsilon receptor I signaling in mast cells	Fc-epsilon receptor I signaling in mast cells	Fc-epsilon receptor I signaling in mast cells	-0.182746	0.656528	1	22	37	JUN
phosphoproteome drug targets	6	GO_MF	GO:0019838	growth factor binding	growth factor binding	-0.176344	0.666279	1	48	55	NTRK1
phosphoproteome drug targets	24	MSIGDB_C2	PID_P53_DOWNSTREAM_PATHWAY	PID_P53_DOWNSTREAM_PATHWAY	PID_P53_DOWNSTREAM_PATHWAY	-0.175519	0.667545	1	37	17	BCL2L2
phosphoproteome drug targets	12	Reactome	R-HSA-2408522	Selenoamino acid metabolism	Selenoamino acid metabolism	-0.160675	0.690756	1	89	28	RPL15
phosphoproteome drug targets	12	NETPATH	EGFR1	EGFR1	EGFR1	-0.159634	0.692414	3	9	51	ATF1 MYC PRKCB
phosphoproteome drug targets	24	GO_MF	GO:0019956	chemokine binding	chemokine binding	-0.158283	0.694572	1	168	16	ITGA4
proteome drug targets	12	NCI_Nature	FOXM1 transcription factor network	FOXM1 transcription factor network	FOXM1 transcription factor network	-0.155867	0.698446	1	39	23	MMP2
phosphoproteome drug targets	6	GO_MF	GO:0005525	GTP binding	GTP binding	-0.152584	0.703745	1	48	61	TUBA3D
proteome drug targets	12	NETPATH	EGFR1	EGFR1	EGFR1	-0.152248	0.704291	2	6	52	FYN ITGB1
transcriptome drug targets	24	NCI_Nature	FOXM1 transcription factor network	FOXM1 transcription factor network	FOXM1 transcription factor network	-0.150084	0.707809	1	40	23	CREBBP
transcriptome drug targets	24	GO_CC	GO:0019866	organelle inner membrane	organelle inner membrane	-0.144688	0.716659	4	83	140	CKMT1A GHRHR PRODH UCP2
transcriptome drug targets	12	Panther_Pathway	P00034	Integrin signalling pathway	Integrin signalling pathway	-0.143233	0.719063	1	17	57	ACTB
proteome drug targets	12	GO_CC	GO:0019866	organelle inner membrane	organelle inner membrane	-0.139343	0.725533	4	84	140	FGR GHRHR P2RX4 PDE2A
phosphoproteome drug targets	6	Panther_Pathway	P00004	Alzheimer disease-presenilin pathway	Alzheimer disease-presenilin pathway	-0.138804	0.726434	1	23	43	PCSK1
phosphoproteome drug targets	12	GO_BP	GO:0032963	collagen metabolic process	collagen metabolic process	-0.137835	0.728056	1	92	33	MMP2
transcriptome drug targets	24	Panther_Pathway	P00034	Integrin signalling pathway	Integrin signalling pathway	-0.137071	0.729339	2	35	56	COL1A2 FYN
phosphoproteome drug targets	24	Reactome	R-HSA-418346	Platelet homeostasis	Platelet homeostasis	-0.136224	0.730762	2	150	36	ATP2A2 CALM1
proteome drug targets	24	NCI_Nature	FOXM1 transcription factor network	FOXM1 transcription factor network	FOXM1 transcription factor network	-0.129275	0.742548	1	44	23	MMP2
phosphoproteome drug targets	12	GO_MF	GO:0008083	growth factor activity	growth factor activity	-0.128087	0.744583	1	95	34	CSF1
phosphoproteome drug targets	24	Reactome	R-HSA-375276	Peptide ligand-binding receptors	Peptide ligand-binding receptors	-0.126823	0.746753	4	150	71	ANXA1 AVPR1A PPY TAC1
transcriptome drug targets	24	NETPATH	EGFR1	EGFR1	EGFR1	-0.114498	0.768249	3	10	51	FYN GPRC5A PLCG2
phosphoproteome drug targets	24	Reactome	R-HSA-381426	Regulation of IGF Activity by IGFBP	Regulation of IGF Activity by IGFBP	-0.11415	0.768865	2	150	39	FN1 HSP90B1
phosphoproteome drug targets	6	Reactome	R-HSA-375276	Peptide ligand-binding receptors	Peptide ligand-binding receptors	-0.113931	0.769252	1	43	74	NPBWR1
phosphoproteome drug targets	24	GO_BP	GO:0019221	cytokine-mediated signaling pathway	cytokine-mediated signaling pathway	-0.105724	0.783927	2	165	40	IFNGR2 PRLR
phosphoproteome drug targets	12	Reactome	R-HSA-418346	Platelet homeostasis	Platelet homeostasis	-0.104667	0.785838	1	89	37	CALM1
phosphoproteome drug targets	12	GO_BP	GO:0019221	cytokine-mediated signaling pathway	cytokine-mediated signaling pathway	-0.096714	0.800361	1	92	41	IL2RB
phosphoproteome drug targets	12	Reactome	R-HSA-375276	Peptide ligand-binding receptors	Peptide ligand-binding receptors	-0.0940945	0.805203	2	89	73	F2RL1 PPY
phosphoproteome drug targets	24	Reactome	R-HSA-400253	Circadian Clock	Circadian Clock	-0.0917409	0.809579	1	150	23	CRY2
phosphoproteome drug targets	12	GO_CC	GO:0019866	organelle inner membrane	organelle inner membrane	-0.0915765	0.809885	4	95	140	GCAT LYN SDHD UCP3
phosphoproteome drug targets	24	Reactome	R-HSA-3928665	EPH-ephrin mediated repulsion of cells	EPH-ephrin mediated repulsion of cells	-0.0786793	0.834297	1	150	25	FYN
phosphoproteome drug targets	24	GO_CC	GO:0019866	organelle inner membrane	organelle inner membrane	-0.0646161	0.861755	7	167	137	GCAT LDHB LRRK2 MT-CO3 PHB2 SLC25A4 UCP2
phosphoproteome drug targets	24	Reactome	R-HSA-1474244	Extracellular matrix organization	Extracellular matrix organization	-0.0539496	0.883182	4	150	90	FN1 ITGA4 PLOD1 VCAM1
proteome drug targets	24	GO_CC	GO:0019866	organelle inner membrane	organelle inner membrane	-0.0429128	0.905914	3	91	141	FGR GHRHR P2RX4
phosphoproteome drug targets	12	GO_CC	GO:0031012	extracellular matrix	extracellular matrix	-0.0428803	0.905982	3	95	135	C1QC FN1 MMP2
phosphoproteome drug targets	24	GO_BP	GO:0032963	collagen metabolic process	collagen metabolic process	-0.0425293	0.906715	1	165	33	MMP28
transcriptome drug targets	12	GO_CC	GO:0031012	extracellular matrix	extracellular matrix	-0.0409048	0.910113	1	42	137	CALR
transcriptome drug targets	12	GO_CC	GO:0019866	organelle inner membrane	organelle inner membrane	-0.0365378	0.919311	1	42	143	GHRHR
phosphoproteome drug targets	24	NCI_Nature	Fc-epsilon receptor I signaling in mast cells	Fc-epsilon receptor I signaling in mast cells	Fc-epsilon receptor I signaling in mast cells	-0.0343608	0.92393	1	52	37	FYN
phosphoproteome drug targets	24	Panther_Pathway	P00004	Alzheimer disease-presenilin pathway	Alzheimer disease-presenilin pathway	-0.0286949	0.936063	1	48	43	CTNNB1
phosphoproteome drug targets	6	GO_CC	GO:0031012	extracellular matrix	extracellular matrix	-0.0284888	0.936507	1	48	137	C1QC
phosphoproteome drug targets	6	GO_CC	GO:0019866	organelle inner membrane	organelle inner membrane	-0.0250807	0.943885	1	48	143	PLA2G4A
