# Supplementary material for: Multi-omics characterization of the monkeypox virus infection
Source: Nat Commun. 2024 Aug 8;15:6778. doi: 10.1038/s41467-024-51074-6 (PMC11310467; doi:10.1038/s41467-024-51074-6)
Supplement: Supplementary file 13 — Supplementary Dataset 10 [file 41467_2024_51074_MOESM13_ESM.xlsx]

## Sheet: Legend
	Supplementary data 10: Viral inhibitor assays	This table contains raw values obtained during the viral inhibitor assay. To facilitate data mining, tables were divided in sub-tabs as follows:
	Sheet	Description
	A - Cell growth treatment	Cell growth values obtained over 24h during the imaging analysis done on mock hTERT-HFF cells treated with different drugs and concentrations, and their associated control treatments.
		Column	Description
		drug	Drug used to treat the cells.
		control	The respective control of the drug.
		type	Type of the treatment.
		putative target	The putative target of the drug.
		plotted in Fig. 5b-c	Data used for linear modeling analysis in Fig. 5b-c
		growth	The cell growth in 24h post treatment.
		pvalue	Two-sided p-value of the paired t-test.
	B - MPXV growth treatment	Cell growth values obtained over 24h during the imaging analysis done on MPXV-infected hTERT-HFF cells treated with different drugs and concentrations, and their associated control treatments.
		Column	Description
		drug	Drug used to treat the cells.
		control	The respective control of the drug.
		type	Type of the treatment.
		putative target	The putative target of the drug.
		plotted in Fig. 5b-c	Data used for linear modeling analysis in Fig. 5b-c
		growth	The cell growth in 24h post treatment and MPXV infection.
		pvalue	Two-sided p-value of the paired t-test.
	C - VACV-GFP growth treatment	Virus growth values at 24hpi as the VACV-GFP reporter signal over the total cell confluency of fluorescent imaging analysis done on hTERT-HFF cells treated with different drugs and concentrations, and their associated control treatments.
		Column	Description
		drug	Drug used to treat the cells.
		control	The respective control of the drug.
		type	Type of the treatment.
		putative target	The putative target of the drug.
		plotted in Fig. 5b-c	Data used for linear modeling analysis in Fig. 5b-c
		norm. GFP	The GFP signal at 24h post infection normalised to the total cell confluency.
		pvalue	Two-sided p-value of the paired t-test.
	D - MPXV analysis	Linear modeling of cell growth measurements from mock- and MPXV-infected drug treated cells
		Column	Description
		coefficient	coefficient name.
		estimate	coefficient weight resulting from the linear modeling
		pvalue	probability that the effect weight is zero
	E - VACV-GFP analysis	Linear modeling of virus growth measurements from VACV-GFP-infected drug treated cells
		Column	Description
		coefficient	coefficient name.
		estimate	coefficient weight resulting from the linear modeling
		pvalue	probability that the effect weight is zero

## Sheet: A - Cell growth treatment
drug	control	type	putative target	plotted in Fig. 5b-c	growth	pvalue
IFNb/d 1000 U/ml	PBS	drug	cytokine response inducer	TRUE	1.31331	0.248907
IFNb/d 100 U/ml	PBS	drug	cytokine response inducer	FALSE	1.28534	0.197106
IFNb/d 10 U/ml	PBS	drug	cytokine response inducer	FALSE	1.40588	0.050546
IFNb/d 1 U/ml	PBS	drug	cytokine response inducer	FALSE	1.44229	0.0805485
TNFa 100 ng/ml	PBS	drug	cytokine response inducer	FALSE	1.30112	0.651469
TNFa 25 ng/ml	PBS	drug	cytokine response inducer	FALSE	1.3449	0.639731
TNFa 5 ng/ml	PBS	drug	cytokine response inducer	TRUE	1.41031	0.0550552
TNFa 1 ng/ml	PBS	drug	cytokine response inducer	FALSE	1.38277	0.30312
IL1b 100 ng/ml	PBS	drug	cytokine response inducer	FALSE	1.09922	0.0457039
IL1b 25 ng/ml	PBS	drug	cytokine response inducer	FALSE	1.08356	0.0338401
IL1b 5 ng/ml	PBS	drug	cytokine response inducer	TRUE	1.07993	0.0363038
IL1b 1 ng/ml	PBS	drug	cytokine response inducer	FALSE	1.09903	0.00720032
Chlorprozamine 5 µM	DMSO	drug	Virus entry	TRUE	1.18836	0.28727
Chlorprozamine 1 µM	DMSO	drug	Virus entry	FALSE	1.4306	0.138835
Bafilomycin 1 µM	DMSO	drug	Virus entry	TRUE	1.26089	0.260023
Bafilomycin 0.25 µM	DMSO	drug	Virus entry	FALSE	1.34063	0.835785
Ribavirin 5 µM	DMSO	drug	antiviral	TRUE	1.40829	0.131847
Ribavirin 1 µM	DMSO	drug	antiviral	FALSE	1.37997	0.222279
Tirapazamine 5 µM	DMSO	drug	DNA damage	TRUE	1.35902	0.0486841
Tirapazamine 1 µM	DMSO	drug	DNA damage	FALSE	1.3883	0.257672
Bariticinib 5 µM	DMSO	drug	JAK inhibitor	TRUE	1.45072	0.223778
Bariticinib 1 µM	DMSO	drug	JAK inhibitor	FALSE	1.40074	0.0275594
DMSO		control	ND	FALSE	1.32376
PBS		control	ND	FALSE	1.33346
IFNb/d 1000 U/ml	PBS	drug	cytokine response inducer	FALSE	1.1357	0.015021
IFNb/d 100 U/ml	PBS	drug	cytokine response inducer	FALSE	1.25288	0.429117
IFNg 1000 U/ml	PBS	drug	cytokine response inducer	TRUE	1.24892	0.117492
IFNg 100 U/ml	PBS	drug	cytokine response inducer	FALSE	1.26044	0.15788
Sorafenib 5 µM	DMSO	drug	Cell proliferation	TRUE	0.955086	0.0713645
Sorafenib 1 µM	DMSO	drug	Cell proliferation	FALSE	1.47332	0.0591269
Torin-2 1 µM	DMSO	drug	Autophagy	TRUE	1.37128	0.0403311
Torin-2 0.25 µM	DMSO	drug	Autophagy	FALSE	1.40685	0.330249
Cytochalasin B 5 µM	DMSO	drug	cytoskeleton organization	TRUE	1.34175	0.328034
Cytochalasin B 1 µM	DMSO	drug	cytoskeleton organization	FALSE	1.27413	0.703854
EIPA 5 µM	DMSO	drug	Virus entry	TRUE	1.31552	0.700616
EIPA 1 µM	DMSO	drug	Virus entry	FALSE	1.24759	0.873559
Z-VAD-FMK 5 µM	DMSO	drug	CASP1 inhibitor	TRUE	1.35316	0.468817
Z-VAD-FMK 1 µM	DMSO	drug	CASP1 inhibitor	FALSE	1.41482	0.0344532
BB94 5 µM	DMSO	drug	Cell motility	TRUE	1.3812	0.217971
BB94 1 µM	DMSO	drug	Cell motility	FALSE	1.52052	0.143906
MG132 5 µM	DMSO	drug	Autophagy	FALSE	0.787453	0.00303391
MG132 1 µM	DMSO	drug	Autophagy	TRUE	0.85265	0.0108668
BAPTA AM 5 µM	DMSO	drug	Calcium signalling	FALSE	0.859607	0.0230047
BAPTA AM 1 µM	DMSO	drug	Calcium signalling	TRUE	0.921987	0.0240191
DMSO		control	ND	FALSE	1.26285
PBS		control	ND	FALSE	1.36588
ICRF 5 µM	DMSO	drug	DNA damage	TRUE	1.38694	0.0406739
ICRF 1 µM	DMSO	drug	DNA damage	FALSE	1.4482	0.678638
AraC 50 µM	DMSO	drug	Cell proliferation	TRUE	1.36495	0.234905
AraC 10 µM	DMSO	drug	Cell proliferation	FALSE	1.37969	0.313246
VE821 20 µM	DMSO	drug	DNA damage	FALSE	1.30098	0.0799252
VE821 5 µM	DMSO	drug	DNA damage	FALSE	1.38138	0.134785
AZD 7776 5 µM	DMSO	drug	DNA damage	FALSE	1.1089	0.0272639
AZD 7776 1 µM	DMSO	drug	DNA damage	FALSE	1.15168	0.0284487
Blebistatin 1 µM	DMSO	drug	cytoskeleton organization	FALSE	1.46477	0.399972
Blebistatin 0.25 µM	DMSO	drug	cytoskeleton organization	FALSE	1.50886	0.294123
Serdemetan 1 µM	DMSO	drug	Apoptosis	FALSE	1.33404	0.176225
Serdemetan 0.25 µM	DMSO	drug	Apoptosis	FALSE	1.39451	0.156279
ABT-737 1 µM	DMSO	drug	Apoptosis	FALSE	1.4486	0.472594
ABT-737 0.25 µM	DMSO	drug	Apoptosis	FALSE	1.44002	0.420387
Venetoclax 1 µM	DMSO	drug	Apoptosis	TRUE	1.46996	0.668895
Venetoclax 0.25 µM	DMSO	drug	Apoptosis	FALSE	1.48364	0.493975
Obatoclax mesylate 1 µM	DMSO	drug	Apoptosis	FALSE	0.920881	0.0325676
Obatoclax mesylate 0.25 µM	DMSO	drug	Apoptosis	TRUE	1.03504	0.0156691
WEHI-539 1 µM	DMSO	drug	Apoptosis	TRUE	1.42908	0.625266
WEHI-539 0.25 µM	DMSO	drug	Apoptosis	FALSE	1.42791	0.543687
A-1210477 1 µM	DMSO	drug	Apoptosis	TRUE	1.46008	0.965513
A-1210477 0.25 µM	DMSO	drug	Apoptosis	FALSE	1.44219	0.522515
DMSO		control	ND	FALSE	1.45866
SB239063 5 µM	DMSO	drug	p38 inhibitor	TRUE	1.85163	0.131042
SB239063 1 µM	DMSO	drug	p38 inhibitor	FALSE	1.71602	0.0441138
Wortmanine 5 µM	DMSO	drug	Autophagy	TRUE	1.94617	0.0162078
Wortmanine 1 µM	DMSO	drug	Autophagy	FALSE	1.91401	0.0570872
Calpain1 inhibitor 5 µM	DMSO	drug	Calcium signalling	FALSE	0.952704	0.0494386
Calpain1 inhibitor 1 µM	DMSO	drug	Calcium signalling	TRUE	1.50725	0.332038
EGF 100 ng/ml	PBS	drug	Cell motility	TRUE	1.45766	0.904931
EGF 10 ng/ml	PBS	drug	Cell motility	FALSE	1.42683	0.527624
MSAB 5 µM	DMSO	drug	Cell proliferation	TRUE	1.04468	0.030112
MSAB 1 µM	DMSO	drug	Cell proliferation	FALSE	1.44985	0.969618
2-DG 2 mM	PBS	drug	Oxidative stress	TRUE	1.11672	0.0950593
2-DG 0.5 mM	PBS	drug	Oxidative stress	FALSE	1.36575	0.36508
NAC 5 µM	PBS	drug	Oxidative stress	TRUE	1.4944	0.00437616
NAC 1 µM	PBS	drug	Oxidative stress	FALSE	1.4934	0.541412
CoCl2 100 µM	PBS	drug	Stress response	TRUE	1.4144	0.304631
CoCl2 10 µM	PBS	drug	Stress response	FALSE	1.49289	0.206003
BrefeldinA 5 µM	DMSO	drug	Stress response	FALSE	0.97144	0.0241736
BrefeldinA 1 µM	DMSO	drug	Stress response	TRUE	0.967241	0.0262609
DMSO		control	ND	FALSE	1.44668
PBS		control	ND	FALSE	1.45813
Celecoxib 50 µM	DMSO	drug	COX2 inhibitor	FALSE	1.02234	0.0261973
Celecoxib 10 µM	DMSO	drug	COX2 inhibitor	TRUE	1.49618	0.427304
DAPT 5 µM	DMSO	drug	Cell motility	FALSE	1.44856	0.577673
DAPT 1 µM	DMSO	drug	Cell motility	FALSE	1.44984	0.397574
Binimetinib 5 µM	DMSO	drug	Cell proliferation	TRUE	1.52401	0.405189
Binimetinib 1 µM	DMSO	drug	Cell proliferation	FALSE	1.54558	0.235808
AX-024 5 µM	DMSO	drug	cytoskeleton organization	TRUE	1.47575	0.929232
AX-024 1 µM	DMSO	drug	cytoskeleton organization	FALSE	1.48444	0.378005
Fostamatinib 5 µM	DMSO	drug	cytoskeleton organization	TRUE	1.50831	0.305197
Fostamatinib 1 µM	DMSO	drug	cytoskeleton organization	FALSE	1.56722	0.18926
NVS-PAK1-1 5 µM	DMSO	drug	cytoskeleton organization	TRUE	1.69076	0.0891113
NVS-PAK1-1 1 µM	DMSO	drug	cytoskeleton organization	FALSE	1.54078	0.146717
WNK-IN-11 5 µM	DMSO	drug	Ion transport	TRUE	1.54797	0.273227
WNK-IN-11 1 µM	DMSO	drug	Ion transport	FALSE	1.5674	0.460036
Milrinone 5 µM	DMSO	drug	Stress response	TRUE	1.47357	0.999978
Milrinone 1 µM	DMSO	drug	Stress response	FALSE	1.477	0.877872
Regorafenib 5 µM	DMSO	drug	RTK signalling	TRUE	1.58217	0.110604
Regorafenib 1 µM	DMSO	drug	RTK signalling	FALSE	1.69973	0.0666662
SPHINX31 5 µM	DMSO	drug	Splicing	TRUE	1.63266	0.0961946
SPHINX31 1 µM	DMSO	drug	Splicing	FALSE	1.51464	0.0752099
DMSO		control	ND	FALSE	1.47357
Tecovirimat 5 µM	DMSO	drug	antiviral	TRUE	1.49269	0.530699
Tecovirimat 1 µM	DMSO	drug	antiviral	FALSE	1.37902	0.00479615
Rifampin 5 µM	DMSO	drug	antiviral	TRUE	1.60675	0.094401
Rifampin 1 µM	DMSO	drug	antiviral	FALSE	1.3672	0.283197
Celastrol 5 µM	DMSO	drug	Inflammation	FALSE	0.669726	0.000328359
Celastrol 1 µM	DMSO	drug	Inflammation	TRUE	1.47099	0.764975
ACHP 5 µM	DMSO	drug	Inflammation	TRUE	1.58063	0.304856
ACHP 1 µM	DMSO	drug	Inflammation	FALSE	1.40364	0.10873
Ipatasertib 5 µM	DMSO	drug	Cell motility	TRUE	1.3254	0.106691
Ipatasertib 1 µM	DMSO	drug	Cell motility	FALSE	1.2989	0.0272164
DMSO		control	ND	FALSE	1.45624

## Sheet: B - MPXV growth treatment
drug	control	type	putative target	plotted in Fig. 5b-c	growth	pvalue
IFNb/d 1000 U/ml	PBS	drug	cytokine response inducer	TRUE	1.10689	0.558083
IFNb/d 100 U/ml	PBS	drug	cytokine response inducer	FALSE	1.065	0.415505
IFNb/d 10 U/ml	PBS	drug	cytokine response inducer	FALSE	1.13491	0.310597
IFNb/d 1 U/ml	PBS	drug	cytokine response inducer	FALSE	1.14867	0.164988
TNFa 100 ng/ml	PBS	drug	cytokine response inducer	FALSE	1.05421	0.545736
TNFa 25 ng/ml	PBS	drug	cytokine response inducer	FALSE	1.14283	0.0524906
TNFa 5 ng/ml	PBS	drug	cytokine response inducer	TRUE	1.14403	0.0885002
TNFa 1 ng/ml	PBS	drug	cytokine response inducer	FALSE	1.17924	0.139455
IL1b 100 ng/ml	PBS	drug	cytokine response inducer	FALSE	0.981502	0.0150814
IL1b 25 ng/ml	PBS	drug	cytokine response inducer	FALSE	0.948932	0.000980021
IL1b 5 ng/ml	PBS	drug	cytokine response inducer	TRUE	0.970759	0.00346961
IL1b 1 ng/ml	PBS	drug	cytokine response inducer	FALSE	0.971604	0.0137679
Chlorprozamine 5 µM	DMSO	drug	Virus entry	TRUE	1.04939	0.733892
Chlorprozamine 1 µM	DMSO	drug	Virus entry	FALSE	1.2614	0.134295
Bafilomycin 1 µM	DMSO	drug	Virus entry	TRUE	1.37398	0.0109916
Bafilomycin 0.25 µM	DMSO	drug	Virus entry	FALSE	1.45346	0.00637319
Ribavirin 5 µM	DMSO	drug	antiviral	TRUE	1.22113	0.155024
Ribavirin 1 µM	DMSO	drug	antiviral	FALSE	1.2087	0.223385
Tirapazamine 5 µM	DMSO	drug	DNA damage	TRUE	1.0512	0.615537
Tirapazamine 1 µM	DMSO	drug	DNA damage	FALSE	1.14809	0.0830945
Bariticinib 5 µM	DMSO	drug	JAK inhibitor	TRUE	1.25418	9.73791e-05
Bariticinib 1 µM	DMSO	drug	JAK inhibitor	FALSE	1.17753	0.126964
DMSO		control	ND	FALSE	1.11161
PBS		control	ND	FALSE	1.08145
IFNb/d 1000 U/ml	PBS	drug	cytokine response inducer	FALSE	0.962198	0.259702
IFNb/d 100 U/ml	PBS	drug	cytokine response inducer	FALSE	0.914186	0.284743
IFNg 1000 U/ml	PBS	drug	cytokine response inducer	TRUE	0.813573	0.036335
IFNg 100 U/ml	PBS	drug	cytokine response inducer	FALSE	0.87981	0.200855
Sorafenib 5 µM	DMSO	drug	Cell proliferation	TRUE	1.0276	0.388665
Sorafenib 1 µM	DMSO	drug	Cell proliferation	FALSE	1.05452	0.149713
Torin-2 1 µM	DMSO	drug	Autophagy	TRUE	1.35035	0.0307084
Torin-2 0.25 µM	DMSO	drug	Autophagy	FALSE	1.29705	0.0252873
Cytochalasin B 5 µM	DMSO	drug	cytoskeleton organization	TRUE	1.03665	0.23336
Cytochalasin B 1 µM	DMSO	drug	cytoskeleton organization	FALSE	0.965464	0.710933
EIPA 5 µM	DMSO	drug	Virus entry	TRUE	0.963125	0.884928
EIPA 1 µM	DMSO	drug	Virus entry	FALSE	0.924246	0.128181
Z-VAD-FMK 5 µM	DMSO	drug	CASP1 inhibitor	TRUE	0.939568	0.309909
Z-VAD-FMK 1 µM	DMSO	drug	CASP1 inhibitor	FALSE	0.968178	0.805826
BB94 5 µM	DMSO	drug	Cell motility	TRUE	1.14881	0.0137336
BB94 1 µM	DMSO	drug	Cell motility	FALSE	1.13525	0.00456772
MG132 5 µM	DMSO	drug	Autophagy	FALSE	0.768805	0.0063526
MG132 1 µM	DMSO	drug	Autophagy	TRUE	0.785224	0.00377378
BAPTA AM 5 µM	DMSO	drug	Calcium signalling	FALSE	0.800725	0.0112739
BAPTA AM 1 µM	DMSO	drug	Calcium signalling	TRUE	0.902133	0.0661171
DMSO		control	ND	FALSE	0.976382
PBS		control	ND	FALSE	0.945106
ICRF 5 µM	DMSO	drug	DNA damage	TRUE	0.88311	0.0344564
ICRF 1 µM	DMSO	drug	DNA damage	FALSE	0.967324	0.0872538
AraC 50 µM	DMSO	drug	Cell proliferation	TRUE	1.0078	0.849397
AraC 10 µM	DMSO	drug	Cell proliferation	FALSE	1.0157	0.962894
VE821 20 µM	DMSO	drug	DNA damage	FALSE	1.14211	0.117036
VE821 5 µM	DMSO	drug	DNA damage	FALSE	1.15412	0.164329
AZD 7776 5 µM	DMSO	drug	DNA damage	FALSE	1.0855	0.411948
AZD 7776 1 µM	DMSO	drug	DNA damage	FALSE	1.11215	0.192491
Blebistatin 1 µM	DMSO	drug	cytoskeleton organization	FALSE	1.0213	0.942987
Blebistatin 0.25 µM	DMSO	drug	cytoskeleton organization	FALSE	1.03147	0.798794
Serdemetan 1 µM	DMSO	drug	Apoptosis	FALSE	1.00835	0.400078
Serdemetan 0.25 µM	DMSO	drug	Apoptosis	FALSE	1.00789	0.539349
ABT-737 1 µM	DMSO	drug	Apoptosis	FALSE	1.00117	0.410564
ABT-737 0.25 µM	DMSO	drug	Apoptosis	FALSE	1.02498	0.786184
Venetoclax 1 µM	DMSO	drug	Apoptosis	TRUE	1.03282	0.4267
Venetoclax 0.25 µM	DMSO	drug	Apoptosis	FALSE	1.06121	0.345525
Obatoclax mesylate 1 µM	DMSO	drug	Apoptosis	FALSE	0.902751	0.0307934
Obatoclax mesylate 0.25 µM	DMSO	drug	Apoptosis	TRUE	1.05121	0.51803
WEHI-539 1 µM	DMSO	drug	Apoptosis	TRUE	1.01458	0.860697
WEHI-539 0.25 µM	DMSO	drug	Apoptosis	FALSE	1.04049	0.434238
A-1210477 1 µM	DMSO	drug	Apoptosis	TRUE	1.06292	0.0690254
A-1210477 0.25 µM	DMSO	drug	Apoptosis	FALSE	1.04661	0.196324
DMSO		control	ND	FALSE	1.01892
SB239063 5 µM	DMSO	drug	p38 inhibitor	TRUE	1.24328	0.0289068
SB239063 1 µM	DMSO	drug	p38 inhibitor	FALSE	1.11757	0.0186633
Wortmanine 5 µM	DMSO	drug	Autophagy	TRUE	1.4984	0.0612331
Wortmanine 1 µM	DMSO	drug	Autophagy	FALSE	1.39885	0.0426276
Calpain1 inhibitor 5 µM	DMSO	drug	Calcium signalling	FALSE	0.800098	0.0961221
Calpain1 inhibitor 1 µM	DMSO	drug	Calcium signalling	TRUE	1.03092	0.573271
EGF 100 ng/ml	PBS	drug	Cell motility	TRUE	1.01183	0.757573
EGF 10 ng/ml	PBS	drug	Cell motility	FALSE	1.00164	0.547389
MSAB 5 µM	DMSO	drug	Cell proliferation	TRUE	0.809024	0.0296122
MSAB 1 µM	DMSO	drug	Cell proliferation	FALSE	0.984399	0.270215
2-DG 2 mM	PBS	drug	Oxidative stress	TRUE	0.700596	0.0441285
2-DG 0.5 mM	PBS	drug	Oxidative stress	FALSE	0.875468	0.142257
NAC 5 µM	PBS	drug	Oxidative stress	TRUE	1.01261	0.892154
NAC 1 µM	PBS	drug	Oxidative stress	FALSE	0.999087	0.630583
CoCl2 100 µM	PBS	drug	Stress response	TRUE	1.01427	0.953765
CoCl2 10 µM	PBS	drug	Stress response	FALSE	1.0075	0.764994
BrefeldinA 5 µM	DMSO	drug	Stress response	FALSE	0.932187	0.0889504
BrefeldinA 1 µM	DMSO	drug	Stress response	TRUE	0.901182	0.0725364
DMSO		control	ND	FALSE	1.01535
PBS		control	ND	FALSE	1.01589
Celecoxib 50 µM	DMSO	drug	COX2 inhibitor	FALSE	0.855986	0.0735868
Celecoxib 10 µM	DMSO	drug	COX2 inhibitor	TRUE	0.978766	0.943617
DAPT 5 µM	DMSO	drug	Cell motility	FALSE	0.929597	0.152483
DAPT 1 µM	DMSO	drug	Cell motility	FALSE	0.957698	0.553334
Binimetinib 5 µM	DMSO	drug	Cell proliferation	TRUE	1.16604	0.0362092
Binimetinib 1 µM	DMSO	drug	Cell proliferation	FALSE	1.09741	0.197438
AX-024 5 µM	DMSO	drug	cytoskeleton organization	TRUE	0.968055	0.735234
AX-024 1 µM	DMSO	drug	cytoskeleton organization	FALSE	0.99293	0.747743
Fostamatinib 5 µM	DMSO	drug	cytoskeleton organization	TRUE	1.33087	0.00781373
Fostamatinib 1 µM	DMSO	drug	cytoskeleton organization	FALSE	1.10228	0.0217371
NVS-PAK1-1 5 µM	DMSO	drug	cytoskeleton organization	TRUE	1.16962	0.00187283
NVS-PAK1-1 1 µM	DMSO	drug	cytoskeleton organization	FALSE	1.0308	0.0277509
WNK-IN-11 5 µM	DMSO	drug	Ion transport	TRUE	1.07593	0.19769
WNK-IN-11 1 µM	DMSO	drug	Ion transport	FALSE	1.01844	0.542089
Milrinone 5 µM	DMSO	drug	Stress response	TRUE	0.991464	0.723281
Milrinone 1 µM	DMSO	drug	Stress response	FALSE	0.981999	0.949272
Regorafenib 5 µM	DMSO	drug	RTK signalling	TRUE	1.22073	0.0445648
Regorafenib 1 µM	DMSO	drug	RTK signalling	FALSE	1.12161	0.0971861
SPHINX31 5 µM	DMSO	drug	Splicing	TRUE	1.20055	0.00405071
SPHINX31 1 µM	DMSO	drug	Splicing	FALSE	1.01842	0.256213
DMSO		control	ND	FALSE	0.980518
Tecovirimat 5 µM	DMSO	drug	antiviral	TRUE	1.16997	0.0186908
Tecovirimat 1 µM	DMSO	drug	antiviral	FALSE	1.14839	0.0462855
Rifampin 5 µM	DMSO	drug	antiviral	TRUE	1.29926	0.0651315
Rifampin 1 µM	DMSO	drug	antiviral	FALSE	1.09826	0.207557
Celastrol 5 µM	DMSO	drug	Inflammation	FALSE	0.64726	0.00306223
Celastrol 1 µM	DMSO	drug	Inflammation	TRUE	1.16983	0.12852
ACHP 5 µM	DMSO	drug	Inflammation	TRUE	1.44058	0.00641892
ACHP 1 µM	DMSO	drug	Inflammation	FALSE	1.17917	0.0749496
Ipatasertib 5 µM	DMSO	drug	Cell motility	TRUE	1.04023	0.449623
Ipatasertib 1 µM	DMSO	drug	Cell motility	FALSE	1.03215	0.0746242
DMSO		control	ND	FALSE	1.06315

## Sheet: C - VACV-GFP growth treatment
drug	control	type	putative target	plotted in Fig. 5b-c	norm. GFP	pvalue
IFNb/d 1000 U/ml	PBS	drug	cytokine response inducer	TRUE	0.0641132	0.0225563
IFNb/d 100 U/ml	PBS	drug	cytokine response inducer	FALSE	0.0955643	0.099704
IFNb/d 10 U/ml	PBS	drug	cytokine response inducer	FALSE	0.10344	0.177596
IFNb/d 1 U/ml	PBS	drug	cytokine response inducer	FALSE	0.10276	0.0539483
TNFa 100 ng/ml	PBS	drug	cytokine response inducer	FALSE	0.116924	0.867632
TNFa 25 ng/ml	PBS	drug	cytokine response inducer	FALSE	0.0944688	0.012977
TNFa 5 ng/ml	PBS	drug	cytokine response inducer	TRUE	0.09496	0.100848
TNFa 1 ng/ml	PBS	drug	cytokine response inducer	FALSE	0.10474	0.263953
IL1b 100 ng/ml	PBS	drug	cytokine response inducer	FALSE	0.11131	0.392297
IL1b 25 ng/ml	PBS	drug	cytokine response inducer	FALSE	0.11192	0.285447
IL1b 5 ng/ml	PBS	drug	cytokine response inducer	TRUE	0.10957	0.227174
IL1b 1 ng/ml	PBS	drug	cytokine response inducer	FALSE	0.11271	0.510383
Chlorprozamine 5 µM	DMSO	drug	Virus entry	TRUE	0.0876995	0.276313
Chlorprozamine 1 µM	DMSO	drug	Virus entry	FALSE	0.113301	0.465991
Bafilomycin 1 µM	DMSO	drug	Virus entry	TRUE	0.00545866	0.000369526
Bafilomycin 0.25 µM	DMSO	drug	Virus entry	FALSE	0.00646656	0.000182793
Ribavirin 5 µM	DMSO	drug	antiviral	TRUE	0.0849859	0.400767
Ribavirin 1 µM	DMSO	drug	antiviral	FALSE	0.106943	0.748134
Tirapazamine 5 µM	DMSO	drug	DNA damage	TRUE	0.103521	0.358593
Tirapazamine 1 µM	DMSO	drug	DNA damage	FALSE	0.103727	0.414105
Bariticinib 5 µM	DMSO	drug	JAK inhibitor	TRUE	0.130728	0.00551749
Bariticinib 1 µM	DMSO	drug	JAK inhibitor	FALSE	0.120611	0.4354
DMSO		control	ND	FALSE	0.110738
PBS		control	ND	FALSE	0.119025
IFNb/d 1000 U/ml	PBS	drug	cytokine response inducer	FALSE	0.131601	0.157314
IFNb/d 100 U/ml	PBS	drug	cytokine response inducer	FALSE	0.143203	0.254525
IFNg 1000 U/ml	PBS	drug	cytokine response inducer	TRUE	0.134149	0.0814392
IFNg 100 U/ml	PBS	drug	cytokine response inducer	FALSE	0.123054	0.0736438
Sorafenib 5 µM	DMSO	drug	Cell proliferation	TRUE	0.0772613	0.0142392
Sorafenib 1 µM	DMSO	drug	Cell proliferation	FALSE	0.142915	0.0643138
Torin-2 1 µM	DMSO	drug	Autophagy	TRUE	0.0139729	0.0397564
Torin-2 0.25 µM	DMSO	drug	Autophagy	FALSE	0.0505691	0.0521721
Cytochalasin B 5 µM	DMSO	drug	cytoskeleton organization	TRUE	0.102884	0.058107
Cytochalasin B 1 µM	DMSO	drug	cytoskeleton organization	FALSE	0.185967	0.624187
EIPA 5 µM	DMSO	drug	Virus entry	TRUE	0.122933	0.0105787
EIPA 1 µM	DMSO	drug	Virus entry	FALSE	0.176138	0.372784
Z-VAD-FMK 5 µM	DMSO	drug	CASP1 inhibitor	TRUE	0.187121	0.397458
Z-VAD-FMK 1 µM	DMSO	drug	CASP1 inhibitor	FALSE	0.170506	0.341784
BB94 5 µM	DMSO	drug	Cell motility	TRUE	0.0984788	0.0527583
BB94 1 µM	DMSO	drug	Cell motility	FALSE	0.12532	0.0934195
MG132 5 µM	DMSO	drug	Autophagy	FALSE	0.0141301	0.0508575
MG132 1 µM	DMSO	drug	Autophagy	TRUE	0.0165907	0.0489623
BAPTA AM 5 µM	DMSO	drug	Calcium signalling	FALSE	0.157749	0.0650761
BAPTA AM 1 µM	DMSO	drug	Calcium signalling	TRUE	0.15008	0.130712
DMSO		control	ND	FALSE	0.195844
PBS		control	ND	FALSE	0.169903
ICRF 5 µM	DMSO	drug	DNA damage	TRUE	0.194844	0.257509
ICRF 1 µM	DMSO	drug	DNA damage	FALSE	0.209921	0.214225
AraC 50 µM	DMSO	drug	Cell proliferation	TRUE	0.0502349	0.170088
AraC 10 µM	DMSO	drug	Cell proliferation	FALSE	0.0493259	0.167353
VE821 20 µM	DMSO	drug	DNA damage	FALSE	0.0759666	0.27267
VE821 5 µM	DMSO	drug	DNA damage	FALSE	0.0447455	0.163426
AZD 7776 5 µM	DMSO	drug	DNA damage	FALSE	0.0034683	0.148934
AZD 7776 1 µM	DMSO	drug	DNA damage	FALSE	0.0216327	0.202818
Blebistatin 1 µM	DMSO	drug	cytoskeleton organization	FALSE	0.266601	0.0125297
Blebistatin 0.25 µM	DMSO	drug	cytoskeleton organization	FALSE	0.250753	0.0767029
Serdemetan 1 µM	DMSO	drug	Apoptosis	FALSE	0.0765498	0.225909
Serdemetan 0.25 µM	DMSO	drug	Apoptosis	FALSE	0.135812	0.489521
ABT-737 1 µM	DMSO	drug	Apoptosis	FALSE	0.182808	0.093474
ABT-737 0.25 µM	DMSO	drug	Apoptosis	FALSE	0.187004	0.296452
Venetoclax 1 µM	DMSO	drug	Apoptosis	TRUE	0.199143	0.0988839
Venetoclax 0.25 µM	DMSO	drug	Apoptosis	FALSE	0.196792	0.0143473
Obatoclax mesylate 1 µM	DMSO	drug	Apoptosis	FALSE	0.0425378	0.158902
Obatoclax mesylate 0.25 µM	DMSO	drug	Apoptosis	TRUE	0.0190533	0.145485
WEHI-539 1 µM	DMSO	drug	Apoptosis	TRUE	0.190377	0.104383
WEHI-539 0.25 µM	DMSO	drug	Apoptosis	FALSE	0.189055	0.00656863
A-1210477 1 µM	DMSO	drug	Apoptosis	TRUE	0.19756	0.047811
A-1210477 0.25 µM	DMSO	drug	Apoptosis	FALSE	0.177001	0.315754
DMSO		control	ND	FALSE	0.166489
SB239063 5 µM	DMSO	drug	p38 inhibitor	TRUE	0.188836	0.586403
SB239063 1 µM	DMSO	drug	p38 inhibitor	FALSE	0.226564	0.806
Wortmanine 5 µM	DMSO	drug	Autophagy	TRUE	0.127792	0.365111
Wortmanine 1 µM	DMSO	drug	Autophagy	FALSE	0.152995	0.355871
Calpain1 inhibitor 5 µM	DMSO	drug	Calcium signalling	FALSE	0.056112	0.271108
Calpain1 inhibitor 1 µM	DMSO	drug	Calcium signalling	TRUE	0.249311	0.371096
EGF 100 ng/ml	PBS	drug	Cell motility	TRUE	0.254856	0.272628
EGF 10 ng/ml	PBS	drug	Cell motility	FALSE	0.261147	0.219743
MSAB 5 µM	DMSO	drug	Cell proliferation	TRUE	0.146975	0.418747
MSAB 1 µM	DMSO	drug	Cell proliferation	FALSE	0.230048	0.708354
2-DG 2 mM	PBS	drug	Oxidative stress	TRUE	0.212713	0.67488
2-DG 0.5 mM	PBS	drug	Oxidative stress	FALSE	0.2516	0.391789
NAC 5 µM	PBS	drug	Oxidative stress	TRUE	0.235217	0.52505
NAC 1 µM	PBS	drug	Oxidative stress	FALSE	0.237225	0.506647
CoCl2 100 µM	PBS	drug	Stress response	TRUE	0.225813	0.883411
CoCl2 10 µM	PBS	drug	Stress response	FALSE	0.229882	0.790701
BrefeldinA 5 µM	DMSO	drug	Stress response	FALSE	0.0102919	0.268308
BrefeldinA 1 µM	DMSO	drug	Stress response	TRUE	0.0105686	0.267313
DMSO		control	ND	FALSE	0.217322
PBS		control	ND	FALSE	0.220008
Celecoxib 50 µM	DMSO	drug	COX2 inhibitor	FALSE	0.232439	0.157031
Celecoxib 10 µM	DMSO	drug	COX2 inhibitor	TRUE	0.424684	0.067587
DAPT 5 µM	DMSO	drug	Cell motility	FALSE	0.350396	0.845346
DAPT 1 µM	DMSO	drug	Cell motility	FALSE	0.389615	0.391215
Binimetinib 5 µM	DMSO	drug	Cell proliferation	TRUE	0.178325	0.0884918
Binimetinib 1 µM	DMSO	drug	Cell proliferation	FALSE	0.226719	0.077735
AX-024 5 µM	DMSO	drug	cytoskeleton organization	TRUE	0.40597	0.154963
AX-024 1 µM	DMSO	drug	cytoskeleton organization	FALSE	0.390976	0.289991
Fostamatinib 5 µM	DMSO	drug	cytoskeleton organization	TRUE	0.1399	0.0838188
Fostamatinib 1 µM	DMSO	drug	cytoskeleton organization	FALSE	0.360847	0.907133
NVS-PAK1-1 5 µM	DMSO	drug	cytoskeleton organization	TRUE	0.266439	0.110317
NVS-PAK1-1 1 µM	DMSO	drug	cytoskeleton organization	FALSE	0.336935	0.592091
WNK-IN-11 5 µM	DMSO	drug	Ion transport	TRUE	0.205646	0.220181
WNK-IN-11 1 µM	DMSO	drug	Ion transport	FALSE	0.304808	0.474217
Milrinone 5 µM	DMSO	drug	Stress response	TRUE	0.366565	0.834966
Milrinone 1 µM	DMSO	drug	Stress response	FALSE	0.39088	0.294685
Regorafenib 5 µM	DMSO	drug	RTK signalling	TRUE	0.120428	0.0762754
Regorafenib 1 µM	DMSO	drug	RTK signalling	FALSE	0.297685	0.287956
SPHINX31 5 µM	DMSO	drug	Splicing	TRUE	0.177658	0.0692504
SPHINX31 1 µM	DMSO	drug	Splicing	FALSE	0.359489	0.949525
DMSO		control	ND	FALSE	0.357378
Tecovirimat 5 µM	DMSO	drug	antiviral	TRUE	0.0826338	0.00975356
Tecovirimat 1 µM	DMSO	drug	antiviral	FALSE	0.0905043	0.00937496
Rifampin 5 µM	DMSO	drug	antiviral	TRUE	0.0858158	0.00237809
Rifampin 1 µM	DMSO	drug	antiviral	FALSE	0.179342	0.403165
Celastrol 5 µM	DMSO	drug	Inflammation	FALSE	0.00882264	0.00177101
Celastrol 1 µM	DMSO	drug	Inflammation	TRUE	0.104202	0.0224768
ACHP 5 µM	DMSO	drug	Inflammation	TRUE	0.0218652	0.00333696
ACHP 1 µM	DMSO	drug	Inflammation	FALSE	0.158091	0.0960717
Ipatasertib 5 µM	DMSO	drug	Cell motility	TRUE	0.158348	0.175333
Ipatasertib 1 µM	DMSO	drug	Cell motility	FALSE	0.188577	0.879079
DMSO		control	ND	FALSE	0.186532

## Sheet: D - MPXV analysis
coefficient	estimate	pvalue
MPXV	-0.276189	0.000228072
TNFa 100 ng/ml	-0.0286161	0.733624
Ribavirin 5 µM	0.085086	0.31435
IFNb/d 1000 U/ml	-0.0171264	0.838536
Bafilomycin 1 µM	-0.0736155	0.383269
Bariticinib 5 µM	0.127984	0.133228
Chlorpromazine 5 µM	-0.177312	0.0399557
IL1b 100 ng/ml	-0.271938	0.00230077
Tirapazamine 5 µM	0.0332515	0.692597
MPXV:TNFa 100 ng/ml	-0.0278675	0.814651
MPXV:Ribavirin 5 µM	0.0647332	0.586629
MPXV:IFNb/d 1000 U/ml	0.0305448	0.797229
MPXV:Bafilomycin 1 µM	0.400129	0.00159094
MPXV:Bariticinib 5 µM	0.065831	0.580323
MPXV:Chlorpromazine 5 µM	0.0924051	0.438538
MPXV:IL1b 100 ng/ml	0.11305	0.344163
MPXV:Tirapazamine 5 µM	-0.099567	0.404169
MPXV	-0.449812	4.45418e-11
Sorafenib 5 µM	-0.459459	5.21032e-09
Torin-2 1 µM	0.0622198	0.332677
EIPA 5 µM	0.000489615	0.993885
Z-VAD-FMK 5 µM	0.0410517	0.521458
BAPTA AM 1 µM	-0.50862	3.93928e-10
BB94 5 µM	0.0746658	0.246132
MG132 1 µM	-0.621449	1.3067e-12
Cytochalasin B 5 µM	0.0323297	0.613319
IFNg 1000 U/ml	-0.0706031	0.272389
MPXV:Sorafenib 5 µM	0.552731	2.01046e-07
MPXV:Torin-2 1 µM	0.424743	2.35286e-05
MPXV:EIPA 5 µM	-0.00272534	0.975934
MPXV:Z-VAD-FMK 5 µM	-0.0730923	0.420221
MPXV:BAPTA AM 1 µM	0.417202	3.09152e-05
MPXV:BB94 5 µM	0.184185	0.0463183
MPXV:MG132 1 µM	0.331377	0.000616448
MPXV:Cytochalasin B 5 µM	0.0777153	0.391664
MPXV:IFNg 1000 U/ml	-0.168307	0.0676386
MPXV	-0.505322	7.00656e-09
Serdemetan 1 µM	-0.111463	0.219206
VE821 20 µM	-0.148582	0.103378
ICRF 5 µM	-0.0577629	0.522089
Venetoclax 1 µM	0.0232232	0.79657
WEHI-539 1 µM	-0.0237574	0.792
Obatoclax mesylate 0.25 µM	-0.477555	2.1619e-06
A-1210477 1 µM	0.011619	0.897351
ABT-737 1 µM	0.00228479	0.97976
AZD 7776 5 µM	-0.379469	9.37514e-05
AraC 50 µM	-0.0854619	0.344726
Blebbistatin 1 µM	0.0204317	0.820566
MPXV:Serdemetan 1 µM	0.101312	0.427746
MPXV:VE821 20 µM	0.31707	0.015551
MPXV:ICRF 5 µM	-0.142891	0.264771
MPXV:Venetoclax 1 µM	0.000414257	0.997405
MPXV:WEHI-539 1 µM	0.020406	0.872721
MPXV:Obatoclax mesylate 0.25 µM	0.524286	0.000129203
MPXV:A-1210477 1 µM	0.0535599	0.674355
MPXV:ABT-737 1 µM	-0.0245418	0.847224
MPXV:AZD 7776 5 µM	0.474301	0.000457025
MPXV:AraC 50 µM	0.0750778	0.556195
MPXV:Blebbistatin 1 µM	-0.0148892	0.906941
MPXV	-0.510988	4.95138e-10
NAC 5 µM	0.0416704	0.599774
SB239063 5 µM	0.331292	0.000127177
Wortmannin 5 µM	0.420497	3.18128e-06
2-DG 2 mM	-0.376193	2.04182e-05
MSAB 1 µM	-0.00302476	0.969569
BrefeldinA 1 µM	-0.581779	3.19005e-09
Calpain1 inhibitor 1 µM	0.0551567	0.487852
EGF 100 ng/ml	0.00581338	0.941554
CoCl2 100 µM	-0.0361441	0.648882
MPXV:NAC 5 µM	-0.0463704	0.679508
MPXV:SB239063 5 µM	-0.0424261	0.705391
MPXV:Wortmannin 5 µM	0.128386	0.255748
MPXV:2-DG 2 mM	-0.163885	0.148708
MPXV:MSAB 1 µM	-0.0409696	0.715041
MPXV:BrefeldinA 1 µM	0.410102	0.000636441
MPXV:Calpain1 inhibitor 1 µM	-0.0323537	0.773041
MPXV:EGF 100 ng/ml	-0.0111414	0.920856
MPXV:CoCl2 100 µM	0.0337658	0.763435
MPXV	-0.598297	1.36876e-20
Fostamatinib 5 µM	0.0302016	0.519425
Milrinone 5 µM	-0.0035484	0.939535
NVS-PAK1-1 5 µM	0.191136	0.00015494
SPHINX31 5 µM	0.143165	0.00345414
Regorafenib 5 µM	0.0977995	0.0408589
WNK-IN-11 5 µM	0.0666723	0.158414
AX-024 5 µM	-0.00120086	0.979519
Binimetinib 5 µM	0.0431609	0.35831
Celecoxib 10 µM	0.0179807	0.700914
DAPT 5 µM	-0.028614	0.54153
MPXV:Fostamatinib 5 µM	0.416147	8.0226e-08
MPXV:Milrinone 5 µM	0.0265662	0.688242
MPXV:NVS-PAK1-1 5 µM	0.0701931	0.291489
MPXV:SPHINX31 5 µM	0.155271	0.0224218
MPXV:Regorafenib 5 µM	0.221698	0.00149637
MPXV:WNK-IN-11 5 µM	0.0689145	0.300267
MPXV:AX-024 5 µM	-0.0119758	0.856369
MPXV:Binimetinib 5 µM	0.211845	0.00230815
MPXV:Celecoxib 10 µM	-0.0134102	0.839395
MPXV:DAPT 5 µM	-0.0420876	0.525519
MPXV	-0.453969	3.22172e-07
ACHP 5 µM	0.113934	0.0843498
Rifampin 5 µM	0.140682	0.0361124
Tecovirimat 5 µM	0.0343345	0.591402
Celastrol 1 µM	0.0135967	0.831189
Ipatasertib 5 µM	-0.137765	0.0397609
MPXV:ACHP 5 µM	0.32349	0.00148311
MPXV:Rifampin 5 µM	0.146177	0.115235
MPXV:Tecovirimat 5 µM	0.103829	0.256551
MPXV:Celastrol 1 µM	0.123152	0.18095
MPXV:Ipatasertib 5 µM	0.105632	0.248626

## Sheet: E - VACV-GFP analysis
coefficient	estimate	pvalue
TNFa 100 ng/ml	0.00119016	0.996989
Ribavirin 5 µM	-0.61791	0.0617322
IFNb/d 1000 U/ml	-0.921295	0.00804034
Bafilomycin 1 µM	-4.53184	9.27271e-12
Bariticinib 5 µM	0.188574	0.551759
Chlorpromazine 5 µM	-0.442857	0.170978
IL1b 100 ng/ml	-0.0441634	0.888655
Tirapazamine 5 µM	-0.156422	0.621033
Sorafenib 5 µM	-1.83201	9.05461e-05
Torin-2 1 µM	-4.07203	5.59905e-10
EIPA 5 µM	-0.660852	0.0963595
Z-VAD-FMK 5 µM	0.0310763	0.935534
BAPTA AM 1 µM	-0.253606	0.511392
BB94 5 µM	-0.89973	0.0274427
MG132 1 µM	-3.40084	1.28232e-08
Cytochalasin B 5 µM	-0.885104	0.029769
IFNg 1000 U/ml	-0.41144	0.290749
Serdemetan 1 µM	-1.0624	0.00104542
VE821 20 µM	-1.05342	0.00113186
ICRF 5 µM	0.16714	0.564918
Venetoclax 1 µM	0.262666	0.368073
WEHI-539 1 µM	0.127273	0.660742
Obatoclax mesylate 0.25 µM	-3.21315	3.02789e-11
A-1210477 1 µM	0.225507	0.438684
ABT-737 1 µM	0.0211649	0.941707
AZD 7776 5 µM	-5.46455	2.07101e-16
AraC 50 µM	-1.78078	1.68346e-06
Blebbistatin 1 µM	0.757593	0.0139504
NAC 5 µM	0.117581	0.706727
SB239063 5 µM	-0.552227	0.0876641
Wortmannin 5 µM	-0.64843	0.0476596
2-DG 2 mM	-0.479602	0.13471
MSAB 1 µM	-0.158416	0.612704
BrefeldinA 1 µM	-4.18081	7.38859e-12
Calpain1 inhibitor 1 µM	0.17213	0.582501
EGF 100 ng/ml	0.293475	0.351933
CoCl2 100 µM	0.013422	0.965683
Fostamatinib 5 µM	-1.38618	2.57524e-08
Milrinone 5 µM	0.127934	0.454704
NVS-PAK1-1 5 µM	-0.408737	0.0233329
SPHINX31 5 µM	-1.01376	3.81258e-06
Regorafenib 5 µM	-1.54636	3.65768e-09
WNK-IN-11 5 µM	-0.670667	0.00058164
AX-024 5 µM	0.257739	0.139153
Binimetinib 5 µM	-0.961837	8.01984e-06
Celecoxib 10 µM	0.323553	0.0669148
DAPT 5 µM	0.0399494	0.814398
Rifampin 5 µM	-1.1203	1.54113e-05
Tecovirimat 5 µM	-1.17465	1.01847e-05
ACHP 5 µM	-3.1193	1.01088e-09
Celastrol 1 µM	-0.841953	0.000166109
Ipatasertib 5 µM	-0.23666	0.132325
