# Supplementary material for: Multi-omics characterization of the monkeypox virus infection
Source: Nat Commun. 2024 Aug 8;15:6778. doi: 10.1038/s41467-024-51074-6 (PMC11310467; doi:10.1038/s41467-024-51074-6)
Supplement: Supplementary file 15 — Source data [file 41467_2024_51074_MOESM15_ESM.xlsx]

## Sheet: F1b,c
The source data of Figure 1b and c is in Supplementary data 2, Tab A.

## Sheet: F1d,e,i,k
The source data of Figure 1d, e, I and k (right) is in Supplementary data 3, Tab A.

## Sheet: F1f,g,k
The source data of Figure 1f, g and k (left) is in Supplementary data 4, Tab A.

## Sheet: F1h
run	TechnicalReplicate	Sample	Target	Cq	Amp Status
1	1	MPXV_6h_4	THBS1	20.338	Amp
1	1	MPXV_12h_4	THBS1	19.8872	Amp
1	1	MPXV_24h_4	THBS1	24.9361	Amp
1	1	MPXV_6h_4	CTNNB1	25.6442	Amp
1	1	MPXV_12h_4	CTNNB1	25.5621	Amp
1	1	MPXV_24h_4	CTNNB1	28.1268	Amp
1	1	MPXV_6h_4	MPXV G2	20.4379	Amp
1	1	MPXV_12h_4	MPXV G2	18.3738	Amp
1	1	MPXV_24h_4	MPXV G2	17.7728	Amp
1	1	MPXV_6h_4	RPLP0	19.9953	Amp
1	1	MPXV_12h_4	RPLP0	20.0765	Amp
1	1	MPXV_24h_4	RPLP0	21.96	Amp
1	1	MPXV_6h_3	THBS1	19.8396	Amp
1	1	MPXV_12h_3	THBS1	19.4317	Amp
1	1	MPXV_24h_3	THBS1	25.2736	Amp
1	1	MPXV_6h_3	CTNNB1	25.202	Amp
1	1	MPXV_12h_3	CTNNB1	25.577	Amp
1	1	MPXV_24h_3	CTNNB1	28.371	Amp
1	1	MPXV_6h_3	MPXV G2	19.8064	Amp
1	1	MPXV_12h_3	MPXV G2	17.6028	Amp
1	1	MPXV_24h_3	MPXV G2	16.3839	Amp
1	1	MPXV_6h_3	RPLP0	19.4578	Amp
1	1	MPXV_12h_3	RPLP0	19.9953	Amp
1	1	MPXV_24h_3	RPLP0	21.9982	Amp
1	1	MPXV_6h_2	THBS1	19.1657	Amp
1	1	MPXV_12h_2	THBS1	19.626	Amp
1	1	MPXV_24h_2	THBS1	24.7478	Amp
1	1	MPXV_6h_2	CTNNB1	25.1717	Amp
1	1	MPXV_12h_2	CTNNB1	25.2596	Amp
1	1	MPXV_24h_2	CTNNB1	27.422	Amp
1	1	MPXV_6h_2	MPXV G2	19.6467	Amp
1	1	MPXV_12h_2	MPXV G2	17.7387	Amp
1	1	MPXV_24h_2	MPXV G2	16.2534	Amp
1	1	MPXV_6h_2	RPLP0	19.0557	Amp
1	1	MPXV_12h_2	RPLP0	20.1962	Amp
1	1	MPXV_24h_2	RPLP0	22.3621	Amp
1	1	MPXV_6h_1	THBS1	19.5689	Amp
1	1	MPXV_12h_1	THBS1	20.2261	Amp
1	1	MPXV_24h_1	THBS1	24.6268	Amp
1	1	MPXV_6h_1	CTNNB1	25.339	Amp
1	1	MPXV_12h_1	CTNNB1	25.4887	Amp
1	1	MPXV_24h_1	CTNNB1	27.6929	Amp
1	1	MPXV_6h_1	MPXV G2	19.9622	Amp
1	1	MPXV_12h_1	MPXV G2	17.7399	Amp
1	1	MPXV_24h_1	MPXV G2	16.5269	Amp
1	1	MPXV_6h_1	RPLP0	19.4316	Amp
1	1	MPXV_12h_1	RPLP0	19.4468	Amp
1	1	MPXV_24h_1	RPLP0	21.7942	Amp
1	1	mock_6h_4	THBS1	19.2324	Amp
1	1	mock_12h_4	THBS1	18.3878	Amp
1	1	mock_24h_4	THBS1	18.175	Amp
1	1	mock_6h_4	CTNNB1	25.3707	Amp
1	1	mock_12h_4	CTNNB1	25.1523	Amp
1	1	mock_24h_4	CTNNB1	25.0109	Amp
1	1	mock_6h_4	MPXV G2	Undetermined	No Amp
1	1	mock_12h_4	MPXV G2	36.3337	Inconclusive
1	1	mock_24h_4	MPXV G2	Undetermined	No Amp
1	1	mock_6h_4	RPLP0	20.0867	Amp
1	1	mock_12h_4	RPLP0	20.366	Amp
1	1	mock_24h_4	RPLP0	19.1185	Amp
1	1	mock_6h_3	THBS1	18.8253	Amp
1	1	mock_12h_3	THBS1	18.7142	Amp
1	1	mock_24h_3	THBS1	18.3018	Amp
1	1	mock_6h_3	CTNNB1	24.9885	Amp
1	1	mock_12h_3	CTNNB1	25.0059	Amp
1	1	mock_24h_3	CTNNB1	25.3056	Amp
1	1	mock_6h_3	MPXV G2	Undetermined	No Amp
1	1	mock_12h_3	MPXV G2	37.1839	Inconclusive
1	1	mock_24h_3	MPXV G2	Undetermined	No Amp
1	1	mock_6h_3	RPLP0	Undetermined	No Amp
1	1	mock_12h_3	RPLP0	19.6448	Amp
1	1	mock_24h_3	RPLP0	19.0923	Amp
1	1	mock_6h_2	THBS1	19.2169	Amp
1	1	mock_12h_2	THBS1	18.7714	Amp
1	1	mock_24h_2	THBS1	18.2282	Amp
1	1	mock_6h_2	CTNNB1	25.2154	Amp
1	1	mock_12h_2	CTNNB1	25.0161	Amp
1	1	mock_24h_2	CTNNB1	24.9871	Amp
1	1	mock_6h_2	MPXV G2	Undetermined	No Amp
1	1	mock_12h_2	MPXV G2	36.279	Inconclusive
1	1	mock_24h_2	MPXV G2	36.0839	Amp
1	1	mock_6h_2	RPLP0	19.3925	Amp
1	1	mock_12h_2	RPLP0	19.0403	Amp
1	1	mock_24h_2	RPLP0	19.1654	Amp
1	1	mock_6h_1	THBS1	19.1407	Amp
1	1	mock_12h_1	THBS1	18.9364	Amp
1	1	mock_24h_1	THBS1	19.0418	Amp
1	1	mock_6h_1	CTNNB1	25.3764	Amp
1	1	mock_12h_1	CTNNB1	25.7086	Amp
1	1	mock_24h_1	CTNNB1	25.0906	Amp
1	1	mock_6h_1	MPXV G2	35.0853	Amp
1	1	mock_12h_1	MPXV G2	Undetermined	No Amp
1	1	mock_24h_1	MPXV G2	35.9321	Inconclusive
1	1	mock_6h_1	RPLP0	19.2907	Amp
1	1	mock_12h_1	RPLP0	18.6317	Amp
1	1	mock_24h_1	RPLP0	19.9008	Amp
2	2	mock_24h_1	RPLP0	19.5341	Amp
2	2	mock_12h_1	RPLP0	19.1533	Amp
2	2	mock_6h_1	RPLP0	19.6161	Amp
2	2	mock_24h_1	MPXV G2	35.3846	Amp
2	2	mock_12h_1	MPXV G2	36.8116	Inconclusive
2	2	mock_6h_1	MPXV G2	Undetermined	No Amp
2	2	mock_24h_1	CTNNB1	25.1874	Amp
2	2	mock_12h_1	CTNNB1	25.2286	Amp
2	2	mock_6h_1	CTNNB1	25.8707	Amp
2	2	mock_24h_1	THBS1	19.1393	Amp
2	2	mock_12h_1	THBS1	18.8047	Amp
2	2	mock_6h_1	THBS1	18.8119	Amp
2	2	mock_24h_2	RPLP0	19.125	Amp
2	2	mock_12h_2	RPLP0	19.353	Amp
2	2	mock_6h_2	RPLP0	19.8098	Amp
2	2	mock_24h_2	MPXV G2	35.9292	Inconclusive
2	2	mock_12h_2	MPXV G2	38	No Amp
2	2	mock_6h_2	MPXV G2	37.7779	Inconclusive
2	2	mock_24h_2	CTNNB1	24.8051	Amp
2	2	mock_12h_2	CTNNB1	25.379	Amp
2	2	mock_6h_2	CTNNB1	25.9171	Amp
2	2	mock_24h_2	THBS1	18.5063	Amp
2	2	mock_12h_2	THBS1	18.7527	Amp
2	2	mock_6h_2	THBS1	19.1319	Amp
2	2	mock_24h_3	RPLP0	19.2953	Amp
2	2	mock_12h_3	RPLP0	19.5392	Amp
2	2	mock_6h_3	RPLP0	19.3957	Amp
2	2	mock_24h_3	MPXV G2	39.5679	No Amp
2	2	mock_12h_3	MPXV G2	Undetermined	No Amp
2	2	mock_6h_3	MPXV G2	39.8823	No Amp
2	2	mock_24h_3	CTNNB1	25.1117	Amp
2	2	mock_12h_3	CTNNB1	25.4877	Amp
2	2	mock_6h_3	CTNNB1	24.9488	Amp
2	2	mock_24h_3	THBS1	18.4925	Amp
2	2	mock_12h_3	THBS1	19.2431	Amp
2	2	mock_6h_3	THBS1	18.745	Amp
2	2	mock_24h_4	RPLP0	19.3964	Amp
2	2	mock_12h_4	RPLP0	19.9621	Amp
2	2	mock_6h_4	RPLP0	19.9629	Amp
2	2	mock_24h_4	MPXV G2	Undetermined	No Amp
2	2	mock_12h_4	MPXV G2	Undetermined	No Amp
2	2	mock_6h_4	MPXV G2	Undetermined	No Amp
2	2	mock_24h_4	CTNNB1	25.0432	Amp
2	2	mock_12h_4	CTNNB1	25.6031	Amp
2	2	mock_6h_4	CTNNB1	25.769	Amp
2	2	mock_24h_4	THBS1	18.5251	Amp
2	2	mock_12h_4	THBS1	18.7175	Amp
2	2	mock_6h_4	THBS1	19.3289	Amp
2	2	MPXV_24h_1	RPLP0	22.1072	Amp
2	2	MPXV_12h_1	RPLP0	19.7346	Amp
2	2	MPXV_6h_1	RPLP0	19.6296	Amp
2	2	MPXV_24h_1	MPXV G2	16.3755	Amp
2	2	MPXV_12h_1	MPXV G2	17.5166	Amp
2	2	MPXV_6h_1	MPXV G2	19.9819	Amp
2	2	MPXV_24h_1	CTNNB1	27.4464	Amp
2	2	MPXV_12h_1	CTNNB1	25.0605	Amp
2	2	MPXV_6h_1	CTNNB1	25.232	Amp
2	2	MPXV_24h_1	THBS1	24.9819	Amp
2	2	MPXV_12h_1	THBS1	19.6531	Amp
2	2	MPXV_6h_1	THBS1	19.2709	Amp
2	2	MPXV_24h_2	RPLP0	22.1662	Amp
2	2	MPXV_12h_2	RPLP0	19.8827	Amp
2	2	MPXV_6h_2	RPLP0	19.281	Amp
2	2	MPXV_24h_2	MPXV G2	16.175	Amp
2	2	MPXV_12h_2	MPXV G2	17.6334	Amp
2	2	MPXV_6h_2	MPXV G2	19.6313	Amp
2	2	MPXV_24h_2	CTNNB1	27.3423	Amp
2	2	MPXV_12h_2	CTNNB1	26.2171	Amp
2	2	MPXV_6h_2	CTNNB1	25.0868	Amp
2	2	MPXV_24h_2	THBS1	25.0187	Amp
2	2	MPXV_12h_2	THBS1	19.557	Amp
2	2	MPXV_6h_2	THBS1	18.9476	Amp
2	2	MPXV_24h_3	RPLP0	22.162	Amp
2	2	MPXV_12h_3	RPLP0	19.5182	Amp
2	2	MPXV_6h_3	RPLP0	19.6618	Amp
2	2	MPXV_24h_3	MPXV G2	16.345	Amp
2	2	MPXV_12h_3	MPXV G2	17.4887	Amp
2	2	MPXV_6h_3	MPXV G2	19.8252	Amp
2	2	MPXV_24h_3	CTNNB1	27.8711	Amp
2	2	MPXV_12h_3	CTNNB1	25.4968	Amp
2	2	MPXV_6h_3	CTNNB1	25.7601	Amp
2	2	MPXV_24h_3	THBS1	25.2984	Amp
2	2	MPXV_12h_3	THBS1	19.6761	Amp
2	2	MPXV_6h_3	THBS1	19.6394	Amp
2	2	MPXV_24h_4	RPLP0	22.6403	Amp
2	2	MPXV_12h_4	RPLP0	19.9799	Amp
2	2	MPXV_6h_4	RPLP0	20.0109	Amp
2	2	MPXV_24h_4	MPXV G2	16.8212	Amp
2	2	MPXV_12h_4	MPXV G2	18.0351	Amp
2	2	MPXV_6h_4	MPXV G2	20.1768	Amp
2	2	MPXV_24h_4	CTNNB1	27.6432	Amp
2	2	MPXV_12h_4	CTNNB1	25.9743	Amp
2	2	MPXV_6h_4	CTNNB1	25.3673	Amp
2	2	MPXV_24h_4	THBS1	24.9308	Amp
2	2	MPXV_12h_4	THBS1	20.0193	Amp
2	2	MPXV_6h_4	THBS1	20.0042	Amp
3	3	MPXV_6h_4	THBS1	20.0124	Amp
3	3	MPXV_12h_4	THBS1	20.173	Amp
3	3	MPXV_24h_4	THBS1	25.1632	Amp
3	3	MPXV_6h_4	CTNNB1	25.0006	Amp
3	3	MPXV_12h_4	CTNNB1	25.1965	Amp
3	3	MPXV_24h_4	CTNNB1	27.4177	Amp
3	3	MPXV_6h_4	MPXV G2	20.8554	Amp
3	3	MPXV_12h_4	MPXV G2	18.6534	Amp
3	3	MPXV_24h_4	MPXV G2	17.27	Amp
3	3	MPXV_6h_4	RPLP0	20.422	Amp
3	3	MPXV_12h_4	RPLP0	20.124	Amp
3	3	MPXV_24h_4	RPLP0	22.5061	Amp
3	3	MPXV_6h_3	THBS1	19.8129	Amp
3	3	MPXV_12h_3	THBS1	19.7429	Amp
3	3	MPXV_24h_3	THBS1	25.441	Amp
3	3	MPXV_6h_3	CTNNB1	24.8142	Amp
3	3	MPXV_12h_3	CTNNB1	25.5736	Amp
3	3	MPXV_24h_3	CTNNB1	27.5969	Amp
3	3	MPXV_6h_3	MPXV G2	20.0912	Amp
3	3	MPXV_12h_3	MPXV G2	17.9914	Amp
3	3	MPXV_24h_3	MPXV G2	16.9174	Amp
3	3	MPXV_6h_3	RPLP0	19.7255	Amp
3	3	MPXV_12h_3	RPLP0	19.4614	Amp
3	3	MPXV_24h_3	RPLP0	22.5876	Amp
3	3	MPXV_6h_2	THBS1	19.3103	Amp
3	3	MPXV_12h_2	THBS1	19.8436	Amp
3	3	MPXV_24h_2	THBS1	25.0127	Amp
3	3	MPXV_6h_2	CTNNB1	24.5956	Amp
3	3	MPXV_12h_2	CTNNB1	25.7165	Amp
3	3	MPXV_24h_2	CTNNB1	27.3138	Amp
3	3	MPXV_6h_2	MPXV G2	20.0618	Amp
3	3	MPXV_12h_2	MPXV G2	18.4995	Amp
3	3	MPXV_24h_2	MPXV G2	16.675	Amp
3	3	MPXV_6h_2	RPLP0	19.4793	Amp
3	3	MPXV_12h_2	RPLP0	20.1106	Amp
3	3	MPXV_24h_2	RPLP0	22.125	Amp
3	3	MPXV_6h_1	THBS1	19.5499	Amp
3	3	MPXV_12h_1	THBS1	19.6298	Amp
3	3	MPXV_24h_1	THBS1	25.2317	Amp
3	3	MPXV_6h_1	CTNNB1	25.2149	Amp
3	3	MPXV_12h_1	CTNNB1	25.4912	Amp
3	3	MPXV_24h_1	CTNNB1	27.9288	Amp
3	3	MPXV_6h_1	MPXV G2	20.7003	Amp
3	3	MPXV_12h_1	MPXV G2	17.6814	Amp
3	3	MPXV_24h_1	MPXV G2	16.9792	Amp
3	3	MPXV_6h_1	RPLP0	19.8723	Amp
3	3	MPXV_12h_1	RPLP0	19.8839	Amp
3	3	MPXV_24h_1	RPLP0	22.6489	Amp
3	3	mock_6h_4	THBS1	19.2594	Amp
3	3	mock_12h_4	THBS1	18.9011	Amp
3	3	mock_24h_4	THBS1	18.6713	Amp
3	3	mock_6h_4	CTNNB1	24.9628	Amp
3	3	mock_12h_4	CTNNB1	25.415	Amp
3	3	mock_24h_4	CTNNB1	25.2467	Amp
3	3	mock_6h_4	MPXV G2	37.4065	Inconclusive
3	3	mock_12h_4	MPXV G2	36.5382	Inconclusive
3	3	mock_24h_4	MPXV G2	37.5404	Inconclusive
3	3	mock_6h_4	RPLP0	20.0109	Amp
3	3	mock_12h_4	RPLP0	20.2585	Amp
3	3	mock_24h_4	RPLP0	19.2075	Amp
3	3	mock_6h_3	THBS1	18.937	Amp
3	3	mock_12h_3	THBS1	18.7728	Amp
3	3	mock_24h_3	THBS1	18.6871	Amp
3	3	mock_6h_3	CTNNB1	24.466	Amp
3	3	mock_12h_3	CTNNB1	24.8036	Amp
3	3	mock_24h_3	CTNNB1	24.9933	Amp
3	3	mock_6h_3	MPXV G2	37.1132	Inconclusive
3	3	mock_12h_3	MPXV G2	39.7346	No Amp
3	3	mock_24h_3	MPXV G2	35.977	Amp
3	3	mock_6h_3	RPLP0	19.7609	Amp
3	3	mock_12h_3	RPLP0	19.6816	Amp
3	3	mock_24h_3	RPLP0	19.3793	Amp
3	3	mock_6h_2	THBS1	19.2334	Amp
3	3	mock_12h_2	THBS1	18.7239	Amp
3	3	mock_24h_2	THBS1	18.5783	Amp
3	3	mock_6h_2	CTNNB1	24.9015	Amp
3	3	mock_12h_2	CTNNB1	25.103	Amp
3	3	mock_24h_2	CTNNB1	24.8982	Amp
3	3	mock_6h_2	MPXV G2	36.3112	Inconclusive
3	3	mock_12h_2	MPXV G2	Undetermined	No Amp
3	3	mock_24h_2	MPXV G2	36.2599	Inconclusive
3	3	mock_6h_2	RPLP0	19.7421	Amp
3	3	mock_12h_2	RPLP0	19.3622	Amp
3	3	mock_24h_2	RPLP0	19.697	Amp
3	3	mock_6h_1	THBS1	18.9729	Amp
3	3	mock_12h_1	THBS1	18.9118	Amp
3	3	mock_24h_1	THBS1	19.3646	Amp
3	3	mock_6h_1	CTNNB1	24.7161	Amp
3	3	mock_12h_1	CTNNB1	25.4932	Amp
3	3	mock_24h_1	CTNNB1	25.9719	Amp
3	3	mock_6h_1	MPXV G2	37.781	Inconclusive
3	3	mock_12h_1	MPXV G2	Undetermined	No Amp
3	3	mock_24h_1	MPXV G2	37.3788	Inconclusive
3	3	mock_6h_1	RPLP0	19.6288	Amp
3	3	mock_12h_1	RPLP0	18.8731	Amp
3	3	mock_24h_1	RPLP0	19.6151	Amp
4	1	mock_6h_1	LMNA	21.6151	Amp
4	1	mock_12h_1	LMNA	23.2131	Amp
4	1	mock_24h_1	LMNA	21.6527	Amp
4	1	mock_6h_1	RPLP0	18.1863	Amp
4	1	mock_12h_1	RPLP0	20.4608	Amp
4	1	mock_24h_1	RPLP0	18.481	Amp
4	1	mock_6h_2	LMNA	21.7276	Amp
4	1	mock_12h_2	LMNA	21.6101	Amp
4	1	mock_24h_2	LMNA	21.4732	Amp
4	1	mock_6h_2	RPLP0	18.49	Amp
4	1	mock_12h_2	RPLP0	18.4819	Amp
4	1	mock_24h_2	RPLP0	18.2592	Amp
4	1	mock_6h_3	LMNA	21.4972	Amp
4	1	mock_12h_3	LMNA	21.5822	Amp
4	1	mock_24h_3	LMNA	21.3881	Amp
4	1	mock_6h_3	RPLP0	18.2557	Amp
4	1	mock_12h_3	RPLP0	18.7826	Amp
4	1	mock_24h_3	RPLP0	18.3729	Amp
4	1	mock_6h_4	LMNA	21.7338	Amp
4	1	mock_12h_4	LMNA	21.6567	Amp
4	1	mock_24h_4	LMNA	21.4187	Amp
4	1	mock_6h_4	RPLP0	18.6309	Amp
4	1	mock_12h_4	RPLP0	18.5616	Amp
4	1	mock_24h_4	RPLP0	18.3863	Amp
4	1	MPXV_6h_1	LMNA	22.0358	Amp
4	1	MPXV_12h_1	LMNA	22.4524	Amp
4	1	MPXV_24h_1	LMNA	25.4584	Amp
4	1	MPXV_6h_1	RPLP0	18.5544	Amp
4	1	MPXV_12h_1	RPLP0	18.9066	Amp
4	1	MPXV_24h_1	RPLP0	20.9878	Amp
4	1	MPXV_6h_2	LMNA	21.7809	Amp
4	1	MPXV_12h_2	LMNA	22.4619	Amp
4	1	MPXV_24h_2	LMNA	25.073	Amp
4	1	MPXV_6h_2	RPLP0	18.3559	Amp
4	1	MPXV_12h_2	RPLP0	18.8299	Amp
4	1	MPXV_24h_2	RPLP0	20.9867	Amp
4	1	MPXV_6h_3	LMNA	21.9893	Amp
4	1	MPXV_12h_3	LMNA	22.4264	Amp
4	1	MPXV_24h_3	LMNA	25.65	Amp
4	1	MPXV_6h_3	RPLP0	18.6622	Amp
4	1	MPXV_12h_3	RPLP0	18.5309	Amp
4	1	MPXV_24h_3	RPLP0	21.2129	Amp
4	1	MPXV_6h_4	LMNA	22.2334	Amp
4	1	MPXV_12h_4	LMNA	22.2036	Amp
4	1	MPXV_24h_4	LMNA	25.537	Amp
4	1	MPXV_6h_4	RPLP0	19.2175	Amp
4	1	MPXV_12h_4	RPLP0	19.0463	Amp
4	1	MPXV_24h_4	RPLP0	21.2793	Amp
5	2	mock_6h_1	LMNA	22.0084	Amp
5	2	mock_12h_1	LMNA	22.1494	Amp
5	2	mock_24h_1	LMNA	22.0966	Amp
5	2	mock_6h_1	RPLP0	18.9709	Amp
5	2	mock_12h_1	RPLP0	18.603	Amp
5	2	mock_24h_1	RPLP0	18.8125	Amp
5	2	mock_6h_2	LMNA	21.9851	Amp
5	2	mock_12h_2	LMNA	22.2217	Amp
5	2	mock_24h_2	LMNA	21.9554	Amp
5	2	mock_6h_2	RPLP0	19.1702	Amp
5	2	mock_12h_2	RPLP0	18.6659	Amp
5	2	mock_24h_2	RPLP0	18.5449	Amp
5	2	mock_6h_3	LMNA	21.8804	Amp
5	2	mock_12h_3	LMNA	21.9738	Amp
5	2	mock_24h_3	LMNA	21.8358	Amp
5	2	mock_6h_3	RPLP0	18.5684	Amp
5	2	mock_12h_3	RPLP0	18.8852	Amp
5	2	mock_24h_3	RPLP0	18.5713	Amp
5	2	mock_6h_4	LMNA	22.1317	Amp
5	2	mock_12h_4	LMNA	22.0601	Amp
5	2	mock_24h_4	LMNA	21.7798	Amp
5	2	mock_6h_4	RPLP0	18.9599	Amp
5	2	mock_12h_4	RPLP0	18.9733	Amp
5	2	mock_24h_4	RPLP0	18.9547	Amp
5	2	MPXV_6h_1	LMNA	22.4831	Amp
5	2	MPXV_12h_1	LMNA	22.8338	Amp
5	2	MPXV_24h_1	LMNA	25.9776	Amp
5	2	MPXV_6h_1	RPLP0	19.0417	Amp
5	2	MPXV_12h_1	RPLP0	19.0366	Amp
5	2	MPXV_24h_1	RPLP0	21.3894	Amp
5	2	MPXV_6h_2	LMNA	22.193	Amp
5	2	MPXV_12h_2	LMNA	22.9139	Amp
5	2	MPXV_24h_2	LMNA	25.7203	Amp
5	2	MPXV_6h_2	RPLP0	18.7022	Amp
5	2	MPXV_12h_2	RPLP0	19.077	Amp
5	2	MPXV_24h_2	RPLP0	21.4993	Amp
5	2	MPXV_6h_3	LMNA	22.4349	Amp
5	2	MPXV_12h_3	LMNA	22.8066	Amp
5	2	MPXV_24h_3	LMNA	26.0036	Amp
5	2	MPXV_6h_3	RPLP0	18.9312	Amp
5	2	MPXV_12h_3	RPLP0	18.9207	Amp
5	2	MPXV_24h_3	RPLP0	21.7052	Amp
5	2	MPXV_6h_4	LMNA	22.663	Amp
5	2	MPXV_12h_4	LMNA	23.3012	Amp
5	2	MPXV_24h_4	LMNA	25.963	Amp
5	2	MPXV_6h_4	RPLP0	19.5849	Amp
5	2	MPXV_12h_4	RPLP0	19.4359	Amp
5	2	MPXV_24h_4	RPLP0	21.6174	Amp
6	3	mock_6h_1	LMNA	21.0747	Amp
6	3	mock_12h_1	LMNA	20.7623	Amp
6	3	mock_24h_1	LMNA	21.0533	Amp
6	3	mock_6h_1	RPLP0	18.611	Amp
6	3	mock_12h_1	RPLP0	18.6316	Amp
6	3	mock_24h_1	RPLP0	18.7615	Amp
6	3	mock_6h_2	LMNA	20.9023	Amp
6	3	mock_12h_2	LMNA	20.9682	Amp
6	3	mock_24h_2	LMNA	20.8052	Amp
6	3	mock_6h_2	RPLP0	18.6947	Amp
6	3	mock_12h_2	RPLP0	18.7052	Amp
6	3	mock_24h_2	RPLP0	18.4552	Amp
6	3	mock_6h_3	LMNA	20.7227	Amp
6	3	mock_12h_3	LMNA	20.9373	Amp
6	3	mock_24h_3	LMNA	20.7138	Amp
6	3	mock_6h_3	RPLP0	18.4977	Amp
6	3	mock_12h_3	RPLP0	18.7821	Amp
6	3	mock_24h_3	RPLP0	18.3356	Amp
6	3	mock_6h_4	LMNA	21.3759	Amp
6	3	mock_12h_4	LMNA	22.9193	Amp
6	3	mock_24h_4	LMNA	21.4038	Amp
6	3	mock_6h_4	RPLP0	18.9273	Amp
6	3	mock_12h_4	RPLP0	18.9903	Amp
6	3	mock_24h_4	RPLP0	18.6089	Amp
6	3	MPXV_6h_1	LMNA	21.3335	Amp
6	3	MPXV_12h_1	LMNA	21.6748	Amp
6	3	MPXV_24h_1	LMNA	24.6593	Amp
6	3	MPXV_6h_1	RPLP0	19.2576	Amp
6	3	MPXV_12h_1	RPLP0	19.4105	Amp
6	3	MPXV_24h_1	RPLP0	21.4056	Amp
6	3	MPXV_6h_2	LMNA	20.9118	Amp
6	3	MPXV_12h_2	LMNA	21.6448	Amp
6	3	MPXV_24h_2	LMNA	24.3677	Amp
6	3	MPXV_6h_2	RPLP0	18.6212	Amp
6	3	MPXV_12h_2	RPLP0	19.199	Amp
6	3	MPXV_24h_2	RPLP0	21.2337	Amp
6	3	MPXV_6h_3	LMNA	21.2593	Amp
6	3	MPXV_12h_3	LMNA	21.7814	Amp
6	3	MPXV_24h_3	LMNA	24.8628	Amp
6	3	MPXV_6h_3	RPLP0	18.8689	Amp
6	3	MPXV_12h_3	RPLP0	18.8484	Amp
6	3	MPXV_24h_3	RPLP0	21.7317	Amp
6	3	MPXV_6h_4	LMNA	21.4858	Amp
6	3	MPXV_12h_4	LMNA	22.0372	Amp
6	3	MPXV_24h_4	LMNA	24.7699	Amp
6	3	MPXV_6h_4	RPLP0	19.6913	Amp
6	3	MPXV_12h_4	RPLP0	19.4481	Amp
6	3	MPXV_24h_4	RPLP0	21.6151	Amp
7	1	mock_6h_1	MMP14	19.9789	Amp
7	1	mock_12h_1	MMP14	20.4501	Amp
7	1	mock_24h_1	MMP14	20.4283	Amp
7	1	mock_6h_1	RPLP0	18.5599	Amp
7	1	mock_12h_1	RPLP0	18.9542	Amp
7	1	mock_24h_1	RPLP0	18.7496	Amp
7	1	mock_6h_2	MMP14	19.8995	Amp
7	1	mock_12h_2	MMP14	20.2075	Amp
7	1	mock_24h_2	MMP14	20.491	Amp
7	1	mock_6h_2	RPLP0	18.5838	Amp
7	1	mock_12h_2	RPLP0	18.9307	Amp
7	1	mock_24h_2	RPLP0	18.6025	Amp
7	1	mock_6h_3	MMP14	19.576	Amp
7	1	mock_12h_3	MMP14	20.4327	Amp
7	1	mock_24h_3	MMP14	20.4833	Amp
7	1	mock_6h_3	RPLP0	18.5341	Amp
7	1	mock_12h_3	RPLP0	18.7793	Amp
7	1	mock_24h_3	RPLP0	18.6357	Amp
7	1	mock_6h_4	MMP14	20.0164	Amp
7	1	mock_12h_4	MMP14	20.2221	Amp
7	1	mock_24h_4	MMP14	20.6206	Amp
7	1	mock_6h_4	RPLP0	18.82	Amp
7	1	mock_12h_4	RPLP0	18.69	Amp
7	1	mock_24h_4	RPLP0	18.9816	Amp
7	1	MPXV_6h_1	MMP14	21.4177	Amp
7	1	MPXV_12h_1	MMP14	20.7867	Amp
7	1	MPXV_24h_1	MMP14	23.6042	Amp
7	1	MPXV_6h_1	RPLP0	19.2241	Amp
7	1	MPXV_12h_1	RPLP0	18.9755	Amp
7	1	MPXV_24h_1	RPLP0	21.3036	Amp
7	1	MPXV_6h_2	MMP14	20.3409	Amp
7	1	MPXV_12h_2	MMP14	20.7387	Amp
7	1	MPXV_24h_2	MMP14	23.2802	Amp
7	1	MPXV_6h_2	RPLP0	18.8571	Amp
7	1	MPXV_12h_2	RPLP0	19.0184	Amp
7	1	MPXV_24h_2	RPLP0	21.4605	Amp
7	1	MPXV_6h_3	MMP14	20.4118	Amp
7	1	MPXV_12h_3	MMP14	20.7149	Amp
7	1	MPXV_24h_3	MMP14	23.8372	Amp
7	1	MPXV_6h_3	RPLP0	18.727	Amp
7	1	MPXV_12h_3	RPLP0	18.8844	Amp
7	1	MPXV_24h_3	RPLP0	21.7191	Amp
7	1	MPXV_6h_4	MMP14	20.7237	Amp
7	1	MPXV_12h_4	MMP14	20.9994	Amp
7	1	MPXV_24h_4	MMP14	23.7278	Amp
7	1	MPXV_6h_4	RPLP0	19.2166	Amp
7	1	MPXV_12h_4	RPLP0	19.2453	Amp
7	1	MPXV_24h_4	RPLP0	21.6052	Amp
8	2	mock_6h_1	MMP14	20.1754	Amp
8	2	mock_12h_1	MMP14	20.484	Amp
8	2	mock_24h_1	MMP14	20.6633	Amp
8	2	mock_6h_1	RPLP0	18.3578	Amp
8	2	mock_12h_1	RPLP0	18.7265	Amp
8	2	mock_24h_1	RPLP0	18.5849	Amp
8	2	mock_6h_2	MMP14	19.9845	Amp
8	2	mock_12h_2	MMP14	20.1733	Amp
8	2	mock_24h_2	MMP14	20.6078	Amp
8	2	mock_6h_2	RPLP0	18.7388	Amp
8	2	mock_12h_2	RPLP0	18.3363	Amp
8	2	mock_24h_2	RPLP0	18.6979	Amp
8	2	mock_6h_3	MMP14	19.9026	Amp
8	2	mock_12h_3	MMP14	20.5498	Amp
8	2	mock_24h_3	MMP14	20.4759	Amp
8	2	mock_6h_3	RPLP0	18.3689	Amp
8	2	mock_12h_3	RPLP0	18.4828	Amp
8	2	mock_24h_3	RPLP0	18.4046	Amp
8	2	mock_6h_4	MMP14	20.0813	Amp
8	2	mock_12h_4	MMP14	20.5215	Amp
8	2	mock_24h_4	MMP14	20.7952	Amp
8	2	mock_6h_4	RPLP0	18.6903	Amp
8	2	mock_12h_4	RPLP0	18.4302	Amp
8	2	mock_24h_4	RPLP0	18.8791	Amp
8	2	MPXV_6h_1	MMP14	21.0751	Amp
8	2	MPXV_12h_1	MMP14	21.054	Amp
8	2	MPXV_24h_1	MMP14	23.6778	Amp
8	2	MPXV_6h_1	RPLP0	18.8414	Amp
8	2	MPXV_12h_1	RPLP0	18.9911	Amp
8	2	MPXV_24h_1	RPLP0	21.1857	Amp
8	2	MPXV_6h_2	MMP14	20.4873	Amp
8	2	MPXV_12h_2	MMP14	20.9202	Amp
8	2	MPXV_24h_2	MMP14	23.3903	Amp
8	2	MPXV_6h_2	RPLP0	18.3846	Amp
8	2	MPXV_12h_2	RPLP0	18.9374	Amp
8	2	MPXV_24h_2	RPLP0	21.439	Amp
8	2	MPXV_6h_3	MMP14	20.4536	Amp
8	2	MPXV_12h_3	MMP14	20.8114	Amp
8	2	MPXV_24h_3	MMP14	23.9365	Amp
8	2	MPXV_6h_3	RPLP0	18.7704	Amp
8	2	MPXV_12h_3	RPLP0	18.5165	Amp
8	2	MPXV_24h_3	RPLP0	21.6157	Amp
8	2	MPXV_6h_4	MMP14	20.9441	Amp
8	2	MPXV_12h_4	MMP14	21.2871	Amp
8	2	MPXV_24h_4	MMP14	23.8841	Amp
8	2	MPXV_6h_4	RPLP0	19.2205	Amp
8	2	MPXV_12h_4	RPLP0	18.9731	Amp
8	2	MPXV_24h_4	RPLP0	21.3844	Amp
9	3	mock_6h_1	MMP14	20.2112	Amp
9	3	mock_12h_1	MMP14	20.4209	Amp
9	3	mock_24h_1	MMP14	20.5952	Amp
9	3	mock_6h_1	RPLP0	18.5577	Amp
9	3	mock_12h_1	RPLP0	18.9477	Amp
9	3	mock_24h_1	RPLP0	18.6738	Amp
9	3	mock_6h_2	MMP14	20.2091	Amp
9	3	mock_12h_2	MMP14	20.1953	Amp
9	3	mock_24h_2	MMP14	20.547	Amp
9	3	mock_6h_2	RPLP0	18.6676	Amp
9	3	mock_12h_2	RPLP0	18.4653	Amp
9	3	mock_24h_2	RPLP0	18.7226	Amp
9	3	mock_6h_3	MMP14	19.8305	Amp
9	3	mock_12h_3	MMP14	20.2961	Amp
9	3	mock_24h_3	MMP14	20.7999	Amp
9	3	mock_6h_3	RPLP0	18.3182	Amp
9	3	mock_12h_3	RPLP0	18.736	Amp
9	3	mock_24h_3	RPLP0	18.56	Amp
9	3	mock_6h_4	MMP14	20.373	Amp
9	3	mock_12h_4	MMP14	20.1402	Amp
9	3	mock_24h_4	MMP14	20.5791	Amp
9	3	mock_6h_4	RPLP0	18.8014	Amp
9	3	mock_12h_4	RPLP0	19.2027	Amp
9	3	mock_24h_4	RPLP0	19.0416	Amp
9	3	MPXV_6h_1	MMP14	20.967	Amp
9	3	MPXV_12h_1	MMP14	20.6253	Amp
9	3	MPXV_24h_1	MMP14	23.6294	Amp
9	3	MPXV_6h_1	RPLP0	19.0115	Amp
9	3	MPXV_12h_1	RPLP0	19.0755	Amp
9	3	MPXV_24h_1	RPLP0	21.218	Amp
9	3	MPXV_6h_2	MMP14	20.6311	Amp
9	3	MPXV_12h_2	MMP14	20.7084	Amp
9	3	MPXV_24h_2	MMP14	23.2649	Amp
9	3	MPXV_6h_2	RPLP0	18.8997	Amp
9	3	MPXV_12h_2	RPLP0	18.9603	Amp
9	3	MPXV_24h_2	RPLP0	21.162	Amp
9	3	MPXV_6h_3	MMP14	20.8532	Amp
9	3	MPXV_12h_3	MMP14	20.7167	Amp
9	3	MPXV_24h_3	MMP14	23.8211	Amp
9	3	MPXV_6h_3	RPLP0	18.9105	Amp
9	3	MPXV_12h_3	RPLP0	18.8232	Amp
9	3	MPXV_24h_3	RPLP0	21.4907	Amp
9	3	MPXV_6h_4	MMP14	20.9848	Amp
9	3	MPXV_12h_4	MMP14	20.9313	Amp
9	3	MPXV_24h_4	MMP14	23.9297	Amp
9	3	MPXV_6h_4	RPLP0	19.1647	Amp
9	3	MPXV_12h_4	RPLP0	19.2041	Amp
9	3	MPXV_24h_4	RPLP0	21.4859	Amp
10	1	mock_6h_1	DAB2	21.5138	Amp
10	1	mock_12h_1	DAB2	21.2585	Amp
10	1	mock_24h_1	DAB2	20.9686	Amp
10	1	mock_6h_1	RPLP0	18.4836	Amp
10	1	mock_12h_1	RPLP0	18.397	Amp
10	1	mock_24h_1	RPLP0	18.3846	Amp
10	1	mock_6h_2	DAB2	21.099	Amp
10	1	mock_12h_2	DAB2	21.0491	Amp
10	1	mock_24h_2	DAB2	20.881	Amp
10	1	mock_6h_2	RPLP0	18.447	Amp
10	1	mock_12h_2	RPLP0	18.2015	Amp
10	1	mock_24h_2	RPLP0	18.1994	Amp
10	1	mock_6h_3	DAB2	20.901	Amp
10	1	mock_12h_3	DAB2	21.1687	Amp
10	1	mock_24h_3	DAB2	20.9155	Amp
10	1	mock_6h_3	RPLP0	18.6752	Amp
10	1	mock_12h_3	RPLP0	18.2713	Amp
10	1	mock_24h_3	RPLP0	18.4167	Amp
10	1	mock_6h_4	DAB2	21.3701	Amp
10	1	mock_12h_4	DAB2	21.0874	Amp
10	1	mock_24h_4	DAB2	21.1409	Amp
10	1	mock_6h_4	RPLP0	18.6808	Amp
10	1	mock_12h_4	RPLP0	18.6578	Amp
10	1	mock_24h_4	RPLP0	18.4234	Amp
10	1	MPXV_6h_1	DAB2	22.0789	Amp
10	1	MPXV_12h_1	DAB2	22.432	Amp
10	1	MPXV_24h_1	DAB2	25.6465	Amp
10	1	MPXV_6h_1	RPLP0	18.9512	Amp
10	1	MPXV_12h_1	RPLP0	18.5954	Amp
10	1	MPXV_24h_1	RPLP0	21.0888	Amp
10	1	MPXV_6h_2	DAB2	21.6581	Amp
10	1	MPXV_12h_2	DAB2	22.5131	Amp
10	1	MPXV_24h_2	DAB2	25.3745	Amp
10	1	MPXV_6h_2	RPLP0	18.1099	Amp
10	1	MPXV_12h_2	RPLP0	18.6451	Amp
10	1	MPXV_24h_2	RPLP0	21.4614	Amp
10	1	MPXV_6h_3	DAB2	21.7605	Amp
10	1	MPXV_12h_3	DAB2	22.4187	Amp
10	1	MPXV_24h_3	DAB2	25.8148	Amp
10	1	MPXV_6h_3	RPLP0	18.442	Amp
10	1	MPXV_12h_3	RPLP0	18.4854	Amp
10	1	MPXV_24h_3	RPLP0	21.0729	Amp
10	1	MPXV_6h_4	DAB2	21.8551	Amp
10	1	MPXV_12h_4	DAB2	22.6377	Amp
10	1	MPXV_24h_4	DAB2	25.8056	Amp
10	1	MPXV_6h_4	RPLP0	19.0228	Amp
10	1	MPXV_12h_4	RPLP0	18.896	Amp
10	1	MPXV_24h_4	RPLP0	20.9794	Amp
11	2	mock_6h_1	DAB2	21.2906	Amp
11	2	mock_12h_1	DAB2	21.2126	Amp
11	2	mock_24h_1	DAB2	21.1505	Amp
11	2	mock_6h_1	RPLP0	19.1491	Amp
11	2	mock_12h_1	RPLP0	19.2061	Amp
11	2	mock_24h_1	RPLP0	18.7341	Amp
11	2	mock_6h_2	DAB2	21.2086	Amp
11	2	mock_12h_2	DAB2	21.1766	Amp
11	2	mock_24h_2	DAB2	21.0907	Amp
11	2	mock_6h_2	RPLP0	18.8327	Amp
11	2	mock_12h_2	RPLP0	18.8103	Amp
11	2	mock_24h_2	RPLP0	18.9216	Amp
11	2	mock_6h_3	DAB2	20.9987	Amp
11	2	mock_12h_3	DAB2	21.1943	Amp
11	2	mock_24h_3	DAB2	20.9774	Amp
11	2	mock_6h_3	RPLP0	18.6701	Amp
11	2	mock_12h_3	RPLP0	18.7924	Amp
11	2	mock_24h_3	RPLP0	18.6791	Amp
11	2	mock_6h_4	DAB2	21.4249	Amp
11	2	mock_12h_4	DAB2	21.1366	Amp
11	2	mock_24h_4	DAB2	21.3438	Amp
11	2	mock_6h_4	RPLP0	18.9735	Amp
11	2	mock_12h_4	RPLP0	18.7155	Amp
11	2	mock_24h_4	RPLP0	19.0444	Amp
11	2	MPXV_6h_1	DAB2	21.81	Amp
11	2	MPXV_12h_1	DAB2	22.5361	Amp
11	2	MPXV_24h_1	DAB2	25.8001	Amp
11	2	MPXV_6h_1	RPLP0	19.2378	Amp
11	2	MPXV_12h_1	RPLP0	19.0362	Amp
11	2	MPXV_24h_1	RPLP0	21.5733	Amp
11	2	MPXV_6h_2	DAB2	21.7239	Amp
11	2	MPXV_12h_2	DAB2	22.6411	Amp
11	2	MPXV_24h_2	DAB2	25.4822	Amp
11	2	MPXV_6h_2	RPLP0	18.9844	Amp
11	2	MPXV_12h_2	RPLP0	19.1561	Amp
11	2	MPXV_24h_2	RPLP0	21.5731	Amp
11	2	MPXV_6h_3	DAB2	21.7851	Amp
11	2	MPXV_12h_3	DAB2	22.5069	Amp
11	2	MPXV_24h_3	DAB2	25.9838	Amp
11	2	MPXV_6h_3	RPLP0	18.8313	Amp
11	2	MPXV_12h_3	RPLP0	19.2411	Amp
11	2	MPXV_24h_3	RPLP0	21.7439	Amp
11	2	MPXV_6h_4	DAB2	22.0188	Amp
11	2	MPXV_12h_4	DAB2	22.8749	Amp
11	2	MPXV_24h_4	DAB2	25.9793	Amp
11	2	MPXV_6h_4	RPLP0	19.2346	Amp
11	2	MPXV_12h_4	RPLP0	19.2101	Amp
11	2	MPXV_24h_4	RPLP0	21.7343	Amp
12	3	mock_6h_1	DAB2	21.6669	Amp
12	3	mock_12h_1	DAB2	21.7504	Amp
12	3	mock_24h_1	DAB2	21.5308	Amp
12	3	mock_6h_1	RPLP0	18.8878	Amp
12	3	mock_12h_1	RPLP0	18.8413	Amp
12	3	mock_24h_1	RPLP0	18.7997	Amp
12	3	mock_6h_2	DAB2	21.4478	Amp
12	3	mock_12h_2	DAB2	21.4884	Amp
12	3	mock_24h_2	DAB2	21.4173	Amp
12	3	mock_6h_2	RPLP0	18.3622	Amp
12	3	mock_12h_2	RPLP0	18.4976	Amp
12	3	mock_24h_2	RPLP0	18.6322	Amp
12	3	mock_6h_3	DAB2	21.1735	Amp
12	3	mock_12h_3	DAB2	21.6428	Amp
12	3	mock_24h_3	DAB2	21.3804	Amp
12	3	mock_6h_3	RPLP0	18.156	Amp
12	3	mock_12h_3	RPLP0	18.7281	Amp
12	3	mock_24h_3	RPLP0	18.6757	Amp
12	3	mock_6h_4	DAB2	21.8077	Amp
12	3	mock_12h_4	DAB2	21.5428	Amp
12	3	mock_24h_4	DAB2	21.6168	Amp
12	3	mock_6h_4	RPLP0	18.5245	Amp
12	3	mock_12h_4	RPLP0	18.9766	Amp
12	3	mock_24h_4	RPLP0	19.0313	Amp
12	3	MPXV_6h_1	DAB2	22.1248	Amp
12	3	MPXV_12h_1	DAB2	22.9682	Amp
12	3	MPXV_24h_1	DAB2	26.0429	Amp
12	3	MPXV_6h_1	RPLP0	18.9037	Amp
12	3	MPXV_12h_1	RPLP0	18.8831	Amp
12	3	MPXV_24h_1	RPLP0	21.4535	Amp
12	3	MPXV_6h_2	DAB2	22.0295	Amp
12	3	MPXV_12h_2	DAB2	22.951	Amp
12	3	MPXV_24h_2	DAB2	25.8666	Amp
12	3	MPXV_6h_2	RPLP0	18.6463	Amp
12	3	MPXV_12h_2	RPLP0	19.0907	Amp
12	3	MPXV_24h_2	RPLP0	21.4184	Amp
12	3	MPXV_6h_3	DAB2	22.1675	Amp
12	3	MPXV_12h_3	DAB2	22.9563	Amp
12	3	MPXV_24h_3	DAB2	26.2685	Amp
12	3	MPXV_6h_3	RPLP0	18.7581	Amp
12	3	MPXV_12h_3	RPLP0	19.1098	Amp
12	3	MPXV_24h_3	RPLP0	21.4828	Amp
12	3	MPXV_6h_4	DAB2	22.3493	Amp
12	3	MPXV_12h_4	DAB2	23.1875	Amp
12	3	MPXV_24h_4	DAB2	26.171	Amp
12	3	MPXV_6h_4	RPLP0	19.1821	Amp
12	3	MPXV_12h_4	RPLP0	19.0989	Amp
12	3	MPXV_24h_4	RPLP0	21.7446	Amp
13	1	mock_6h_1	PTGS2	23.4729	Amp
13	1	mock_12h_1	PTGS2	23.791	Amp
13	1	mock_24h_1	PTGS2	23.7979	Amp
13	1	mock_6h_1	RPLP0	18.5338	Amp
13	1	mock_12h_1	RPLP0	19.0483	Amp
13	1	mock_24h_1	RPLP0	18.5429	Amp
13	1	mock_6h_2	PTGS2	23.2917	Amp
13	1	mock_12h_2	PTGS2	23.9629	Amp
13	1	mock_24h_2	PTGS2	23.9977	Amp
13	1	mock_6h_2	RPLP0	18.4817	Amp
13	1	mock_12h_2	RPLP0	18.5558	Amp
13	1	mock_24h_2	RPLP0	18.6521	Amp
13	1	mock_6h_3	PTGS2	22.9743	Amp
13	1	mock_12h_3	PTGS2	24.3024	Amp
13	1	mock_24h_3	PTGS2	23.9884	Amp
13	1	mock_6h_3	RPLP0	18.2973	Amp
13	1	mock_12h_3	RPLP0	19.0059	Amp
13	1	mock_24h_3	RPLP0	18.6299	Amp
13	1	mock_6h_4	PTGS2	23.4552	Amp
13	1	mock_12h_4	PTGS2	24.0572	Amp
13	1	mock_24h_4	PTGS2	24.0309	Amp
13	1	mock_6h_4	RPLP0	18.9201	Amp
13	1	mock_12h_4	RPLP0	18.6717	Amp
13	1	mock_24h_4	RPLP0	19.0416	Amp
13	1	MPXV_6h_1	PTGS2	23.6836	Amp
13	1	MPXV_12h_1	PTGS2	22.7248	Amp
13	1	MPXV_24h_1	PTGS2	25.8856	Amp
13	1	MPXV_6h_1	RPLP0	19.1371	Amp
13	1	MPXV_12h_1	RPLP0	19.1186	Amp
13	1	MPXV_24h_1	RPLP0	21.4867	Amp
13	1	MPXV_6h_2	PTGS2	23.5551	Amp
13	1	MPXV_12h_2	PTGS2	22.8841	Amp
13	1	MPXV_24h_2	PTGS2	25.6451	Amp
13	1	MPXV_6h_2	RPLP0	18.7215	Amp
13	1	MPXV_12h_2	RPLP0	19.0067	Amp
13	1	MPXV_24h_2	RPLP0	21.3929	Amp
13	1	MPXV_6h_3	PTGS2	23.45	Amp
13	1	MPXV_12h_3	PTGS2	22.8605	Amp
13	1	MPXV_24h_3	PTGS2	26.0702	Amp
13	1	MPXV_6h_3	RPLP0	18.8117	Amp
13	1	MPXV_12h_3	RPLP0	18.9802	Amp
13	1	MPXV_24h_3	RPLP0	21.844	Amp
13	1	MPXV_6h_4	PTGS2	23.799	Amp
13	1	MPXV_12h_4	PTGS2	22.993	Amp
13	1	MPXV_24h_4	PTGS2	25.9842	Amp
13	1	MPXV_6h_4	RPLP0	19.1601	Amp
13	1	MPXV_12h_4	RPLP0	19.066	Amp
13	1	MPXV_24h_4	RPLP0	21.7059	Amp
14	2	mock_6h_1	PTGS2	23.4539	Amp
14	2	mock_12h_1	PTGS2	23.9053	Amp
14	2	mock_24h_1	PTGS2	23.9562	Amp
14	2	mock_6h_1	RPLP0	18.7393	Amp
14	2	mock_12h_1	RPLP0	19.124	Amp
14	2	mock_24h_1	RPLP0	18.557	Amp
14	2	mock_6h_2	PTGS2	23.2427	Amp
14	2	mock_12h_2	PTGS2	23.9783	Amp
14	2	mock_24h_2	PTGS2	23.9881	Amp
14	2	mock_6h_2	RPLP0	18.6703	Amp
14	2	mock_12h_2	RPLP0	18.4651	Amp
14	2	mock_24h_2	RPLP0	18.6522	Amp
14	2	mock_6h_3	PTGS2	22.5847	Amp
14	2	mock_12h_3	PTGS2	24.2456	Amp
14	2	mock_24h_3	PTGS2	24.0564	Amp
14	2	mock_6h_3	RPLP0	18.2971	Amp
14	2	mock_12h_3	RPLP0	18.8235	Amp
14	2	mock_24h_3	RPLP0	18.6163	Amp
14	2	mock_6h_4	PTGS2	23.4907	Amp
14	2	mock_12h_4	PTGS2	24.0836	Amp
14	2	mock_24h_4	PTGS2	24.0521	Amp
14	2	mock_6h_4	RPLP0	18.9846	Amp
14	2	mock_12h_4	RPLP0	18.7644	Amp
14	2	mock_24h_4	RPLP0	19.0201	Amp
14	2	MPXV_6h_1	PTGS2	23.4823	Amp
14	2	MPXV_12h_1	PTGS2	21.8011	Amp
14	2	MPXV_24h_1	PTGS2	25.8039	Amp
14	2	MPXV_6h_1	RPLP0	19.1441	Amp
14	2	MPXV_12h_1	RPLP0	19.1942	Amp
14	2	MPXV_24h_1	RPLP0	21.4049	Amp
14	2	MPXV_6h_2	PTGS2	22.5651	Amp
14	2	MPXV_12h_2	PTGS2	22.809	Amp
14	2	MPXV_24h_2	PTGS2	25.4933	Amp
14	2	MPXV_6h_2	RPLP0	18.474	Amp
14	2	MPXV_12h_2	RPLP0	19.2789	Amp
14	2	MPXV_24h_2	RPLP0	21.533	Amp
14	2	MPXV_6h_3	PTGS2	23.3426	Amp
14	2	MPXV_12h_3	PTGS2	22.6573	Amp
14	2	MPXV_24h_3	PTGS2	26.0888	Amp
14	2	MPXV_6h_3	RPLP0	18.8538	Amp
14	2	MPXV_12h_3	RPLP0	19.0435	Amp
14	2	MPXV_24h_3	RPLP0	21.5466	Amp
14	2	MPXV_6h_4	PTGS2	23.7414	Amp
14	2	MPXV_12h_4	PTGS2	22.8653	Amp
14	2	MPXV_24h_4	PTGS2	26.151	Amp
14	2	MPXV_6h_4	RPLP0	19.3409	Amp
14	2	MPXV_12h_4	RPLP0	19.105	Amp
14	2	MPXV_24h_4	RPLP0	21.5059	Amp
15	3	mock_6h_1	PTGS2	23.0809	Amp
15	3	mock_12h_1	PTGS2	23.1383	Amp
15	3	mock_24h_1	PTGS2	23.3483	Amp
15	3	mock_6h_1	RPLP0	18.8875	Amp
15	3	mock_12h_1	RPLP0	18.6817	Amp
15	3	mock_24h_1	RPLP0	18.4391	Amp
15	3	mock_6h_2	PTGS2	22.9828	Amp
15	3	mock_12h_2	PTGS2	23.0485	Amp
15	3	mock_24h_2	PTGS2	23.7477	Amp
15	3	mock_6h_2	RPLP0	18.6107	Amp
15	3	mock_12h_2	RPLP0	18.1429	Amp
15	3	mock_24h_2	RPLP0	18.5583	Amp
15	3	mock_6h_3	PTGS2	22.232	Amp
15	3	mock_12h_3	PTGS2	24.1852	Amp
15	3	mock_24h_3	PTGS2	23.9219	Amp
15	3	mock_6h_3	RPLP0	18.0756	Amp
15	3	mock_12h_3	RPLP0	18.7935	Amp
15	3	mock_24h_3	RPLP0	18.4892	Amp
15	3	mock_6h_4	PTGS2	23.1333	Amp
15	3	mock_12h_4	PTGS2	23.6958	Amp
15	3	mock_24h_4	PTGS2	23.8881	Amp
15	3	mock_6h_4	RPLP0	18.6413	Amp
15	3	mock_12h_4	RPLP0	18.5328	Amp
15	3	mock_24h_4	RPLP0	18.8034	Amp
15	3	MPXV_6h_1	PTGS2	23.6563	Amp
15	3	MPXV_12h_1	PTGS2	22.5163	Amp
15	3	MPXV_24h_1	PTGS2	24.8886	Amp
15	3	MPXV_6h_1	RPLP0	18.8567	Amp
15	3	MPXV_12h_1	RPLP0	18.7434	Amp
15	3	MPXV_24h_1	RPLP0	21.4801	Amp
15	3	MPXV_6h_2	PTGS2	23.0618	Amp
15	3	MPXV_12h_2	PTGS2	22.6659	Amp
15	3	MPXV_24h_2	PTGS2	25.1171	Amp
15	3	MPXV_6h_2	RPLP0	18.7367	Amp
15	3	MPXV_12h_2	RPLP0	18.7408	Amp
15	3	MPXV_24h_2	RPLP0	21.0653	Amp
15	3	MPXV_6h_3	PTGS2	23.1928	Amp
15	3	MPXV_12h_3	PTGS2	22.8491	Amp
15	3	MPXV_24h_3	PTGS2	25.8137	Amp
15	3	MPXV_6h_3	RPLP0	19.2275	Amp
15	3	MPXV_12h_3	RPLP0	18.6115	Amp
15	3	MPXV_24h_3	RPLP0	21.247	Amp
15	3	MPXV_6h_4	PTGS2	23.7524	Amp
15	3	MPXV_12h_4	PTGS2	21.9295	Amp
15	3	MPXV_24h_4	PTGS2	25.9768	Amp
15	3	MPXV_6h_4	RPLP0	19.0871	Amp
15	3	MPXV_12h_4	RPLP0	18.4186	Amp
15	3	MPXV_24h_4	RPLP0	21.4009	Amp

## Sheet: F1h_pvalue
time	Target	group1	group2	df	p	p.signif
6	CTNNB1	mock	MPXV	4.29162	0.663	NA
12	CTNNB1	mock	MPXV	3.38483	0.745	NA
24	CTNNB1	mock	MPXV	4.98232	0.0597	NA
6	DAB2	mock	MPXV	5.52841	0.00687	**
12	DAB2	mock	MPXV	4.57738	3.79e-05	****
24	DAB2	mock	MPXV	3.12386	0.000359	***
6	LMNA	mock	MPXV	4.18994	0.677	NA
12	LMNA	mock	MPXV	4.81684	0.0945	NA
24	LMNA	mock	MPXV	4.01838	9.08e-05	****
6	MMP14	mock	MPXV	5.17864	0.018	*
12	MMP14	mock	MPXV	5.96873	0.00808	**
24	MMP14	mock	MPXV	5.48785	0.0286	*
6	PTGS2	mock	MPXV	5.98774	0.579	NA
12	PTGS2	mock	MPXV	5.61122	0.000536	***
24	PTGS2	mock	MPXV	5.35151	0.000763	***
6	THBS1	mock	MPXV	4.36334	0.00762	**
12	THBS1	mock	MPXV	3.73406	0.151	NA
24	THBS1	mock	MPXV	5.81271	2.29e-07	****

## Sheet: F1j
The numbers represent molecular weights in kDa.

## Sheet: F1l
The numbers represent molecular weights in kDa.

## Sheet: F2a
The source data of Figure 2a is in Supplementary data 5, Tab A.

## Sheet: F2b
The source data of Figure 2b is in Supplementary data 3, Tab A.

## Sheet: F2c
The source data of Figure 2c is in Supplementary data 5, Tab B.

[truncated: 32 more sheets: F2d, F2e, F2f, F2g, F2i, F2j, F2k, F2l, F3a, F3c, F3d, F3e,f, F4b, F4c,d, F4e, F4f, F5b,c, F5d, F5f, F5f_pvalue …]
